# Supplementary material for: Detailed Per-residue Energetic Analysis Explains the Driving Force for Microtubule Disassembly
Source: PLoS Comput Biol. 2015 Jun 1;11(6):e1004313. doi: 10.1371/journal.pcbi.1004313 (PMC4452272; doi:10.1371/journal.pcbi.1004313)
Supplement: S4 Dataset — 13 text files with energy contribution per residue in the 13 longitudinal GTP subsystems, plus one text file with the overall residual contributions, per MT ring. (ZIP) [file pcbi.1004313.s004.zip › LongGTP/R8_L8.txt]

| Run on Wed Jan 21 12:01:36 2015
| GB non-polar solvation energies calculated with gbsa=2
idecomp = 2: Per-residue decomp adding 1-4 interactions to EEL and VDW.
Energy Decomposition Analysis (All units kcal/mol): Generalized Born solvent
DELTAS:
Total Energy Decomposition:
Residue,Location,Internal,,,van der Waals,,,Electrostatic,,,Polar Solvation,,,Non-Polar Solv.,,,TOTAL,,
,,Avg.,Std. Dev.,Std. Err. of Mean,Avg.,Std. Dev.,Std. Err. of Mean,Avg.,Std. Dev.,Std. Err. of Mean,Avg.,Std. Dev.,Std. Err. of Mean,Avg.,Std. Dev.,Std. Err. of Mean
MET   1,R MET   1,0.0,0.0,0.0,-1.39469,0.29668938959794366,0.020979107929080348,-166.16430999999994,3.5378391178691677,0.2501630030992322,173.45491500000009,3.796780676802034,0.2684729363244768,-0.28949615999999984,0.04175968244155216,0.0029528554634618335,5.6064188399999955,0.7992053637767248,0.056512353228718365
ARG   2,R ARG   2,0.0,0.0,0.0,-2.12233,0.8064852082338526,0.057027115966880204,-180.11317000000003,4.688916904902533,0.3315564939876819,176.85356500000006,3.5902931489990864,0.2538720632104858,-0.3708888840000001,0.04490746494897419,0.0031754372991316844,-5.752823883999996,1.4565395805326005,0.10299290144612112
GLU   3,R GLU   3,0.0,0.0,0.0,-0.1832450000000001,0.05163404860167357,0.003651078590635915,138.2632950000001,3.791067222820463,0.26806893411904015,-138.30355,3.6539577580351037,0.2583738308875816,-0.0007647119999999996,0.0023844874505553593,0.0001686087245941917,-0.22426471199999967,0.2981930027690171,0.021085429436035093
CYS   4,R CYS   4,0.0,0.0,0.0,-0.027724999999999996,0.0030082179109897967,0.00021271312841477153,-0.8267650000000003,0.5022693398715468,0.03551580562052615,0.8626150000000001,0.5165647556454073,0.03652664416388394,0.0,0.0,0.0,0.008125000000000049,0.028601038005638908,0.002022398792276144
ILE   5,R ILE   5,0.0,0.0,0.0,-0.013730000000000003,0.0010986810274142157,7.76884804845595e-05,0.9352050000000002,0.2137260465525891,0.015112713683352747,-0.9449100000000002,0.21644343810797123,0.015304862282947725,0.0,0.0,0.0,-0.02343500000000006,0.012418364425317758,0.000878110969638797
SER   6,R SER   6,0.0,0.0,0.0,-0.004585000000000019,0.000492722031169673,3.484070894800852e-05,0.27705500000000016,0.45776721373969104,0.03236903010402072,-0.27090999999999993,0.4579423456069552,0.032381413797115156,0.0,0.0,0.0,0.001559999999999932,0.006737685062393416,0.0004764262797117691
ILE   7,R ILE   7,0.0,0.0,0.0,-0.004769999999999965,0.00048692915295761645,3.443109060137522e-05,0.4785499999999999,0.13238703675209298,0.009361177142859764,-0.477175,0.13222524106614517,0.00934973646018972,0.0,0.0,0.0,-0.0033950000000001258,0.0040545005857692065,0.0002866964858522235
HID   8,R HID   8,0.0,0.0,0.0,-0.002984999999999989,0.0003078554855773878,2.1768670147724828e-05,0.7400549999999996,0.27090378730280024,0.019155790505092817,-0.7489150000000001,0.2715273057631585,0.019199879918244248,0.0,0.0,0.0,-0.011845000000000182,0.003693369058190369,0.0002611606306470982
VAL   9,R VAL   9,0.0,0.0,0.0,-0.0016500000000000026,0.00047696960070849894,3.372684390808195e-05,0.2141949999999999,0.10203375409637744,0.0072148759431469155,-0.21134000000000003,0.10199016815360169,0.007211793951576802,0.0,0.0,0.0,0.0012049999999998646,0.001258163343926358,8.896558323306701e-05
GLY  10,R GLY  10,0.0,0.0,0.0,-0.00045500000000000873,0.0004979708826829224,3.521185879785452e-05,1.0323399999999987,0.07442489099758347,0.00526263451134609,-1.0315799999999995,0.07447344224621975,0.005266067603060669,0.0,0.0,0.0,0.00030499999999994865,0.0009444442810456622,6.678229555802413e-05
GLN  11,R GLN  11,0.0,0.0,0.0,-0.0007600000000000539,0.0004270831300812811,3.0199337741085025e-05,0.31837000000000026,0.2734997497256627,0.019339352768383968,-0.31539000000000006,0.27338573097365565,0.019331290425111308,0.0,0.0,0.0,0.0022199999999998,0.0009173875952943766,6.486909896090737e-05
ALA  12,R ALA  12,0.0,0.0,0.0,-0.0007449999999999779,0.0004358612164439359,3.082004218037246e-05,0.31311499999999987,0.13945874578168294,0.009861222483799883,-0.309745,0.13946953063303819,0.009861985087952621,0.0,0.0,0.0,0.002625000000000114,0.001007161853924096,7.121709766621433e-05
GLY  13,R GLY  13,0.0,0.0,0.0,-0.0008500000000000374,0.00035707142142715666,2.5248762345906196e-05,0.6352449999999998,0.10116271534019006,0.007153284202029276,-0.6316449999999998,0.1010487950200296,0.007145228818939236,0.0,0.0,0.0,0.0027499999999998424,0.0011694015563526883,8.268917704270884e-05
VAL  14,R VAL  14,0.0,0.0,0.0,-0.0010699999999999688,0.0002551470164434698,1.8041618552669302e-05,0.773015,0.13127671071062108,0.009282665235534483,-0.77081,0.13064414988816064,0.009237936430827012,0.0,0.0,0.0,0.0011350000000002235,0.001298759023067696,9.183613123383835e-05
GLN  15,R GLN  15,0.0,0.0,0.0,-0.0009850000000000358,0.00018648056198972658,1.31861669942414e-05,0.8695200000000001,0.35498722455885595,0.025101387372015876,-0.8664400000000001,0.354417883860281,0.02506112890513909,0.0,0.0,0.0,0.0020950000000001267,0.0011471595355484795,8.111642866891402e-05
ILE  16,R ILE  16,0.0,0.0,0.0,-0.0019549999999999967,0.00030491802176972773,2.156096008993618e-05,0.23718500000000012,0.1822018407563435,0.012883615714348194,-0.23153500000000005,0.18216176540372006,0.012880781958988348,0.0,0.0,0.0,0.00369500000000027,0.0015562695781900688,0.00011004487720925256
GLY  17,R GLY  17,0.0,0.0,0.0,-0.0009349999999999553,0.0002465258607124093,1.743201078475949e-05,0.7252949999999997,0.13265695599930322,0.009380263315867277,-0.7230700000000003,0.13226312827087972,0.00935241549012852,0.0,0.0,0.0,0.0012900000000000422,0.0012632893571941839,8.93280471072802e-05
ASN  18,R ASN  18,0.0,0.0,0.0,-0.0012449999999999605,0.00043008720046055837,3.0411757594719882e-05,1.3845600000000002,0.2987857198729543,0.021127340864387018,-1.3825049999999992,0.2981788892175368,0.02108443145723926,0.0,0.0,0.0,0.0008099999999992491,0.0014401041628981288,0.00010183074192002434
ALA  19,R ALA  19,0.0,0.0,0.0,-0.0010249999999999938,0.00023318447632721042,1.6488632447840445e-05,0.3461150000000001,0.11545623315785089,0.008163988539617148,-0.34143999999999985,0.11537701850888732,0.008158387218072003,0.0,0.0,0.0,0.0036500000000001392,0.001291317157014633,9.130991183875807e-05
CYS  20,R CYS  20,0.0,0.0,0.0,-0.0025849999999999797,0.0004927220311696782,3.4840708948008885e-05,0.9444849999999996,0.1958421041936615,0.013848127991718043,-0.9331300000000001,0.19395306932348097,0.013714553055057794,0.0,0.0,0.0,0.00876999999999999,0.004306634416803855,0.0003045250400213378
TRP  21,R TRP  21,0.0,0.0,0.0,-0.005944999999999961,0.0004816378307401598,3.405693761923456e-05,0.7506500000000002,0.1693571005302098,0.01197535542270032,-0.7624749999999999,0.16830210745858246,0.011900756147195067,0.0,0.0,0.0,-0.017769999999999904,0.004192505217647228,0.00029645488695583373
GLU  22,R GLU  22,0.0,0.0,0.0,-0.0017450000000000404,0.0004358612164439796,3.082004218037555e-05,85.21681000000004,1.0106814007874443,0.07146596721159207,-85.19116000000004,1.0081716095975923,0.0712884981746214,0.0,0.0,0.0,0.023905000000003937,0.0030620213911721327,0.0002165176089836081
LEU  23,R LEU  23,0.0,0.0,0.0,-0.003209999999999997,0.00040730823708836706,2.8801041647832238e-05,0.20535999999999974,0.17766209612632677,0.012562607293074192,-0.19827999999999998,0.17752259461826267,0.012552743046840403,0.0,0.0,0.0,0.0038699999999999234,0.002522518582687188,0.00017836899954871895
TYR  24,R TYR  24,0.0,0.0,0.0,-0.009505000000000003,0.001072368873102904,7.582793021044397e-05,0.7657150000000001,0.5954685749684863,0.042105986734370666,-0.754095,0.5947903294228983,0.04205802753191119,0.0,0.0,0.0,0.0021150000000002777,0.006673962466181221,0.00047192041172212354
CYS  25,R CYS  25,0.0,0.0,0.0,-0.0023950000000000273,0.0004888506929523831,3.456696399743728e-05,0.9588200000000008,0.2519451083073426,0.017815209457090114,-0.9612850000000007,0.2514605213050309,0.017780943981549165,0.0,0.0,0.0,-0.004860000000000069,0.0027111621124528873,0.00019170811146114816
LEU  26,R LEU  26,0.0,0.0,0.0,-0.0030100000000000083,0.0003998749804626101,2.8275431031194982e-05,0.49252000000000007,0.14440571179839085,0.01021102580547124,-0.48594999999999994,0.14415633007259876,0.01019339185453008,0.0,0.0,0.0,0.00355999999999991,0.002150906785521329,0.00015209207737422906
GLU  27,R GLU  27,0.0,0.0,0.0,-0.007015000000000018,0.000689039186113471,4.872242810040949e-05,105.25660000000005,1.759851723865268,0.12444030878279665,-105.176995,1.7520303864297446,0.12388725670893597,0.0,0.0,0.0,0.07259000000000121,0.010903756233519003,0.0007710119973126375
HIP  28,R HIP  28,0.0,0.0,0.0,-0.009579999999999944,0.0009453041838477291,6.684309986827441e-05,-107.86385999999999,1.5034663881877444,0.10631112783736002,107.81482499999998,1.5006710680173811,0.10611346885255489,0.0,0.0,0.0,-0.058615000000001485,0.010052699886099794,0.0007108332258694398
GLY  29,R GLY  29,0.0,0.0,0.0,-0.0018699999999999917,0.00043943145085438735,3.1072495876578037e-05,-0.16660499999999992,0.23771928608129383,0.016809291920690774,0.16818499999999992,0.23673233994323642,0.016739504290002146,0.0,0.0,0.0,-0.0002900000000000838,0.0014407983897824978,0.00010187983117378627
ILE  30,R ILE  30,0.0,0.0,0.0,-0.0030549999999999865,0.0004604074282632672,3.2555721463361515e-05,-0.3273200000000001,0.19121767073155108,0.013521131165697618,0.32766499999999993,0.19092761134786138,0.01350062086998224,0.0,0.0,0.0,-0.0027099999999998037,0.000982802116399925,6.949460410708775e-05
GLN  31,R GLN  31,0.0,0.0,0.0,-0.0017200000000000132,0.0004489988864128941,3.1749015732776576e-05,-0.01861500000000035,0.419013313362476,0.029628715528605055,0.018814999999999884,0.4183635509637521,0.029582770388775288,0.0,0.0,0.0,-0.0015200000000005077,0.000969329665284288,6.854195795278064e-05
PRO  32,R PRO  32,0.0,0.0,0.0,-0.0008600000000000152,0.0003469870314579553,2.453568829277101e-05,0.09457499999999992,0.20468721106849846,0.01447357149686974,-0.09468500000000002,0.20432602813885464,0.014448032006989743,0.0,0.0,0.0,-0.0009700000000002262,0.0007543871685018922,5.334322824878066e-05
ASP  33,R ASP  33,0.0,0.0,0.0,-0.0008899999999999919,0.000312889756943237,2.212464688983735e-05,83.207735,1.1134647568635512,0.07873384801904473,-83.18764499999996,1.111950807805786,0.07862679565453307,0.0,0.0,0.0,0.019199999999999093,0.0017916472867177593,0.0001266885945932606
GLY  34,R GLY  34,0.0,0.0,0.0,-0.0006799999999999922,0.00046647615158761855,3.29848450049409e-05,0.5320600000000003,0.19185423216598488,0.013566142856390614,-0.5302650000000002,0.19133437949046103,0.013529383721182528,0.0,0.0,0.0,0.0011150000000000593,0.0009174829698691204,6.487584296176279e-05
GLN  35,R GLN  35,0.0,0.0,0.0,-0.0017400000000000236,0.0004608687448721099,3.258834147360018e-05,-0.08023499999999992,0.7483961382683637,0.0529195984383385,0.08109999999999996,0.7473843121179357,0.052848051525103544,0.0,0.0,0.0,-0.0008750000000004477,0.0014385322380814324,0.00010171959005028418
MET  36,R MET  36,0.0,0.0,0.0,-0.004610000000000016,0.0007860661549768663,5.558327086453777e-05,-0.56,0.4040939370987887,0.028573756315892367,0.5619599999999998,0.40317358346002824,0.028508677485986643,0.0,0.0,0.0,-0.0026499999999998725,0.0018861336113860999,0.00013336978668349836
PRO  37,R PRO  37,0.0,0.0,0.0,-0.0029000000000000154,0.0007000000000000039,4.94974746830586e-05,-0.4763149999999998,0.31718295315952916,0.022428221705587812,0.47650999999999977,0.31625884952045236,0.022362877710616777,0.0,0.0,0.0,-0.002704999999999842,0.0015581960723862075,0.00011018110092025317
SER  38,R SER  38,0.0,0.0,0.0,-0.0038699999999999997,0.0007503998933901841,5.306128532178615e-05,-0.10030000000000004,0.5180813160112995,0.03663388117576405,0.11339999999999993,0.51464497471558,0.03639089515249659,0.0,0.0,0.0,0.009229999999999804,0.0061397964135629585,0.0004341491679135212
ASP  39,R ASP  39,0.0,0.0,0.0,-0.0026599999999999974,0.0005953150426454954,4.2095130359698855e-05,95.55868000000002,1.6012431538003957,0.11322498923807936,-95.50932000000003,1.5943571894635928,0.11273807803032317,0.0,0.0,0.0,0.04669999999999838,0.007088018058668291,0.0005011985634457057
LYS  40,R LYS  40,0.0,0.0,0.0,-0.0035549999999999983,0.0017484207159605561,0.00012363201446227476,-91.36109500000003,7.047336242579386,0.4983219246429608,91.34487500000002,7.049367438952933,0.4984655519159264,0.0,0.0,0.0,-0.019775000000001625,0.006460214779710398,0.00045680616786547806
THR  41,R THR  41,0.0,0.0,0.0,-0.0023549999999999986,0.0006236786031282492,4.410073695529385e-05,0.53336,0.30111217245405436,0.021291845904007498,-0.5282599999999998,0.30038880205493723,0.021240695892554964,0.0,0.0,0.0,0.0027450000000004016,0.0023621970705252214,0.00016703255670673812
ILE  42,R ILE  42,0.0,0.0,0.0,-0.0033200000000000087,0.001003792807306399,7.09788700952636e-05,0.8527650000000002,0.35535324646751093,0.025127269029383153,-0.8458900000000006,0.3537673216960536,0.025015127213348236,0.0,0.0,0.0,0.0035549999999999393,0.002292809412053087,0.0001621261083231079
GLY  43,R GLY  43,0.0,0.0,0.0,-0.0028550000000000116,0.0007099119663733025,5.0198356546803844e-05,-0.584515,0.8631447907361778,0.06103355346753948,0.5961600000000005,0.8574459425526482,0.06063058404798684,0.0,0.0,0.0,0.00878999999999996,0.006390297332675443,0.0004518622577733113
GLY  44,R GLY  44,0.0,0.0,0.0,-0.0052899999999999935,0.0012352732491234747,8.734700910735485e-05,-0.6250149999999998,0.6086885613965486,0.04304078093941836,0.6536699999999999,0.6039953816876419,0.04270892301966886,0.0,0.0,0.0,0.023365000000000052,0.009040562759032174,0.0006392643232654213
GLY  45,R GLY  45,0.0,0.0,0.0,-0.009059999999999997,0.0029776500801806773,0.00021055165636964238,0.224505,0.5945631841738942,0.04204196593732267,-0.18707499999999994,0.5838208195799462,0.04128236605228679,0.0,0.0,0.0,0.028369999999999916,0.015612914526122174,0.001103999773550694
ASP  46,R ASP  46,0.0,0.0,0.0,-0.051089999999999976,0.030437179567101832,0.002152233607209033,121.27060000000004,4.234219219641864,0.29940451232391735,-120.820075,4.113922268270289,0.29089823331682646,-0.00015375600000000044,0.0014944138815147603,0.00010567101895183968,0.3992812440000023,0.12212420801613948,0.008635485563524874
ASP  47,R ASP  47,0.0,0.0,0.0,-0.04293999999999997,0.010932812995748114,0.0007730666206737905,116.10328999999997,2.234583468102826,0.15800891234228615,-115.78460499999997,2.196197370224989,0.15529460533101525,0.0,0.0,0.0,0.2757450000000013,0.04520243328627131,0.003196294710285496
SER  48,R SER  48,0.0,0.0,0.0,-0.09085500000000002,0.017909047294593656,0.0012663608786597767,-1.3982249999999996,1.0907907518745292,0.07713055375060524,1.559414999999999,1.0770954798786425,0.07616215178075667,-6.246000000000023e-05,0.00046424421805769646,3.282702347152434e-05,0.07027254000000029,0.06328756625036232,0.004475106726042407
PHE  49,R PHE  49,0.0,0.0,0.0,-0.029345000000000003,0.0030390746947057215,0.00021489503251588522,-0.137125,0.2478006242425552,0.017522150178417035,0.14219999999999997,0.24852945499477525,0.017573686295140244,0.0,0.0,0.0,-0.024269999999999764,0.018085273014251165,0.0012788219187987071
ASN  50,R ASN  50,0.0,0.0,0.0,-0.030024999999999982,0.003516301323834459,0.00024864005107785804,-1.0747150000000005,1.4008833298226515,0.09905741021687876,1.2428799999999998,1.3880462296335816,0.09814969015743252,0.0,0.0,0.0,0.1381399999999987,0.03478779096177181,0.0024598682891568933
THR  51,R THR  51,0.0,0.0,0.0,-0.05135999999999994,0.006338801148482364,0.0004482209276684955,-1.8722200000000004,0.41541481870534946,0.029374263531193285,2.1591999999999993,0.41389827252599576,0.02926702752245293,0.0,0.0,0.0,0.23562000000000016,0.0687722734828503,0.004862934093733923
PHE  52,R PHE  52,0.0,0.0,0.0,-0.02207999999999999,0.0018637596411556754,0.00013178770807629846,-0.9885950000000002,0.16630529448877898,0.011759560148024139,0.9170950000000001,0.16839704859349475,0.011907469499226069,0.0,0.0,0.0,-0.09358000000000004,0.0252119733460116,0.0017827557320059292
PHE  53,R PHE  53,0.0,0.0,0.0,-0.011774999999999971,0.000976921184129064,6.907875939824529e-05,1.6924150000000002,0.203913174598892,0.014418838853215297,-1.7029349999999999,0.21251651882853467,0.015027187157781547,0.0,0.0,0.0,-0.02229500000000032,0.01538336682914382,0.0010877683002367793
SER  54,R SER  54,0.0,0.0,0.0,-0.005870000000000014,0.0006878226515606864,4.863640611722732e-05,-0.5848699999999997,0.8063701340575558,0.05701897899384031,0.5944600000000002,0.8092068637870047,0.057219566076648985,0.0,0.0,0.0,0.0037200000000000705,0.006297745628397559,0.0004453178640027849
GLU  55,R GLU  55,0.0,0.0,0.0,-0.008860000000000003,0.001153429668423687,8.1559794016414e-05,108.32238500000005,2.0614694362922035,0.14576790176110266,-108.208075,2.051356073280305,0.1450527790044712,0.0,0.0,0.0,0.10544999999999874,0.014904613379757299,0.0010539153191790132
THR  56,R THR  56,0.0,0.0,0.0,-0.0028949999999999822,0.00048370962363799235,3.420343549996171e-05,0.8471000000000002,0.301007541433765,0.021284447373610592,-0.8415600000000001,0.2999172492538566,0.0212073520742218,0.0,0.0,0.0,0.002645000000000195,0.0016849258143909677,0.00011914224691521194
GLY  57,R GLY  57,0.0,0.0,0.0,-0.0012850000000000008,0.0004514144437210692,3.191982142807211e-05,0.003124999999999999,0.2649497110302256,0.01873477373428887,-0.0023950000000000095,0.26409367462133576,0.018674242819322014,0.0,0.0,0.0,-0.0005550000000000565,0.0012070521943974848,8.535147919045643e-05
ALA  58,R ALA  58,0.0,0.0,0.0,-0.0011499999999999959,0.00037080992435478964,2.6220221204254247e-05,-0.5385250000000003,0.12521014086326956,0.008853693967774074,0.5383499999999999,0.12506013553487128,0.00884308698928162,0.0,0.0,0.0,-0.0013250000000000494,0.0007870038119349616,5.564957322388737e-05
GLY  59,R GLY  59,0.0,0.0,0.0,-0.0012750000000000066,0.0004465142774872925,3.157332735078763e-05,-0.6196149999999997,0.27447875468786365,0.019408578873142724,0.6216899999999996,0.27335805073200353,0.019329333136453596,0.0,0.0,0.0,0.0008000000000000046,0.0015652475842498348,0.000110679718105892
LYS  60,R LYS  60,0.0,0.0,0.0,-0.0024199999999999803,0.0004935585071701343,3.489985673323112e-05,-86.8717500000001,1.2802873651959943,0.09052998777975453,86.85172999999999,1.2784860879594646,0.09040261824487983,0.0,0.0,0.0,-0.02244000000000078,0.0029624989451469564,0.00020948030933714068
HIP  61,R HIP  61,0.0,0.0,0.0,-0.004560000000000015,0.0005800000000000284,4.101219330882176e-05,-100.289045,1.8175547702817512,0.12852053032441837,100.24715000000002,1.815227866549785,0.12835599338361423,0.0,0.0,0.0,-0.04645500000000125,0.005068330593007095,0.0003583850931610552
VAL  62,R VAL  62,0.0,0.0,0.0,-0.0031900000000000144,0.00045155287619502905,3.1929610082179456e-05,1.5805799999999999,0.13589615005584685,0.009609308924163392,-1.5743549999999997,0.1358315095071885,0.009604738147133798,0.0,0.0,0.0,0.00303500000000018,0.002488729595596851,0.00017597975735861876
PRO  63,R PRO  63,0.0,0.0,0.0,-0.003299999999999983,0.0004582575694956225,3.240370349204202e-05,-0.5501999999999998,0.13324376158004606,0.009421756736405412,0.5549499999999998,0.13266599978894425,0.009380902808365555,0.0,0.0,0.0,0.0014500000000001467,0.0028718460961547473,0.00020307018491151356
ARG  64,R ARG  64,0.0,0.0,0.0,-0.020214999999999997,0.0021630476185234646,0.0001529505639087354,-117.82258999999996,1.7260634176954015,0.12205111474104466,117.916855,1.7314644102561272,0.12243302258752738,0.0,0.0,0.0,0.07405000000000271,0.03517893545859556,0.002487526381769681
ALA  65,R ALA  65,0.0,0.0,0.0,-0.0023500000000000144,0.000476969600708463,3.3726843908079406e-05,0.07332500000000002,0.15497238262025914,0.01095820226474215,-0.07214,0.15492843638273768,0.010955094796486244,0.0,0.0,0.0,-0.0011649999999998836,0.0021720439682473562,0.00015358670189830436
VAL  66,R VAL  66,0.0,0.0,0.0,-0.0023800000000000075,0.0004853864439804481,3.432200460345991e-05,0.570735,0.13786016384365657,0.009748185670933805,-0.56849,0.13775815729023058,0.009740972718368508,0.0,0.0,0.0,-0.00013500000000009004,0.001508898604943359,0.00010669524356783705
PHE  67,R PHE  67,0.0,0.0,0.0,-0.0020099999999998986,0.00017291616465795088,1.222701926064067e-05,0.015700000000000026,0.1281691460531746,0.009062927231308877,-0.01825499999999998,0.1278313340891035,0.009039040318252815,0.0,0.0,0.0,-0.004564999999999859,0.0010610254473858145,7.502582888579998e-05
VAL  68,R VAL  68,0.0,0.0,0.0,-0.0010749999999999482,0.0002633913438212945,1.8624580532187477e-05,0.29189500000000007,0.09685744150554478,0.006848855369695007,-0.2909549999999999,0.09693050590500428,0.0068540218029271216,0.0,0.0,0.0,-0.00013499999999971423,0.0007725121358270275,5.462485697921944e-05
ASP  69,R ASP  69,0.0,0.0,0.0,-0.000609999999999995,0.0004877499359302825,3.4489128721960684e-05,79.40752499999996,0.6331601293391387,0.044771182103265646,-79.39391000000002,0.632247239533592,0.04470663104606783,0.0,0.0,0.0,0.01300500000000369,0.0013322818770846125,9.420655497384718e-05
LEU  70,R LEU  70,0.0,0.0,0.0,-0.0005699999999999505,0.0004950757517794182,3.5007142128425455e-05,-0.4273950000000002,0.08636925943297177,0.006107228903111453,0.426975,0.08621040757936356,0.00609599638082241,0.0,0.0,0.0,-0.0009900000000001442,0.0007549172140045986,5.338070812571077e-05
GLU  71,R GLU  71,0.0,0.0,0.0,-0.0003850000000000109,0.0004865953144040879,3.440748465087307e-05,73.67432500000001,0.7056758387341896,0.049898817088845,-73.66548999999998,0.7050409278213747,0.04985392210765492,0.0,0.0,0.0,0.008449999999999989,0.0010897247358844012,7.705517503705795e-05
PRO  72,R PRO  72,0.0,0.0,0.0,-0.0002950000000000208,0.00045604276115297505,3.224709289223057e-05,0.5769450000000004,0.09695236962034146,0.006855567801064806,-0.5765550000000004,0.09690596975934637,0.006852286835429233,0.0,0.0,0.0,9.499999999969422e-05,0.0007589301680655564,5.3664466828620106e-05
THR  73,R THR  73,0.0,0.0,0.0,-0.00026500000000000357,0.00044133320745215325,3.120697037522269e-05,0.2732850000000001,0.18002923033496537,0.012729988958164892,-0.272885,0.17985844927331043,0.012717912913485447,0.0,0.0,0.0,0.00013500000000005562,0.0007789576368455555,5.508062272705403e-05
VAL  74,R VAL  74,0.0,0.0,0.0,-0.00045000000000001706,0.0004974937185533282,3.517811819867701e-05,0.1925149999999997,0.10819343683883999,0.007650431286862217,-0.191495,0.10808593791516093,0.007642829965071846,0.0,0.0,0.0,0.0005699999999998118,0.0007778817390836165,5.5004545266720986e-05
ILE  75,R ILE  75,0.0,0.0,0.0,-0.0006049999999999601,0.0004888506929523234,3.456696399743307e-05,0.42704500000000034,0.08625736475802961,0.006099316754768426,-0.42641999999999974,0.08622101599958154,0.006096746509409791,0.0,0.0,0.0,2.0000000000370833e-05,0.0007547184905644766,5.336665625650167e-05
ASP  76,R ASP  76,0.0,0.0,0.0,-0.00036500000000000253,0.00048143016108258453,3.404225315692274e-05,74.39302999999998,0.710218536158713,0.050220034304220916,-74.382915,0.7095440914951824,0.05017234386470916,0.0,0.0,0.0,0.009750000000001506,0.0010712142642815613,7.574628703772504e-05
GLU  77,R GLU  77,0.0,0.0,0.0,-0.0005599999999999861,0.0004963869458396206,3.509985754956752e-05,75.31674999999997,1.0662718966130367,0.07539680886837195,-75.30561500000005,1.0652064995893968,0.07532147392236478,0.0,0.0,0.0,0.010575000000001751,0.0013763629608482433,9.732355829897875e-05
VAL  78,R VAL  78,0.0,0.0,0.0,-0.000784999999999994,0.0004108223460329252,2.9049526674284774e-05,0.0043849999999999055,0.11626107162330822,0.008220899213285613,-0.0034999999999999966,0.11605042007679252,0.008206003899584745,0.0,0.0,0.0,9.999999999997983e-05,0.0008124038404636537,5.744562646538436e-05
ARG  79,R ARG  79,0.0,0.0,0.0,-0.0006949999999999937,0.0004604074282632666,3.2555721463361474e-05,-76.79950999999997,1.5194148906419698,0.10743885726087533,76.78659,1.517807168878398,0.10732517416474706,0.0,0.0,0.0,-0.013614999999997365,0.0019174918513493384,0.00013558714909590644
THR  80,R THR  80,0.0,0.0,0.0,-0.00033999999999999975,0.0004737087712930802,3.3496268448888436e-05,-0.5782200000000002,0.18218013503123817,0.012882080887806941,0.5775449999999998,0.1820337550428493,0.012871730259564963,0.0,0.0,0.0,-0.0010150000000004012,0.0007776728103773733,5.498977177622407e-05
GLY  81,R GLY  81,0.0,0.0,0.0,-0.0002749999999999891,0.0004465142774872762,3.1573327350786476e-05,-0.4726900000000002,0.1420263493158928,0.010042779470843718,0.4721199999999998,0.14193074226537472,0.01003601903146866,0.0,0.0,0.0,-0.0008450000000001506,0.000755628877161267,5.343103031011086e-05
THR  82,R THR  82,0.0,0.0,0.0,-0.0007149999999999999,0.0004514144437210658,3.1919821428071874e-05,-0.706385,0.21980206271780156,0.01554235290665483,0.7058299999999995,0.2194970867688237,0.015520787850492726,0.0,0.0,0.0,-0.0012700000000002202,0.0007662245101796645,5.418025470593816e-05
TYR  83,R TYR  83,0.0,0.0,0.0,-0.0018400000000000339,0.00036660605559648326,2.5922962793632577e-05,0.2902899999999998,0.23914170673473065,0.01690987224966527,-0.29023000000000004,0.2387757674053212,0.01688399643153244,0.0,0.0,0.0,-0.0017800000000003499,0.0008553361912138207,6.04814021001566e-05
ARG  84,R ARG  84,0.0,0.0,0.0,-0.0008250000000000257,0.00037996710383927734,2.6867731575256604e-05,-76.37206000000003,1.0367727602507981,0.0733109049322834,76.35978499999999,1.0357027270303947,0.07323524215765918,0.0,0.0,0.0,-0.01310000000000116,0.0013304134695695522,9.407443861145528e-05
GLN  85,R GLN  85,0.0,0.0,0.0,-0.000965000000000013,0.0002092247595290726,1.4794424625513195e-05,0.10258500000000033,0.7395969461639217,0.05229740159773709,-0.102085,0.7384301102846498,0.0522148938414606,0.0,0.0,0.0,-0.00046499999999962684,0.0013299530066884677,9.404187896888534e-05
LEU  86,R LEU  86,0.0,0.0,0.0,-0.0019199999999999673,0.00030594117081557165,2.1633307652784258e-05,0.4287449999999998,0.12840354346746097,0.009079501631422326,-0.4267449999999996,0.12823408273544257,0.009067518948146822,0.0,0.0,0.0,8.000000000007918e-05,0.0009075241043629908,6.417164482853189e-05
PHE  87,R PHE  87,0.0,0.0,0.0,-0.0019249999999999723,0.0003152380053229102,2.2290693125155075e-05,-0.8570950000000004,0.10680105793015167,0.007551975230030754,0.8544549999999995,0.10654894638146958,0.007534148251461899,0.0,0.0,0.0,-0.004564999999999691,0.0008401041602087031,5.940433485866037e-05
HIE  88,R HIE  88,0.0,0.0,0.0,-0.0015549999999999976,0.0004969657935914664,3.5140788266628e-05,0.09918500000000002,0.4299074211676279,0.03039904527900508,-0.09889499999999994,0.42906946287868114,0.030339792680158503,0.0,0.0,0.0,-0.0012650000000005513,0.0012667971424029823,8.957608497808892e-05
PRO  89,R PRO  89,0.0,0.0,0.0,-0.0007499999999999973,0.0004330127018922176,3.06186217847896e-05,-0.009110000000000007,0.17164582109681556,0.012137192405989124,0.008660000000000018,0.17135718368367292,0.012116782658775393,0.0,0.0,0.0,-0.0012000000000001432,0.0007937253933193157,5.6124860801604774e-05
GLU  90,R GLU  90,0.0,0.0,0.0,-0.0010499999999999843,0.0002397915761656291,1.6955824957812683e-05,85.07360999999999,2.4392975726426283,0.17248438549474873,-85.04948499999996,2.4348324767381646,0.17216865553547928,0.0,0.0,0.0,0.023075000000001254,0.00453314184644418,0.00032054153397011864
GLN  91,R GLN  91,0.0,0.0,0.0,-0.001960000000000004,0.00029732137494641405,2.1023796041631743e-05,-0.6128149999999998,0.2617009949828235,0.018505054819562116,0.6171350000000001,0.2611371608465548,0.01846518572544011,0.0,0.0,0.0,0.0023600000000003974,0.0015396103403131367,0.0001088668912020347
LEU  92,R LEU  92,0.0,0.0,0.0,-0.0009850000000000158,0.00015740076238696557,1.1129914644775582e-05,-0.042095000000000056,0.20640919547103492,0.01459533418168284,0.041949999999999994,0.20607963873221435,0.014572031001202265,0.0,0.0,0.0,-0.0011299999999999032,0.0007301369734506589,5.162848051219831e-05
ILE  93,R ILE  93,0.0,0.0,0.0,-0.0010250000000000092,0.0002106537443293901,1.4895469109764897e-05,0.09021000000000004,0.11215425047674295,0.007930503105099952,-0.0900450000000001,0.11207797720783505,0.007925109770533147,0.0,0.0,0.0,-0.0008600000000002516,0.0006003332407925439,4.244997055361043e-05
THR  94,R THR  94,0.0,0.0,0.0,-0.000414999999999997,0.0004927220311697017,3.484070894801055e-05,-0.26335,0.12580475944891695,0.008895739851187155,0.26324000000000003,0.12573039568855277,0.008890481539264352,0.0,0.0,0.0,-0.0005250000000000087,0.0007066647012556011,4.996874022830013e-05
GLY  95,R GLY  95,0.0,0.0,0.0,-0.0002149999999999952,0.00041082234603292034,2.904952667428443e-05,0.022629999999999977,0.08826796191144326,0.006241487442909741,-0.022515000000000004,0.08816756645728631,0.006234388412266274,0.0,0.0,0.0,-0.0001000000000000334,0.000714142842854237,5.049752469180699e-05
LYS  96,R LYS  96,0.0,0.0,0.0,-0.0002950000000000069,0.0004560427611529535,3.224709289222904e-05,-68.48298500000001,0.5124347322113688,0.036234607406217145,68.47759999999997,0.5120629551207093,0.03620831879602763,0.0,0.0,0.0,-0.005680000000002252,0.0008529947244826662,6.03158353998044e-05
GLU  97,R GLU  97,0.0,0.0,0.0,-0.0002550000000000052,0.00043586121644395917,3.082004218037411e-05,68.72476500000002,0.5288001699794317,0.03739181860850551,-68.71963499999995,0.5283502359050697,0.03736000346499869,0.0,0.0,0.0,0.004875000000000398,0.0008422440263955807,5.9555646247817665e-05
ASP  98,R ASP  98,0.0,0.0,0.0,-0.0003400000000000053,0.0004737087712930878,3.349626844888897e-05,71.32721499999998,0.48075073455817463,0.033994210446649915,-71.320775,0.480323968145013,0.03396403350417699,0.0,0.0,0.0,0.006100000000002979,0.0008426149773153067,5.9581876438900226e-05
ALA  99,R ALA  99,0.0,0.0,0.0,-0.00032500000000003083,0.00046837484987992417,3.3119103248732554e-05,-0.5573400000000002,0.09566203217577895,0.0067643271653579,0.5569500000000002,0.09562487908488967,0.0067617000451069146,0.0,0.0,0.0,-0.0007150000000000633,0.0006883131554751229,4.867108998163698e-05
ALA 100,R ALA 100,0.0,0.0,0.0,-0.0002600000000000058,0.000438634243989236,3.101612483854234e-05,-0.4788000000000002,0.08781104714100565,0.006209178689649669,0.47856500000000024,0.08782565556259675,0.006210211661046619,0.0,0.0,0.0,-0.0004949999999998955,0.0007070891032960689,4.999874998437655e-05
ASN 101,R ASN 101,0.0,0.0,0.0,-0.0004300000000000015,0.0004950757517794636,3.500714212842867e-05,-0.7181950000000004,0.18536026266435954,0.013106949869248825,0.7180549999999996,0.1852194967464293,0.013096996215735983,0.0,0.0,0.0,-0.0005700000000013361,0.0008093824806607296,5.723198406487915e-05
ASN 102,R ASN 102,0.0,0.0,0.0,-0.00043499999999999317,0.0004957569969248963,3.505531343462726e-05,1.1513799999999998,0.13442851483223614,0.009505531442271056,-1.1500999999999992,0.13429374520059317,0.00949600179022778,0.0,0.0,0.0,0.0008450000000003754,0.0007355100271228159,5.200841278092446e-05
TYR 103,R TYR 103,0.0,0.0,0.0,-0.001314999999999984,0.0004645158770161011,3.284623266069014e-05,0.44844,0.2321183887588403,0.016413248672947127,-0.4485100000000001,0.23234736904040845,0.01642944002393261,0.0,0.0,0.0,-0.001384999999999717,0.0009730236379453239,6.880316126459426e-05
ALA 104,R ALA 104,0.0,0.0,0.0,-0.00039500000000000537,0.0004888506929523637,3.4566963997435914e-05,0.5541149999999999,0.09581921401785747,0.00677544159999921,-0.5537200000000002,0.09572524014072543,0.006768796643421765,0.0,0.0,0.0,-8.881784197001253e-17,0.0007937253933192838,5.612486080160252e-05
ARG 105,R ARG 105,0.0,0.0,0.0,-0.0005199999999999694,0.0004995998398718418,3.5327043465309255e-05,-71.68138500000003,0.7366418578718322,0.05208844530070295,71.67559999999999,0.7360712737230285,0.05204809890861728,0.0,0.0,0.0,-0.006305000000002678,0.0009705539655279888,6.862852905323355e-05
GLY 106,R GLY 106,0.0,0.0,0.0,-0.00032499999999999527,0.00046837484987987305,3.311910324872894e-05,0.312875,0.1043989433615111,0.00738212007996348,-0.3116949999999999,0.10433648439064848,0.00737770356377919,0.0,0.0,0.0,0.0008550000000000902,0.0007962254705798973,5.630164296004953e-05
HID 107,R HID 107,0.0,0.0,0.0,-0.0013550000000001018,0.00047851332269850455,3.3836001536821925e-05,0.624,0.38526250790856836,0.027242173187908458,-0.6226350000000003,0.3849132392825677,0.02721747616651838,0.0,0.0,0.0,9.99999999995449e-06,0.0009219002115194704,6.5188189114273e-05
TYR 108,R TYR 108,0.0,0.0,0.0,-0.0006649999999999911,0.00047199046600539935,3.337476591678165e-05,0.39317,0.2919062710871416,0.020640890375659648,-0.39276000000000005,0.29159887242580323,0.020619154007863644,0.0,0.0,0.0,-0.00025499999999992087,0.0008185200058641657,5.787810466834042e-05
THR 109,R THR 109,0.0,0.0,0.0,-0.0003200000000000253,0.00046647615158766084,3.298484500494389e-05,0.2545249999999999,0.13075438568170478,0.009245731278541466,-0.25438500000000014,0.1306279325986595,0.009236789695289141,0.0,0.0,0.0,-0.00018000000000019888,0.000779487010796205,5.511805511808281e-05
ILE 110,R ILE 110,0.0,0.0,0.0,-0.0003950000000000126,0.0004888506929523729,3.4566963997436564e-05,0.06485999999999999,0.0878460608109435,0.006211654529994397,-0.06443500000000005,0.08777975720517793,0.006206966157069001,0.0,0.0,0.0,2.9999999999992255e-05,0.0007342342950312051,5.1918204899628934e-05
GLY 111,R GLY 111,0.0,0.0,0.0,-0.00029999999999998474,0.00045825756949556084,3.240370349203766e-05,0.3666100000000002,0.09408691673128526,0.006652949684162584,-0.36577999999999966,0.09390410853631602,0.006640023192730662,0.0,0.0,0.0,0.0005299999999999835,0.0007477298977571599,5.2872488120001156e-05
LYS 112,R LYS 112,0.0,0.0,0.0,-0.0006000000000000311,0.0004898979485566601,3.4641016151379275e-05,-75.11419499999997,0.8317743846613417,0.05881533078113025,75.10527499999998,0.8308979897542016,0.058753360302946644,0.0,0.0,0.0,-0.009519999999998,0.0013036870790198076,9.218459741201883e-05
GLU 113,R GLU 113,0.0,0.0,0.0,-0.0004550000000000018,0.0004979708826829152,3.5211858797854003e-05,76.25026499999996,0.9164072319569772,0.06479977680451719,-76.23965999999996,0.9153403325555595,0.06472433562435856,0.0,0.0,0.0,0.010149999999999864,0.0013444329659736906,9.506576670907395e-05
ILE 114,R ILE 114,0.0,0.0,0.0,-0.0007699999999999918,0.00042083250825001065,2.9757352032732622e-05,0.46306500000000034,0.08510229594435023,0.006017641055679447,-0.4618249999999997,0.08497213881620475,0.006008437556886303,0.0,0.0,0.0,0.00046999999999947306,0.000774015503720335,5.473116114241703e-05
ILE 115,R ILE 115,0.0,0.0,0.0,-0.001354999999999969,0.00047851332269856873,3.3836001536826465e-05,0.8637550000000002,0.08536694310445817,0.006036354435832855,-0.8615850000000005,0.08528184317308722,0.006030336961977765,0.0,0.0,0.0,0.0008149999999998059,0.0008371230494977005,5.919353849873859e-05
ASP 116,R ASP 116,0.0,0.0,0.0,-0.000934999999999998,0.000317450783586989,2.244716017673431e-05,88.21528500000001,2.133530216278593,0.15086336837969946,-88.18863500000005,2.1301006459242084,0.15062086113428527,0.0,0.0,0.0,0.025715000000000286,0.0035403071900639176,0.00025033752215776874
LEU 117,R LEU 117,0.0,0.0,0.0,-0.00101499999999997,0.00018648056198973395,1.3186166994241921e-05,1.064714999999999,0.12179656717248508,0.008612317857290703,-1.06204,0.12157371590931873,0.008596559893352613,0.0,0.0,0.0,0.0016599999999998016,0.0007031358332500196,4.9719211578634234e-05
VAL 118,R VAL 118,0.0,0.0,0.0,-0.0015149999999999996,0.0004997749493521763,3.533942557540872e-05,0.8846050000000001,0.09748691694273379,0.006893366004717679,-0.8793149999999998,0.09724924562689607,0.0068765601048054415,0.0,0.0,0.0,0.003774999999999846,0.0012626856299170063,8.928535714211224e-05
LEU 119,R LEU 119,0.0,0.0,0.0,-0.0026450000000000228,0.0004888506929523319,3.4566963997433664e-05,1.2129999999999992,0.09187094208726793,0.006496256614390374,-1.2096749999999998,0.09155506198458237,0.006473920518125288,0.0,0.0,0.0,0.0006799999999997385,0.000915204895091652,6.4714758749443e-05
ASP 120,R ASP 120,0.0,0.0,0.0,-0.0015999999999999708,0.0004898979485566074,3.464101615137555e-05,93.9756,1.2823206580269395,0.09067376329464447,-93.93499999999999,1.278847340379642,0.09042816264848258,0.0,0.0,0.0,0.03899999999999878,0.003624913792079781,0.0002563201123596256
ARG 121,R ARG 121,0.0,0.0,0.0,-0.0023400000000000066,0.0004737087712931045,3.349626844889015e-05,-87.09497000000003,1.0299939655611101,0.07283157176294842,87.07239500000001,1.0282359840905848,0.07270726370104755,0.0,0.0,0.0,-0.024915000000002577,0.0025471111086907625,0.00018010795373908233
ILE 122,R ILE 122,0.0,0.0,0.0,-0.004750000000000013,0.0006614378277661531,4.677071733467465e-05,1.2013449999999999,0.15672126841944545,0.011081867165554699,-1.189604999999999,0.15549163635064916,0.01099491904813367,0.0,0.0,0.0,0.006990000000000185,0.003041364825205812,0.00021505696919652684
ARG 123,R ARG 123,0.0,0.0,0.0,-0.00914000000000001,0.0012963024338479348,9.166242414425007e-05,-113.37296000000002,2.1361888512929914,0.15105136226443755,113.30993999999997,2.1323001398525827,0.15077638884147848,0.0,0.0,0.0,-0.07216000000000009,0.00952493569531592,0.0006735146620523689
LYS 124,R LYS 124,0.0,0.0,0.0,-0.003909999999999982,0.0006098360435395888,4.312192017988179e-05,-95.17025500000004,1.2634863394490428,0.08934197585609861,95.14510999999997,1.2622458706227613,0.0892542614642072,0.0,0.0,0.0,-0.029055000000000816,0.004058568097246704,0.00028698410234705276
LEU 125,R LEU 125,0.0,0.0,0.0,-0.006425000000000009,0.0008332916656249457,5.8922618746963214e-05,1.4578750000000014,0.1484863945787487,0.010499573652057462,-1.4352450000000008,0.14906238618443746,0.010540302409086365,0.0,0.0,0.0,0.01620500000000031,0.006453136834129568,0.00045630568153377067
ALA 126,R ALA 126,0.0,0.0,0.0,-0.009669999999999986,0.0016526040058041911,0.0001168567499120196,1.7840200000000002,0.18822358938241546,0.013309417643157821,-1.7551450000000008,0.1826438446129427,0.012914870106779386,0.0,0.0,0.0,0.019204999999999958,0.00839600946878929,0.0005936875230287369
ASP 127,R ASP 127,0.0,0.0,0.0,-0.010350000000000002,0.0018323482201808906,0.00012956658519850086,116.27684500000001,2.5242808799692273,0.1784936127845786,-116.12069999999996,2.5031181474312003,0.176997181615971,0.0,0.0,0.0,0.1457950000000006,0.021373417485276998,0.0015113288440970491
GLN 128,R GLN 128,0.0,0.0,0.0,-0.011550000000000013,0.001624038176891214,0.00011483684077856153,1.1615100000000007,0.4361490111189047,0.03084039233699844,-1.1040350000000005,0.432911993105988,0.0306115005982228,0.0,0.0,0.0,0.04592500000000086,0.011169573626599049,0.0007898081254330606
CYS 129,R CYS 129,0.0,0.0,0.0,-0.043154999999999985,0.010827325385338782,0.0007656075202086302,-0.8609550000000001,0.7087381836581123,0.05011535757504879,0.9873450000000003,0.7097580474887194,0.05018747283809971,0.0,0.0,0.0,0.0832350000000001,0.04675895395536567,0.00330635734230286
THR 130,R THR 130,0.0,0.0,0.0,-0.42261500000000013,0.35676046133925743,0.025226774147223005,-0.5316500000000002,1.3809530576743003,0.09764812715817951,0.9476099999999998,1.019097089535634,0.07206104626981209,-0.137448504,0.06473752989404814,0.004577634638534828,-0.1441035039999998,0.5125918982461025,0.036245720723110386
GLY 131,R GLY 131,0.0,0.0,0.0,-0.484355,0.2044689682445726,0.014458139398795413,0.9268849999999997,0.7339009482041842,0.05189463371944158,-0.7245450000000004,0.5958889560773883,0.04213571216764941,-0.117692892,0.03760119050295536,0.002658805678532694,-0.3997078919999999,0.3186240800245323,0.022530124763467194
LEU 132,R LEU 132,0.0,0.0,0.0,-0.13571499999999997,0.03731934853397117,0.002638876441783525,2.733935,0.6818217514680781,0.04821207840235669,-2.403520000000002,0.6562140272807251,0.04640133885999348,-0.0007883999999999998,0.004284605483262142,0.0003029673591923725,0.1939115999999997,0.08434678078117278,0.005964218066162243
GLN 133,R GLN 133,0.0,0.0,0.0,-0.9179750000000003,0.3811368446831131,0.026950444743547318,-0.04552000000000007,1.9882449143905787,0.1405901461625245,1.520755,1.4421792728281049,0.1019774743503437,-0.11934856799999988,0.05251118763074192,0.0037131016861856763,0.43791143199999966,0.8226980316846224,0.05817353570730216
GLY 134,R GLY 134,0.0,0.0,0.0,-0.02767500000000001,0.002870431152283378,0.00020297013327086918,0.80216,0.2834079116750261,0.020039965618732905,-0.7991300000000002,0.28414023491930834,0.020091748691938156,0.0,0.0,0.0,-0.024645000000000104,0.036331927763332224,0.002569055249503201
PHE 135,R PHE 135,0.0,0.0,0.0,-0.021395000000000004,0.0019206704558566274,0.00013581191037608786,1.6892000000000005,0.33297998438344206,0.023545240495692257,-1.7186799999999993,0.3251500232200524,0.022991578632186243,0.0,0.0,0.0,-0.050875000000000094,0.021547607175740002,0.0015236459152309667
SER 136,R SER 136,0.0,0.0,0.0,-0.008115000000000004,0.0005759991319436146,4.072928921548948e-05,0.2327950000000002,0.6620034161354453,0.04681071047180333,-0.22134000000000004,0.6617520943676716,0.046792939339178066,0.0,0.0,0.0,0.0033399999999999008,0.00997218130601323,0.0007051397024703677
VAL 137,R VAL 137,0.0,0.0,0.0,-0.00611500000000001,0.0004814301610826638,3.4042253156928346e-05,0.01877999999999986,0.23353822299572294,0.01651364611465318,-0.011714999999999996,0.233458248462118,0.01650799106114975,0.0,0.0,0.0,0.0009499999999997532,0.005448623679425685,0.00038527587518554987
PHE 138,R PHE 138,0.0,0.0,0.0,-0.005145000000000019,0.0004516359153123889,3.193548183447835e-05,-0.18161499999999997,0.139816868706891,0.009886545598691182,0.168895,0.1398570483565274,0.00988938672896354,0.0,0.0,0.0,-0.017865000000000554,0.0035152204767271,0.0002485636236459541
HID 139,R HID 139,0.0,0.0,0.0,-0.0033800000000000006,0.0004955804677345716,3.504283093587166e-05,-0.20659000000000005,0.18083694838168426,0.01278710324897706,0.20658,0.18110067255534976,0.01280575136413323,0.0,0.0,0.0,-0.0033899999999999907,0.002355398055531333,0.00016655179374598138
SER 140,R SER 140,0.0,0.0,0.0,-0.0009650000000000025,0.0002092247595290807,1.479442462551377e-05,0.6802000000000002,0.39180593410513737,0.027704863291487223,-0.6786550000000001,0.39101480275687744,0.027648921857370837,0.0,0.0,0.0,0.000579999999999965,0.0015308820986605445,0.00010824971131599642
PHE 141,R PHE 141,0.0,0.0,0.0,-0.002925000000000022,0.00035968736424850216,2.5433737436723162e-05,-0.19737500000000008,0.16789578426809895,0.011872024758860643,0.19269499999999998,0.16796726459343206,0.011877079181137088,0.0,0.0,0.0,-0.007605000000000137,0.0015744761033438088,0.00011133227294905786
GLY 142,R GLY 142,0.0,0.0,0.0,-0.0005099999999999849,0.0004998999899979842,3.534826728426619e-05,-0.3823099999999998,0.08357053248603885,0.0059093290228248736,0.3815699999999997,0.08335073544966659,0.00589378702533452,0.0,0.0,0.0,-0.0012499999999999367,0.000823103881657734,5.820223363411532e-05
GLY 143,R GLY 143,0.0,0.0,0.0,-0.0004149999999999998,0.000492722031169705,3.484070894801078e-05,0.558495,0.1753269801684844,0.012397489660209465,-0.55793,0.17514452632040775,0.012384588224886608,0.0,0.0,0.0,0.00014999999999994795,0.0008587782018657377,6.072478900744529e-05
GLY 144,R GLY 144,0.0,0.0,0.0,-0.0003399999999999759,0.0004737087712930468,3.349626844888607e-05,0.7305649999999997,0.0852419836406958,0.006027518467412874,-0.7296000000000004,0.08533832667681855,0.006034330948829125,0.0,0.0,0.0,0.0006250000000002126,0.0007709571972554861,5.4514906218392895e-05
THR 145,R THR 145,0.0,0.0,0.0,-0.0006650000000000062,0.000471990466005408,3.3374765916782264e-05,0.5049050000000002,0.08055511141448553,0.005696106554042057,-0.501525,0.08026256521567213,0.005675420413942927,0.0,0.0,0.0,0.002715000000000196,0.001146200244285688,8.104859653320874e-05
GLY 146,R GLY 146,0.0,0.0,0.0,-0.0006050000000000277,0.0004888506929523788,3.4566963997436984e-05,0.8441549999999998,0.08910140837832208,0.00630042100775834,-0.84152,0.08889437327525535,0.006285781415226126,0.0,0.0,0.0,0.002029999999999823,0.0010483797022071601,7.413163966890163e-05
SER 147,R SER 147,0.0,0.0,0.0,-0.0009600000000000386,0.0002416609194718865,1.7088007490634713e-05,0.8182100000000002,0.14567966879423894,0.010301108168541663,-0.817135,0.14550772067144713,0.010288949600177824,0.0,0.0,0.0,0.00011499999999990546,0.0009174829698692803,6.487584296177409e-05
GLY 148,R GLY 148,0.0,0.0,0.0,-0.0005399999999999828,0.0004983974317750671,3.5242020373410965e-05,0.9221349999999999,0.0955186723892272,0.00675419009763588,-0.92123,0.09551066484953548,0.006753623879074216,0.0,0.0,0.0,0.00036499999999998534,0.0009283183721116061,6.564202160201734e-05
PHE 149,R PHE 149,0.0,0.0,0.0,-0.0017000000000000081,0.00045825756949554436,3.24037034920365e-05,0.688405,0.08955027065844204,0.006332160363967508,-0.6862300000000002,0.08949696698771285,0.006328391225264034,0.0,0.0,0.0,0.0004750000000004029,0.0011399013115179425,8.060319472577763e-05
THR 150,R THR 150,0.0,0.0,0.0,-0.0021149999999999993,0.0003895831105168833,2.7547685928223633e-05,0.9670650000000006,0.1975427315164957,0.013968380502942763,-0.95958,0.19698724222649516,0.013929101478559174,0.0,0.0,0.0,0.00536999999999974,0.002023141122116814,0.00014305768067461602
SER 151,R SER 151,0.0,0.0,0.0,-0.0017250000000000132,0.0004575751304430513,3.235544776386006e-05,0.9921999999999997,0.4414662274738585,0.031216376311160827,-0.9883599999999995,0.44078805609952787,0.031168422353401247,0.0,0.0,0.0,0.002114999999999933,0.0015690044614341625,0.00011094536943920432
LEU 152,R LEU 152,0.0,0.0,0.0,-0.0018750000000000333,0.0003992179855667776,2.8228974476590168e-05,1.113134999999999,0.12667314938455526,0.008957144292407557,-1.1099250000000003,0.12648806020727535,0.00894405651116967,0.0,0.0,0.0,0.0013350000000000007,0.0013239240914796962,9.361557028615323e-05
LEU 153,R LEU 153,0.0,0.0,0.0,-0.0032399999999999786,0.0004608687448721586,3.2588341473603626e-05,0.96595,0.1344580510791399,0.0095076199703187,-0.9535500000000002,0.13436200169690413,0.00950082825336793,0.0,0.0,0.0,0.009160000000000364,0.002994060787626093,0.00021171206862151458
MET 154,R MET 154,0.0,0.0,0.0,-0.007080000000000015,0.0007573638491504578,5.355371135598341e-05,1.6883199999999996,0.45254410569578946,0.03199970059234944,-1.6756800000000005,0.45479665522076806,0.032158979896756534,0.0,0.0,0.0,0.005560000000000056,0.0056023566469834245,0.00039614643757075084
GLU 155,R GLU 155,0.0,0.0,0.0,-0.004615000000000001,0.00071887064204905,5.083183057888105e-05,97.44201999999996,2.0479097293612414,0.1448090856889241,-97.39920500000004,2.041310582191155,0.1443424555175225,0.0,0.0,0.0,0.03820000000000135,0.007338255923584132,0.0005188930525648691
ARG 156,R ARG 156,0.0,0.0,0.0,-0.0045949999999999845,0.0007752257735653452,5.481674014386425e-05,-95.43304499999996,2.7989125875918885,0.1979130070634611,95.41107499999994,2.7973173344097844,0.19780020562918357,0.0,0.0,0.0,-0.026565000000002215,0.005010566335255204,0.00035430054332439827
LEU 157,R LEU 157,0.0,0.0,0.0,-0.008580000000000062,0.0011931470990619514,8.436824046997632e-05,1.7029300000000007,0.16519375018442992,0.011680962096504688,-1.6648750000000003,0.16096412449673325,0.011381882395939576,0.0,0.0,0.0,0.029474999999999873,0.006493795115339192,0.0004591806561692421
SER 158,R SER 158,0.0,0.0,0.0,-0.009389999999999992,0.001611800235761226,0.00011397148766248388,1.9878399999999998,0.5190909981881824,0.03670527648717576,-1.9352700000000005,0.5151769376631679,0.03642851061325453,0.0,0.0,0.0,0.04318000000000016,0.00884802802888866,0.0006256500619355813
VAL 159,R VAL 159,0.0,0.0,0.0,-0.009269999999999995,0.002219707187896646,0.00015695700048102404,-0.67157,0.7666670366593312,0.05421154605340085,0.6900799999999999,0.765140512324371,0.05410360448251118,0.0,0.0,0.0,0.00924000000000008,0.00493076059041627,0.0003486574249890729
ASP 160,R ASP 160,0.0,0.0,0.0,-0.012344999999999988,0.00266757848994182,0.00018862628395852312,118.54780000000004,4.3313484863260125,0.3062725886363212,-118.32713000000004,4.2880477204777305,0.30321076212013204,0.0,0.0,0.0,0.20832499999999995,0.04287807569143099,0.0030319378085640913
TYR 161,R TYR 161,0.0,0.0,0.0,-0.023729999999999994,0.006880922903215836,0.0004865547245685743,1.4321650000000008,0.9924219555083418,0.07017482945383625,-1.3518650000000003,0.982093461323818,0.069444494626104,0.0,0.0,0.0,0.05657000000000033,0.015278255790501167,0.0010803358274166011
GLY 162,R GLY 162,0.0,0.0,0.0,-0.030804999999999975,0.008386714195678864,0.0005930302479638006,-2.1849850000000015,1.27086024203096,0.08986338950804688,2.385875,1.288936061011175,0.09114154292568794,0.0,0.0,0.0,0.1700850000000001,0.044572724563346475,0.0031517675794702485
LYS 163,R LYS 163,0.0,0.0,0.0,-0.31206500000000004,0.6689611803199045,0.047302698695476125,-179.60589499999992,28.89987437332569,2.043529714481792,179.8933,27.893308092802418,1.9723547302146194,-0.28459155599999997,0.19806988577440576,0.014005655937992719,-0.3092515560000018,1.5047224585008263,0.10639994542096276
LYS 164,R LYS 164,0.0,0.0,0.0,-0.9124050000000004,0.7364959001752825,0.052078124533003284,-175.67090499999992,15.852469541241854,1.1209388711165313,178.80808999999994,17.40735956576745,1.2308861991506679,-0.28788494400000003,0.20939900288738722,0.014806745491537295,1.9368950560000022,1.5135292170562418,0.10702267729044344
SER 165,R SER 165,0.0,0.0,0.0,-0.13422000000000012,0.02365801344153728,0.00167287417339135,1.7746950000000001,1.2904357527498211,0.09124758714549655,-1.5335549999999998,1.348277993210228,0.09533765119235421,-0.0028307879999999994,0.008997794709008201,0.0006362401654464137,0.10408921200000018,0.10808770805020092,0.007642955132520885
LYS 166,R LYS 166,0.0,0.0,0.0,-0.04087999999999999,0.003927543761691144,0.00027771928272987294,-109.91864500000001,1.711484621308256,0.12102023816235581,110.093135,1.7089509638283424,0.12084108152383072,0.0,0.0,0.0,0.13360999999999948,0.041708607025409024,0.0029492438861511597
LEU 167,R LEU 167,0.0,0.0,0.0,-0.024069999999999994,0.001773442979066672,0.0001254013556545716,0.055230000000000105,0.24079098218164233,0.017026493634920842,-0.014800000000000002,0.24071373039359428,0.017021031108602085,0.0,0.0,0.0,0.016359999999999972,0.01844804596698567,0.0013044738402896705
GLU 168,R GLU 168,0.0,0.0,0.0,-0.015084999999999942,0.0013630022010252842,9.637880991171683e-05,108.66453000000006,1.3831709977752538,0.0978049592067445,-108.83093499999997,1.3826648946110098,0.0977691723088028,0.0,0.0,0.0,-0.1814899999999986,0.04806381071034954,0.003398624648295477
PHE 169,R PHE 169,0.0,0.0,0.0,-0.006284999999999947,0.0006194957626973891,4.380496547196561e-05,0.001529999999999969,0.14435348662224964,0.010207332927851429,-0.008169999999999993,0.14438708771908937,0.010209708884194497,0.0,0.0,0.0,-0.012924999999999907,0.005394383653393508,0.0003814405261636412
SER 170,R SER 170,0.0,0.0,0.0,-0.0023549999999999847,0.0004785133226985331,3.3836001536823944e-05,0.3998149999999998,0.29553619198839276,0.020897564544104193,-0.4007599999999997,0.29585099695623823,0.020919824616855667,0.0,0.0,0.0,-0.003300000000000093,0.0028792360097776738,0.00020359273071502896
ILE 171,R ILE 171,0.0,0.0,0.0,-0.0019650000000000045,0.00025253712598350976,1.785707142843012e-05,0.18122500000000016,0.12967441680994748,0.00916936594727247,-0.17919999999999994,0.12942658150472802,0.009151841344778658,0.0,0.0,0.0,6.0000000000259844e-05,0.0016144348856487547,0.00011415778554263628
TYR 172,R TYR 172,0.0,0.0,0.0,-0.002744999999999984,0.00043586121644397527,3.082004218037525e-05,-0.5588949999999999,0.2612119904885688,0.018470476980170295,0.5579150000000003,0.2614810849277621,0.018489504830443614,0.0,0.0,0.0,-0.003724999999999798,0.0011222187843733435,7.935285124053151e-05
PRO 173,R PRO 173,0.0,0.0,0.0,-0.001119999999999961,0.00032496153618541217,2.297825058615026e-05,0.3288849999999999,0.18655514405933715,0.013191440742959056,-0.33146000000000003,0.18642874885596356,0.013182503252417564,0.0,0.0,0.0,-0.0036949999999999505,0.0009549738216308335,6.752684651307949e-05
ALA 174,R ALA 174,0.0,0.0,0.0,-0.0004550000000000015,0.0004979708826829151,3.5211858797854e-05,0.03627999999999997,0.10623743031530834,0.007512120739178782,-0.03603000000000003,0.10608802524319134,0.007501556205215023,0.0,0.0,0.0,-0.00020499999999994855,0.0007300513680558385,5.162242729667995e-05
PRO 175,R PRO 175,0.0,0.0,0.0,-0.0004400000000000054,0.0004963869458396399,3.509985754956889e-05,-0.288725,0.06931867984172883,0.004901570857898569,0.28841000000000006,0.06933139187986884,0.004902469734735719,0.0,0.0,0.0,-0.0007550000000000434,0.0007176175861837283,5.0743226148923595e-05
GLN 176,R GLN 176,0.0,0.0,0.0,-0.000515000000000027,0.0004997749493522314,3.533942557541261e-05,-0.12613000000000074,0.4949515967243667,0.03499836304029091,0.12611999999999995,0.49470598904804053,0.034980995954946734,0.0,0.0,0.0,-0.0005250000000010502,0.0007545694136396129,5.335611492605272e-05
VAL 177,R VAL 177,0.0,0.0,0.0,-0.0005500000000000127,0.0004974937185533211,3.517811819867651e-05,-0.27679000000000015,0.1970825611260417,0.013935841542583633,0.2769049999999998,0.19702684074765067,0.013931901516842576,0.0,0.0,0.0,-0.0004349999999999832,0.0007587983921966501,5.365514886757007e-05
SER 178,R SER 178,0.0,0.0,0.0,-0.00034500000000001196,0.0004753682782853896,3.3613613313657285e-05,-0.5706899999999999,0.1666831242207808,0.011786276744587376,0.5704099999999998,0.16666145895197293,0.01178474477873835,0.0,0.0,0.0,-0.0006250000000000267,0.0007378177281686268,5.217159188676888e-05
THR 179,R THR 179,0.0,0.0,0.0,-0.00033999999999999975,0.00047370877129308017,3.349626844888843e-05,-0.41143499999999966,0.19750887518033206,0.013965986498454017,0.4111799999999999,0.1974954115922698,0.013965034479012225,0.0,0.0,0.0,-0.0005949999999997391,0.0008312490601502701,5.877818472872003e-05
ALA 180,R ALA 180,0.0,0.0,0.0,-0.0002000000000000135,0.00040000000000002707,2.8284271247463813e-05,0.5034249999999999,0.07328345225901992,0.005181922604111359,-0.50308,0.07323792460194377,0.005178703312606352,0.0,0.0,0.0,0.00014499999999995295,0.0006434088902090264,4.549587893425134e-05
VAL 181,R VAL 181,0.0,0.0,0.0,-0.0003049999999999869,0.00046040742826325247,3.255572146336047e-05,0.40596500000000013,0.12254082493193823,0.008664944828156707,-0.4057450000000001,0.12246640345417119,0.008659682434997207,0.0,0.0,0.0,-8.499999999996087e-05,0.000740118233797995,5.2334262199837286e-05
VAL 182,R VAL 182,0.0,0.0,0.0,-0.0003500000000000086,0.00047696960070848447,3.3726843908080924e-05,0.4478250000000001,0.0834929600325685,0.005903843822036656,-0.4474800000000003,0.08345189991845478,0.005900940433524047,0.0,0.0,0.0,-4.999999999931934e-06,0.0007382242206808779,5.220033524796031e-05
GLU 183,R GLU 183,0.0,0.0,0.0,-0.0006350000000000194,0.00048143016108259445,3.404225315692344e-05,77.78687999999994,0.9047862375213969,0.0639780484075642,-77.77786999999998,0.9038779082947003,0.06391381983198949,0.0,0.0,0.0,0.008375000000001034,0.0014333091083235073,0.00010135025900319958
PRO 184,R PRO 184,0.0,0.0,0.0,-0.0005449999999999889,0.000497970882682902,3.521185879785307e-05,0.7215750000000003,0.11112346455632106,0.007857615533671758,-0.7221850000000002,0.11103369207137002,0.007851267660384473,0.0,0.0,0.0,-0.001155000000000004,0.0008893677529572358,6.288779690847036e-05
TYR 185,R TYR 185,0.0,0.0,0.0,-0.0007100000000000683,0.0004537620521815797,3.2085822414271906e-05,0.7985000000000007,0.07686826393251658,0.005435407068471979,-0.7982099999999999,0.0768458580536406,0.005433822733582813,0.0,0.0,0.0,-0.0004200000000000159,0.0007372923436467554,5.213444159095431e-05
ASN 186,R ASN 186,0.0,0.0,0.0,-0.0008250000000000013,0.00037996710383926573,2.6867731575255784e-05,0.1530899999999999,0.1898516839535534,0.013424541314324285,-0.15232500000000015,0.18985610175867396,0.013424853700320157,0.0,0.0,0.0,-5.999999999932726e-05,0.0008639444426582867,6.109009739721068e-05
SER 187,R SER 187,0.0,0.0,0.0,-0.0009850000000000154,0.000186480561989726,1.3186166994241359e-05,0.9466849999999997,0.12806867601018365,0.009055822926438377,-0.9453999999999998,0.1278263274916425,0.009038686298351282,0.0,0.0,0.0,0.000299999999999877,0.0010344080432787832,7.314369419163354e-05
ILE 188,R ILE 188,0.0,0.0,0.0,-0.0014950000000000198,0.0004999749993749832,3.535357124817905e-05,1.0381849999999992,0.06506266805934767,0.004600625378685413,-1.0387750000000002,0.06495432529862617,0.0045929643886055485,0.0,0.0,0.0,-0.002084999999999866,0.0012600694425308758,8.91003647579535e-05
LEU 189,R LEU 189,0.0,0.0,0.0,-0.0014400000000000391,0.0004963869458396133,3.5099857549567e-05,0.9601700000000002,0.06264200747102545,0.004429458826990047,-0.960915,0.06277776497295957,0.004439058332011503,0.0,0.0,0.0,-0.002184999999999757,0.0011535922156461975,8.157128784074402e-05
THR 190,R THR 190,0.0,0.0,0.0,-0.0020400000000000145,0.00031368774282717693,2.2181073012819857e-05,0.5962750000000004,0.10155756680326557,0.0071812044167394885,-0.591575,0.10129246948811119,0.0071624592058174875,0.0,0.0,0.0,0.002660000000000684,0.002200999772830307,0.00015563418647583606
THR 191,R THR 191,0.0,0.0,0.0,-0.0034250000000000513,0.0005043560250458528,3.5663356544221475e-05,1.2253499999999995,0.1088587042913924,0.007697472799562469,-1.2179000000000004,0.1085751352750653,0.007677421442124539,0.0,0.0,0.0,0.004024999999999724,0.00255819760769188,0.00018089188760141313
HID 192,R HID 192,0.0,0.0,0.0,-0.004059999999999961,0.0005713142742834376,4.039801975344899e-05,0.6533300000000001,0.1815014355315129,0.012834089585942576,-0.6453799999999998,0.18096907360098932,0.012796445912830696,0.0,0.0,0.0,0.0038899999999997712,0.0021396027668705592,0.0001512927625499672
THR 193,R THR 193,0.0,0.0,0.0,-0.0036249999999999503,0.0005425633603552582,3.836502313305635e-05,0.8475749999999996,0.418692457986767,0.029606027627410658,-0.8388899999999998,0.4183792154254322,0.02958387803348305,0.0,0.0,0.0,0.00506000000000033,0.0037717900259692043,0.00026670583045746083
THR 194,R THR 194,0.0,0.0,0.0,-0.007260000000000032,0.0008440379138403417,5.968249324550525e-05,1.344104999999999,0.1336277814490805,0.009448911041755876,-1.3138450000000004,0.13217689274225727,0.009346317717421707,0.0,0.0,0.0,0.023000000000000208,0.007611175993235409,0.0005381914157621014
LEU 195,R LEU 195,0.0,0.0,0.0,-0.017209999999999993,0.00260497600756706,0.00018419961997789272,1.0476100000000002,0.17372054541705875,0.012283897569582786,-1.0191400000000002,0.17121825369977295,0.012106958825402813,0.0,0.0,0.0,0.01125999999999996,0.008415010398092362,0.0005950310916246418
GLU 196,R GLU 196,0.0,0.0,0.0,-0.01530500000000002,0.0033078656260495097,0.00023390142154334925,99.51811000000002,2.1034173879428133,0.14873406986800583,-99.388905,2.0794489669105083,0.1470392465633781,0.0,0.0,0.0,0.11390000000000298,0.029372776511591862,0.002076968945362355
HIE 197,R HIE 197,0.0,0.0,0.0,-0.014599999999999969,0.002658947160061666,0.00018801595676963163,2.7421949999999997,0.2581714294320738,0.018255476846004356,-2.699185,0.25515415100484534,0.018042123042342248,0.0,0.0,0.0,0.02841000000000017,0.00981590036624294,0.0006940889712421898
SER 198,R SER 198,0.0,0.0,0.0,-0.02392999999999998,0.004105496315916204,0.00029030242851207363,0.22318000000000016,0.28500934651340815,0.02015320416211774,-0.11574999999999992,0.2902277510852469,0.020522201088089945,0.0,0.0,0.0,0.08350000000000007,0.01732252868376922,0.0012248877499591694
ASP 199,R ASP 199,0.0,0.0,0.0,-0.10659499999999998,0.028349973104043986,0.0020046458228325736,118.37543500000001,2.342556453059657,0.16564375532707898,-117.93042499999994,2.3231527208501315,0.16427170426451063,-0.013604327999999994,0.01736239491115255,0.0012277067179314771,0.3248106720000024,0.056727398497470105,0.004011232815663268
CYS 200,R CYS 200,0.0,0.0,0.0,-0.052034999999999956,0.011382608444464816,0.0008048719618672331,0.9309499999999998,0.30669469754138284,0.021686590038546897,-0.8380249999999998,0.31115430958770346,0.02200193223048835,-4.7880000000000006e-06,6.754305187064026e-05,4.776014999976445e-06,0.040885212,0.03146280090366829,0.0022247559874106083
ALA 201,R ALA 201,0.0,0.0,0.0,-0.011114999999999986,0.0011626585913327723,8.221237741362022e-05,0.184895,0.3142050508425987,0.022217652213386545,-0.17331500000000005,0.31284434751965723,0.02212143595870305,0.0,0.0,0.0,0.00046500000000011755,0.008189552796093411,0.0005790888317002902
PHE 202,R PHE 202,0.0,0.0,0.0,-0.022495,0.0021142315388814146,0.0001494987458141518,-0.7734749999999996,0.18679137928448514,0.013208145095924783,0.6857950000000003,0.1863004105604694,0.01317342836451458,0.0,0.0,0.0,-0.11017500000000024,0.020497667550236232,0.0014494039723279486
MET 203,R MET 203,0.0,0.0,0.0,-0.005265000000000007,0.000533643139185729,3.773426824519056e-05,0.6851699999999997,0.3196559886815827,0.022603091724363738,-0.67719,0.32058005848773574,0.022668433326985794,0.0,0.0,0.0,0.0027149999999998855,0.0027988881721142675,0.00019791128062848193
VAL 204,R VAL 204,0.0,0.0,0.0,-0.002854999999999988,0.0003923964831646778,2.7746621415949658e-05,-0.034105000000000135,0.11074693663934926,0.007830990989332078,0.03696499999999999,0.11085126871172923,0.007838368380919591,0.0,0.0,0.0,4.9999999998662226e-06,0.0029656323103176394,0.00020970187171315304
ASP 205,R ASP 205,0.0,0.0,0.0,-0.001494999999999997,0.0004999749993749354,3.535357124817567e-05,82.367985,0.710774707466175,0.05025936155452169,-82.35771500000003,0.7099616283789615,0.05020186818090073,0.0,0.0,0.0,0.00877500000000083,0.0018773318832844199,0.00013274741052081253
ASN 206,R ASN 206,0.0,0.0,0.0,-0.0010099999999999953,0.00014106735979663412,9.974968671628253e-06,1.0749299999999993,0.17865644432821653,0.01263291832871588,-1.0727000000000002,0.17857301027870917,0.01262701865049703,0.0,0.0,0.0,0.0012199999999995726,0.0008953211714238744,6.33087671653705e-05
GLU 207,R GLU 207,0.0,0.0,0.0,-0.0009100000000000158,0.00028618176042508704,2.02361063448483e-05,76.82670999999996,0.7094554784535048,0.05016607797644197,-76.81838499999995,0.7084819099869071,0.050097236289973916,0.0,0.0,0.0,0.007415000000002721,0.0015500887071404085,0.00010960782362596712
ALA 208,R ALA 208,0.0,0.0,0.0,-0.0008900000000000024,0.00031288975694324,2.2124646889837565e-05,-0.36321500000000023,0.1309106900715132,0.009256783667937743,0.3660750000000001,0.13098159937563705,0.009261797712917262,0.0,0.0,0.0,0.0019700000000001825,0.0009105492847727489,6.438555738673715e-05
ILE 209,R ILE 209,0.0,0.0,0.0,-0.0017399999999999976,0.0004386342439891543,3.1016124838536565e-05,-0.11797999999999999,0.08616170611124184,0.00609255266698615,0.11871500000000003,0.08592399999418081,0.006075744306255812,0.0,0.0,0.0,-0.0010049999999999137,0.001361974669368215,9.630615245145708e-05
TYR 210,R TYR 210,0.0,0.0,0.0,-0.0010250000000000892,0.00021065374432944388,1.4895469109768699e-05,-0.03282,0.17449944870973064,0.012338974349596467,0.032249999999999994,0.1742711895294228,0.012322833988170093,0.0,0.0,0.0,-0.0015950000000000302,0.0007556288771612678,5.343103031011092e-05
ASP 211,R ASP 211,0.0,0.0,0.0,-0.0008699999999999997,0.00033630343441600386,2.3780243901188165e-05,78.92761000000002,1.0209029081641134,0.07218873692959117,-78.915115,1.0194839978036825,0.07208840481581552,0.0,0.0,0.0,0.011625000000003282,0.0016924464540994347,0.00011967403644888371
ILE 212,R ILE 212,0.0,0.0,0.0,-0.001850000000000025,0.0003570714214271254,2.5248762345903984e-05,-0.42681,0.11413936174694451,0.008070871669156888,0.4289049999999998,0.11410432057989837,0.008068393884472986,0.0,0.0,0.0,0.00024499999999989087,0.0011022590439640574,7.794148446111858e-05
CYS 213,R CYS 213,0.0,0.0,0.0,-0.0007999999999999941,0.0003999999999999949,2.828427124746154e-05,-0.18558999999999995,0.2595782384946783,0.018354953268804593,0.1853749999999999,0.25913011089991067,0.018323265862694893,0.0,0.0,0.0,-0.001014999999999855,0.0010318793534129843,7.296488881647112e-05
ARG 214,R ARG 214,0.0,0.0,0.0,-0.0008150000000000085,0.00038829756630708127,2.7456784225397023e-05,-72.41616499999995,0.667135839076937,0.047173627578387944,72.408625,0.6666172922853246,0.04713696078311678,0.0,0.0,0.0,-0.008354999999998398,0.0010094429156745346,7.137839308941836e-05
ARG 215,R ARG 215,0.0,0.0,0.0,-0.0014949999999999907,0.0004999749993750014,3.5353571248180336e-05,-80.55182499999992,1.3545568295173644,0.09578163196542785,80.53947499999997,1.353434493937167,0.09570227085547539,0.0,0.0,0.0,-0.013845000000002584,0.0019185867194375713,0.00013566456796087586
ASN 216,R ASN 216,0.0,0.0,0.0,-0.0014699999999999325,0.0004990991885387119,3.529164207004264e-05,-0.7068750000000006,0.608069329414828,0.04299699462607815,0.7079449999999997,0.607539564123194,0.04295953456306298,0.0,0.0,0.0,-0.0004000000000000625,0.0012288205727452523,8.689073598497051e-05
LEU 217,R LEU 217,0.0,0.0,0.0,-0.001265000000000021,0.0004413332074521378,3.1206970375221595e-05,-0.21824000000000027,0.0961488554274048,0.006798750767604291,0.21750000000000033,0.09593294533162146,0.0067834836183187875,0.0,0.0,0.0,-0.002005000000000354,0.0009192252172346107,6.499903845442704e-05
ASP 218,R ASP 218,0.0,0.0,0.0,-0.0006849999999999947,0.00046451587701605644,3.2846232660686985e-05,76.91917,1.0537915596065461,0.07451431577549367,-76.90839499999997,1.0525039234968618,0.07442326615300782,0.0,0.0,0.0,0.010089999999999434,0.0016498181717998178,0.00011665976170044436
ILE 219,R ILE 219,0.0,0.0,0.0,-0.0006049999999999928,0.0004888506929523508,3.4566963997435e-05,0.158505,0.14215674438801712,0.010051999794816958,-0.15841499999999997,0.14213445315967566,0.010050423566944836,0.0,0.0,0.0,-0.000515000000000132,0.0006998392672607836,4.948610916207246e-05
GLU 220,R GLU 220,0.0,0.0,0.0,-0.00037999999999998425,0.00048538644398044375,3.43220046034596e-05,70.58956499999998,1.0049112626388723,0.07105795683026822,-70.58355999999999,1.0043393432502725,0.07101751602247112,0.0,0.0,0.0,0.005624999999999786,0.0010697546447676013,7.56430763520977e-05
ARG 221,R ARG 221,0.0,0.0,0.0,-0.0004199999999999698,0.0004935585071700867,3.4899856733227756e-05,-67.69525500000002,0.9100166976341764,0.06434789778901141,67.69067499999998,0.9096835490313647,0.06432434062539232,0.0,0.0,0.0,-0.00500000000000199,0.0008888194417321102,6.284902544992165e-05
PRO 222,R PRO 222,0.0,0.0,0.0,-0.0004299999999999993,0.0004950757517794609,3.500714212842848e-05,-0.7942000000000001,0.17113497596925997,0.012101070200606058,0.7933800000000002,0.1710003380113595,0.012091549859302404,0.0,0.0,0.0,-0.0012499999999998424,0.0007599342076784931,5.373546315050886e-05
THR 223,R THR 223,0.0,0.0,0.0,-0.00044000000000002923,0.0004963869458396669,3.5099857549570794e-05,0.8228850000000001,0.1870538739908911,0.013226706274617306,-0.8219699999999998,0.18695429682144335,0.01321966510544052,0.0,0.0,0.0,0.0004749999999997412,0.0007611668673821133,5.382262535404138e-05
TYR 224,R TYR 224,0.0,0.0,0.0,-0.0008400000000000096,0.00036660605559646987,2.5922962793631628e-05,1.0648049999999998,0.2181911707081659,0.01542844564027757,-1.0636950000000003,0.2180350017199051,0.015417402825216545,0.0,0.0,0.0,0.00026999999999986036,0.0007463913182772744,5.2777836257262744e-05
THR 225,R THR 225,0.0,0.0,0.0,-0.0005299999999999961,0.0004990991885387072,3.529164207004231e-05,0.8680600000000002,0.18992258001617351,0.013429554422988096,-0.8665500000000007,0.18971812644025002,0.013415097371990762,0.0,0.0,0.0,0.000980000000000094,0.0008829496021859059,6.243396511516185e-05
ASN 226,R ASN 226,0.0,0.0,0.0,-0.0006899999999999706,0.0004624932431938659,3.2703210851534165e-05,0.2519349999999998,0.2736478590725679,0.019349825680739344,-0.25051000000000007,0.2734328800638284,0.019334624369250097,0.0,0.0,0.0,0.000735000000000845,0.0008802130423946536,6.224046111661016e-05
LEU 227,R LEU 227,0.0,0.0,0.0,-0.001134999999999975,0.0003417235724968607,2.4163505540382297e-05,1.0890550000000006,0.05805283778592589,0.004104955526555084,-1.0840199999999998,0.057942122846854995,0.004097126798135515,0.0,0.0,0.0,0.00390000000000025,0.0012609520212916705,8.91627725006224e-05
ASN 228,R ASN 228,0.0,0.0,0.0,-0.0011650000000000093,0.00037118054905937087,2.624642832844271e-05,1.4613900000000004,0.2198183293085452,0.015543503128316991,-1.4578499999999996,0.21976389034598368,0.01553965371235819,0.0,0.0,0.0,0.002375000000000611,0.0012705805759575673,8.984361413035051e-05
ARG 229,R ARG 229,0.0,0.0,0.0,-0.0018450000000000111,0.00037546637665711704,2.654948210417899e-05,-81.262915,1.1495935619936366,0.08128854032940981,81.24743999999998,1.1480979297952365,0.08118278316244484,0.0,0.0,0.0,-0.017320000000000134,0.0021720036832361053,0.00015358385331784078
LEU 230,R LEU 230,0.0,0.0,0.0,-0.002189999999999983,0.0003923009049186535,2.7739863013359892e-05,1.3369099999999994,0.07094231388952608,0.005016379122434849,-1.3279599999999996,0.07103012318728909,0.005022588177424794,0.0,0.0,0.0,0.006759999999999482,0.0018979989462589325,0.00013420879255846127
ILE 231,R ILE 231,0.0,0.0,0.0,-0.0025799999999999916,0.000493558507170142,3.4899856733231666e-05,1.4138599999999997,0.068819985469336,0.004866307840652715,-1.4066000000000003,0.06831881146505422,0.004830869486954509,0.0,0.0,0.0,0.004680000000000124,0.0030045964787304745,0.00021245705448395407
GLY 232,R GLY 232,0.0,0.0,0.0,-0.0015549999999999913,0.0004969657935914724,3.514078826662842e-05,1.4877250000000002,0.0730758467278958,0.00516724267622439,-1.4858150000000003,0.0736900995724636,0.005210676911400092,0.0,0.0,0.0,0.0003550000000001902,0.0030739185090043336,0.00021735886225318057
GLN 233,R GLN 233,0.0,0.0,0.0,-0.004330000000000079,0.0004702127178203034,3.3249060137089305e-05,0.8148349999999996,0.30067849569764654,0.021261180326477603,-0.8017049999999999,0.30127654733649617,0.02130346896341063,0.0,0.0,0.0,0.008799999999999742,0.005210566188045402,0.0003684426685388243
ILE 234,R ILE 234,0.0,0.0,0.0,-0.006489999999999956,0.0005830094338859188,4.122499241964634e-05,1.7695500000000013,0.07673100742200521,0.005425701567537519,-1.7437949999999995,0.07674205480049376,0.005426482735161877,0.0,0.0,0.0,0.01926500000000022,0.00821247678839966,0.0005807098027414519
VAL 235,R VAL 235,0.0,0.0,0.0,-0.006029999999999997,0.0005469003565550547,3.8671695075341986e-05,1.8520549999999993,0.11500709532461155,0.008132229698860051,-1.8399249999999998,0.11607070851424549,0.008207438508755011,0.0,0.0,0.0,0.006099999999999801,0.012355160864998606,0.0008736418030291164
SER 236,R SER 236,0.0,0.0,0.0,-0.005724999999999963,0.0006077622890571457,4.297528359417663e-05,2.2143649999999986,0.2513393160152319,0.017772373473315912,-2.1894400000000003,0.2546105583042446,0.01800368523386242,0.0,0.0,0.0,0.019200000000000068,0.010771722239270908,0.0007616757840446402
SER 237,R SER 237,0.0,0.0,0.0,-0.008925000000000015,0.0006398241946035246,4.5242402677137347e-05,2.353594999999999,0.24640477060114735,0.017423448420878694,-2.3271549999999994,0.2579180896622118,0.018237563019082994,0.0,0.0,0.0,0.017515000000000103,0.024291969352030665,0.0017177016257196665
ILE 238,R ILE 238,0.0,0.0,0.0,-0.020005,0.0013765809093549302,9.733896958568151e-05,2.5071049999999993,0.13464469530954964,0.009520817710417908,-2.431860000000001,0.13354564912416753,0.009443103409365817,0.0,0.0,0.0,0.05524000000000002,0.024794402594134245,0.001753229020978165
THR 239,R THR 239,0.0,0.0,0.0,-0.01728500000000002,0.001433099787174587,0.00010133545776281484,2.292269999999999,0.3019206635856599,0.021349014860176242,-2.206000000000001,0.3130045526825413,0.02213276417440869,0.0,0.0,0.0,0.06898500000000007,0.030191137358503182,0.0021348357957932107
ALA 240,R ALA 240,0.0,0.0,0.0,-0.018640000000000014,0.0016704490414256533,0.00011811858448186475,2.6155249999999994,0.19890402050988873,0.014064638170781045,-2.6074800000000007,0.2101234151635535,0.01485796917482249,0.0,0.0,0.0,-0.010595000000000042,0.0343665676930356,0.0024300833061851996
SER 241,R SER 241,0.0,0.0,0.0,-0.03792000000000006,0.0034818960352083635,0.00024620722978823875,2.786364999999999,0.4054067115564373,0.02866658348800955,-2.5509050000000006,0.39866459082165934,0.028189843558895557,0.0,0.0,0.0,0.1975399999999999,0.060794723455247765,0.004298836121556655
LEU 242,R LEU 242,0.0,0.0,0.0,-0.09880500000000003,0.010573408863748553,0.0007476529107814549,2.290140000000001,0.43315870117082,0.030628945492784415,-2.2568049999999986,0.44109061084430956,0.031189816204572778,0.0,0.0,0.0,-0.06547000000000001,0.07302519496721666,0.005163661055878864
ARG 243,R ARG 243,0.0,0.0,0.0,-0.16979999999999984,0.02191460700081211,0.001549596721731243,-133.99542000000002,2.1910466068998873,0.1549303913634686,135.1085549999999,2.2650916796011424,0.16016616866551944,0.0,0.0,0.0,0.9433349999999985,0.20044758111536187,0.014173784387911292
PHE 244,R PHE 244,0.0,0.0,0.0,-0.11264000000000006,0.016612055863136965,0.0011746497350273893,2.368934999999999,0.6752378031293903,0.04774652295062988,-2.2570000000000006,0.6794355009859279,0.04804334501260288,0.0,0.0,0.0,-0.0007049999999995516,0.05240494227646856,0.0037055890051380506
ASP 245,R ASP 245,0.0,0.0,0.0,-0.41258500000000015,0.1880079327448709,0.013294168416076257,151.19095000000004,5.736886949164545,0.40565916646548544,-149.33337999999998,5.3772179484937075,0.3802267275297916,-0.058282992000000006,0.04762275740419839,0.0033674374699310546,1.3867020080000012,0.3143147703115803,0.022225410551441054
GLY 246,R GLY 246,0.0,0.0,0.0,-0.17534500000000008,0.037261991023024466,0.002634820653289286,2.2919899999999997,0.3784548716822114,0.02676080061395764,-1.6965999999999999,0.39659324250420736,0.02804337711474859,-0.004679856,0.010513647239814735,0.0007434271258276227,0.4153651440000001,0.07006851980970667,0.0049545925505147526
ALA 247,R ALA 247,0.0,0.0,0.0,-0.41721499999999984,0.13227864066053938,0.009353512381720596,3.5863650000000002,0.7550520722274757,0.05339024404210029,-2.7585,0.6055264568951563,0.042817186385842865,-0.047531988000000025,0.03918955671318386,0.0027711201303587093,0.3631180120000001,0.09984008144916455,0.007059759862692147
LEU 248,R LEU 248,0.0,0.0,0.0,-1.8998549999999996,0.4392381062419356,0.031058824347920986,-3.2023649999999977,0.5180700741936541,0.03663308625921506,3.6196599999999997,0.49275420282327864,0.03484298382745117,-0.4406797440000004,0.060577778996524306,0.004283495831766235,-1.9232397440000002,0.5186665762229843,0.03667526532220815
ASN 249,R ASN 249,0.0,0.0,0.0,-1.5070749999999995,0.5785389091279867,0.040908878582466716,-5.025475000000001,2.423429821425616,0.17136236604597568,5.742275000000002,1.7295307685539962,0.12229629347153119,-0.40923050400000016,0.06710140409295974,0.004744785786127059,-1.1995055039999993,1.0257733164150098,0.07253312679972675
VAL 250,R VAL 250,0.0,0.0,0.0,-0.4351800000000003,0.04460569021996951,0.0031540986034046905,-0.2269050000000001,0.6884985736913332,0.04868420102944076,0.5095050000000001,0.7090132720725335,0.0501348092633751,-0.007716672000000003,0.009192312700143307,0.0006499946645058555,-0.1602966720000002,0.15789966064959476,0.011165192079238311
ASP 251,R ASP 251,0.0,0.0,0.0,-0.6645300000000001,0.17237110865803482,0.012188477981273963,155.0652100000001,2.8843926788596868,0.2039573622826516,-156.80670999999992,2.772786886133923,0.19606564099704282,-0.031805172,0.027158673326405626,0.0019204082077131626,-2.437835172000002,0.4728870306770124,0.033438162612688636
LEU 252,R LEU 252,0.0,0.0,0.0,-0.21995999999999996,0.020435958504557806,0.001445040483861972,0.5213999999999998,0.39607864118126884,0.028006989306242853,-0.5414049999999997,0.4520992490316706,0.031968244475964,0.0,0.0,0.0,-0.23996500000000018,0.09232239043157398,0.006528178832951799
THR 253,R THR 253,0.0,0.0,0.0,-1.7079399999999998,0.3281992784879333,0.02320719353993498,-0.68816,0.9510707304927435,0.06725085629194623,3.0073649999999987,0.805839389565321,0.05698144969088664,-0.20837890800000008,0.05934372898429191,0.004196235318568948,0.4028860919999998,0.49734733336572823,0.03516776720279529
GLU 254,R GLU 254,0.0,0.0,0.0,-3.993980000000001,0.35994011946432036,0.025451609929431695,167.24026000000012,3.275323159988744,0.2316003217005392,-159.19243500000002,3.079265562721081,0.21773695604742865,-0.49814812799999986,0.041693671505854825,0.0029481877854354278,3.555696872000001,1.392566431516623,0.09846931669781561
PHE 255,R PHE 255,0.0,0.0,0.0,-0.5671749999999999,0.04490016007766605,0.0031749207667279163,-0.4645150000000001,0.38510554368250766,0.027231074141043334,-0.21025999999999997,0.462494153908998,0.032703275248818726,0.0,0.0,0.0,-1.24195,0.1646742466204109,0.011644227647207846
GLN 256,R GLN 256,0.0,0.0,0.0,-2.3103700000000003,0.3748381425362138,0.026505059243472642,-6.3589499999999965,2.5747297037747616,0.18206088332615647,7.076694999999997,2.472689060916282,0.1748455202739699,-0.265951044,0.03329708296073482,0.002354459315526663,-1.858576044000001,0.5392029940195951,0.03812740935073451
THR 257,R THR 257,0.0,0.0,0.0,-4.927995,0.6132556440629104,0.043363722451780766,-7.239795,1.550352641489995,0.10962648660280519,8.982835,1.248485729904433,0.0882812725830061,-0.7993769400000003,0.030924516002150876,0.0021866934970032788,-3.9843319400000015,0.9050606274706395,0.06399745070694408
ASN 258,R ASN 258,0.0,0.0,0.0,-3.588095,0.8064778335298454,0.057026594496558926,-7.982210000000005,1.6921116972292043,0.11965036556358484,7.457284999999998,1.4273390290239483,0.10092811064750562,-0.477723132,0.04004466653579907,0.0028315855257817534,-4.590743132000001,0.9361752087214729,0.0661975838465685
LEU 259,R LEU 259,0.0,0.0,0.0,-0.7825000000000002,0.12372146135573724,0.008748428430295118,-1.26515,0.2840243783550964,0.020083556395718235,1.4999500000000006,0.25242564746870993,0.017849188707052967,-0.0016040160000000006,0.0030389188982504933,0.00021488401604288757,-0.5493040159999995,0.13591228414558654,0.009610449776589713
VAL 260,R VAL 260,0.0,0.0,0.0,-1.9624149999999994,0.3736620836732071,0.026421899323761985,-2.1009199999999995,0.7468666772590683,0.05281144921321518,3.0143749999999976,0.46860913816849603,0.033135669932492735,-0.20771391599999992,0.026814874096876832,0.0018960979310565106,-1.2566739160000007,0.4508787278216933,0.0318819405935483
PRO 261,R PRO 261,0.0,0.0,0.0,-2.954395,0.5842530093846321,0.041312926486452094,-3.271589999999999,0.675613145150392,0.047773063639461336,3.4199999999999995,0.3523419787649573,0.024914340248138784,-0.3532496040000001,0.02961796722018243,0.0020943065466351874,-3.159234603999999,0.4955868741576825,0.03504328393839414
TYR 262,R TYR 262,0.0,0.0,0.0,-3.020854999999999,0.5594296327287339,0.03955764868991875,-4.128595000000001,1.4777827279322906,0.10449501880412775,4.089784999999997,1.0169500030852177,0.07190922433092378,-0.5173741799999997,0.04389495387257075,0.003103841954316548,-3.5770391800000025,0.6131904789044447,0.04335911457923594
PRO 263,R PRO 263,0.0,0.0,0.0,-1.3483950000000002,0.31279790436478133,0.022118151931727805,1.1355950000000004,0.4963244009465983,0.03509543495776905,-1.0744700000000003,0.48029383620862626,0.03396190285452206,-0.3511414080000001,0.059006673129617354,0.004172401870521047,-1.6384114079999994,0.34974641194658035,0.02473080595830907
ARG 264,R ARG 264,0.0,0.0,0.0,-0.10315000000000002,0.015541476763808506,0.0010989483609342154,-94.95048999999999,1.6767840886362875,0.11856653996604238,95.19130000000001,1.6722331207083336,0.11824473793776051,0.0,0.0,0.0,0.1376600000000012,0.039266199204913796,0.0027765395729216365
GLY 265,R GLY 265,0.0,0.0,0.0,-0.06736999999999994,0.008962315549008854,0.0006337314099837796,0.7956050000000005,0.16806067051811852,0.011883683977411968,-0.7038150000000002,0.17283469204705385,0.012221258277076043,0.0,0.0,0.0,0.024420000000000122,0.028509710626381322,0.0020159409713580404
HID 266,R HID 266,0.0,0.0,0.0,-0.1056150000000001,0.02037686862596865,0.001440862198476984,-0.3633750000000002,0.23267267646846676,0.01645244273276765,0.5313950000000003,0.2407861270401592,0.017026150324574208,-0.00032907599999999976,0.0018338993343758,0.0001296762655350624,0.0620759239999997,0.024465480034706496,0.0017299706837525053
PHE 267,R PHE 267,0.0,0.0,0.0,-0.027559999999999984,0.002943874997346236,0.0002081633973589053,-0.5661400000000001,0.11349568449945394,0.008025356814497281,0.6125999999999996,0.11495633953810705,0.008128640722777872,0.0,0.0,0.0,0.018899999999999865,0.01443364125922487,0.0010206125611611843
PRO 268,R PRO 268,0.0,0.0,0.0,-0.03304500000000001,0.003418036717181348,0.00024169169410635365,-1.3919150000000002,0.19314395609233775,0.013657340109808881,1.4583549999999996,0.19279595165615243,0.013632732480137917,0.0,0.0,0.0,0.03339500000000012,0.01702994348199703,0.0012041988519343745
LEU 269,R LEU 269,0.0,0.0,0.0,-0.014804999999999978,0.0011861597700139927,8.387416169475698e-05,1.7875050000000001,0.11976280714396491,0.008468509306543429,-1.7828199999999998,0.11998519742035323,0.00848423467379384,0.0,0.0,0.0,-0.010119999999999735,0.013829519152884422,0.0009778946773553812
ALA 270,R ALA 270,0.0,0.0,0.0,-0.006894999999999993,0.0005328930474306418,3.768122874853713e-05,-1.1981749999999998,0.06920855709376451,0.004893784003713722,1.214070000000001,0.06992120636829775,0.004944175917176735,0.0,0.0,0.0,0.00899999999999994,0.005761944116355105,0.0004074309757492624
THR 271,R THR 271,0.0,0.0,0.0,-0.007164999999999965,0.0004977700272213585,3.51976561719635e-05,1.45024,0.13117344395875363,0.009275363173482825,-1.4376399999999998,0.13209621644847544,0.009340613041980294,0.0,0.0,0.0,0.005435000000000318,0.01042620616523563,0.0007372441081487102
TYR 272,R TYR 272,0.0,0.0,0.0,-0.009064999999999932,0.0006251199884822286,4.4202658291104036e-05,-0.47333000000000014,0.11400132060638546,0.008061110686499685,0.4666450000000001,0.11456194383389294,0.008100752735085807,0.0,0.0,0.0,-0.015749999999999945,0.00504455151624019,0.00035670365851783183
ALA 273,R ALA 273,0.0,0.0,0.0,-0.004564999999999993,0.0005057420291018043,3.5761361830893005e-05,1.2588650000000001,0.08957023375541423,0.00633357196809176,-1.2499899999999995,0.0904063045368023,0.006392691099998904,0.0,0.0,0.0,0.004310000000000009,0.0040365703264035,0.00028542862505363104
PRO 274,R PRO 274,0.0,0.0,0.0,-0.004774999999999974,0.0005141740950301001,3.6357598930624007e-05,0.4427700000000002,0.20765133541588385,0.014683166739501376,-0.45195500000000016,0.20772537874559238,0.01468840239355523,0.0,0.0,0.0,-0.013960000000000292,0.0026473382859015203,0.0001871950854055736
VAL 275,R VAL 275,0.0,0.0,0.0,-0.00242,0.0004935585071701198,3.4899856733230094e-05,-0.05107999999999995,0.2651354627355611,0.018747908363334842,0.05100499999999999,0.2639447574304138,0.018663712783768396,0.0,0.0,0.0,-0.0024950000000000354,0.001870822011844195,0.00013228709309680896
ILE 276,R ILE 276,0.0,0.0,0.0,-0.0024850000000000106,0.0004997749493522072,3.5339425575410905e-05,0.3971049999999999,0.14148524295840909,0.010004517473371728,-0.3965800000000002,0.14175942155638124,0.010023904827959961,0.0,0.0,0.0,-0.001960000000000228,0.001264278450341794,8.939798655447022e-05
SER 277,R SER 277,0.0,0.0,0.0,-0.0008850000000000225,0.00031902194281899264,2.255825791146167e-05,0.8266299999999999,0.29053366947739456,0.020543832785047674,-0.82631,0.2902631631812756,0.020524705101413736,0.0,0.0,0.0,-0.000564999999999946,0.000880780903516903,6.228061496164163e-05
ALA 278,R ALA 278,0.0,0.0,0.0,-0.0007450000000000095,0.0004358612164439559,3.082004218037388e-05,0.3136949999999999,0.16051844746009764,0.011350368270457158,-0.3136,0.16019441313603938,0.01132745558366928,0.0,0.0,0.0,-0.0006500000000001161,0.0007599342076785953,5.373546315051609e-05
GLU 279,R GLU 279,0.0,0.0,0.0,-0.0008699999999999966,0.00035085609585697386,2.4809272460110357e-05,75.39603000000001,1.151297285282118,0.08140901175846488,-75.38668500000004,1.149983628478312,0.08131612219505258,0.0,0.0,0.0,0.008474999999998402,0.0015650479225888096,0.0001106655998944466
LYS 280,R LYS 280,0.0,0.0,0.0,-0.0014799999999999909,0.0004995998398718634,3.5327043465310794e-05,-77.67050000000006,1.511291219451776,0.10686442696220375,77.66021500000005,1.5097686573669926,0.10675676556471096,0.0,0.0,0.0,-0.011764999999999684,0.002007429948964192,0.00014194673296695452
ALA 281,R ALA 281,0.0,0.0,0.0,-0.001420000000000024,0.0004935585071700914,3.489985673322808e-05,0.50088,0.10921925471271163,0.007722967564349917,-0.4990050000000003,0.1088206550935973,0.007694782314984506,0.0,0.0,0.0,0.00045499999999998016,0.0009099313160892274,6.434186040206925e-05
TYR 282,R TYR 282,0.0,0.0,0.0,-0.002154999999999987,0.0004134912332806881,2.923824550139632e-05,-0.11546999999999999,0.2903009457442396,0.020527376732061984,0.11653000000000004,0.29015190693841747,0.020516838097036305,0.0,0.0,0.0,-0.0010949999999998817,0.0008578898530697573,6.0661973261675626e-05
HIE 283,R HIE 283,0.0,0.0,0.0,-0.0022149999999999913,0.00042281792771829967,2.989774238968532e-05,0.31783500000000026,0.15048899552791167,0.010641178923173837,-0.31405999999999995,0.15020737798124292,0.010621265555478777,0.0,0.0,0.0,0.0015599999999996506,0.001032666451473468,7.30205450540738e-05
GLU 284,R GLU 284,0.0,0.0,0.0,-0.0037650000000000097,0.0005742603938980856,4.060634186921942e-05,86.78202499999999,1.2415898696328949,0.08779366162699415,-86.745115,1.2368090603568507,0.0874556073611291,0.0,0.0,0.0,0.033145000000001444,0.005631516225674098,0.00039820833115362264
GLN 285,R GLN 285,0.0,0.0,0.0,-0.012469999999999976,0.0030820609987475354,0.00021793462322449656,-0.03318999999999967,1.1303924822379174,0.07993081895927254,0.100875,1.1381968368322768,0.08048267016491813,0.0,0.0,0.0,0.05521500000000056,0.014405511965910413,0.0010186235197559206
LEU 286,R LEU 286,0.0,0.0,0.0,-0.00901000000000002,0.001244949798184635,8.803124445331791e-05,0.9277149999999992,0.2352902755640414,0.01663753493985851,-0.9131049999999999,0.2370888314008071,0.016764712042710475,0.0,0.0,0.0,0.0056000000000000095,0.0067520367297582455,0.0004774410958432695
SER 287,R SER 287,0.0,0.0,0.0,-0.014584999999999994,0.0020476266749581144,0.00014478907072013451,-0.017369999999999993,0.5077876555214789,0.03590600946220563,0.09811500000000001,0.5162682459487509,0.03650567776216461,0.0,0.0,0.0,0.06616000000000005,0.01857133274700563,0.0013131915321079473
VAL 288,R VAL 288,0.0,0.0,0.0,-0.050295000000000076,0.00825396722794541,0.0005836436198571729,-0.5156649999999999,0.25413772402970797,0.01797025080167219,0.5952650000000002,0.25400227316896107,0.017960672979457023,0.0,0.0,0.0,0.029304999999999998,0.016336216667270243,0.001155144958435949
ALA 289,R ALA 289,0.0,0.0,0.0,-0.016790000000000006,0.0018830560267819147,0.0001331521685891689,0.30454500000000007,0.2465531544616697,0.017433940744278092,-0.3092199999999999,0.24640811999607515,0.017423685258865326,0.0,0.0,0.0,-0.021465000000000112,0.0084515545907246,0.0005976151562669661
GLU 290,R GLU 290,0.0,0.0,0.0,-0.010260000000000012,0.0008440379138404742,5.968249324551462e-05,94.50333499999999,1.6624276233204647,0.1175513845681736,-94.44386999999999,1.6566012384095918,0.11713939694014548,0.0,0.0,0.0,0.04920499999999883,0.00920668099805884,0.0006510106565948737
ILE 291,R ILE 291,0.0,0.0,0.0,-0.01452,0.0012448293055675299,8.802272433865413e-05,-0.6534749999999999,0.20616716366822274,0.014578219948779711,0.700295,0.2069943187022288,0.014636708642143538,0.0,0.0,0.0,0.03229999999999981,0.00980866963456331,0.0006935776813018292
THR 292,R THR 292,0.0,0.0,0.0,-0.021339999999999994,0.001801221807551838,0.00012736561545409952,0.521925,0.29378459689881564,0.02077370806753089,-0.4617100000000001,0.2884608221232131,0.020397260342997044,0.0,0.0,0.0,0.03887500000000005,0.01898708442599885,0.0013425896152585272
ASN 293,R ASN 293,0.0,0.0,0.0,-0.009694999999999962,0.0008729117939403178,6.172418488729129e-05,0.5882499999999995,0.6328958662370929,0.04475249588011825,-0.558675,0.6319430744734845,0.04468512332840763,0.0,0.0,0.0,0.01988000000000156,0.01130245990924073,0.0007992046045913211
ALA 294,R ALA 294,0.0,0.0,0.0,-0.0040149999999999795,0.0004525207177577395,3.1998046815390134e-05,-0.7230449999999997,0.10382183284358176,0.007341312203891288,0.7380399999999999,0.10476558786166433,0.00740804576119779,0.0,0.0,0.0,0.010980000000000077,0.003836613089692507,0.00027128951325106434
CYS 295,R CYS 295,0.0,0.0,0.0,-0.008169999999999981,0.0006716397844082136,4.749210460697187e-05,-0.5335399999999999,0.2971875475183978,0.02101433301344584,0.5547300000000002,0.2974265911111511,0.021031235947989346,0.0,0.0,0.0,0.013020000000000125,0.00719788857929885,0.0005089675824647421
PHE 296,R PHE 296,0.0,0.0,0.0,-0.02055500000000005,0.0018592942209345875,0.00013147195518438057,-0.5741999999999996,0.14159548015385434,0.010012312420215561,0.5366200000000002,0.14253959309609243,0.010079071286581814,0.0,0.0,0.0,-0.058134999999999944,0.018587812539403226,0.001314356829403636
GLU 297,R GLU 297,0.0,0.0,0.0,-0.004319999999999983,0.0004874423042781186,3.446737587922541e-05,91.486615,1.2347768935218115,0.08731191146617324,-91.46414999999993,1.2304068666562642,0.08700290390311366,0.0,0.0,0.0,0.018145000000000026,0.005793442413624594,0.0004096582417087709
PRO 298,R PRO 298,0.0,0.0,0.0,-0.0025449999999999726,0.0004979708826829347,3.521185879785538e-05,0.37682500000000035,0.18043482029530708,0.012758668499298772,-0.381235,0.17974011732220493,0.012709545580979673,0.0,0.0,0.0,-0.006954999999999858,0.0017529903023118345,0.00012395513301189542
ALA 299,R ALA 299,0.0,0.0,0.0,-0.0012499999999999866,0.0004330127018922033,3.061862178478859e-05,-0.15061500000000008,0.12124556393946945,0.008573356045038597,0.1528249999999999,0.12113684152643243,0.008565668209486054,0.0,0.0,0.0,0.0009600000000002318,0.0011350770898930253,8.026207074328505e-05
ASN 300,R ASN 300,0.0,0.0,0.0,-0.003040000000000003,0.00034409301068173524,2.433105012119501e-05,-0.8516699999999997,0.24437567616274966,0.0172799697771728,0.8631000000000004,0.24453672525818868,0.01729135766792169,0.0,0.0,0.0,0.00839000000000027,0.0025802906812997526,0.00018245410381795117
GLN 301,R GLN 301,0.0,0.0,0.0,-0.00502499999999999,0.000514174095030077,3.6357598930622374e-05,0.0012349999999999993,0.16524645162604862,0.011684688651179376,0.03317999999999998,0.16412427486511555,0.011605338771444804,0.0,0.0,0.0,0.02938999999999968,0.00431484646308623,0.0003051057193827063
MET 302,R MET 302,0.0,0.0,0.0,-0.003924999999999921,0.00037332961307668245,2.6398390102427216e-05,-0.43730499999999983,0.3183844405353379,0.02251317969268225,0.4349149999999999,0.3198384244818002,0.02261599188351024,0.0,0.0,0.0,-0.0063149999999996,0.0023970346263663942,0.00016949594390426394
VAL 303,R VAL 303,0.0,0.0,0.0,-0.0031150000000000054,0.00042635079453430443,3.0147553797947907e-05,0.5512700000000003,0.15194349969643353,0.010744027899256428,-0.5468499999999996,0.15187293208468874,0.010739038015576739,0.0,0.0,0.0,0.0013050000000001305,0.0030334757292585454,0.0002144991258723525
LYS 304,R LYS 304,0.0,0.0,0.0,-0.0020650000000000147,0.00031745078358699,2.2447160176734378e-05,-80.23283,1.062926625452718,0.07516026247613504,80.22374500000002,1.0615961096253024,0.07506618079973087,0.0,0.0,0.0,-0.011149999999998172,0.0021558061137311275,0.00015243851219426976
CYS 305,R CYS 305,0.0,0.0,0.0,-0.003304999999999998,0.0004711422290562159,3.331478650689959e-05,-0.07348500000000004,0.40357289276535896,0.02853691291774567,0.07936499999999996,0.40400031160260264,0.028567135993567853,0.0,0.0,0.0,0.002574999999999914,0.0035699264698307804,0.00025243192151546974
ASP 306,R ASP 306,0.0,0.0,0.0,-0.003495000000000004,0.0004999749993749561,3.535357124817713e-05,87.56232000000004,1.2258587755495471,0.08668130529681227,-87.54264499999998,1.2226631093545124,0.0864553375731205,0.0,0.0,0.0,0.016180000000000447,0.004855677089755557,0.00034334821974183144
PRO 307,R PRO 307,0.0,0.0,0.0,-0.006150000000000016,0.0006304760106459656,4.4581386250320416e-05,0.4444799999999999,0.15623184566534487,0.011047259750725548,-0.4373099999999999,0.15524778227079514,0.01097767596078519,0.0,0.0,0.0,0.0010200000000001187,0.003432142188196411,0.0002426891015270118
ARG 308,R ARG 308,0.0,0.0,0.0,-0.006224999999999992,0.0011808365678619254,8.349775446082162e-05,-87.02778500000002,2.807545160594011,0.19852342215434998,87.03188,2.8129896081562538,0.1989084027334576,0.0,0.0,0.0,-0.0021300000000010755,0.0133922776255571,0.00094697703245643
HIE 309,R HIE 309,0.0,0.0,0.0,-0.00537499999999996,0.0006814506585219431,4.818583816849044e-05,0.8272849999999997,0.49961288391613884,0.035327965818526916,-0.8094449999999996,0.49919556986716224,0.03529845725913534,0.0,0.0,0.0,0.012465000000000406,0.004676406205623987,0.00033067185395795735
GLY 310,R GLY 310,0.0,0.0,0.0,-0.005119999999999998,0.0006368673331236356,4.5033320996791465e-05,0.08338999999999995,0.26293205947544707,0.018592104224643323,-0.03270000000000001,0.26279103865999687,0.018582132547153993,0.0,0.0,0.0,0.04557000000000011,0.006168071011264102,0.0004361484838905012
LYS 311,R LYS 311,0.0,0.0,0.0,-0.03480000000000001,0.003824918299781093,0.000270462566725973,-96.43061500000002,1.898427872417933,0.13423912221802703,96.65455500000002,1.9025451813229202,0.13453025992272263,0.0,0.0,0.0,0.18914,0.04553241043476936,0.003219627618219453
TYR 312,R TYR 312,0.0,0.0,0.0,-0.06278499999999995,0.00563016651618776,0.0003981128922805805,-0.27246999999999993,0.41793804457120187,0.029552682543214238,0.41838999999999993,0.41606206015449176,0.029420030412968638,0.0,0.0,0.0,0.08313500000000015,0.024349266416054526,0.0017217531399710017
MET 313,R MET 313,0.0,0.0,0.0,-0.3211299999999998,0.07136892250833038,0.005046544907161763,0.8713849999999997,0.3297723711516787,0.023318427988931897,-0.20886500000000002,0.3831220390097651,0.02709081918058219,-0.008592191999999997,0.010506335132135086,0.0007429100817351181,0.33279780799999953,0.072412697613532,0.00512035095265394
ALA 314,R ALA 314,0.0,0.0,0.0,-0.4069550000000002,0.1025153304389144,0.007248928532893606,-2.262155000000001,0.16419181153453052,0.011610114335137011,2.5446849999999985,0.17722298320199148,0.012531557320423777,-0.041625864000000005,0.016051044461788216,0.0011349802384057225,-0.16605086400000005,0.12119961169456897,0.00857010673064061
CYS 315,R CYS 315,0.0,0.0,0.0,-0.1908149999999999,0.0245481318026449,0.0017358150463111354,2.339744999999999,0.6028700357249562,0.04262934904352927,-1.965424999999999,0.5872753309777303,0.04152663689579272,-0.005683068000000003,0.005780948671643429,0.0004087748007410433,0.177821932,0.09612989088324267,0.006797409771826376
CYS 316,R CYS 316,0.0,0.0,0.0,-0.16038999999999998,0.02360631059695713,0.0016692182301904243,-3.292684999999999,1.1373974792371415,0.08042614704730681,3.4794999999999976,1.235334821010085,0.0873513628972101,-0.00013856399999999998,0.0009385123352966652,6.636284365154947e-05,0.026286435999999982,0.13608934109548596,0.009622969593582721
LEU 317,R LEU 317,0.0,0.0,0.0,-0.10924500000000002,0.010838125991147715,0.000766371238369472,2.4497800000000014,0.2637937103116628,0.018653032139573648,-2.4320850000000007,0.27570177325327194,0.01949505934525445,0.0,0.0,0.0,-0.09154999999999999,0.045108508066660766,0.0031896531943143907
LEU 318,R LEU 318,0.0,0.0,0.0,-0.05914500000000003,0.003388801410528454,0.0002396244457479207,-1.6242249999999998,0.14077266913360872,0.009954130895010491,1.708795,0.14776556762317927,0.01044860348922294,0.0,0.0,0.0,0.025425000000000128,0.023889629026002203,0.0016892518684317134
TYR 319,R TYR 319,0.0,0.0,0.0,-0.08087000000000008,0.005852614800241608,0.00041384236129235924,2.26784,0.24496333276635843,0.017321523374114883,-2.335685,0.2579570424993249,0.018240317400609905,0.0,0.0,0.0,-0.1487149999999998,0.03375283358475268,0.0023866857512039666
ARG 320,R ARG 320,0.0,0.0,0.0,-0.027134999999999968,0.0019510958459285624,0.00013796331034009898,-111.8485,1.9787113584347218,0.1399160219560037,111.90179499999998,1.9869432133276659,0.14049810199765814,0.0,0.0,0.0,0.026159999999998435,0.026902498025275442,0.0019022938784529968
GLY 321,R GLY 321,0.0,0.0,0.0,-0.016964999999999984,0.001795487399008971,0.00012696013153742398,1.9176450000000003,0.18264903223121876,0.012915236926785506,-1.8447400000000003,0.18173525359708914,0.012850623019915863,0.0,0.0,0.0,0.05594000000000003,0.01120028571064142,0.0007919797977221337
ASP 322,R ASP 322,0.0,0.0,0.0,-0.05504500000000004,0.01222305096937729,0.0008643002227235484,110.14820500000003,2.4604360899972226,0.17397910439131506,-109.759735,2.410562686339336,0.1704525221985805,-2.2788000000000253e-05,0.00032146429950462974,2.27309586089107e-05,0.33340221200000153,0.05960559728830686,0.004214752203923627
VAL 323,R VAL 323,0.0,0.0,0.0,-0.12268499999999999,0.02037169052877012,0.0014404960517127115,0.3511299999999997,0.35017386124609595,0.02476103118813916,0.08017499999999997,0.3656196033789763,0.025853210088401007,0.0,0.0,0.0,0.30862000000000017,0.04958906734351752,0.0035064765791317613
VAL 324,R VAL 324,0.0,0.0,0.0,-1.5804400000000003,0.40480928398444516,0.0286243389792672,-1.5349100000000004,0.4022303841084084,0.028441983220232527,2.26443,0.41758899063553323,0.02952800070272312,-0.35969925599999997,0.0575124725990609,0.0040667459377601465,-1.2106192559999998,0.4359243229477094,0.03082450448404798
PRO 325,R PRO 325,0.0,0.0,0.0,-1.8265499999999997,0.2632570749286713,0.018615086287739852,-1.4867200000000012,0.5845515987489872,0.04133403994288466,1.7700950000000004,0.5201513587168645,0.03678025529920913,-0.36149914800000005,0.05078980706055596,0.003591381698767551,-1.904674148000001,0.32780009758150414,0.023178967187349356
LYS 326,R LYS 326,0.0,0.0,0.0,-3.6522050000000026,0.8030881850550224,0.05678691015432033,-135.29210999999998,8.239012731384584,0.5825861772644338,138.02846500000004,8.734233435668694,0.617603569082761,-0.7633975680000001,0.10254315114308525,0.007250895753751265,-1.679247568000001,0.8070812735782864,0.057069264151588146
ASP 327,R ASP 327,0.0,0.0,0.0,-0.6726449999999998,0.31244589767670145,0.022093261300111373,120.06119000000007,4.251781649365225,0.30064636363906744,-118.4047849999999,4.137869141091482,0.2925915329328342,-0.086951448,0.05763667268649793,0.004075528210165215,0.8968085520000009,0.5857638155428625,0.0414197566144064
VAL 328,R VAL 328,0.0,0.0,0.0,-0.22545,0.026296910464919714,0.0018594723714000214,-2.5070100000000006,0.4346401268865941,0.030733698109729212,2.74076,0.4423267936718365,0.031277227530585844,-6.530400000000002e-05,0.0005151017627459648,3.642319494388159e-05,0.008234696000000213,0.07909032856314353,0.005592530765327088
ASN 329,R ASN 329,0.0,0.0,0.0,-1.5945249999999993,0.3722985352845247,0.026325481892550656,-2.92953,3.583812831203662,0.2534138355447469,5.2208,3.045023981843164,0.2153157106436964,-0.418578228,0.06724743143147095,0.004755111478257049,0.27816677200000056,0.6601085497892385,0.04667672318751882
ALA 330,R ALA 330,0.0,0.0,0.0,-0.13432,0.02590130498642873,0.001831498839748469,-1.1145050000000003,0.355545580727702,0.02514086911534671,1.1960549999999996,0.3596511392655407,0.025431175943613122,-0.00014292000000000026,0.0011734630042741021,8.297636477937562e-05,-0.05291292000000005,0.036403584474916775,0.0025741221441710972
ALA 331,R ALA 331,0.0,0.0,0.0,-0.04735,0.005263791409241085,0.00037220626002258645,-1.8861750000000017,0.24512669045821464,0.017333074507281936,2.0103800000000005,0.2612632496161651,0.0184741015478424,0.0,0.0,0.0,0.07685500000000023,0.03133774042588277,0.002215912876220551
ILE 332,R ILE 332,0.0,0.0,0.0,-0.2543749999999999,0.0779158159490104,0.00550948018192282,-2.680884999999999,0.3739153270126833,0.026439806332025383,2.8418149999999986,0.3882172597592878,0.027451105694945178,-0.009040680000000002,0.015228273967748278,0.001076801578836138,-0.10248567999999998,0.08334339787791681,0.005893268180660349
ALA 333,R ALA 333,0.0,0.0,0.0,-0.0977749999999999,0.029550539335180013,0.0020895386751625597,-1.135255,0.3868290965982281,0.027352947736487315,1.1663000000000003,0.38569564425852476,0.027272800552931714,-0.003236976000000001,0.012343654851210965,0.0008728282049917498,-0.06996697600000008,0.0414394344812502,0.0029302105130227653
THR 334,R THR 334,0.0,0.0,0.0,-0.030640000000000035,0.005021991636790983,0.0003551084341437033,-0.940185,0.8401424943275987,0.05940704549020256,1.0345,0.8565452877694212,0.06056689813751405,0.0,0.0,0.0,0.06367499999999998,0.032984835530891606,0.0023323800880216427
ILE 335,R ILE 335,0.0,0.0,0.0,-0.03871000000000003,0.00647656544782815,0.00045796233469577735,-1.8868600000000006,0.24647521254681337,0.017428429418624734,1.9921649999999997,0.25340115977437777,0.01791816784369983,0.0,0.0,0.0,0.06659499999999997,0.02352490116876143,0.0016634617143174543
LYS 336,R LYS 336,0.0,0.0,0.0,-0.43081500000000017,0.25520578123349763,0.01804577385082167,-136.69119499999994,9.184458222834634,0.6494392690890917,138.81085000000002,9.777704951955688,0.6913881475969152,-0.10121075999999997,0.09944845992762283,0.007032068039338073,1.5876292399999994,0.7761667336718162,0.054883276071075425
THR 337,R THR 337,0.0,0.0,0.0,-0.05445500000000002,0.024924846539146384,0.001762452800786446,-1.2507500000000007,0.5277907989914181,0.03732044530146977,1.3653650000000002,0.5264352113745809,0.03722459078183397,-0.0032944319999999995,0.015384249597525908,0.0010878307213876984,0.05686556799999967,0.029249464164647056,0.0020682494456894848
LYS 338,R LYS 338,0.0,0.0,0.0,-0.01670000000000001,0.0032588341473600195,0.00023043437243605504,-96.93140499999998,4.120541099295187,0.2913662553469498,96.98304999999999,4.13729063850956,0.2925506266229731,0.0,0.0,0.0,0.03494500000000045,0.026373508962591732,0.0018648887031132801
ARG 339,R ARG 339,0.0,0.0,0.0,-0.014039999999999974,0.0014657421328459258,0.00010364362016061875,-94.839425,1.371943094437201,0.09701102654786008,94.87620000000001,1.3686566552630244,0.09677864020525834,0.0,0.0,0.0,0.02273499999999814,0.012792762602349551,0.0009045849186231032
THR 340,R THR 340,0.0,0.0,0.0,-0.0065649999999999945,0.0009087216295434639,6.42563226461073e-05,0.13780499999999987,0.4094189137973474,0.02895028902921349,-0.11959999999999998,0.412064909935316,0.02913738921042859,0.0,0.0,0.0,0.01163999999999981,0.005768916709400788,0.00040792401253176804
ILE 341,R ILE 341,0.0,0.0,0.0,-0.018665,0.0022721740690360872,0.0001606669692251648,0.24978999999999996,0.3929090173309845,0.027782863054408184,-0.19248999999999994,0.38609619254791927,0.027301123594094066,0.0,0.0,0.0,0.038634999999999815,0.010202047588596582,0.0007213937031884508
GLN 342,R GLN 342,0.0,0.0,0.0,-0.023049999999999998,0.0026186828750347693,0.00018516884187141697,-0.29302499999999965,0.7890298818010635,0.0557928379980352,0.3939800000000001,0.7916125501784317,0.05597546023035452,0.0,0.0,0.0,0.07790500000000038,0.023469682038749138,0.0016595571321891631
PHE 343,R PHE 343,0.0,0.0,0.0,-0.14247500000000005,0.023080281085809968,0.001632022326746784,-1.15706,0.28303442617462576,0.020013556205732114,1.2260600000000006,0.2817496165037298,0.019922706442649655,-0.0002055239999999997,0.0014043372144267878,9.930163673938083e-05,-0.07368052399999972,0.04016411226719466,0.002840031614447114
VAL 344,R VAL 344,0.0,0.0,0.0,-0.21001499999999979,0.02313665436056036,0.0016360085192321534,2.2457250000000006,0.2510486792934754,0.017751822353634324,-2.03556,0.25996368284820176,0.018382208300419242,0.0,0.0,0.0,0.00015000000000005233,0.06174793518814999,0.004366238369580829
ASP 345,R ASP 345,0.0,0.0,0.0,-0.25399500000000025,0.0510172027359387,0.003607461001175114,104.62518999999995,2.691357197384019,0.1903076924865461,-103.95346499999998,2.641376167602862,0.18677349997765183,-0.0012935879999999994,0.004967557299101435,0.0003512593452127355,0.4164364120000012,0.08948855245225484,0.006327796227755744
TRP 346,R TRP 346,0.0,0.0,0.0,-5.293785000000001,0.6062729160823375,0.04286996902115635,3.47387,0.6818061110755794,0.048210972459597067,-2.1944500000000016,0.742012134334739,0.05246818119107974,-0.6223401,0.06735134119235515,0.004762459007912318,-4.636705100000002,0.7178484684377261,0.050759551989669346
CYS 347,R CYS 347,0.0,0.0,0.0,-1.15383,0.2724688442739837,0.01926645674481953,0.16382000000000002,0.8590559280978161,0.06074442721764689,0.4923950000000001,0.9879517847420493,0.06985874064764552,-0.08133516000000002,0.03307207319883041,0.0023385487226790856,-0.5789501600000001,0.3528155472564506,0.0249478265973079
PRO 348,R PRO 348,0.0,0.0,0.0,-4.328369999999997,0.6022057647515703,0.04258237799254661,-4.048444999999998,1.2162052857042684,0.08599870048364107,5.462305000000002,1.0317400941976484,0.07295504170292046,-0.7329425759999999,0.05627782861733769,0.003979443424577382,-3.647452576000002,0.7138995737513443,0.05048032296857613
THR 349,R THR 349,0.0,0.0,0.0,-2.415654999999999,0.6235042229007001,0.044088406411153365,-2.049135,3.137910366274825,0.22188376987484917,3.2975450000000017,3.251637693220908,0.22992550628382866,-0.4506537240000004,0.1098713519492471,0.0077690778021446425,-1.6178987240000007,1.1004890591248035,0.0778163276328752
GLY 350,R GLY 350,0.0,0.0,0.0,-2.775134999999998,0.38671940315299846,0.027345191238589955,-6.587165000000002,1.8490313674394396,0.13074626185430627,8.222229999999998,1.4988866758697967,0.10598729327376959,-0.3994439760000001,0.043861773937744625,0.00310149577862506,-1.539513976,0.7947952381464839,0.05620051025481557
PHE 351,R PHE 351,0.0,0.0,0.0,-2.5087049999999995,0.563548727241044,0.03984891265611902,1.5970200000000012,1.5501590949318704,0.10961280079443265,-0.43836000000000036,1.1022648821404044,0.07794189728252705,-0.19198630799999994,0.03091429440224022,0.0021859707207421385,-1.5420313079999997,0.5658372481603442,0.04001073552221147
LYS 352,R LYS 352,0.0,0.0,0.0,-3.924924999999998,0.6592750559326568,0.0466177862717122,-199.1028050000001,6.4350794678024155,0.4550288329157407,203.533335,5.290657503824905,0.3741059797890083,-0.525065148,0.07158211263084491,0.005061619725292964,-0.019460147999999323,2.5812041522244584,0.1825186959664788
VAL 353,R VAL 353,0.0,0.0,0.0,-0.9012950000000005,0.26208856895141336,0.01853246043770224,3.1292649999999993,0.527940266294401,0.03733101423582027,-2.466180000000001,0.4911759741681151,0.034731386209018264,-0.10405022399999994,0.039726004895869325,0.0028090527451319187,-0.34226022399999984,0.2997397769914875,0.02119480289020243
GLY 354,R GLY 354,0.0,0.0,0.0,-0.0950099999999999,0.011696576422184834,0.0008270728504793583,-1.1378699999999997,0.2953849405436933,0.020886869451883068,1.2878849999999997,0.30166506555284084,0.021330941349949815,0.0,0.0,0.0,0.05500500000000004,0.03920911851852837,0.0027725033588798446
ILE 355,R ILE 355,0.0,0.0,0.0,-0.20925000000000002,0.031128564052971933,0.0022011218730456253,1.6174550000000003,0.3994527981814604,0.028245578235805202,-1.630659999999999,0.41830606545925714,0.029578705549770455,-4.788000000000001e-06,6.754305187064027e-05,4.776014999976446e-06,-0.22245978800000002,0.05252757732833204,0.003714260612816434
ASN 356,R ASN 356,0.0,0.0,0.0,-0.050909999999999976,0.005944905381921805,0.00042036829090693104,-1.6816700000000002,1.250364683242451,0.08841413464769067,1.919765,1.2682772645502245,0.08968074541881886,0.0,0.0,0.0,0.187184999999999,0.04726796774772476,0.0033423500527323194
TYR 357,R TYR 357,0.0,0.0,0.0,-0.28478000000000026,0.08862991368606765,0.006267081298339683,-1.731800000000001,0.9669261140335368,0.06837200121394708,2.165685,0.9937481701995735,0.07026860699398418,-0.059743476,0.051298618782909,0.003627360120689855,0.08936152400000001,0.0656142167673611,0.00463962576184451
GLU 358,R GLU 358,0.0,0.0,0.0,-0.024509999999999987,0.0032233367804188457,0.00022792432954821793,115.69795999999997,2.611810613042821,0.18468289956575726,-115.46003500000012,2.5767699497122756,0.18220515049992692,0.0,0.0,0.0,0.21341499999999824,0.040926064738751676,0.002893909790405096
PRO 359,R PRO 359,0.0,0.0,0.0,-0.010850000000000004,0.0009630680142130136,6.809919235938841e-05,0.658505,0.21592734883520404,0.015268369260500594,-0.6399299999999997,0.2170918816998933,0.01535071416905423,0.0,0.0,0.0,0.007725000000000009,0.006478377497491035,0.00045809046595622464
PRO 360,R PRO 360,0.0,0.0,0.0,-0.006275000000000034,0.0005739120141625049,4.058170770187371e-05,-0.6059199999999998,0.22139287161062846,0.015654840082223807,0.5932999999999997,0.22178807452160354,0.01568278514805332,0.0,0.0,0.0,-0.01889500000000009,0.0032854185425908577,0.00023231417305020195
THR 361,R THR 361,0.0,0.0,0.0,-0.003800000000000002,0.0004999999999999756,3.535533905932565e-05,0.18081500000000003,0.16932545814200536,0.011973117967973089,-0.1708200000000002,0.16966310028995682,0.011996992873216176,0.0,0.0,0.0,0.0061949999999999774,0.0035009962867729137,0.000247557821528605
VAL 362,R VAL 362,0.0,0.0,0.0,-0.0021700000000000243,0.00038871583451154183,2.74863602537699e-05,0.5616499999999999,0.12379086194061396,0.008753335792713583,-0.5618200000000002,0.12377434144441955,0.00875216761722482,0.0,0.0,0.0,-0.0023400000000000174,0.0009189124006129547,6.497691897898297e-05
VAL 363,R VAL 363,0.0,0.0,0.0,-0.001199999999999989,0.00040000000000000127,2.828427124746199e-05,0.18871000000000013,0.1390820114177243,0.009834583341453769,-0.1888000000000001,0.13890525548012916,0.009822084809244918,0.0,0.0,0.0,-0.0012900000000001777,0.0007974333827972305,5.6387055252044965e-05
PRO 364,R PRO 364,0.0,0.0,0.0,-0.0010800000000000015,0.0003370459909270513,2.3832750575625756e-05,-0.34819500000000003,0.20875154364698703,0.014760963209594408,0.347495,0.20836259255202197,0.014733460213914435,0.0,0.0,0.0,-0.001780000000000097,0.00080721744282406,5.7078892771295704e-05
GLY 365,R GLY 365,0.0,0.0,0.0,-0.00037499999999999936,0.0004841229182759263,3.423265984407282e-05,-0.5545899999999996,0.13844165521980878,0.009789303320461677,0.553935,0.13825755232536135,0.009776285279951693,0.0,0.0,0.0,-0.0010300000000000996,0.000760986202240284,5.380985039935023e-05
GLY 366,R GLY 366,0.0,0.0,0.0,-0.0004100000000000048,0.0004918333050943231,3.4777866524558795e-05,-0.34732999999999975,0.20344301683763974,0.014385593679094403,0.34688500000000017,0.20316191024648253,0.014365716441410053,0.0,0.0,0.0,-0.0008549999999998881,0.0008209598041316962,5.8050624458310224e-05
ASP 367,R ASP 367,0.0,0.0,0.0,-0.0008850000000000077,0.00031902194281898684,2.255825791146126e-05,81.41548499999999,0.9773008747437367,0.06910560757908409,-81.39760000000003,0.9758286222465398,0.0690015036066454,0.0,0.0,0.0,0.01699999999999811,0.001685229954636862,0.0001191637528782423
LEU 368,R LEU 368,0.0,0.0,0.0,-0.0018099999999999928,0.0003923009049186789,2.7739863013361684e-05,-0.7611300000000004,0.1898387291887485,0.013423625274120063,0.7612500000000003,0.18943840027829453,0.013395317745391362,0.0,0.0,0.0,-0.0016899999999998216,0.0009131812525453645,6.457166561272524e-05
ALA 369,R ALA 369,0.0,0.0,0.0,-0.001390000000000028,0.00048774993593029696,3.448912872196171e-05,0.8542599999999996,0.11882719554041792,0.008402351575600939,-0.8508,0.11856002699054946,0.008383459906267762,0.0,0.0,0.0,0.0020699999999999096,0.0009823950325609883,6.94658189327854e-05
LYS 370,R LYS 370,0.0,0.0,0.0,-0.0035999999999999956,0.0005291502622129172,3.741657386773935e-05,-92.57403000000001,2.8045476086356316,0.19831146322267706,92.552235,2.8032307735491226,0.19821834892073958,0.0,0.0,0.0,-0.025395000000001035,0.004961751202953438,0.00035084879221688857
VAL 371,R VAL 371,0.0,0.0,0.0,-0.004944999999999974,0.0005495225200117161,3.885711003150047e-05,0.24923500000000026,0.22942227392953798,0.016222604565081396,-0.22557999999999992,0.2294806824113959,0.01622673466844145,0.0,0.0,0.0,0.01871000000000018,0.0034052753192654875,0.00024078932700598117
GLN 372,R GLN 372,0.0,0.0,0.0,-0.012575000000000013,0.0017217360424873849,0.00012174512310561195,1.0445300000000006,0.8607135000103101,0.06086163525160978,-0.9853899999999992,0.8624910306200297,0.06098732564639972,0.0,0.0,0.0,0.04656500000000037,0.01027160041084217,0.0007263118304145026
ARG 373,R ARG 373,0.0,0.0,0.0,-0.03503500000000002,0.0076748794778811165,0.0005426959323599207,-107.01943999999996,2.120193551637739,0.14992032377910358,107.146275,2.1436956592242273,0.15158217374376173,-5.4972000000000076e-05,0.000775475490274194,5.4834397781684514e-05,0.09174502799999544,0.05921818900841252,0.004187358301743516
ALA 374,R ALA 374,0.0,0.0,0.0,-0.00913999999999998,0.0006327716807823276,4.474371464239932e-05,1.3711949999999995,0.10362855289446309,0.007327645247622367,-1.3407449999999994,0.1049752826859789,0.007422873424423045,0.0,0.0,0.0,0.021309999999999923,0.010483983021733638,0.0007413295488512486
VAL 375,R VAL 375,0.0,0.0,0.0,-0.0181,0.0010344080432789066,7.314369419164225e-05,-1.7956450000000017,0.10932487811562723,0.00773043626679528,1.8864299999999992,0.1127998896276045,0.007976156687277323,0.0,0.0,0.0,0.07268500000000001,0.015539812579307704,0.0010988306853196492
CYS 376,R CYS 376,0.0,0.0,0.0,-0.015370000000000033,0.0007893668348742948,5.5816664178337554e-05,1.6053649999999993,0.5386362054067689,0.03808733134357164,-1.54935,0.5203885831760711,0.03679702960158596,0.0,0.0,0.0,0.040645,0.03473123918031114,0.0024558694743409912
MET 377,R MET 377,0.0,0.0,0.0,-0.02622499999999996,0.0017188295436139148,0.00012153960259931778,-0.9809600000000006,0.2688377361904368,0.0190096986299098,1.10018,0.28065556755567816,0.01984534549963792,0.0,0.0,0.0,0.09299500000000008,0.02682433549969103,0.0018967669532654562
LEU 378,R LEU 378,0.0,0.0,0.0,-0.04645500000000002,0.0032539168704809763,0.00023008666845344072,0.8754649999999998,0.2517349772578294,0.01780035094808525,-0.858635,0.25691094132987063,0.018166346877537078,0.0,0.0,0.0,-0.029625000000000328,0.04881028964265636,0.0034514086798001814
SER 379,R SER 379,0.0,0.0,0.0,-0.029910000000000037,0.0029328995891439126,0.00020738731880228997,-1.3280549999999998,0.43730347811902875,0.030922025481442822,1.4744949999999994,0.4544041702878626,0.03213122702099944,0.0,0.0,0.0,0.11653000000000013,0.04024474002897751,0.002845732858157969
ASN 380,R ASN 380,0.0,0.0,0.0,-0.08847500000000011,0.010158709317624087,0.0007183292246594956,-0.9047950000000017,0.2424561877432686,0.01714424144939039,1.1747399999999997,0.24628652500695397,0.017415087194728736,0.0,0.0,0.0,0.1814699999999981,0.045576848289455844,0.0032227698490584727
THR 381,R THR 381,0.0,0.0,0.0,-0.023339999999999993,0.0027357631476428407,0.00019344766734185066,-0.41210499999999994,0.19804343961616072,0.01400378591220958,0.46693499999999993,0.20151789194758896,0.014249466792655811,0.0,0.0,0.0,0.031490000000000025,0.019010520771404575,0.0013442468151347892
THR 382,R THR 382,0.0,0.0,0.0,-0.019804999999999993,0.003607904516474877,0.0002551173749472957,-0.30303500000000017,0.18996674386586734,0.013432677278748277,0.29614500000000005,0.1933104859416581,0.013669115548381319,0.0,0.0,0.0,-0.026695000000000076,0.013411262990486285,0.0009483195004849029
ALA 383,R ALA 383,0.0,0.0,0.0,-0.005379999999999989,0.0006446704584514583,4.558508528016666e-05,-0.8836749999999997,0.08650687472681232,0.006116959773858416,0.903105,0.08788153375425385,0.006214162845870737,0.0,0.0,0.0,0.014050000000000092,0.005661051139143735,0.00040029676491323645
ILE 384,R ILE 384,0.0,0.0,0.0,-0.013975000000000013,0.0012427288521635873,8.787419985410471e-05,-0.92802,0.09098670012699354,0.006433731265758404,0.9605900000000002,0.0919026762395957,0.006498500557820991,0.0,0.0,0.0,0.018595000000000014,0.00710429271637947,0.0005023493555286121
ALA 385,R ALA 385,0.0,0.0,0.0,-0.004479999999999981,0.0005827520913733525,4.120679555607401e-05,-0.486415,0.09604031848656129,0.0067910760469163224,0.4879350000000002,0.09526185372435193,0.006736030275689022,0.0,0.0,0.0,-0.0029599999999998833,0.0032677821224800286,0.00023106708982457974
GLU 386,R GLU 386,0.0,0.0,0.0,-0.003510000000000005,0.00053842362503886,3.807229964160208e-05,83.16822000000002,1.0435346288448828,0.07378904124592035,-83.160505,1.0410156819080887,0.07361092479987474,0.0,0.0,0.0,0.004204999999999046,0.0034136454121679485,0.00024138118195103034
ALA 387,R ALA 387,0.0,0.0,0.0,-0.002039999999999954,0.0003583294573434048,2.5337718918641725e-05,-0.9103799999999995,0.10013923107354533,0.0070809129354910535,0.9162100000000001,0.10006800637566601,0.00707587658880521,0.0,0.0,0.0,0.003790000000000111,0.002062983276713636,0.00014587494644386557
TRP 388,R TRP 388,0.0,0.0,0.0,-0.007924999999999965,0.0008302860952707718,5.8710092829086254e-05,-1.1926350000000001,0.12677532005480896,0.008964368849785033,1.19142,0.1259637392268104,0.008906981419089155,0.0,0.0,0.0,-0.009140000000000032,0.003857512151633746,0.00027276730009297313
ALA 389,R ALA 389,0.0,0.0,0.0,-0.0013150000000000251,0.0004645158770160972,3.2846232660689864e-05,-0.65763,0.056409778407647146,0.0039887736837277785,0.6583749999999999,0.0562869822872041,0.00398009068678091,0.0,0.0,0.0,-0.0005699999999998529,0.0009407975340104384,6.652443160223625e-05
ARG 390,R ARG 390,0.0,0.0,0.0,-0.002159999999999969,0.0004176122603564012,2.952964612046533e-05,-83.323,1.0978443651089151,0.07762931952559539,83.32269999999997,1.098524173609132,0.07767738924563654,0.0,0.0,0.0,-0.0024599999999966827,0.0035802793187120594,0.00025316397848032496
LEU 391,R LEU 391,0.0,0.0,0.0,-0.0016849999999999853,0.00046451587701605985,3.284623266068722e-05,-0.9408850000000009,0.06328500434541715,0.004474925572006459,0.9425950000000001,0.06332275242754547,0.004477594764491432,0.0,0.0,0.0,2.499999999951541e-05,0.0010365206220810535,7.329307607132116e-05
ASP 392,R ASP 392,0.0,0.0,0.0,-0.0010699999999999976,0.00025514701644347603,1.8041618552669743e-05,77.63471000000006,0.6367278585817356,0.04502345865735343,-77.63572999999998,0.6359366219265031,0.0449675097769096,0.0,0.0,0.0,-0.0020900000000020212,0.0017668899229971544,0.00012493798461614647
HIE 393,R HIE 393,0.0,0.0,0.0,-0.0008900000000000108,0.0003433656942677837,2.427962108435767e-05,-0.5644200000000001,0.48132721053354094,0.034034973453787185,0.5642000000000003,0.4812911385014267,0.03403242277593527,0.0,0.0,0.0,-0.0011100000000004062,0.0007601973428001306,5.375406961339668e-05
LYS 394,R LYS 394,0.0,0.0,0.0,-0.0007449999999999823,0.0004358612164439377,3.082004218037259e-05,-75.89409999999997,1.7452541906569843,0.12340810731077932,75.89051,1.7444780221879643,0.1233532239120006,0.0,0.0,0.0,-0.004334999999999809,0.0014362364011551588,0.00010155724986437754
PHE 395,R PHE 395,0.0,0.0,0.0,-0.0008299999999999663,0.00037563279941984123,2.6561249970585598e-05,-0.678165,0.05568642361474166,0.0039376247758010526,0.6780500000000003,0.055741703418531977,0.003941533648213332,0.0,0.0,0.0,-0.000944999999999947,0.0007155242833054859,5.059520728289534e-05
ASP 396,R ASP 396,0.0,0.0,0.0,-0.0004050000000000159,0.000490892045158626,3.471130939621974e-05,71.69627,0.6333970295924541,0.04478793348082406,-71.69606500000002,0.6330506778883596,0.044763442716959985,0.0,0.0,0.0,-0.00020000000000052864,0.0011180339887502252,7.905694150423284e-05
LEU 397,R LEU 397,0.0,0.0,0.0,-0.00030999999999997474,0.0004624932431938495,3.2703210851533006e-05,-0.4850000000000001,0.08450378689739334,0.005975320075108975,0.48483000000000004,0.08454798105218077,0.005978445073762875,0.0,0.0,0.0,-0.0004800000000000992,0.0007871467461659929,5.5659680200289957e-05
MET 398,R MET 398,0.0,0.0,0.0,-0.00035500000000000754,0.00047851332269855317,3.383600153682536e-05,-0.7439650000000002,0.16356140674070999,0.01156553798467671,0.7439049999999999,0.16356288079818113,0.011565642216280082,0.0,0.0,0.0,-0.00041500000000011824,0.000763397013355555,5.398032048812703e-05
TYR 399,R TYR 399,0.0,0.0,0.0,-0.0004950000000000204,0.0004999749993749886,3.535357124817943e-05,-0.46391999999999983,0.13659946412779278,0.009659040739121081,0.46382000000000007,0.1366220245787625,0.009660636003907812,0.0,0.0,0.0,-0.0005949999999999677,0.0008191306367115364,5.792128278963817e-05
ALA 400,R ALA 400,0.0,0.0,0.0,-0.00013499999999999957,0.0003417235724968345,2.4163505540380444e-05,-0.3561250000000004,0.05669911264737477,0.004009232704021864,0.3561050000000002,0.056707882829460585,0.004009852849544376,0.0,0.0,0.0,-0.0001549999999999674,0.000664059485287362,4.6956096515794206e-05
LYS 401,R LYS 401,0.0,0.0,0.0,-0.00020999999999998686,0.00040730823708830065,2.8801041647827542e-05,-63.23383500000003,0.5198449843655858,0.03675859136107205,63.23298500000001,0.519731271689442,0.03675055066063123,0.0,0.0,0.0,-0.0010600000000015085,0.0007657675887629185,5.414794548271311e-05
ARG 402,R ARG 402,0.0,0.0,0.0,-0.0003200000000000303,0.0004664761515876682,3.298484500494441e-05,-68.30327499999997,1.2230021052212028,0.0864793082007336,68.30201000000002,1.2228552244226611,0.08646892215986611,0.0,0.0,0.0,-0.001585000000003447,0.0009015403485133215,6.37485293947053e-05
ALA 403,R ALA 403,0.0,0.0,0.0,-0.00014500000000000236,0.00035210083782917083,2.4897289009047155e-05,0.5238499999999998,0.05883882646688397,0.004160533319179216,-0.5237750000000001,0.05890139535698342,0.00416495760782728,0.0,0.0,0.0,-6.999999999998258e-05,0.0006746109990209302,4.770220120707311e-05
PHE 404,R PHE 404,0.0,0.0,0.0,-0.00034500000000000866,0.00047536827828538496,3.361361331365695e-05,0.39723500000000017,0.08539976449030691,0.006038675258283013,-0.39717500000000006,0.08537947279645139,0.006037240418850314,0.0,0.0,0.0,-0.0002849999999999131,0.0007237230133140046,5.1174945041509466e-05
VAL 405,R VAL 405,0.0,0.0,0.0,-0.00026499999999999804,0.000441333207452144,3.1206970375222035e-05,0.20895499999999972,0.07955572245288257,0.005625439082862814,-0.2087800000000001,0.07960786142084189,0.0056291258646436245,0.0,0.0,0.0,-9.00000000002138e-05,0.0007562407024224254,5.3474292889217494e-05
HIE 406,R HIE 406,0.0,0.0,0.0,-0.00026500000000002634,0.0004413332074521911,3.120697037522536e-05,0.3782199999999999,0.15912932350764317,0.011252142373788236,-0.37817499999999993,0.15915892804049694,0.011254235730381713,0.0,0.0,0.0,-0.00022000000000015784,0.0007884161337772248,5.5749439459075586e-05
TRP 407,R TRP 407,0.0,0.0,0.0,-0.0003249999999999753,0.00046837484987984426,3.311910324872691e-05,0.1532399999999999,0.16539740747665918,0.011695362841742028,-0.15311000000000005,0.16538493855245695,0.011694481155656277,0.0,0.0,0.0,-0.0001949999999999541,0.0007395775821374013,5.2296032354290724e-05
TYR 408,R TYR 408,0.0,0.0,0.0,-0.0005199999999999938,0.0004995998398718649,3.532704346531089e-05,0.21752000000000002,0.10330827459598757,0.007304998151950475,-0.2175149999999999,0.10325429664183491,0.007301181334208882,0.0,0.0,0.0,-0.0005149999999999977,0.0007679680982957433,5.430354500398572e-05
VAL 409,R VAL 409,0.0,0.0,0.0,-0.00026499999999999967,0.0004413332074521468,3.120697037522223e-05,0.3053349999999999,0.10884085985970518,0.007696211007697223,-0.305265,0.10877644402626856,0.007691656120433341,0.0,0.0,0.0,-0.0001950000000000074,0.0006978359406049827,4.934445257574761e-05
GLY 410,R GLY 410,0.0,0.0,0.0,-0.0001250000000000051,0.00033071891388308734,2.338535866733809e-05,0.024014999999999995,0.08753185006042083,0.006189436474752768,-0.023930000000000003,0.0875200268510013,0.0061886004475971736,0.0,0.0,0.0,-4.000000000002224e-05,0.0006843975452906828,4.839421453024691e-05
GLU 411,R GLU 411,0.0,0.0,0.0,-0.0003750000000000053,0.00048412291827593383,3.4232659844073356e-05,72.18146500000003,0.9856839345183256,0.06969837942045448,-72.17625000000001,0.9849488704994508,0.06964640254521923,0.0,0.0,0.0,0.004840000000000799,0.0011808471535318017,8.349850298071691e-05
GLY 412,R GLY 412,0.0,0.0,0.0,-0.00013000000000000178,0.0003363034344160094,2.378024390118856e-05,0.36022499999999996,0.11336381422217603,0.008016032177767266,-0.3601199999999998,0.11335460114172775,0.008015380714601205,0.0,0.0,0.0,-2.5000000000003908e-05,0.0006359048670988654,4.4965264371513803e-05
MET 413,R MET 413,0.0,0.0,0.0,-0.0005949999999999855,0.0004908920451585938,3.471130939621746e-05,0.14736000000000005,0.10212825466050023,0.007221558142118633,-0.1473899999999999,0.10202910320099857,0.007214547075180817,0.0,0.0,0.0,-0.0006249999999999178,0.0007644442425711646,5.405437077610845e-05
GLU 414,R GLU 414,0.0,0.0,0.0,-0.00035000000000000254,0.0004769696007084762,3.372684390808034e-05,69.76377499999997,0.876446749311994,0.061974143978741694,-69.76177999999999,0.8761796000838487,0.06195525367566067,0.0,0.0,0.0,0.0016450000000037335,0.0009690072239172263,6.85191579050622e-05
GLU 415,R GLU 415,0.0,0.0,0.0,-0.00042499999999999976,0.0004943429983321296,3.4955328635273894e-05,70.61152999999999,1.4061231237356022,0.09942791959766552,-70.60925999999999,1.405892432727997,0.09941160728008186,0.0,0.0,0.0,0.0018449999999978672,0.0010004873812261758,7.074514117565995e-05
GLY 416,R GLY 416,0.0,0.0,0.0,-0.0002800000000000086,0.00044899888641288676,3.174901573277606e-05,0.35146000000000027,0.12335484749291287,0.008722504915447108,-0.35149500000000017,0.12319667193150871,0.00871132021423842,0.0,0.0,0.0,-0.0003149999999998998,0.0007521801645881515,5.3187169505429526e-05
GLU 417,R GLU 417,0.0,0.0,0.0,-0.0009000000000000025,0.00029999999999999927,2.1213203435596373e-05,80.82800000000002,1.0861675699428452,0.07680364542114995,-80.820925,1.0850068383997054,0.07672156930662082,0.0,0.0,0.0,0.0061750000000016314,0.001727534370135685,0.0001221551267855774
PHE 418,R PHE 418,0.0,0.0,0.0,-0.0009499999999999687,0.00025980762113533135,1.837117307087382e-05,0.6938450000000005,0.10975368319559656,0.007760757364780635,-0.6945699999999999,0.10980831070552047,0.007764620113051289,0.0,0.0,0.0,-0.001675000000000093,0.0006995534289816199,4.946589734352053e-05
SER 419,R SER 419,0.0,0.0,0.0,-0.0006900000000000145,0.00046249324319389635,3.270321085153632e-05,0.591365,0.241027201317611,0.017043196850209788,-0.5917300000000001,0.24109263178288953,0.017047823482779254,0.0,0.0,0.0,-0.001055000000000126,0.0007886539164930614,5.5766253236157285e-05
GLU 420,R GLU 420,0.0,0.0,0.0,-0.0016649999999999849,0.0004927220311696988,3.484070894801034e-05,82.94749,1.5929357551074699,0.11263756744310055,-82.940315,1.590362985539058,0.1124556451622751,0.0,0.0,0.0,0.005509999999995614,0.0029832700179527284,0.00021094904598048875
ALA 421,R ALA 421,0.0,0.0,0.0,-0.001204999999999965,0.0004037016224886719,2.854601548377515e-05,0.7294349999999998,0.05912034992284809,0.004180440033656746,-0.7298799999999995,0.059107745685323086,0.004179548779474185,0.0,0.0,0.0,-0.0016499999999998805,0.0009682458365518246,6.846531968814366e-05
ARG 422,R ARG 422,0.0,0.0,0.0,-0.0018299999999999738,0.0003756327994198593,2.656124997058687e-05,-76.10588,0.6220593987715822,0.043986241917221246,76.10522499999998,0.6215117813671518,0.04394751951920439,0.0,0.0,0.0,-0.0024850000000010653,0.0015458897114635484,0.00010931090979423903
GLU 423,R GLU 423,0.0,0.0,0.0,-0.00288999999999998,0.0005078385570237862,3.590960874195104e-05,83.7718,1.103054935169059,0.07799776246793291,-83.76532499999999,1.0992412061875896,0.07772809110549245,0.0,0.0,0.0,0.003585000000000349,0.0042299852245618694,0.00029910512366065987
ASP 424,R ASP 424,0.0,0.0,0.0,-0.0044649999999999725,0.0005989782967687438,4.235416154287471e-05,89.48256500000004,0.9859081629480188,0.06971423476477157,-89.45651999999998,0.9815934288715845,0.06940913699232523,0.0,0.0,0.0,0.021580000000000297,0.005590491928265911,0.0003953074752645483
MET 425,R MET 425,0.0,0.0,0.0,-0.0036650000000000207,0.0005126158405667687,3.624741370084042e-05,0.3814950000000002,0.22953502995185712,0.016230577619881545,-0.3792050000000002,0.2294621602247304,0.016225424952062095,0.0,0.0,0.0,-0.0013749999999998588,0.0017816775802597525,0.00012598362988897104
ALA 426,R ALA 426,0.0,0.0,0.0,-0.002815000000000017,0.0005007744003041885,3.5410097429971834e-05,0.3776599999999997,0.08387916547033697,0.005931152670434378,-0.3747950000000003,0.0844611329251492,0.005972303983807138,0.0,0.0,0.0,5.0000000000055554e-05,0.0020487801248548205,0.0001448706319445065
ALA 427,R ALA 427,0.0,0.0,0.0,-0.006590000000000002,0.0009909086738948238,7.006782428475992e-05,0.28173999999999993,0.10506484854602896,0.007429206687123466,-0.25966999999999996,0.10508392407975646,0.007430555531048812,0.0,0.0,0.0,0.01548000000000007,0.005804274287109627,0.00041042417082819306
LEU 428,R LEU 428,0.0,0.0,0.0,-0.014215000000000056,0.0017631718577607563,0.00012467507770199136,0.5212150000000001,0.09107057030127791,0.006439661782655981,-0.492545,0.09130546519787366,0.006456271360080878,0.0,0.0,0.0,0.014454999999999961,0.006843096886644041,0.00048388002128625527
GLU 429,R GLU 429,0.0,0.0,0.0,-0.00723000000000001,0.0008983874442577323,6.35255853967494e-05,85.17814,0.9552495801598507,0.06754634558566329,-85.177835,0.9529934248327004,0.06738681131253949,0.0,0.0,0.0,-0.006924999999998249,0.006581745589130621,0.000465399693811891
LYS 430,R LYS 430,0.0,0.0,0.0,-0.015150000000000014,0.0026772187060455596,0.00018930795017642893,-87.46974500000002,1.953350211810175,0.13812271808031537,87.55505499999998,1.9755336144900555,0.1396913215267889,0.0,0.0,0.0,0.07015999999999949,0.030463328774120293,0.0021540826353695737
ASP 431,R ASP 431,0.0,0.0,0.0,-0.04173499999999998,0.007049452106369734,0.000498471538806383,94.761745,1.728452735822379,0.12222006504604442,-94.485835,1.7158914848481555,0.12133185047163847,0.0,0.0,0.0,0.2341749999999972,0.04208900539333143,0.0029761421127021824
TYR 432,R TYR 432,0.0,0.0,0.0,-0.04264500000000001,0.004424813555394358,0.00031288156705055076,0.14706999999999973,0.13562553262568203,0.00959017338216571,-0.14858000000000002,0.13976413559994566,0.009882816804939774,0.0,0.0,0.0,-0.044155000000000146,0.020423539727480934,0.0014441623437134621
GLU 433,R GLU 433,0.0,0.0,0.0,-0.014685000000000026,0.0033993786196891726,0.00024037236738027795,87.31958499999999,1.41002039445411,0.09970349825298318,-87.28841,1.407623046807459,0.09953398017520233,0.0,0.0,0.0,0.016489999999999297,0.008957114490727365,0.0006333636396257608
GLU 434,R GLU 434,0.0,0.0,0.0,-0.03702499999999999,0.01568006297818985,0.0011087478861310175,88.17400499999994,1.4642111852421817,0.10353536581739388,-88.03987,1.438181342218195,0.10169477796584564,0.0,0.0,0.0,0.0971100000000024,0.04041420418615115,0.0028577157836285234
VAL 435,R VAL 435,0.0,0.0,0.0,-0.16719000000000006,0.09201165089269929,0.006506206229439692,-0.09927500000000006,0.3528601838901635,0.024950982883946676,0.3406150000000001,0.3887833416891725,0.02749113373207804,-0.003780971999999999,0.014828088113442545,0.0010485041657046863,0.07036902800000004,0.09112049243007818,0.006443191810236575
GLY 436,R GLY 436,0.0,0.0,0.0,-0.03336499999999997,0.014755737019884946,0.0010433881708166023,0.25224,0.2427517093657633,0.017165137983715717,-0.19426500000000002,0.24163889334086916,0.017086450007974145,0.0,0.0,0.0,0.02460999999999981,0.016918862254891788,0.0011963442230395105
VAL 437,R VAL 437,0.0,0.0,0.0,-0.18102999999999997,0.17949996963788042,0.012692564575372463,0.46515500000000065,0.48393301290054513,0.03421923150620124,-0.253265,0.4634616648386357,0.03277168860274062,-0.023816663999999994,0.03971387149104333,0.002808194783848784,0.007043336000000109,0.16763433913994816,0.011853537796558282
ASP 438,R ASP 438,0.0,0.0,0.0,-0.06899499999999999,0.020537404290708203,0.0014522137841929466,95.16069999999999,2.2108994956805286,0.15633420259176198,-94.94745999999995,2.1845177931090816,0.1544687345130103,0.0,0.0,0.0,0.1442450000000032,0.059477936875784766,0.0042057252495852826
SER 439,R SER 439,0.0,0.0,0.0,-0.5949250000000001,0.3947190258589006,0.027910849984817684,-1.2400900000000004,2.202276695127113,0.15572447851734805,1.9748299999999992,1.6342492132780737,0.11555887008577062,-0.10318294799999997,0.047531414438441714,0.003360978546881031,0.03663205199999988,0.7732260086848859,0.05467533541308911
VAL 440,R VAL 440,0.0,0.0,0.0,-0.4890400000000005,0.8957277423413879,0.06333751607065119,85.600615,7.060623209517433,0.49926145508529024,-87.33796999999998,6.324795243255187,0.44723056061221617,-0.27955209599999997,0.08564690195868374,0.006056150516260467,-2.5059470960000017,1.3910824918523956,0.09836438631787092
gtp 441,R gtp 441,0.0,0.0,0.0,-0.0027050000000000364,0.0004560427611528651,3.2247092892222795e-05,308.06227,2.5041037372857007,0.1770668733429296,-308.03934999999996,2.501157727450563,0.17685855898974276,0.0,0.0,0.0,0.020215000000002873,0.005633717689057099,0.000398363998122288
Mg+ 442,R Mg+ 442,0.0,0.0,0.0,-2.4999999999999466e-05,0.00015612494995995662,1.1039701082909572e-05,-153.20569999999998,1.088770306355964,0.07698768667788569,153.1854649999999,1.0875227072635247,0.07689946810003909,0.0,0.0,0.0,-0.020259999999996694,0.001659035864593687,0.00011731155100858829
MET 443,R MET 443,0.0,0.0,0.0,-0.00011999999999999011,0.0003249615361854117,2.2978250586150225e-05,-66.08226000000002,0.4982505819341161,0.035231636521575696,66.07799499999999,0.4979294277111144,0.03520892748868658,0.0,0.0,0.0,-0.0043850000000020374,0.000711881310331819,5.033761019355943e-05
ARG 444,R ARG 444,0.0,0.0,0.0,-0.0002400000000000213,0.0004270831300812904,3.0199337741085682e-05,-69.501965,0.46213638006188695,0.03267797681747638,69.49640499999998,0.46186461325396533,0.032658760002198105,0.0,0.0,0.0,-0.0057999999999975675,0.0007999999999989374,5.656854249484866e-05
GLU 445,R GLU 445,0.0,0.0,0.0,-8.999999999999898e-05,0.0002861817604250804,2.023610634484783e-05,63.97154999999998,0.3523973006470677,0.02491825209593761,-63.96833500000002,0.3522923683218809,0.024910832260067083,0.0,0.0,0.0,0.0031249999999984368,0.0006398241946046473,4.524240267721673e-05
ILE 446,R ILE 446,0.0,0.0,0.0,-8.000000000000895e-05,0.0002712931993250411,1.9183326093253026e-05,-0.022789999999999987,0.04554378003635628,0.0032204315704576028,0.022835000000000005,0.045582976811524685,0.0032232032010098255,0.0,0.0,0.0,-3.4999999999998364e-05,0.0006354329232891822,4.4931892904697196e-05
VAL 447,R VAL 447,0.0,0.0,0.0,-4.4999999999997265e-05,0.0002073041244162662,1.4658615214268156e-05,0.19302,0.05444124906722848,0.003849577639170306,-0.19299999999999998,0.054416357834754264,0.0038478175632428455,0.0,0.0,0.0,-2.4999999999950616e-05,0.0006437196594791598,4.5517853640080916e-05
HIE 448,R HIE 448,0.0,0.0,0.0,-5.500000000000949e-05,0.00022798026230359927,1.6120638945156286e-05,-0.03653500000000005,0.08386094904662128,0.005929864574760545,0.036580000000000015,0.08382722469460621,0.005927479902960446,0.0,0.0,0.0,-1.0000000000043308e-05,0.0006402343321002519,4.527140377765282e-05
ILE 449,R ILE 449,0.0,0.0,0.0,-3.9999999999997815e-05,0.00019595917942264357,1.3856406460550263e-05,0.17878500000000003,0.0455284391891483,0.003219346808748612,-0.1787100000000001,0.0455550864338985,0.0032212310534948927,0.0,0.0,0.0,3.499999999982073e-05,0.0006194957626975121,4.38049654719743e-05
GLN 450,R GLN 450,0.0,0.0,0.0,-2.4999999999990586e-05,0.00015612494995990116,1.103970108290565e-05,0.3128950000000005,0.09680105358414187,0.006844868141534907,-0.31282999999999994,0.09678729823690703,0.006843895491604173,0.0,0.0,0.0,4.0000000000297576e-05,0.0005817215828895541,4.11339276023776e-05
ALA 451,R ALA 451,0.0,0.0,0.0,-5.00000000000167e-06,7.053367989835297e-05,4.987484335816666e-06,0.14663500000000002,0.03155569322642106,0.0022313244665444734,-0.14665,0.03154992076059772,0.0022309162915716886,0.0,0.0,0.0,-2.000000000004401e-05,0.0005996665740226016,4.2402830094228636e-05
GLY 452,R GLY 452,0.0,0.0,0.0,-4.999999999997229e-06,7.053367989829033e-05,4.9874843358122365e-06,0.3178150000000002,0.0319588919551345,0.0022598349220683805,-0.31783,0.03194903910917962,0.0022591382206495125,0.0,0.0,0.0,-1.9999999999855688e-05,0.0005381449618828037,3.805259518087066e-05
GLN 453,R GLN 453,0.0,0.0,0.0,-1.000000000000334e-05,9.949874371069522e-05,7.035623639737493e-06,0.07429500000000018,0.05875659941657639,0.00415471898869227,-0.07426999999999997,0.05869469396802412,0.0041503416124459,0.0,0.0,0.0,1.500000000035584e-05,0.0005610481262776465,3.967209346629302e-05
CYS 454,R CYS 454,0.0,0.0,0.0,-1.4999999999998349e-05,0.0001215524578114188,8.595056718834595e-06,0.30322000000000005,0.034976157593422985,0.002473187821415875,-0.3032099999999999,0.03490782004078744,0.0024683556267280464,0.0,0.0,0.0,-4.999999999988208e-06,0.0005787702480259125,4.092523671281427e-05
GLY 455,R GLY 455,0.0,0.0,0.0,-2.000000000000002e-05,0.00014000000000000012,9.899494936611673e-06,0.22371999999999997,0.029935791287354116,0.002116780101947326,-0.22374000000000005,0.029900040133752297,0.0021142521136326173,0.0,0.0,0.0,-3.9999999999927036e-05,0.0005902541825349781,4.1737273509420526e-05
ASN 456,R ASN 456,0.0,0.0,0.0,-1.9999999999997796e-05,0.0001399999999999846,9.899494936610575e-06,0.46738,0.07363718897404938,0.005206935567106558,-0.4673799999999998,0.0736235397138731,0.005205970418663676,0.0,0.0,0.0,-2.0000000000166552e-05,0.0005741080037766184,4.059556626039189e-05
GLN 457,R GLN 457,0.0,0.0,0.0,-3.0000000000001136e-05,0.00017058722109232626,1.2062338081815275e-05,0.3434699999999999,0.1949057697965868,0.01378191915155507,-0.3434,0.19485907728407206,0.01377861749233209,0.0,0.0,0.0,3.9999999999906775e-05,0.0006069596362189702,4.291852746769538e-05
ILE 458,R ILE 458,0.0,0.0,0.0,-3.500000000000725e-05,0.0001837797594949291,1.2995191418369716e-05,0.081155,0.03922844599267215,0.002773870017682872,-0.08117,0.039219396986695194,0.002773230156333942,0.0,0.0,0.0,-4.999999999998117e-05,0.0006062177826490342,4.2866070498700464e-05
GLY 459,R GLY 459,0.0,0.0,0.0,-9.999999999998898e-06,9.949874371065103e-05,7.035623639734369e-06,0.24231000000000005,0.02814220851319306,0.00198995464772446,-0.24236999999999992,0.028151964407480853,0.001990644493625204,0.0,0.0,0.0,-6.999999999982492e-05,0.0005959026766175754,4.2136682356350186e-05
ALA 460,R ALA 460,0.0,0.0,0.0,-2.9999999999998917e-05,0.00017058722109231366,1.2062338081814384e-05,0.21867499999999995,0.05566695047332803,0.003936247816766594,-0.21865500000000004,0.05570005363552139,0.003938588563813158,0.0,0.0,0.0,-1.0000000000087716e-05,0.0005655970296952248,3.999374951164626e-05
LYS 461,R LYS 461,0.0,0.0,0.0,-5.499999999998728e-05,0.00022798026230350725,1.612063894514978e-05,-51.12990500000003,0.3819928611515458,0.02701097424851093,51.12940000000001,0.38196151638229703,0.027008757838621878,0.0,0.0,0.0,-0.0005600000000013949,0.0006216108107179508,4.395452195175304e-05
PHE 462,R PHE 462,0.0,0.0,0.0,-5.9999999999993395e-05,0.00023748684174073218,1.6792855623744813e-05,0.10378499999999993,0.03924651290242242,0.0027751475411228223,-0.10381500000000003,0.03921658800813753,0.0027730315315553085,0.0,0.0,0.0,-9.000000000014996e-05,0.0006647555941848823,4.70053188479823e-05
TRP 463,R TRP 463,0.0,0.0,0.0,-4.999999999999893e-05,0.00021794494717702903,1.541103500742211e-05,0.3126499999999999,0.04784618584589583,0.003383236246554475,-0.312595,0.047838801981235905,0.003382714128477235,0.0,0.0,0.0,5.0000000002015095e-06,0.0005787702480256566,4.092523671279618e-05
GLU 464,R GLU 464,0.0,0.0,0.0,-3.000000000000336e-05,0.00017058722109233892,1.206233808181617e-05,51.878954999999976,0.3148394241152055,0.022262509177672925,-51.878364999999974,0.3147743029198816,0.022257904413791677,0.0,0.0,0.0,0.0005599999999994054,0.0005969924622634616,4.221374183837478e-05
VAL 465,R VAL 465,0.0,0.0,0.0,-5.999999999998451e-05,0.00023748684174069702,1.679285562374233e-05,0.12894000000000003,0.04390030068234154,0.003104220030861212,-0.12892,0.043850240592270356,0.003100680247945598,0.0,0.0,0.0,-3.9999999999965065e-05,0.0006311893535223203,4.463182720883858e-05
ILE 466,R ILE 466,0.0,0.0,0.0,-6.999999999999673e-05,0.0002551470164434495,1.804161855266787e-05,0.23736999999999994,0.03690112599908028,0.0026093036427368875,-0.2373699999999998,0.036942564881178565,0.0026122338141905364,0.0,0.0,0.0,-7.000000000007667e-05,0.0006519969325079659,4.610314522892104e-05
SER 467,R SER 467,0.0,0.0,0.0,-5.4999999999993944e-05,0.00022798026230353485,1.6120638945151733e-05,0.4210700000000001,0.06630275333649292,0.004688312649557313,-0.42097500000000004,0.06628728667700864,0.00468721899157695,0.0,0.0,0.0,4.000000000000822e-05,0.0006232174580355162,4.406812907307561e-05
ASP 468,R ASP 468,0.0,0.0,0.0,-4.500000000000448e-05,0.00020730412441629945,1.4658615214270508e-05,55.24950499999998,0.40196703841971876,0.02842336186800566,-55.24845499999998,0.4019083079232275,0.02841920899477252,0.0,0.0,0.0,0.001004999999998617,0.000612352022944608,4.3299826789743263e-05
GLU 469,R GLU 469,0.0,0.0,0.0,-6.000000000000949e-05,0.00023748684174079593,1.6792855623749323e-05,58.63803999999999,0.3995544498624117,0.02825276609509717,-58.63640500000001,0.39943271144795145,0.028244157889257597,0.0,0.0,0.0,0.0015750000000008414,0.0005695392874965798,4.0272509234098625e-05
HID 470,R HID 470,0.0,0.0,0.0,-5.9999999999993395e-05,0.00023748684174073218,1.6792855623744813e-05,0.040455000000000074,0.0656575812454281,0.004642692093494889,-0.04047499999999997,0.06559938547730461,0.004638577031267241,0.0,0.0,0.0,-7.999999999991347e-05,0.0005688585061330718,4.0224370722234425e-05
GLY 471,R GLY 471,0.0,0.0,0.0,-4.999999999999449e-06,7.053367989832165e-05,4.9874843358144515e-06,0.06256500000000002,0.0772532573746894,0.005462630215839253,-0.06257500000000003,0.07721913218238075,0.005460217200350179,0.0,0.0,0.0,-1.5000000000028323e-05,0.000569890340328754,4.029733241791713e-05
ILE 472,R ILE 472,0.0,0.0,0.0,-3.9999999999991153e-05,0.0001959591794226109,1.3856406460547953e-05,-0.08846500000000006,0.04124571220139115,0.0029165122792472404,0.08837000000000007,0.04125364347545541,0.0029170731050146693,0.0,0.0,0.0,-0.00013499999999997848,0.0005888760480781453,4.1639824687439193e-05
ASP 473,R ASP 473,0.0,0.0,0.0,-2.0000000000001126e-05,0.0001400000000000079,9.899494936612224e-06,53.572530000000036,0.3163663842709174,0.02237048156574348,-53.57169500000002,0.31628177622559406,0.02236449887348437,0.0,0.0,0.0,0.0008150000000025414,0.0006089129658668529,4.305664873168644e-05
PRO 474,R PRO 474,0.0,0.0,0.0,-2.500000000000169e-05,0.0001561249499599705,1.1039701082910553e-05,0.0942500000000001,0.054310565270488394,0.003840336899283694,-0.09423499999999996,0.054329455868800995,0.0038416726663004453,0.0,0.0,0.0,-1.0000000000029984e-05,0.0005743692192308031,4.0614036982292365e-05
THR 475,R THR 475,0.0,0.0,0.0,-9.999999999998898e-06,9.949874371065103e-05,7.035623639734369e-06,0.0831499999999999,0.05934490289822708,0.004196318326819356,-0.08311000000000003,0.05939972979736525,0.00420019517403656,0.0,0.0,0.0,2.999999999977909e-05,0.0005823229344614824,4.117644957981637e-05
GLY 476,R GLY 476,0.0,0.0,0.0,-1.0000000000001119e-05,9.949874371067313e-05,7.035623639735931e-06,0.25517500000000004,0.026270028073833662,0.001857571499296876,-0.25510500000000014,0.026240312021771437,0.0018554702571045468,0.0,0.0,0.0,6.0000000000069445e-05,0.0005257375771239201,3.717526059089094e-05
SER 477,R SER 477,0.0,0.0,0.0,-2.0000000000002238e-05,0.00014000000000001568,9.899494936612774e-06,-0.031315000000000065,0.1510970409207275,0.010684174225226769,0.031320000000000014,0.15102032181133765,0.010678749364977152,0.0,0.0,0.0,-1.5000000000076064e-05,0.000620302345634852,4.3861999498432545e-05
TYR 478,R TYR 478,0.0,0.0,0.0,-6.999999999998118e-05,0.0002551470164433929,1.8041618552663864e-05,-0.2268849999999999,0.09117994173610788,0.006447395510979619,0.22683499999999995,0.09112791984348169,0.006443717007675005,0.0,0.0,0.0,-0.00012000000000005256,0.0006128621378418361,4.333589736004469e-05
HIP 479,R HIP 479,0.0,0.0,0.0,-4.9999999999996994e-05,0.00021794494717702057,1.5411035007421514e-05,-54.68464499999998,0.38698156154812247,0.027363728636483668,54.683634999999995,0.3869113616522392,0.027358764754241906,0.0,0.0,0.0,-0.0010599999999985955,0.0006452906321958947,4.562893818618714e-05
GLY 480,R GLY 480,0.0,0.0,0.0,-2.4999999999998914e-05,0.00015612494995995315,1.1039701082909326e-05,-0.17682500000000004,0.11485188015439679,0.008121254328919863,0.17675500000000002,0.11485889158005998,0.008121750111583085,0.0,0.0,0.0,-9.499999999994624e-05,0.0005796335048976846,4.098627819160787e-05
ASP 481,R ASP 481,0.0,0.0,0.0,-5.99999999999995e-05,0.0002374868417407564,1.6792855623746528e-05,58.976039999999976,0.7520919946407338,0.05318093494865794,-58.974219999999974,0.751946003115634,0.053170611788918555,0.0,0.0,0.0,0.0017599999999993088,0.0006499230723723717,4.5956501172409933e-05
SER 482,R SER 482,0.0,0.0,0.0,-3.4999999999996704e-05,0.00018377975949487372,1.29951914183658e-05,-0.17531000000000002,0.09655311439824145,0.006827336193567701,0.17528,0.09642199749019942,0.006818064828087227,0.0,0.0,0.0,-6.499999999992623e-05,0.0006006454861229877,4.247204963266549e-05
ASP 483,R ASP 483,0.0,0.0,0.0,-0.00011500000000000565,0.0003190219428190011,2.2558257911462267e-05,63.58855499999996,0.9191282701440537,0.06499218325991213,-63.58512500000002,0.9187285558724219,0.06496391919271134,0.0,0.0,0.0,0.0033150000000010493,0.0007455031857757663,5.271503580582188e-05
LEU 484,R LEU 484,0.0,0.0,0.0,-0.0001349999999999918,0.0003417235724968148,2.4163505540379055e-05,0.035524999999999946,0.05858181778504302,0.004142360061003861,-0.03548000000000001,0.058516062752034165,0.0041377104780300905,0.0,0.0,0.0,-9.000000000007446e-05,0.0007154718722632318,5.059150126255665e-05
GLN 485,R GLN 485,0.0,0.0,0.0,-0.000119999999999989,0.00032496153618540865,2.2978250586150008e-05,0.04746500000000047,0.19076472099159192,0.013489102782431437,-0.047479999999999974,0.19068167085485693,0.013483230250945059,0.0,0.0,0.0,-0.00013499999999915245,0.0006299007858378549,4.454071171406824e-05
LEU 486,R LEU 486,0.0,0.0,0.0,-0.00015000000000000012,0.00035707142142714284,2.5248762345905217e-05,-0.001374999999999993,0.059106043472727764,0.004179428414867267,0.0013849999999999828,0.059074501902258984,0.004177198089030493,0.0,0.0,0.0,-0.0001400000000000512,0.0006785278181477074,4.7979162143595645e-05
GLU 487,R GLU 487,0.0,0.0,0.0,-0.00014499999999999957,0.00035210083782916406,2.4897289009046674e-05,67.52473,0.6421768659007344,0.04540876165995335,-67.51948,0.6418040975226301,0.0453824029551564,0.0,0.0,0.0,0.005105000000001639,0.0008148466113296892,5.761835644981022e-05
ARG 488,R ARG 488,0.0,0.0,0.0,-0.00021000000000002129,0.0004073082370883674,2.880104164783226e-05,-68.17448000000002,0.5628678082784736,0.03980076441453182,68.16902499999998,0.562527132125649,0.039776674972746735,0.0,0.0,0.0,-0.005664999999999338,0.0008079449238608275,5.713033344872399e-05
ILE 489,R ILE 489,0.0,0.0,0.0,-7.500000000001173e-05,0.00026339134382135965,1.8624580532192085e-05,-0.1854199999999998,0.04469534203918792,0.003160437944336195,0.185405,0.0446423674887432,0.003156692077951218,0.0,0.0,0.0,-8.999999999967923e-05,0.0006260191690355431,4.4266239957780004e-05
ASN 490,R ASN 490,0.0,0.0,0.0,-8.499999999999841e-05,0.00027888169534768164,1.9719913792914653e-05,-0.3890050000000002,0.4851811774739409,0.03430749006958974,0.38883999999999985,0.4849989220606579,0.034294602665725704,0.0,0.0,0.0,-0.00024999999999991473,0.00069821200218883,4.937104414535582e-05
VAL 491,R VAL 491,0.0,0.0,0.0,-0.00011499999999999622,0.0003190219428189749,2.2558257911460417e-05,-0.26426499999999997,0.047363432888675235,0.0033491004575856207,0.26421500000000003,0.04733105508014728,0.003346811000788613,0.0,0.0,0.0,-0.00016500000000002957,0.0005981429595005147,4.229509427818044e-05
TYR 492,R TYR 492,0.0,0.0,0.0,-0.00011000000000001453,0.00031288975694328166,2.212464688984051e-05,-0.10170499999999986,0.03414934809041006,0.002414723560782883,0.10167000000000001,0.03409884308887913,0.002411152317876247,0.0,0.0,0.0,-0.00014499999999993573,0.0006355902768294064,4.4943019480230823e-05
TYR 493,R TYR 493,0.0,0.0,0.0,-5.00000000000167e-05,0.00021794494717710647,1.541103500742759e-05,0.5488450000000001,0.03333888083004289,0.002357414871209352,-0.548715,0.03332647258561666,0.0023565374758317114,0.0,0.0,0.0,8.000000000009666e-05,0.0006112282715974873,4.322036556995161e-05
ASN 494,R ASN 494,0.0,0.0,0.0,-4.500000000000448e-05,0.00020730412441629945,1.4658615214270508e-05,-0.013910000000000266,0.1304325185680324,0.009222971836669598,0.013814999999999992,0.13037500057526363,0.009218904700396895,0.0,0.0,0.0,-0.00014000000000127243,0.0006248199740717417,4.418144406869313e-05
GLU 495,R GLU 495,0.0,0.0,0.0,-6.999999999999895e-05,0.0002551470164434577,1.804161855266845e-05,59.40579499999997,0.5555165640898228,0.0392809529529365,-59.40386500000003,0.5554238172541248,0.03927439476129094,0.0,0.0,0.0,0.0018599999999990757,0.0006167657578053198,4.3611924974780146e-05
ALA 496,R ALA 496,0.0,0.0,0.0,-3.4999999999999475e-05,0.0001837797594948883,1.2995191418366831e-05,0.38388000000000005,0.03950703228540379,0.0027935690433564886,-0.38384000000000007,0.039466370494384215,0.0027906938205399753,0.0,0.0,0.0,5.000000000068283e-06,0.0005957977844872509,4.212926536268563e-05
ALA 497,R ALA 497,0.0,0.0,0.0,-1.9999999999998907e-05,0.00013999999999999234,9.899494936611124e-06,0.003005000000000004,0.08014259151662116,0.00566693699232663,-0.003005000000000028,0.08010945621460679,0.005664593972651527,0.0,0.0,0.0,-2.000000000016877e-05,0.0005741080037761425,4.059556626035824e-05
GLY 498,R GLY 498,0.0,0.0,0.0,-1.5000000000000014e-05,0.0001215524578114323,8.59505671883555e-06,-0.08884999999999987,0.08312326689922625,0.005877702569882216,0.08882000000000001,0.08316247711558375,0.005880475150870034,0.0,0.0,0.0,-4.4999999999990604e-05,0.0005770398599749687,4.0802879800323625e-05
ASN 499,R ASN 499,0.0,0.0,0.0,-5.499999999999727e-05,0.00022798026230354864,1.612063894515271e-05,-0.01986999999999945,0.28259163664199277,0.019982246257615792,0.019820000000000077,0.28252006583603934,0.019977185437393324,0.0,0.0,0.0,-0.00010499999999936449,0.0006033034062560579,4.265999296766011e-05
LYS 500,R LYS 500,0.0,0.0,0.0,-3.9999999999997815e-05,0.00019595917942264354,1.3856406460550262e-05,-53.08416999999998,0.49702606682505396,0.03514505022784738,53.08348999999999,0.49697912421165924,0.035141730883821574,0.0,0.0,0.0,-0.0007200000000010931,0.0005758472019577455,4.071854614316212e-05
TYR 501,R TYR 501,0.0,0.0,0.0,-0.00012500000000000176,0.00033071891388307856,2.338535866733747e-05,-0.37246999999999986,0.11085512662930899,0.00783864117688778,0.37235,0.11086937133401595,0.00783964842961721,0.0,0.0,0.0,-0.0002450000000000657,0.0006670644646510398,4.7168580644332426e-05
VAL 502,R VAL 502,0.0,0.0,0.0,-5.5000000000000605e-05,0.0002279802623035625,1.6120638945153688e-05,0.36806999999999973,0.02884276512403119,0.0020394914807373306,-0.3680250000000001,0.02883581757120508,0.002039000214565731,0.0,0.0,0.0,-1.0000000000169873e-05,0.0006707458535092619,4.742889414691577e-05
PRO 503,R PRO 503,0.0,0.0,0.0,-3.4999999999993925e-05,0.00018377975949485916,1.2995191418364771e-05,-0.21552500000000002,0.038443066670077866,0.002718335313201861,0.21547999999999995,0.038398822898626235,0.002715206806119989,0.0,0.0,0.0,-8.000000000004449e-05,0.0006112282715977922,4.322036556997317e-05
ARG 504,R ARG 504,0.0,0.0,0.0,-3.500000000002501e-05,0.0001837797594950224,1.2995191418376313e-05,-59.77648999999997,0.32540285786014267,0.023009456741038912,59.774524999999954,0.3253260355060875,0.023004024580289002,0.0,0.0,0.0,-0.0019999999999988916,0.0006244997998366786,4.41588043314157e-05
ALA 505,R ALA 505,0.0,0.0,0.0,-3.0000000000005578e-05,0.00017058722109235152,1.206233808181706e-05,-0.014450000000000008,0.04766316712095401,0.0033702948684054272,0.01443,0.04762557191257655,0.0033676364857270448,0.0,0.0,0.0,-5.0000000000008507e-05,0.0005894913061276457,4.1683330001337326e-05
ILE 506,R ILE 506,0.0,0.0,0.0,-1.4999999999996128e-05,0.00012155245781140079,8.595056718833323e-06,0.12631500000000004,0.03164736600414021,0.0022378067108220156,-0.12635500000000005,0.031699983832803175,0.0022415273531679047,0.0,0.0,0.0,-5.499999999988958e-05,0.0005761727171602132,4.0741563543866535e-05
LEU 507,R LEU 507,0.0,0.0,0.0,-3.4999999999998364e-05,0.00018377975949488248,1.299519141836642e-05,-0.005279999999999863,0.043102686691203,0.0030478202046708793,0.005250000000000002,0.04308349451936321,0.003046463113185518,0.0,0.0,0.0,-6.499999999986905e-05,0.000617069688122901,4.3633416093637126e-05
VAL 508,R VAL 508,0.0,0.0,0.0,-9.999999999998898e-06,9.949874371065103e-05,7.035623639734369e-06,0.09079499999999997,0.029286907911215253,0.002070897118400625,-0.09079500000000001,0.029327000784260183,0.002073732112641357,0.0,0.0,0.0,-9.999999999993624e-06,0.0005915234568468211,4.182702475672953e-05
ASP 509,R ASP 509,0.0,0.0,0.0,-4.999999999997229e-06,7.053367989829033e-05,4.9874843358122365e-06,48.56203000000002,0.19852012264988092,0.014037492492771591,-48.56179500000001,0.19844037636975007,0.0140318535792261,0.0,0.0,0.0,0.0002300000000022351,0.0005719265687126928,4.04413155077499e-05
LEU 510,R LEU 510,0.0,0.0,0.0,-1.4999999999991686e-05,0.0001215524578113648,8.595056718830778e-06,-0.14204,0.027145135844199034,0.0019194509631663154,0.14202499999999993,0.027144877509394247,0.0019194326961370872,0.0,0.0,0.0,-3.0000000000049986e-05,0.0006396092557179474,4.5227204202784116e-05
GLU 511,R GLU 511,0.0,0.0,0.0,-5.00000000000167e-06,7.053367989835297e-05,4.987484335816666e-06,46.05726499999998,0.16958786742096474,0.011991673106032934,-46.057095,0.16961063049298136,0.011993282698291294,0.0,0.0,0.0,0.0001649999999966667,0.0005811841360528262,4.1095924372099845e-05
PRO 512,R PRO 512,0.0,0.0,0.0,-9.999999999994458e-06,9.949874371060685e-05,7.035623639731245e-06,0.21817,0.03503328560098228,0.0024772273815699603,-0.21815499999999985,0.035011155008083675,0.002475662512338932,0.0,0.0,0.0,5.000000000072724e-06,0.0005957977844873255,4.21292653626909e-05
GLY 513,R GLY 513,0.0,0.0,0.0,0.0,0.0,0.0,0.11995999999999989,0.025275450540000566,0.0017872442474379585,-0.11999499999999994,0.025233806193279935,0.0017842995474415342,0.0,0.0,0.0,-3.500000000008441e-05,0.00056015622820792,3.960902674896995e-05
THR 514,R THR 514,0.0,0.0,0.0,-2.5000000000003908e-05,0.00015612494995998437,1.1039701082911535e-05,-0.08353000000000009,0.04352756712705188,0.003077863788409103,0.08347999999999998,0.04357682411557785,0.0030813467834698576,0.0,0.0,0.0,-7.500000000004503e-05,0.000631961232988281,4.4686407329302516e-05
MET 515,R MET 515,0.0,0.0,0.0,-1.5000000000000568e-05,0.0001215524578114368,8.595056718835869e-06,0.26506500000000005,0.04012219803300887,0.002837067830525013,-0.2650650000000001,0.04007032287117175,0.0028333997026539952,0.0,0.0,0.0,-1.5000000000047197e-05,0.0005520643078483582,3.903684157306319e-05
ASP 516,R ASP 516,0.0,0.0,0.0,-1.9999999999999463e-05,0.00013999999999999625,9.8994949366114e-06,46.91455499999999,0.26076738096792473,0.018439038339467542,-46.914325,0.2607957426342323,0.018441043812124722,0.0,0.0,0.0,0.0002099999999990132,0.0006131068422372832,4.335320057378537e-05
SER 517,R SER 517,0.0,0.0,0.0,-2.500000000000169e-05,0.0001561249499599705,1.1039701082910553e-05,0.10938500000000005,0.11528047005022139,0.008151560211088423,-0.10941500000000003,0.11528465975575411,0.00815185646800776,0.0,0.0,0.0,-5.499999999995398e-05,0.0005403471106613375,3.820831061431895e-05
VAL 518,R VAL 518,0.0,0.0,0.0,-9.999999999998898e-06,9.949874371065103e-05,7.035623639734369e-06,0.056719999999999916,0.04807443811424128,0.0033993761192313027,-0.056715000000000015,0.04811282339460029,0.003402090368435263,0.0,0.0,0.0,-5.000000000075222e-06,0.0005873457244246309,4.153161446415817e-05
ARG 519,R ARG 519,0.0,0.0,0.0,-2.000000000000002e-05,0.00014000000000000012,9.899494936611673e-06,-48.07985000000001,0.4535864167921761,0.03207340311678554,48.07953499999999,0.4535342972413107,0.03206971770800061,0.0,0.0,0.0,-0.0003350000000000364,0.0005768665356891252,4.07906239225372e-05
SER 520,R SER 520,0.0,0.0,0.0,-1.0000000000000563e-05,9.949874371066761e-05,7.035623639735541e-06,-0.0038350000000000506,0.08103010412803378,0.005729693610918475,0.0038500000000000188,0.08103818544365368,0.005730265046226048,0.0,0.0,0.0,4.999999999968363e-06,0.0005957977844873299,4.212926536269122e-05
GLY 521,R GLY 521,0.0,0.0,0.0,0.0,0.0,0.0,0.021339999999999984,0.048207410218761994,0.003408778666912827,-0.021315,0.048203483017309014,0.0034085009718349784,0.0,0.0,0.0,2.5000000000006127e-05,0.0005238081709940144,3.703883097507902e-05
PRO 522,R PRO 522,0.0,0.0,0.0,-2.4999999999998358e-05,0.0001561249499599497,1.1039701082909084e-05,0.06417999999999999,0.0486989486539494,0.003443535682986311,-0.06414999999999993,0.04871054813898111,0.0034443558904387306,0.0,0.0,0.0,5.000000000272565e-06,0.0006041316081783663,4.2718555687205716e-05
PHE 523,R PHE 523,0.0,0.0,0.0,-3.500000000000725e-05,0.0001837797594949291,1.2995191418369716e-05,0.14952,0.03115412653245164,0.0022029294133040296,-0.14955999999999992,0.031185195205417723,0.002205126300237708,0.0,0.0,0.0,-7.500000000020712e-05,0.0006077622890572173,4.2975283594181695e-05
GLY 524,R GLY 524,0.0,0.0,0.0,-4.999999999999449e-06,7.053367989832165e-05,4.9874843358144515e-06,0.15546999999999997,0.05577480703686916,0.003943874427514135,-0.15539999999999998,0.05581505173338113,0.003946720157295176,0.0,0.0,0.0,6.499999999986295e-05,0.0006006454861231035,4.247204963267368e-05
GLN 525,R GLN 525,0.0,0.0,0.0,-2.9999999999997805e-05,0.00017058722109230732,1.2062338081813935e-05,0.03735000000000046,0.21889487773815106,0.015478205241564685,-0.037339999999999984,0.2188555103258768,0.015475421545146995,0.0,0.0,0.0,-1.99999999993139e-05,0.0006079473661424827,4.298837052038504e-05
ILE 526,R ILE 526,0.0,0.0,0.0,-1.5000000000000568e-05,0.00012155245781143678,8.595056718835867e-06,0.14641500000000005,0.032194297243456155,0.002276480589638322,-0.14640000000000003,0.032272434057566766,0.0022820056967501148,0.0,0.0,0.0,1.0658141036401502e-16,0.000608276253029777,4.301162633520995e-05
PHE 527,R PHE 527,0.0,0.0,0.0,-3.999999999999559e-05,0.00019595917942263265,1.385640646054949e-05,-0.24953499999999992,0.0335314594821049,0.002371032238287833,0.24949500000000013,0.03349313325145797,0.0023683221645290566,0.0,0.0,0.0,-7.99999999999379e-05,0.0006352952069708692,4.492215489044128e-05
ARG 528,R ARG 528,0.0,0.0,0.0,-4.999999999999227e-05,0.000217944947177,1.541103500742006e-05,-55.04675000000001,0.27912444804798453,0.019737079000968206,55.045845,0.2790677892065338,0.019733072615867805,0.0,0.0,0.0,-0.0009549999999974545,0.0006348031190870439,4.4887359022482024e-05
PRO 529,R PRO 529,0.0,0.0,0.0,-2.0000000000001126e-05,0.0001400000000000079,9.899494936612224e-06,-0.04915999999999997,0.039973171002561154,0.0028265300281440455,0.049130000000000014,0.04004751053436405,0.0028317866268488512,0.0,0.0,0.0,-5.000000000016769e-05,0.0006461423991660298,4.5689167206244465e-05
ASP 530,R ASP 530,0.0,0.0,0.0,-3.0000000000002247e-05,0.0001705872210923326,1.2062338081815722e-05,52.507554999999996,0.3031271795417824,0.021434328421594644,-52.506945,0.3030053002456521,0.021425710253916645,0.0,0.0,0.0,0.0005799999999987904,0.0006508456038070925,4.602173399574481e-05
ASN 531,R ASN 531,0.0,0.0,0.0,-3.0000000000001136e-05,0.00017058722109232626,1.2062338081815275e-05,-0.12746500000000083,0.05351307106679594,0.003783945543344904,0.12745,0.053451169304328486,0.0037795684277440907,0.0,0.0,0.0,-4.500000000064119e-05,0.0005224700948377106,3.6944214702692376e-05
PHE 532,R PHE 532,0.0,0.0,0.0,-3.4999999999993925e-05,0.00018377975949485916,1.2995191418364771e-05,0.021054999999999997,0.0547291693249587,0.003869936675838508,-0.021010000000000036,0.054751163457957705,0.0038714918958974993,0.0,0.0,0.0,1.0000000000083276e-05,0.0005476312628036286,3.872337795181981e-05
VAL 533,R VAL 533,0.0,0.0,0.0,0.0,0.0,0.0,0.06099499999999988,0.036376296884097575,0.0025721926201200474,-0.061,0.03641469483601367,0.002574907765338402,0.0,0.0,0.0,-5.000000000149052e-06,0.0005700657856772519,4.030973827748218e-05
PHE 534,R PHE 534,0.0,0.0,0.0,-2.4999999999998914e-05,0.00015612494995995317,1.1039701082909328e-05,0.05318999999999999,0.03840981515185927,0.002715984075800149,-0.053180000000000005,0.03840374460908729,0.002715554823604194,0.0,0.0,0.0,-1.5000000000000568e-05,0.0006039660586491739,4.270684956773429e-05
GLY 535,R GLY 535,0.0,0.0,0.0,-9.999999999998898e-06,9.949874371065103e-05,7.035623639734369e-06,0.06439500000000013,0.03239844093471151,0.0022909157284806336,-0.06440500000000006,0.032400786641685025,0.0022910815950113986,0.0,0.0,0.0,-1.999999999996116e-05,0.0004995998398718028,3.5327043465306504e-05
GLN 536,R GLN 536,0.0,0.0,0.0,-2.0000000000001126e-05,0.0001400000000000079,9.899494936612224e-06,-0.07142,0.18767233040594944,0.013270437747112913,0.07140999999999985,0.18773646928607124,0.013274973050820097,0.0,0.0,0.0,-3.000000000042746e-05,0.0006396092557172701,4.522720420273622e-05
SER 537,R SER 537,0.0,0.0,0.0,-1.0000000000000563e-05,9.949874371066761e-05,7.035623639735541e-06,0.10944000000000002,0.08532142989894158,0.006033136166207423,-0.10943000000000001,0.08528848163732311,0.006030806372285551,0.0,0.0,0.0,4.440892098500626e-18,0.0005916079783100503,4.183300132671005e-05
GLY 538,R GLY 538,0.0,0.0,0.0,-5.0000000000005595e-06,7.053367989833732e-05,4.9874843358155595e-06,-0.25450999999999985,0.022885582797911235,0.0016182550787809235,0.25451999999999997,0.022793191966023512,0.001611722060406196,0.0,0.0,0.0,5.000000000006111e-06,0.0005522454164590188,3.904964788573612e-05
ALA 539,R ALA 539,0.0,0.0,0.0,-2.0000000000002238e-05,0.00014000000000001568,9.899494936612774e-06,-0.1562,0.06916024869822258,0.004890368084306128,0.1562400000000001,0.06920081213396259,0.004893236352354126,0.0,0.0,0.0,2.0000000000076624e-05,0.0006477653896280295,4.5803929962392576e-05
GLY 540,R GLY 540,0.0,0.0,0.0,-9.999999999998898e-06,9.949874371065103e-05,7.035623639734369e-06,-0.07560499999999999,0.028251707470522868,0.0019976973932505364,0.07562000000000005,0.02824368247945009,0.001997129940689884,0.0,0.0,0.0,5.000000000008331e-06,0.0006363764609097662,4.4998611089679156e-05
ASN 541,R ASN 541,0.0,0.0,0.0,-1.500000000000501e-05,0.00012155245781147276,8.595056718838412e-06,-0.3064350000000003,0.06284533216556364,0.00444383605401911,0.30634,0.06291124223856943,0.0044484965999762,0.0,0.0,0.0,-0.00011000000000059629,0.0005898304841216547,4.1707313507296626e-05
ASN 542,R ASN 542,0.0,0.0,0.0,-9.999999999998898e-06,9.949874371065103e-05,7.035623639734369e-06,0.3662950000000002,0.04212443441756979,0.0029786473230311587,-0.3663699999999999,0.04209801776806208,0.002976779383830846,0.0,0.0,0.0,-8.499999999990849e-05,0.0005897245119557235,4.169982014358193e-05
TRP 543,R TRP 543,0.0,0.0,0.0,-2.9999999999983372e-05,0.00017058722109222527,1.2062338081808133e-05,-0.08897500000000003,0.03709480253350853,0.0026229986418219806,0.08891500000000002,0.03711546544231934,0.002624459730115897,0.0,0.0,0.0,-8.999999999975472e-05,0.0005847221562416978,4.1346100178852444e-05
ALA 544,R ALA 544,0.0,0.0,0.0,0.0,0.0,0.0,0.17938500000000002,0.03885481662548424,0.002747450431763971,-0.17947499999999994,0.038839404925925865,0.0027463606600372377,0.0,0.0,0.0,-9.000000000011e-05,0.0006015812497076727,4.253821811029731e-05
LYS 545,R LYS 545,0.0,0.0,0.0,-1.9999999999993358e-05,0.0001399999999999535,9.899494936608376e-06,-45.64068500000001,0.24178644662956736,0.017096883601076633,45.64058,0.24182463398053403,0.01709958385455904,0.0,0.0,0.0,-0.0001249999999996021,0.0005994789404138412,4.2389562394515334e-05
GLY 546,R GLY 546,0.0,0.0,0.0,-5.00000000000167e-06,7.053367989835297e-05,4.987484335816666e-06,0.11744999999999997,0.04796454419672947,0.0033916054458029274,-0.11749500000000002,0.04793881491025818,0.003389786110509033,0.0,0.0,0.0,-5.000000000001004e-05,0.0005809475019310818,4.107919181288529e-05
HID 547,R HID 547,0.0,0.0,0.0,-1.5000000000018332e-05,0.00012155245781158072,8.595056718846045e-06,0.18437000000000003,0.06174903319081154,0.004366316010093603,-0.18436500000000006,0.06171937924995659,0.004364219159826859,0.0,0.0,0.0,-1.0000000000118802e-05,0.0006244197306300595,4.415314258351924e-05
TYR 548,R TYR 548,0.0,0.0,0.0,-2.0000000000000574e-05,0.000140000000000004,9.899494936611948e-06,0.11101000000000015,0.10726555784593685,0.007584820334061982,-0.11101999999999994,0.10730712744268213,0.0075877597484369595,0.0,0.0,0.0,-2.9999999999823503e-05,0.0005648893696998438,3.994371039349542e-05
THR 549,R THR 549,0.0,0.0,0.0,-5.00000000000167e-06,7.053367989835297e-05,4.987484335816666e-06,0.05079000000000001,0.1371666719724586,0.009699148390451622,-0.050809999999999994,0.1371512810731274,0.009698060089523057,0.0,0.0,0.0,-2.4999999999902877e-05,0.0006199798383817854,4.3839194791870024e-05
GLU 550,R GLU 550,0.0,0.0,0.0,-4.999999999999449e-06,7.053367989832165e-05,4.9874843358144515e-06,46.33579999999999,0.25487836314606704,0.01802262189583114,-46.33562,0.2548560291610208,0.01802104264460343,0.0,0.0,0.0,0.0001749999999991303,0.000560691537299046,3.9646878817806544e-05
GLY 551,R GLY 551,0.0,0.0,0.0,-4.999999999997229e-06,7.053367989829033e-05,4.9874843358122365e-06,0.07806,0.04051057145980547,0.002864529978897066,-0.07807500000000005,0.04049999228394981,0.002863781918198376,0.0,0.0,0.0,-2.000000000000002e-05,0.0005653317610040857,3.997499218261216e-05
ALA 552,R ALA 552,0.0,0.0,0.0,-2.0000000000002238e-05,0.00014000000000001568,9.899494936612774e-06,0.17590499999999998,0.050415830599128394,0.003564937569579593,-0.17578999999999997,0.0503884500654666,0.0035630014734771166,0.0,0.0,0.0,9.499999999998287e-05,0.0005966364051915654,4.218856480137206e-05
GLU 553,R GLU 553,0.0,0.0,0.0,-1.0000000000000563e-05,9.949874371066761e-05,7.035623639735541e-06,48.04326500000003,0.5313605318176831,0.03757286353031739,-48.04304000000001,0.5313777925355468,0.037574084047382356,0.0,0.0,0.0,0.00021499999999974762,0.0005905717568583558,4.175972940517964e-05
LEU 554,R LEU 554,0.0,0.0,0.0,-1.9999999999997796e-05,0.0001399999999999846,9.899494936610575e-06,0.12087999999999999,0.038330870065784,0.002710401815229631,-0.12079999999999998,0.03832701397187107,0.0027101291482141583,0.0,0.0,0.0,6.000000000003891e-05,0.0005885575587822699,4.161730409335431e-05
VAL 555,R VAL 555,0.0,0.0,0.0,-5.00000000000167e-06,7.053367989835297e-05,4.987484335816666e-06,0.2263449999999999,0.02947313989041563,0.002084065707937263,-0.2263700000000001,0.029363805952225434,0.002076334631026451,0.0,0.0,0.0,-3.0000000000117156e-05,0.000623778806949955,4.4107822435476746e-05
ASP 556,R ASP 556,0.0,0.0,0.0,-4.999999999999449e-06,7.053367989832165e-05,4.9874843358144515e-06,50.70623999999996,0.38503645594362,0.027226188900176907,-50.70578499999998,0.3850173356847652,0.02722483689370748,0.0,0.0,0.0,0.0004499999999983118,0.0005809475019314772,4.107919181291325e-05
SER 557,R SER 557,0.0,0.0,0.0,-2.500000000000169e-05,0.0001561249499599705,1.1039701082910553e-05,0.2736649999999998,0.12589524524381374,0.008902138163104414,-0.27365500000000004,0.12601323730068972,0.00891048146145873,0.0,0.0,0.0,-1.5000000000036374e-05,0.0006440302787912998,4.553981774227908e-05
VAL 558,R VAL 558,0.0,0.0,0.0,-2.0000000000002238e-05,0.00014000000000001568,9.899494936612774e-06,0.24238500000000002,0.038930666254252164,0.0027528138104491993,-0.24233000000000005,0.03896140526212996,0.002754987386540933,0.0,0.0,0.0,3.499999999991413e-05,0.0006194957626971799,4.3804965471950816e-05
LEU 559,R LEU 559,0.0,0.0,0.0,-4.999999999999449e-05,0.0002179449471770097,1.5411035007420745e-05,0.32449500000000014,0.02603785657461177,0.0018411544951470711,-0.32447,0.026014593981071078,0.0018395095813830101,0.0,0.0,0.0,-2.499999999987068e-05,0.000533268225192365,3.7707757822483616e-05
ASP 560,R ASP 560,0.0,0.0,0.0,-4.499999999999671e-05,0.00020730412441626365,1.4658615214267975e-05,53.57860000000001,0.2655750364753903,0.01877899092056132,-53.57789499999999,0.2655286500125686,0.018775710902319668,0.0,0.0,0.0,0.0006600000000007355,0.000595315042643132,4.209513035953173e-05
VAL 561,R VAL 561,0.0,0.0,0.0,-1.000000000000334e-05,9.949874371069522e-05,7.035623639737493e-06,0.35381999999999997,0.029637267080486626,0.0020956712528448925,-0.35382999999999964,0.0296049168213699,0.0020933837440854346,0.0,0.0,0.0,-1.9999999999994743e-05,0.0005912698199637029,4.180908992072834e-05
VAL 562,R VAL 562,0.0,0.0,0.0,-5.5000000000005043e-05,0.0002279802623035809,1.612063894515499e-05,0.3447450000000001,0.030897734140224405,0.0021847997333851775,-0.34462999999999994,0.03088742624434629,0.0021840708550776595,0.0,0.0,0.0,6.000000000000463e-05,0.0005800000000001317,4.101219330882907e-05
ARG 563,R ARG 563,0.0,0.0,0.0,-5.500000000000283e-05,0.00022798026230357168,1.6120638945154335e-05,-55.27330499999998,0.4829557867697728,0.034150131183819064,55.27242999999999,0.4828382804841827,0.03414182223468178,0.0,0.0,0.0,-0.0009299999999966246,0.0006124540799121725,4.3307043307126484e-05
LYS 564,R LYS 564,0.0,0.0,0.0,-4.4999999999998377e-05,0.00020730412441627132,1.4658615214268519e-05,-53.892874999999975,0.8983888297253094,0.06352568336410129,53.89204500000002,0.898155288896816,0.06350916953375012,0.0,0.0,0.0,-0.0008749999999993464,0.0006398241946035974,4.5242402677142497e-05
GLU 565,R GLU 565,0.0,0.0,0.0,-8.000000000000063e-05,0.00027129319932501285,1.9183326093251027e-05,57.772135000000034,0.29847463338077046,0.021105343727571144,-57.77062999999998,0.2984064059339436,0.02110051931853971,0.0,0.0,0.0,0.0014250000000005515,0.0006514407110382349,4.606381443161221e-05
SER 566,R SER 566,0.0,0.0,0.0,-5.999999999998451e-05,0.00023748684174069702,1.679285562374233e-05,0.5790150000000003,0.04926108783816744,0.0034832849258994362,-0.578885,0.04925141393909429,0.003482600877935922,0.0,0.0,0.0,6.999999999995676e-05,0.000604235053600806,4.2725870383174695e-05
GLU 567,R GLU 567,0.0,0.0,0.0,-7.500000000000062e-05,0.00026339134382132067,1.862458053218933e-05,60.81105000000003,0.4450294793548373,0.03146833626797241,-60.80881499999997,0.4448691276975414,0.03145699769354757,0.0,0.0,0.0,0.0021600000000017872,0.0006199999999939294,4.384062043313669e-05
SER 568,R SER 568,0.0,0.0,0.0,-8.000000000000007e-05,0.00027129319932501096,1.9183326093250895e-05,0.40125000000000005,0.13548323697048287,0.00958011155989324,-0.4011650000000002,0.135421223502817,0.009575726545542096,0.0,0.0,0.0,4.999999999918403e-06,0.0006363764609096606,4.499861108967169e-05
CYS 569,R CYS 569,0.0,0.0,0.0,-6.499999999999506e-05,0.0002465258607124022,1.743201078475899e-05,-0.06424500000000002,0.0691817531940323,0.004891888681787433,0.06426999999999997,0.06918328627638332,0.004891997087080085,0.0,0.0,0.0,-4.000000000009329e-05,0.0006468384651516825,4.57383865041053e-05
ASP 570,R ASP 570,0.0,0.0,0.0,-9.50000000000005e-05,0.0002932149382279166,2.0733427116615448e-05,64.86059999999999,1.139549081875006,0.0805782883288721,-64.85672499999995,1.1390146396684373,0.08054049755803039,0.0,0.0,0.0,0.0037800000000014224,0.000861162005663141,6.0893349390461503e-05
CYM 571,R CYM 571,0.0,0.0,0.0,-0.00011999999999999289,0.0003249615361854192,2.2978250586150757e-05,67.26735500000001,0.4656640730947555,0.032927422384024976,-67.26276,0.4654327796794467,0.03291106746978411,0.0,0.0,0.0,0.004475000000002183,0.0007344215410770848,5.193144519450812e-05
LEU 572,R LEU 572,0.0,0.0,0.0,-0.00010499999999999288,0.0003065534211193659,2.16766002869439e-05,0.4313750000000003,0.06978419860541492,0.0049344880053557695,-0.43122000000000016,0.06976124712187975,0.004932865090391169,0.0,0.0,0.0,5.000000000012772e-05,0.000661437827766273,4.677071733468313e-05
GLN 573,R GLN 573,0.0,0.0,0.0,-0.00012000000000001787,0.0003249615361854868,2.2978250586155537e-05,-0.2536450000000001,0.1309656404367195,0.009260669245524347,0.25350999999999985,0.13091210753784416,0.009256883897943215,0.0,0.0,0.0,-0.00025500000000047154,0.0006999821426292257,4.949621197626146e-05
GLY 574,R GLY 574,0.0,0.0,0.0,-3.0000000000005578e-05,0.00017058722109235152,1.206233808181706e-05,0.04106499999999995,0.03599584385731217,0.0025452905286037567,-0.04106999999999998,0.03586481702169972,0.0025360255322058587,0.0,0.0,0.0,-3.500000000004444e-05,0.0006275149400612092,4.43720069413151e-05
PHE 575,R PHE 575,0.0,0.0,0.0,-0.00010000000000001119,0.0003000000000000336,2.12132034355988e-05,0.2568950000000001,0.06271589890131501,0.004434683740132979,-0.25677000000000005,0.06277409577206193,0.004438798880327877,0.0,0.0,0.0,2.50000000000572e-05,0.0006740734381356178,4.766418991234261e-05
GLN 576,R GLN 576,0.0,0.0,0.0,-6.0000000000000056e-05,0.00023748684174075855,1.679285562374668e-05,-0.13369000000000042,0.3166379855607978,0.022389686677128824,0.13371,0.31660250457000466,0.022387177792209518,0.0,0.0,0.0,-4.0000000000794954e-05,0.0006232174580355162,4.406812907307561e-05
LEU 577,R LEU 577,0.0,0.0,0.0,-1.9999999999997796e-05,0.0001399999999999846,9.899494936610575e-06,0.2886099999999999,0.03038120965333791,0.0021482759366525436,-0.2885749999999998,0.030367159481915488,0.0021472824395035806,0.0,0.0,0.0,1.4999999999993907e-05,0.000569890340328792,4.029733241791982e-05
THR 578,R THR 578,0.0,0.0,0.0,-5.0000000000001154e-05,0.0002179449471770387,1.5411035007422795e-05,0.020924999999999905,0.07652855267806909,0.005411385855305457,-0.02098000000000001,0.07657133667371886,0.005414411140650478,0.0,0.0,0.0,-0.00010500000000004783,0.0005864938192344516,4.147137567046779e-05
HID 579,R HID 579,0.0,0.0,0.0,-1.9999999999988916e-05,0.0001399999999999224,9.89949493660618e-06,0.5886800000000001,0.035580578972245376,0.0025159268669818183,-0.58865,0.035669279499308607,0.0025221989413999417,0.0,0.0,0.0,1.0000000000127684e-05,0.0005830094338859612,4.122499241964933e-05
SER 580,R SER 580,0.0,0.0,0.0,-9.999999999996679e-06,9.949874371062894e-05,7.035623639732807e-06,0.4644449999999999,0.050955637323068806,0.0036031076690824287,-0.46439000000000014,0.05096192598401255,0.0036035523445622194,0.0,0.0,0.0,4.499999999995619e-05,0.0005224700948378844,3.694421470270467e-05
LEU 581,R LEU 581,0.0,0.0,0.0,-2.0000000000002238e-05,0.00014000000000001568,9.899494936612774e-06,-0.05076500000000008,0.033505817032270756,0.0023692190432714373,0.05078499999999996,0.033499683207457415,0.002368785316359425,0.0,0.0,0.0,-6.217248937900877e-17,0.0006082762530297183,4.3011626335205806e-05
GLY 582,R GLY 582,0.0,0.0,0.0,0.0,0.0,0.0,-0.15398999999999993,0.028085937762518085,0.0019859757047859866,0.15401000000000004,0.02811227312047146,0.0019878378958053675,0.0,0.0,0.0,1.9999999999892327e-05,0.0005564171097297078,3.934463114580957e-05
GLY 583,R GLY 583,0.0,0.0,0.0,0.0,0.0,0.0,0.23945500000000003,0.03416969380898778,0.002416162220340325,-0.23940499999999978,0.03419270353452766,0.002417789253636574,0.0,0.0,0.0,5.0000000000063327e-05,0.0005722761571129071,4.046603514059147e-05
GLY 584,R GLY 584,0.0,0.0,0.0,-1.000000000000334e-05,9.949874371069522e-05,7.035623639737493e-06,0.2708500000000001,0.04052255544755212,0.0028653773747971977,-0.270795,0.04049361647222864,0.0028633310802280154,0.0,0.0,0.0,4.499999999999504e-05,0.0006268771809533753,4.4326910562323806e-05
THR 585,R THR 585,0.0,0.0,0.0,-5.00000000000167e-06,7.053367989835297e-05,4.987484335816666e-06,0.12174000000000017,0.02648079303948416,0.0018724748329416777,-0.1217599999999999,0.026479471293815914,0.0018723813714091756,0.0,0.0,0.0,-2.4999999999772983e-05,0.0005952940449895998,4.2093645601211575e-05
GLY 586,R GLY 586,0.0,0.0,0.0,-5.00000000000167e-06,7.053367989835297e-05,4.987484335816666e-06,0.24156000000000005,0.02456860598406022,0.001737262789562937,-0.2415900000000002,0.024570345947909397,0.0017373858235866144,0.0,0.0,0.0,-3.4999999999993925e-05,0.000611371409210395,4.32304869276246e-05
SER 587,R SER 587,0.0,0.0,0.0,-1.9999999999998907e-05,0.00013999999999999234,9.899494936611124e-06,0.29877,0.03563463343434241,0.0025197490946520388,-0.298735,0.03568367659028407,0.0025232169694657525,0.0,0.0,0.0,1.500000000000168e-05,0.0005785974420959221,4.0913017488321724e-05
GLY 588,R GLY 588,0.0,0.0,0.0,-1.5000000000002789e-05,0.00012155245781145478,8.59505671883714e-06,0.3438950000000001,0.029722449007440397,0.002101694524663247,-0.34399500000000005,0.02965476310813999,0.0020969084088246445,0.0,0.0,0.0,-0.00011499999999995735,0.0005583681581178044,3.9482591100374186e-05
MET 589,R MET 589,0.0,0.0,0.0,-3.500000000000281e-05,0.0001837797594949058,1.299519141836807e-05,0.3465099999999999,0.13062890147283637,0.009236858205039198,-0.34647499999999987,0.13058625262637727,0.009233842476185097,0.0,0.0,0.0,-2.886579864025407e-17,0.0006244997998398278,4.415880433163838e-05
GLY 590,R GLY 590,0.0,0.0,0.0,-4.999999999999449e-06,7.053367989832165e-05,4.9874843358144515e-06,0.27756000000000014,0.03167296007637929,0.0022396164850258587,-0.2775,0.03168595903550936,0.0022405356502407823,0.0,0.0,0.0,5.499999999998728e-05,0.0005585472227126794,3.949525287930484e-05
THR 591,R THR 591,0.0,0.0,0.0,-2.4999999999999466e-05,0.00015612494995995662,1.1039701082909572e-05,0.4183850000000002,0.06410153488802013,0.004532663000378509,-0.41834499999999997,0.0641710680525116,0.0045375797375914375,0.0,0.0,0.0,1.5000000000416902e-05,0.0006039660586492626,4.270684956774056e-05
LEU 592,R LEU 592,0.0,0.0,0.0,-3.4999999999998364e-05,0.00018377975949488248,1.299519141836642e-05,0.361,0.04408412412649354,0.0031172183112513066,-0.3609600000000001,0.0440582387301168,0.003115387937320137,0.0,0.0,0.0,5.0000000000316456e-06,0.0006204635363983244,4.387339740662415e-05
LEU 593,R LEU 593,0.0,0.0,0.0,-2.4999999999999466e-05,0.00015612494995995662,1.1039701082909572e-05,0.27040500000000006,0.033556385010903626,0.002372794739331657,-0.2703950000000001,0.0335305677703177,0.002370969184742674,0.0,0.0,0.0,-1.5000000000013892e-05,0.0006283112286118979,4.442831304471241e-05
ILE 594,R ILE 594,0.0,0.0,0.0,-4.9999999999990055e-05,0.00021794494717699032,1.5411035007419376e-05,0.3379699999999998,0.025388168504247265,0.0017952146111259967,-0.3379600000000002,0.025404692479928177,0.0017963830326516103,0.0,0.0,0.0,-3.999999999987125e-05,0.0005817215828897514,4.113392760239155e-05
SER 595,R SER 595,0.0,0.0,0.0,-4.499999999999283e-05,0.00020730412441624573,1.465861521426671e-05,0.4567450000000002,0.09806375464461825,0.0069341545897823355,-0.4566800000000002,0.098024321471765,0.006931366243389512,0.0,0.0,0.0,2.0000000000099938e-05,0.000565331761004092,3.99749921826126e-05
LYS 596,R LYS 596,0.0,0.0,0.0,-5.4999999999993944e-05,0.00022798026230353485,1.6120638945151733e-05,-53.20239499999999,0.5390283285453014,0.038115058636603284,53.20186,0.5389797309716927,0.03811162226921849,0.0,0.0,0.0,-0.0005899999999991224,0.0006098360435372044,4.3121920179713184e-05
ILE 597,R ILE 597,0.0,0.0,0.0,-3.999999999999449e-05,0.00019595917942262723,1.3856406460549108e-05,0.3103250000000001,0.034654139363139665,0.0024504176939859723,-0.31023499999999987,0.03463740427630316,0.002449234344647388,0.0,0.0,0.0,5.000000000002558e-05,0.0006062177826490453,4.286607049870125e-05
ARG 598,R ARG 598,0.0,0.0,0.0,-8.999999999999231e-05,0.00028618176042505923,2.023610634484633e-05,-59.78511500000001,0.326217276939315,0.02306704486639996,59.783564999999996,0.3261497597378048,0.023062270679296497,0.0,0.0,0.0,-0.0016400000000034254,0.0006711184694191068,4.74552420705787e-05
GLU 599,R GLU 599,0.0,0.0,0.0,-3.4999999999998364e-05,0.00018377975949488248,1.299519141836642e-05,56.99045499999998,0.9537833076631059,0.06744266446311173,-56.98943499999998,0.953682072694947,0.0674355060698639,0.0,0.0,0.0,0.0009850000000052716,0.0005698903403314691,4.029733241810912e-05
GLU 600,R GLU 600,0.0,0.0,0.0,-6.99999999999995e-05,0.00025514701644345966,1.8041618552668587e-05,57.80834499999998,0.470592207729982,0.03327589412594187,-57.807004999999954,0.470512980672331,0.03327029192697002,0.0,0.0,0.0,0.0012699999999992429,0.0006458327956956149,4.566727493490354e-05
TYR 601,R TYR 601,0.0,0.0,0.0,-7.999999999998231e-05,0.00027129319932495073,1.9183326093246636e-05,-0.15738000000000002,0.19917438489926342,0.014083755820092865,0.157295,0.1990910293684776,0.01407786169398606,0.0,0.0,0.0,-0.00016499999999996628,0.0006064445564106542,4.2882105825164136e-05
PRO 602,R PRO 602,0.0,0.0,0.0,-4.999999999999893e-05,0.00021794494717702903,1.541103500742211e-05,-0.022345000000000028,0.10204546033508788,0.00721570369922435,0.022350000000000012,0.10203659882610738,0.007215077095915184,0.0,0.0,0.0,-4.499999999982407e-05,0.0006188497394358075,4.375928472905874e-05
ASP 603,R ASP 603,0.0,0.0,0.0,-8.999999999999509e-05,0.00028618176042506806,2.0236106344846958e-05,65.23375000000004,0.46695606591454125,0.03301878007243646,-65.230485,0.4668283622202345,0.03300975005761377,0.0,0.0,0.0,0.0031750000000000966,0.0007101936355675831,5.021827356653656e-05
ARG 604,R ARG 604,0.0,0.0,0.0,-0.00013499999999998512,0.00034172357249679795,2.4163505540377862e-05,-65.32308999999997,0.37369812938403535,0.02642444814041792,65.31961000000001,0.37352818889753453,0.026412431533377634,0.0,0.0,0.0,-0.0036149999999965134,0.0007660124019838277,5.416525639157601e-05
ILE 605,R ILE 605,0.0,0.0,0.0,-7.499999999999507e-05,0.00026339134382130115,1.862458053218795e-05,-0.24359000000000003,0.052286536507976676,0.003697216452954829,0.24358000000000002,0.05229534969765425,0.003697839639573319,0.0,0.0,0.0,-8.499999999961539e-05,0.0006306940621249778,4.459680481826615e-05
MET 606,R MET 606,0.0,0.0,0.0,-9.000000000000341e-05,0.0002861817604250945,2.0236106344848828e-05,0.06725499999999993,0.09738978373012236,0.0068864976493860815,-0.06728499999999998,0.09733115521250127,0.006882351987148002,0.0,0.0,0.0,-0.00012000000000003119,0.0006289674077406217,4.4474711915871775e-05
ASN 607,R ASN 607,0.0,0.0,0.0,-7.500000000000728e-05,0.00026339134382134403,1.862458053219098e-05,-0.5664000000000003,0.07102098281494,0.005021941855497733,0.5662749999999995,0.07103287531136751,0.005022782781984646,0.0,0.0,0.0,-0.0002000000000004576,0.000648074069841348,4.582575694959814e-05
THR 608,R THR 608,0.0,0.0,0.0,-6.000000000000672e-05,0.00023748684174078493,1.6792855623748544e-05,0.18337999999999965,0.060275912270160006,0.004262150630843556,-0.18342999999999993,0.060251764289521274,0.0042604431107573955,0.0,0.0,0.0,-0.00011000000000044308,0.0005812916651734964,4.1103527829139936e-05
PHE 609,R PHE 609,0.0,0.0,0.0,-4.999999999999449e-05,0.00021794494717700968,1.5411035007420745e-05,-0.165905,0.04665957538383766,0.0032993302161196513,0.16585999999999998,0.04659399532128604,0.0032946930054255624,0.0,0.0,0.0,-9.500000000014275e-05,0.0006526676029954514,4.6150568793885313e-05
SER 610,R SER 610,0.0,0.0,0.0,-2.5000000000006127e-05,0.00015612494995999822,1.1039701082912514e-05,0.13321500000000003,0.0927409767848064,0.006557777357840079,-0.13318000000000002,0.09261305307568683,0.00654873178562078,0.0,0.0,0.0,9.999999999965037e-06,0.0006163602842494536,4.358325366468566e-05
VAL 611,R VAL 611,0.0,0.0,0.0,-2.000000000000668e-05,0.00014000000000004674,9.89949493661497e-06,-0.05180499999999995,0.041625676871373495,0.002943379838722823,0.051799999999999985,0.04164048510764497,0.00294442693915132,0.0,0.0,0.0,-2.499999999994243e-05,0.0006279928343540932,4.440579917083395e-05
VAL 612,R VAL 612,0.0,0.0,0.0,-2.4999999999998358e-05,0.0001561249499599497,1.1039701082909084e-05,-0.18524499999999988,0.04240996315725855,0.002998837253836916,0.185325,0.04238359794779094,0.002996972951996721,0.0,0.0,0.0,5.500000000017158e-05,0.0006098975323773373,4.312626809729571e-05
PRO 613,R PRO 613,0.0,0.0,0.0,-2.000000000000668e-05,0.00014000000000004674,9.89949493661497e-06,0.34424999999999994,0.03928164329556481,0.0027776316350444953,-0.34426,0.03927839609760078,0.0027774020234744737,0.0,0.0,0.0,-3.0000000000103278e-05,0.0005282991576746593,3.735639168868927e-05
SER 614,R SER 614,0.0,0.0,0.0,-5.00000000000167e-06,7.053367989835297e-05,4.987484335816666e-06,-0.2291150000000001,0.05304028445436538,0.003750514481374518,0.22911999999999988,0.05310080602024812,0.003754794002338889,0.0,0.0,0.0,-2.6645352591003756e-17,0.000591607978310054,4.183300132671031e-05
PRO 615,R PRO 615,0.0,0.0,0.0,-1.4999999999998349e-05,0.0001215524578114188,8.595056718834595e-06,-0.24252000000000018,0.027667302000735763,0.001956373686185639,0.24252499999999994,0.02767813893671445,0.0019571399732774206,0.0,0.0,0.0,-9.999999999781295e-06,0.0005830094338863483,4.12249924196767e-05
LYS 616,R LYS 616,0.0,0.0,0.0,-1.0000000000000563e-05,9.949874371066761e-05,7.035623639735541e-06,-48.60086999999999,0.7752703354962235,0.054819891148214936,48.60071000000001,0.7752710080353977,0.05481993870391601,0.0,0.0,0.0,-0.00016999999999839588,0.0006411708040776819,4.533762234621601e-05
VAL 617,R VAL 617,0.0,0.0,0.0,-4.999999999999449e-06,7.053367989832165e-05,4.9874843358144515e-06,-0.14240000000000003,0.06026873152804847,0.004261642875699454,0.14239000000000002,0.06027385751716903,0.004262005337866198,0.0,0.0,0.0,-1.500000000000945e-05,0.0005785974420959219,4.091301748832171e-05
SER 618,R SER 618,0.0,0.0,0.0,-1.000000000000001e-05,9.949874371066208e-05,7.03562363973515e-06,-0.41186000000000006,0.06438191050287317,0.004552488550232703,0.41181000000000023,0.06439956443951986,0.004553736872064454,0.0,0.0,0.0,-6.000000000000297e-05,0.0005713142742834215,4.039801975344785e-05
ASP 619,R ASP 619,0.0,0.0,0.0,0.0,0.0,0.0,47.111039999999974,0.2669590950010333,0.01887685863746544,-47.11088999999996,0.26701053894162996,0.018880496273390127,0.0,0.0,0.0,0.00014999999999929515,0.0005722761571131052,4.0466035140605475e-05
THR 620,R THR 620,0.0,0.0,0.0,0.0,0.0,0.0,0.06645499999999989,0.08634841037911481,0.006105754652375095,-0.06643000000000006,0.0863854449545756,0.006108373392319764,0.0,0.0,0.0,2.4999999999839593e-05,0.0006036348233823741,4.268342769740207e-05
VAL 621,R VAL 621,0.0,0.0,0.0,-4.999999999999449e-06,7.053367989832165e-05,4.9874843358144515e-06,0.22441499999999973,0.03638396315686386,0.002572734707465994,-0.22438500000000008,0.03637068565479519,0.0025717958462909965,0.0,0.0,0.0,2.4999999999733013e-05,0.0005238081709938282,3.703883097506586e-05
VAL 622,R VAL 622,0.0,0.0,0.0,-1.9999999999995577e-05,0.00013999999999996903,9.899494936609476e-06,0.1738999999999999,0.021134805416657954,0.0014944564229177014,-0.17392499999999994,0.0210539634035976,0.0014887400293537268,0.0,0.0,0.0,-4.500000000011439e-05,0.0006188497394361683,4.375928472908426e-05
GLU 623,R GLU 623,0.0,0.0,0.0,-1.4999999999998349e-05,0.0001215524578114188,8.595056718834595e-06,48.712309999999995,0.22256226971571935,0.015737529015225453,-48.712154999999996,0.2225559726813239,0.015737083747653216,0.0,0.0,0.0,0.00013999999999768419,0.0005295280917971929,3.7443290453856774e-05
PRO 624,R PRO 624,0.0,0.0,0.0,-2.5000000000003908e-05,0.00015612494995998437,1.1039701082911535e-05,0.29832,0.023523979255219887,0.0016633965251857652,-0.29832,0.023584265941512614,0.0016676594376550506,0.0,0.0,0.0,-2.4999999999906208e-05,0.0006359048670988379,4.496526437151185e-05
TYR 625,R TYR 625,0.0,0.0,0.0,-1.000000000000334e-05,9.949874371069523e-05,7.035623639737494e-06,0.39668999999999977,0.02934150473305839,0.0020747576966962766,-0.39667500000000033,0.02940373063064744,0.00207915773211134,0.0,0.0,0.0,4.999999999908411e-06,0.0005431160097070424,3.840410134348285e-05
ASN 626,R ASN 626,0.0,0.0,0.0,-1.000000000000334e-05,9.949874371069523e-05,7.035623639737494e-06,0.19689499999999988,0.03702707084012946,0.0026182092878530216,-0.19692,0.037023284565257296,0.0026179415577892674,0.0,0.0,0.0,-3.5000000000096064e-05,0.0005777326371261855,4.0851866542471275e-05
ALA 627,R ALA 627,0.0,0.0,0.0,-9.999999999998898e-06,9.949874371065103e-05,7.035623639734369e-06,0.2839200000000001,0.019800848466666517,0.0014001314224027146,-0.28388499999999994,0.019905571456253632,0.0014075364560110324,0.0,0.0,0.0,2.500000000001501e-05,0.0005952940449896157,4.209364560121269e-05
THR 628,R THR 628,0.0,0.0,0.0,-1.500000000000501e-05,0.00012155245781147276,8.595056718838412e-06,0.4119050000000003,0.04480397275911904,0.0031681192962070425,-0.41184999999999994,0.04482552286365612,0.003169643118712387,0.0,0.0,0.0,4.0000000000133265e-05,0.0005986651818840003,4.2332020977045446e-05
LEU 629,R LEU 629,0.0,0.0,0.0,-1.500000000000501e-05,0.00012155245781147276,8.595056718838412e-06,0.3325000000000003,0.03367328317820848,0.0023810606880126117,-0.3324649999999999,0.03366182964427212,0.002380250800861116,0.0,0.0,0.0,2.0000000000139904e-05,0.0005827520913735592,4.120679555608862e-05
SER 630,R SER 630,0.0,0.0,0.0,-3.4999999999998364e-05,0.00018377975949488248,1.299519141836642e-05,0.30587000000000003,0.05507733744472412,0.003894555879686418,-0.30585999999999997,0.055116788730839486,0.003897345506880288,0.0,0.0,0.0,-2.4999999999931744e-05,0.0006279928343539639,4.440579917082481e-05
VAL 631,R VAL 631,0.0,0.0,0.0,-4.000000000001114e-05,0.0001959591794227088,1.3856406460554876e-05,0.2917699999999999,0.030105765228608194,0.0021287990745959026,-0.2917600000000001,0.03006147700962013,0.002125667424598589,0.0,0.0,0.0,-3.0000000000021122e-05,0.0005992495306631206,4.237334067547485e-05
HID 632,R HID 632,0.0,0.0,0.0,-4.499999999998838e-05,0.0002073041244162253,1.4658615214265265e-05,0.2838449999999999,0.09272885729372507,0.006556920380407264,-0.28380000000000005,0.09280156248684585,0.006562061413915582,0.0,0.0,0.0,-3.019806626980426e-16,0.0006480740698405779,4.582575694954368e-05
GLN 633,R GLN 633,0.0,0.0,0.0,-4.499999999999949e-05,0.00020730412441627644,1.465861521426888e-05,0.30370999999999965,0.2367472616525899,0.01674055941418922,-0.30369999999999997,0.23669040960714904,0.016736539367503665,0.0,0.0,0.0,-3.5000000000238176e-05,0.0006194957626977466,4.3804965471990884e-05
LEU 634,R LEU 634,0.0,0.0,0.0,-3.999999999999559e-05,0.00019595917942263265,1.385640646054949e-05,0.3786499999999998,0.027154695726522092,0.0019201269489281133,-0.37864500000000034,0.027155091143278232,0.0019201549091150795,0.0,0.0,0.0,-3.5000000000255936e-05,0.0006031376294014636,4.2648270773855366e-05
VAL 635,R VAL 635,0.0,0.0,0.0,-3.000000000000336e-05,0.00017058722109233892,1.206233808181617e-05,0.39039,0.020384746748490546,0.001441419265862809,-0.3903699999999998,0.020401301429077756,0.0014425898585531684,0.0,0.0,0.0,-9.999999999910081e-06,0.0005743692192308053,4.0614036982292514e-05
GLU 636,R GLU 636,0.0,0.0,0.0,-4.499999999999671e-05,0.00020730412441626365,1.4658615214267975e-05,57.315609999999985,0.6456261363203532,0.045652661910339204,-57.31478999999996,0.6454766656548517,0.04564209273822275,0.0,0.0,0.0,0.0007749999999974478,0.0006814506585231393,4.818583816857502e-05
ASN 637,R ASN 637,0.0,0.0,0.0,-3.999999999999559e-05,0.00019595917942263265,1.385640646054949e-05,0.686465,0.07802940967994242,0.005517512471667051,-0.6863049999999997,0.07798526767922272,0.005514391160862647,0.0,0.0,0.0,0.00011999999999936505,0.0005528109984427773,3.908964057133938e-05
THR 638,R THR 638,0.0,0.0,0.0,-2.5000000000003908e-05,0.00015612494995998437,1.1039701082911535e-05,0.22666499999999992,0.06886539606362536,0.004869518854568687,-0.22665500000000013,0.0687917580455681,0.004864311860376544,0.0,0.0,0.0,-1.5000000000102708e-05,0.0006203023456346186,4.386199949841604e-05
ASP 639,R ASP 639,0.0,0.0,0.0,-7.500000000000784e-05,0.000263391343821346,1.862458053219112e-05,61.43754500000002,0.4031622353004947,0.02850787504993063,-61.435840000000006,0.4029787021688121,0.02849489729773211,0.0,0.0,0.0,0.001630000000003946,0.0006349015671756911,4.4894320353589746e-05
GLU 640,R GLU 640,0.0,0.0,0.0,-9.500000000000286e-05,0.0002932149382279238,2.0733427116615957e-05,61.06164499999998,0.32205087948763095,0.022772436077279544,-61.059920000000005,0.32195880730292786,0.022765925590663323,0.0,0.0,0.0,0.0016300000000015302,0.0006504613747175273,4.599456489626874e-05
THR 641,R THR 641,0.0,0.0,0.0,-7.000000000001005e-05,0.00025514701644349815,1.8041618552671308e-05,0.15239499999999973,0.09195008958668856,0.0065018531877458026,-0.15235999999999997,0.09191164452886266,0.006499134711636623,0.0,0.0,0.0,-3.5000000000306453e-05,0.0006509800304155705,4.603123939238748e-05
TYR 642,R TYR 642,0.0,0.0,0.0,-6.499999999999062e-05,0.0002465258607123854,1.74320107847578e-05,-0.334065,0.04704764367106968,0.003326770787866172,0.334015,0.04699973164816946,0.0033233828962368614,0.0,0.0,0.0,-0.00011500000000000205,0.000584615258096999,4.1338541338551164e-05
CYS 643,R CYS 643,0.0,0.0,0.0,-3.500000000000725e-05,0.0001837797594949291,1.2995191418369716e-05,0.17871999999999996,0.0924250052745469,0.006535434798083453,-0.17869999999999994,0.09243608602704917,0.006536218325606954,0.0,0.0,0.0,-1.499999999985846e-05,0.0005785974420960372,4.091301748832987e-05
ILE 644,R ILE 644,0.0,0.0,0.0,-4.4999999999997265e-05,0.0002073041244162662,1.4658615214268156e-05,-0.03971500000000003,0.04155037635208616,0.0029380552879413285,0.03972999999999994,0.041535251293329196,0.002936985784780039,0.0,0.0,0.0,-3.0000000000081072e-05,0.0005908468498689113,4.177918141850171e-05
ASP 645,R ASP 645,0.0,0.0,0.0,-3.4999999999998364e-05,0.00018377975949488248,1.299519141836642e-05,51.24188499999997,0.2841941269224311,0.02009555943202414,-51.24148499999997,0.28423388217861467,0.02009837055314766,0.0,0.0,0.0,0.0003650000000018849,0.0005759991319432435,4.072928921546324e-05
ASN 646,R ASN 646,0.0,0.0,0.0,-1.9999999999997796e-05,0.0001399999999999846,9.899494936610575e-06,0.37929999999999986,0.0758167527661266,0.005361054000847205,-0.3792450000000002,0.07581889589673439,0.005361205543065779,0.0,0.0,0.0,3.5000000000273704e-05,0.000658615973082798,4.657118207646231e-05
GLU 647,R GLU 647,0.0,0.0,0.0,-3.499999999999615e-05,0.00018377975949487082,1.2995191418365594e-05,49.81665000000001,0.3626515235045385,0.02564333514776918,-49.816399999999994,0.3626172500020649,0.02564091164516777,0.0,0.0,0.0,0.0002150000000010266,0.0005820438127830002,4.115671269665327e-05
ALA 648,R ALA 648,0.0,0.0,0.0,-1.000000000000334e-05,9.949874371069522e-05,7.035623639737493e-06,-0.06907000000000008,0.04701675339706044,0.0033245865156437083,0.06915500000000004,0.04707250763449926,0.0033285289355809954,0.0,0.0,0.0,7.499999999993845e-05,0.0005651327277729285,3.996091840786888e-05
LEU 649,R LEU 649,0.0,0.0,0.0,-2.5000000000003908e-05,0.00015612494995998437,1.1039701082911535e-05,0.026285000000000166,0.031078509858100102,0.002197582506983555,-0.026360000000000015,0.031085855304301958,0.002198101908465572,0.0,0.0,0.0,-0.00010000000000000231,0.0005744562646537141,4.062019202317352e-05
TYR 650,R TYR 650,0.0,0.0,0.0,-3.0000000000005578e-05,0.00017058722109235152,1.206233808181706e-05,-0.013009999999999682,0.05430110404034189,0.0038396678892841985,0.012939999999999997,0.05437367377692997,0.0038447993445692337,0.0,0.0,0.0,-9.999999999963399e-05,0.0006855654600399689,4.8476798574153705e-05
ASP 651,R ASP 651,0.0,0.0,0.0,-1.0000000000001119e-05,9.949874371067313e-05,7.035623639735931e-06,49.93514500000002,0.297236309984734,0.02101778104050721,-49.93492000000001,0.2971443480847256,0.021011278352196537,0.0,0.0,0.0,0.0002150000000003871,0.0005733890476809183,4.05447283873274e-05
ILE 652,R ILE 652,0.0,0.0,0.0,-6.499999999998841e-05,0.000246525860712377,1.7432010784757207e-05,-0.104535,0.031069579575526977,0.002196951040647018,0.10447999999999999,0.03105156356771729,0.002195677116517804,0.0,0.0,0.0,-0.00011999999999990684,0.0006600000000003659,4.666904755833801e-05
CYS 653,R CYS 653,0.0,0.0,0.0,-3.0000000000005578e-05,0.00017058722109235152,1.206233808181706e-05,0.04292000000000005,0.05346572359933044,0.0037805975718132176,-0.04297000000000001,0.05349569234994536,0.003782716682491568,0.0,0.0,0.0,-7.999999999991125e-05,0.0005946427498926779,4.2047592083252875e-05
PHE 654,R PHE 654,0.0,0.0,0.0,-2.9999999999999472e-05,0.0001705872210923168,1.2062338081814606e-05,-0.02856500000000001,0.0440326671347535,0.0031135797524714224,0.028594999999999995,0.04399523809459383,0.003110933119660402,0.0,0.0,0.0,-3.552713678800501e-17,0.0006403124237432351,4.527692569068356e-05
ARG 655,R ARG 655,0.0,0.0,0.0,-3.499999999999615e-05,0.00018377975949487082,1.2995191418365594e-05,-52.817325000000025,0.2924248781718575,0.020677561434297047,52.81680500000003,0.2923554462863557,0.020672651858590154,0.0,0.0,0.0,-0.0005549999999969657,0.0005804954780228527,4.104722889580856e-05
THR 656,R THR 656,0.0,0.0,0.0,-3.500000000000947e-05,0.00018377975949494078,1.2995191418370541e-05,-0.15840000000000032,0.10378429553646354,0.007338657915450211,0.15836999999999996,0.10371597321531542,0.007333826797791186,0.0,0.0,0.0,-6.50000000004014e-05,0.0006409173113595603,4.531969770421949e-05
LEU 657,R LEU 657,0.0,0.0,0.0,-3.4999999999998364e-05,0.00018377975949488248,1.299519141836642e-05,-0.08889500000000011,0.03979288849782063,0.0028137821299809135,0.08894499999999997,0.03980731057230578,0.0028148019246476363,0.0,0.0,0.0,1.4999999999915082e-05,0.0005785974420958169,4.091301748831429e-05
LYS 658,R LYS 658,0.0,0.0,0.0,-2.4999999999999466e-05,0.00015612494995995664,1.1039701082909573e-05,-50.11581000000001,0.5377179687342519,0.038022402205784546,50.115465000000015,0.537626263099504,0.03801591763816422,0.0,0.0,0.0,-0.0003700000000013404,0.0005505451843397857,3.892942331962603e-05
LEU 659,R LEU 659,0.0,0.0,0.0,-2.500000000000169e-05,0.0001561249499599705,1.1039701082910553e-05,-0.022839999999999954,0.06807609271983805,0.004813706679888165,0.022844999999999994,0.06803014754504065,0.00481045786542196,0.0,0.0,0.0,-1.999999999991342e-05,0.0005996665740227866,4.2402830094241715e-05
THR 660,R THR 660,0.0,0.0,0.0,-1.9999999999999463e-05,0.00013999999999999625,9.8994949366114e-06,0.03840500000000008,0.10965879342305385,0.007754047644617615,-0.038374999999999986,0.1096620461919255,0.007754277650110293,0.0,0.0,0.0,1.000000000010548e-05,0.0005743692192310957,4.0614036982313046e-05
THR 661,R THR 661,0.0,0.0,0.0,-5.000000000000005e-06,7.053367989832949e-05,4.9874843358150055e-06,-0.08858499999999996,0.10494652340597098,0.007420839836231481,0.0886,0.10490462334902106,0.007417877054791342,0.0,0.0,0.0,1.0000000000021104e-05,0.0005915234568464969,4.1827024756706604e-05
PRO 662,R PRO 662,0.0,0.0,0.0,-1.500000000000501e-05,0.00012155245781147276,8.595056718838412e-06,-0.2881250000000002,0.053766247544346335,0.003801847823756185,0.288045,0.05377939173140514,0.0038027772581364317,0.0,0.0,0.0,-9.499999999988517e-05,0.0005966364051916594,4.21885648013787e-05
THR 663,R THR 663,0.0,0.0,0.0,-2.4999999999999466e-05,0.00015612494995995664,1.1039701082909573e-05,0.39114999999999983,0.050418622551593635,0.0035651349904316848,-0.39112499999999967,0.05043291955657746,0.0035661459413491568,0.0,0.0,0.0,-6.88338275267597e-17,0.0006324555320337853,4.472135955000353e-05
TYR 664,R TYR 664,0.0,0.0,0.0,-2.9999999999992255e-05,0.00017058722109227577,1.2062338081811704e-05,0.3613100000000001,0.10278396713495766,0.0072679240158383795,-0.3613000000000002,0.10282164169084188,0.007270588009232771,0.0,0.0,0.0,-1.99999999998246e-05,0.0005912698199639079,4.1809089920742834e-05
GLY 665,R GLY 665,0.0,0.0,0.0,-1.4999999999999458e-05,0.0001215524578114278,8.595056718835232e-06,0.34525500000000003,0.018642155857087853,0.0013181994822483334,-0.34527999999999975,0.018680246251057478,0.0013208928798357324,0.0,0.0,0.0,-3.999999999992787e-05,0.0005730619512757331,4.0521599178706577e-05
ASP 666,R ASP 666,0.0,0.0,0.0,-1.000000000000334e-05,9.949874371069522e-05,7.035623639737493e-06,49.83398500000002,0.31879342021596657,0.022542098923236255,-49.83371000000002,0.318739683593781,0.02253829917024171,0.0,0.0,0.0,0.0002650000000006969,0.0005956299186559952,4.211739545592459e-05
LEU 667,R LEU 667,0.0,0.0,0.0,-3.4999999999998364e-05,0.00018377975949488248,1.299519141836642e-05,0.39331499999999964,0.0208246434543356,0.0014725246602352753,-0.39329000000000014,0.0208512805362109,0.0014744081863577797,0.0,0.0,0.0,-9.999999999965593e-06,0.0006323764701505383,4.4715769030625796e-05
ASN 668,R ASN 668,0.0,0.0,0.0,-4.999999999999893e-05,0.00021794494717702903,1.541103500742211e-05,0.47006500000000023,0.049529695890445105,0.0035022783834241207,-0.46995499999999985,0.04947628699690387,0.0034985018043442533,0.0,0.0,0.0,6.000000000000227e-05,0.0006216108107172831,4.395452195170583e-05
HIE 669,R HIE 669,0.0,0.0,0.0,-4.499999999999283e-05,0.00020730412441624573,1.465861521426671e-05,0.21508999999999992,0.1580513900603219,0.01117592096876137,-0.21503,0.1580591000227449,0.01117646614543257,0.0,0.0,0.0,1.4999999999760761e-05,0.0006669145372535376,4.7157979176386474e-05
LEU 670,R LEU 670,0.0,0.0,0.0,-3.499999999998949e-05,0.00018377975949483585,1.2995191418363123e-05,0.4500099999999997,0.018451826467865536,0.001304741162070514,-0.44995999999999975,0.018491576460659263,0.0013075519110161702,0.0,0.0,0.0,1.5000000000069403e-05,0.0006517476505519209,4.608551833276635e-05
VAL 671,R VAL 671,0.0,0.0,0.0,-3.0000000000005578e-05,0.00017058722109235152,1.206233808181706e-05,0.43934500000000043,0.019307925186307157,0.0013652764829880325,-0.43932499999999985,0.019308272190957845,0.0013653010199221928,0.0,0.0,0.0,-9.999999999804333e-06,0.0005655970296951573,3.999374951164148e-05
SER 672,R SER 672,0.0,0.0,0.0,-3.500000000000725e-05,0.0001837797594949291,1.2995191418369716e-05,0.4253549999999997,0.04330772419557858,0.003062318545645033,-0.42524500000000004,0.04330190498118845,0.0030619070650493895,0.0,0.0,0.0,7.500000000002283e-05,0.0005739120141624465,4.0581707701869576e-05
ALA 673,R ALA 673,0.0,0.0,0.0,-9.999999999994458e-06,9.949874371060685e-05,7.035623639731245e-06,0.4224799999999999,0.015143632325174754,0.0010708165108926871,-0.4223949999999999,0.015147243148504371,0.001071071834658891,0.0,0.0,0.0,7.499999999998896e-05,0.0005994789404140723,4.238956239453168e-05
THR 674,R THR 674,0.0,0.0,0.0,-3.499999999998949e-05,0.00018377975949483585,1.2995191418363123e-05,0.5241150000000002,0.0606691995579291,0.004289960241657156,-0.5240499999999999,0.06068795185207542,0.004291286229092523,0.0,0.0,0.0,3.0000000000123956e-05,0.0005823229344616047,4.1176449579825015e-05
MET 675,R MET 675,0.0,0.0,0.0,-5.0000000000012254e-05,0.00021794494717708711,1.541103500742622e-05,0.27182999999999985,0.03854193949453154,0.0027253266776664864,-0.2718099999999997,0.03854677548122703,0.0027256686335650976,0.0,0.0,0.0,-3.0000000000084958e-05,0.000623778806949992,4.410782243547937e-05
SER 676,R SER 676,0.0,0.0,0.0,-5.000000000000559e-05,0.00021794494717705808,1.5411035007424167e-05,0.6957599999999999,0.08716130104581872,0.006163234702654053,-0.6955700000000001,0.08712694818481788,0.006160805588557368,0.0,0.0,0.0,0.00013999999999997792,0.0005834380858324561,4.125530268946287e-05
GLY 677,R GLY 677,0.0,0.0,0.0,-3.499999999999892e-05,0.0001837797594948854,1.2995191418366626e-05,0.4850850000000002,0.02156102444226194,0.0015245946592452315,-0.48490500000000003,0.0215924981185604,0.0015268201842391826,0.0,0.0,0.0,0.00014500000000002982,0.0006115349540296165,4.324205129269454e-05
VAL 678,R VAL 678,0.0,0.0,0.0,-9.500000000001063e-05,0.00029321493822794784,2.0733427116617654e-05,0.44271,0.06576675375902252,0.004650411755963069,-0.44263999999999987,0.06569170723919633,0.004645105165655714,0.0,0.0,0.0,-2.5000000000239274e-05,0.0006740734381355284,4.766418991233628e-05
THR 679,R THR 679,0.0,0.0,0.0,-9.999999999998899e-05,0.00029999999999996696,2.121320343559409e-05,0.28977999999999987,0.07513415734537779,0.0053127872157653685,-0.2897300000000001,0.07514484080760248,0.005313542650623931,0.0,0.0,0.0,-5.000000000008331e-05,0.0006538348415310257,4.6233105022261994e-05
THR 680,R THR 680,0.0,0.0,0.0,-5.499999999999172e-05,0.00022798026230352566,1.6120638945151082e-05,-0.06796499999999997,0.09692266904599793,0.006853467653312462,0.067945,0.09693586526668033,0.006854400767025518,0.0,0.0,0.0,-7.500000000000117e-05,0.0006398241946033428,4.5242402677124485e-05
CYS 681,R CYS 681,0.0,0.0,0.0,-0.00011000000000001453,0.00031288975694328166,2.212464688984051e-05,0.24892499999999984,0.15346800765957733,0.010851826891127615,-0.24888499999999986,0.15337676413003407,0.01084537499927967,0.0,0.0,0.0,-7.000000000012107e-05,0.0006519969325081519,4.6103145228934194e-05
LEU 682,R LEU 682,0.0,0.0,0.0,-9.499999999998954e-05,0.00029321493822788273,2.0733427116613053e-05,0.370325,0.08514622349229518,0.006020747202382724,-0.37017499999999975,0.08511154078619512,0.006018294764715399,0.0,0.0,0.0,5.499999999988847e-05,0.000664812003501831,4.7009307589035944e-05
ARG 683,R ARG 683,0.0,0.0,0.0,-0.00013999999999994906,0.00034698703145782326,2.453568829276167e-05,-59.85642999999999,0.3781997952160652,0.02674276398406433,59.85448500000003,0.3781012559733876,0.0267357962073933,0.0,0.0,0.0,-0.002084999999998445,0.0006765907182333401,4.7842188495067144e-05
PHE 684,R PHE 684,0.0,0.0,0.0,-0.00019500000000000073,0.00039620070671315217,2.801562064277724e-05,0.131945,0.07881834795908872,0.005573298832379251,-0.131905,0.07877566867377257,0.005570280951172926,0.0,0.0,0.0,-0.00015499999999997626,0.0006789513973769344,4.8009113718131266e-05
PRO 685,R PRO 685,0.0,0.0,0.0,-0.0001649999999999907,0.0003711805490593284,2.624642832843971e-05,-0.2850650000000001,0.1078485084505109,0.007626041166621093,0.28483,0.1077995876615489,0.0076225819444594905,0.0,0.0,0.0,-0.00040000000000024906,0.0006557438524301049,4.636809247747179e-05
GLY 686,R GLY 686,0.0,0.0,0.0,-0.00010499999999999732,0.00030655342111937883,2.1676600286944817e-05,-0.3104800000000001,0.17929885554570604,0.012678343661535595,0.3103200000000001,0.17924005579110952,0.012674185891014865,0.0,0.0,0.0,-0.00026499999999998194,0.000651747650551962,4.608551833276926e-05
GLN 687,R GLN 687,0.0,0.0,0.0,-0.000299999999999998,0.0004582575694955811,3.24037034920391e-05,-0.18649500000000022,0.3679509477838048,0.026018061032194565,0.18622999999999998,0.3676680120706724,0.025998054456054985,0.0,0.0,0.0,-0.00056499999999998,0.0007587983921961343,5.3655148867533596e-05
LEU 688,R LEU 688,0.0,0.0,0.0,-0.0003699999999999964,0.0004828043081829277,3.4139420030222795e-05,-0.6086299999999997,0.08433761379124048,0.005963569862087823,0.6082950000000004,0.08434161472843271,0.005963852771069796,0.0,0.0,0.0,-0.0007049999999999879,0.0007861138594376334,5.55866440793079e-05
ASN 689,R ASN 689,0.0,0.0,0.0,-0.00025500000000000246,0.0004358612164439545,3.082004218037378e-05,-0.04900000000000006,0.2543794803045244,0.0179873455518039,0.04891999999999995,0.2541853921845235,0.01797362144922386,0.0,0.0,0.0,-0.00033500000000017847,0.0007568190008193265,5.35151847610173e-05
ALA 690,R ALA 690,0.0,0.0,0.0,-0.00014000000000000457,0.0003469870314579608,2.4535688292771395e-05,-0.4700599999999996,0.20917154777837316,0.014790661986537357,0.46987499999999954,0.20906962805486698,0.01478345517377457,0.0,0.0,0.0,-0.00032499999999990425,0.0006552671211041235,4.633438248213124e-05
ASP 691,R ASP 691,0.0,0.0,0.0,-0.00022500000000000298,0.00041758232721225724,2.9527529527544687e-05,68.378045,0.446795918710689,0.03159324239268017,-68.37335000000003,0.4464773426465747,0.03157071566315427,0.0,0.0,0.0,0.004469999999997185,0.0008361220006674162,5.91227536571193e-05
LEU 692,R LEU 692,0.0,0.0,0.0,-0.00011999999999999067,0.00032496153618541315,2.2978250586150326e-05,0.02838500000000007,0.06823552428903883,0.0048249801942598725,-0.02845500000000002,0.0682241744178704,0.004824177637172994,0.0,0.0,0.0,-0.00018999999999994632,0.0006662582082044362,4.711156970425555e-05
ARG 693,R ARG 693,0.0,0.0,0.0,-0.00020999999999999686,0.00040730823708831995,2.8801041647828907e-05,-66.97673500000002,0.4300170866063313,0.030406799796541976,66.97299499999997,0.42977132870525175,0.030389422088703624,0.0,0.0,0.0,-0.003949999999998681,0.0007729812416877356,5.465802777273955e-05
LYS 694,R LYS 694,0.0,0.0,0.0,-0.0003199999999999603,0.00046647615158756624,3.29848450049372e-05,-73.72595500000001,0.5433478379208082,0.03842049407368526,73.71927000000001,0.542855788492882,0.0383857009249687,0.0,0.0,0.0,-0.007005000000003889,0.0009513017397230272,6.726719111127125e-05
LEU 695,R LEU 695,0.0,0.0,0.0,-0.0001649999999999918,0.0003711805490593309,2.6246428328439885e-05,0.2120449999999998,0.07889013230436391,0.0055783747521119635,-0.21198000000000014,0.07885061572365769,0.005575580507893296,0.0,0.0,0.0,-0.000100000000000251,0.0006928203230278537,4.8989794855684975e-05
ALA 696,R ALA 696,0.0,0.0,0.0,-0.00012499999999999735,0.0003307189138830668,2.3385358667336635e-05,-0.14324499999999996,0.05444331891977198,0.0038497239998472625,0.14311500000000005,0.05455210147189552,0.0038574160878753964,0.0,0.0,0.0,-0.00025500000000005407,0.0006782145678176032,4.795701200033308e-05
VAL 697,R VAL 697,0.0,0.0,0.0,-0.00022000000000001296,0.00041424630354418404,2.9291637031755347e-05,0.07265,0.14675281087597594,0.010376990772858951,-0.072635,0.14667420282721844,0.010371432344425724,0.0,0.0,0.0,-0.00020500000000006304,0.0007162227307200653,5.0644594973210475e-05
ASN 698,R ASN 698,0.0,0.0,0.0,-0.00017499999999998073,0.0003799671038392248,2.686773157525289e-05,0.21264999999999937,0.553598046871554,0.0391452932994504,-0.21261499999999994,0.5533478623569444,0.039127602582767575,0.0,0.0,0.0,-0.00014000000000049083,0.0007002856560001906,4.951767361254046e-05
MET 699,R MET 699,0.0,0.0,0.0,-0.00012499999999997957,0.0003307189138830198,2.338535866733331e-05,-0.04624500000000001,0.1024751919978684,0.007246090316508618,0.04618500000000004,0.10240205454481854,0.00724091871760759,0.0,0.0,0.0,-0.00018499999999996186,0.0006639088792899121,4.694544706358578e-05
VAL 700,R VAL 700,0.0,0.0,0.0,-0.000119999999999989,0.00032496153618540865,2.2978250586150008e-05,0.36430000000000007,0.05297244566753565,0.003745717554755041,-0.36424500000000004,0.05296843376011703,0.0037454338700609207,0.0,0.0,0.0,-6.499999999997286e-05,0.0006330679268450871,4.4764662402387025e-05
PRO 701,R PRO 701,0.0,0.0,0.0,-0.00012500000000001065,0.00033071891388310203,2.338535866733913e-05,0.3914199999999999,0.052103585289306344,0.0036842798482200154,-0.3914450000000001,0.05202496492069833,0.003678720548641804,0.0,0.0,0.0,-0.0001500000000002988,0.0006837397165588202,4.8347699014530974e-05
PHE 702,R PHE 702,0.0,0.0,0.0,-0.00013500000000000678,0.00034172357249685276,2.4163505540381735e-05,-0.15451499999999993,0.04792598225388835,0.0033888787046750584,0.15453999999999993,0.04795881983535488,0.0033912006723283337,0.0,0.0,0.0,-0.0001100000000001522,0.0006692533152700244,4.732335575590126e-05
PRO 703,R PRO 703,0.0,0.0,0.0,-9.500000000001285e-05,0.00029321493822795467,2.073342711661814e-05,-0.26784000000000013,0.07670204951629313,0.005423653934387721,0.267815,0.07667894609995639,0.005422020276151693,0.0,0.0,0.0,-0.00011999999999993349,0.0006289674077409002,4.4474711915891474e-05
ARG 704,R ARG 704,0.0,0.0,0.0,-8.500000000000285e-05,0.00027888169534769617,1.971991379291568e-05,-58.077059999999975,0.5061011918593228,0.03578675847303211,58.076240000000006,0.5059602577260971,0.03577679292490165,0.0,0.0,0.0,-0.0009049999999983527,0.0006449612391469629,4.56056465803296e-05
LEU 705,R LEU 705,0.0,0.0,0.0,-0.00010499999999998843,0.00030655342111935287,2.167660028694298e-05,0.20113499999999976,0.055093436768820295,0.00389569427381051,-0.20102499999999998,0.05510112861820539,0.0038962381696965166,0.0,0.0,0.0,4.999999999637517e-06,0.0006441855322809736,4.55507958218142e-05
HID 706,R HID 706,0.0,0.0,0.0,-0.00010499999999998178,0.0003065534211193334,2.1676600286941605e-05,0.09737499999999999,0.08265975063475557,0.005844927020502469,-0.09734499999999999,0.08269042251071156,0.005847095849650488,0.0,0.0,0.0,-7.499999999982076e-05,0.0006319612329880406,4.468640732928552e-05
PHE 707,R PHE 707,0.0,0.0,0.0,-7.999999999999563e-05,0.0002712931993249959,1.9183326093249828e-05,0.39218500000000023,0.05880740408315758,0.004158311421117818,-0.39215000000000005,0.05879164481454717,0.004157197072547723,0.0,0.0,0.0,-4.500000000010829e-05,0.0005941169918460811,4.201041537525167e-05
PHE 708,R PHE 708,0.0,0.0,0.0,-8.999999999999009e-05,0.0002861817604250521,2.023610634484583e-05,-0.38053499999999985,0.04091599656613718,0.002893197863092109,0.3804400000000001,0.040844049750237935,0.0028881104549513957,0.0,0.0,0.0,-0.0001849999999996932,0.0006006454861228434,4.247204963265529e-05
MET 709,R MET 709,0.0,0.0,0.0,-8.00000000000134e-05,0.0002712931993250561,1.9183326093254086e-05,0.45208999999999994,0.14208670557092928,0.010047047302566049,-0.45201000000000024,0.1420449925199745,0.010044097744446638,0.0,0.0,0.0,-7.105427357601002e-17,0.0006000000000001265,4.242640687120179e-05
PRO 710,R PRO 710,0.0,0.0,0.0,-4.999999999999449e-05,0.0002179449471770097,1.5411035007420745e-05,-0.30006500000000014,0.05146582142548543,0.0036391831329296654,0.30007000000000017,0.051439139767300746,0.0036372964547860963,0.0,0.0,0.0,-4.5000000000094965e-05,0.000634803119085073,4.4887359022342663e-05
GLY 711,R GLY 711,0.0,0.0,0.0,-2.5000000000006127e-05,0.00015612494995999822,1.1039701082912514e-05,0.2973249999999999,0.0472683760563023,0.0033423789245087187,-0.29723999999999995,0.04724819996571318,0.003340952259461379,0.0,0.0,0.0,6.000000000000227e-05,0.0006053098380169266,4.2801869118069945e-05
PHE 712,R PHE 712,0.0,0.0,0.0,-6.0000000000011155e-05,0.0002374868417408025,1.6792855623749787e-05,-0.22040999999999994,0.0488377098152647,0.0034533475787994483,0.22030500000000003,0.048810777242326076,0.0034514431583034778,0.0,0.0,0.0,-0.0001649999999998819,0.0006463551655242933,4.5704212059718115e-05
ALA 713,R ALA 713,0.0,0.0,0.0,-3.499999999999615e-05,0.00018377975949487082,1.2995191418365594e-05,0.23620999999999995,0.04192273726750239,0.002964385180775293,-0.23618499999999984,0.041882702575169344,0.002961554300532152,0.0,0.0,0.0,-1.0000000000016662e-05,0.0005743692192311205,4.06140369823148e-05
PRO 714,R PRO 714,0.0,0.0,0.0,-5.0000000000014476e-05,0.0002179449471770968,1.5411035007426905e-05,-0.04527500000000006,0.03994833382007309,0.0028247737741277576,0.045265000000000014,0.03989467101004844,0.002820979240441162,0.0,0.0,0.0,-5.999999999990457e-05,0.0005799999999998842,4.1012193308811564e-05
LEU 715,R LEU 715,0.0,0.0,0.0,-2.9999999999994475e-05,0.0001705872210922884,1.2062338081812597e-05,0.11448500000000024,0.06211915787420199,0.004392487777444594,-0.11445499999999993,0.06209772922579395,0.004390972543184496,0.0,0.0,0.0,1.9317880628477724e-16,0.000583095189484561,4.123105625617879e-05
THR 716,R THR 716,0.0,0.0,0.0,-1.4999999999998349e-05,0.0001215524578114188,8.595056718834595e-06,-0.1086700000000004,0.06380549427753081,0.004511729768060148,0.10866000000000002,0.06379188349625677,0.004510767340486536,0.0,0.0,0.0,-2.500000000031921e-05,0.0006279928343539275,4.440579917082224e-05
SER 717,R SER 717,0.0,0.0,0.0,-4.4999999999997265e-05,0.0002073041244162662,1.4658615214268156e-05,0.37590000000000023,0.12428205823850764,0.008788068616027017,-0.37588499999999997,0.12428355392005806,0.008788174376683697,0.0,0.0,0.0,-2.9999999999898997e-05,0.0006396092557178986,4.522720420278067e-05
ARG 718,R ARG 718,0.0,0.0,0.0,-2.000000000000335e-05,0.00014000000000002343,9.899494936613321e-06,-50.209199999999974,0.8599546325251892,0.060807975217134685,50.20884499999999,0.8598990527815993,0.06080404513577578,0.0,0.0,0.0,-0.0003750000000003695,0.0005695392874908958,4.02725092336967e-05
GLY 719,R GLY 719,0.0,0.0,0.0,-4.999999999999449e-06,7.053367989832165e-05,4.9874843358144515e-06,0.22363000000000022,0.06810347347969808,0.004815642791985272,-0.22363500000000017,0.06811014443531846,0.0048161144997808875,0.0,0.0,0.0,-1.0000000000043308e-05,0.0005830094338859094,4.1224992419645666e-05
SER 720,R SER 720,0.0,0.0,0.0,-1.5000000000002789e-05,0.00012155245781145478,8.59505671883714e-06,0.21470500000000028,0.1432142729444238,0.010126778356170317,-0.21463500000000002,0.14321987213721435,0.010127174278889454,0.0,0.0,0.0,5.500000000012939e-05,0.0005674284095813426,4.012324762528651e-05
GLN 721,R GLN 721,0.0,0.0,0.0,-2.4999999999997247e-05,0.00015612494995994277,1.1039701082908593e-05,0.165025,0.24986221077826085,0.01766792636035707,-0.16497499999999996,0.24983169209489822,0.01766576836356121,0.0,0.0,0.0,2.4999999999799627e-05,0.0005606915373009993,3.964687881794466e-05
GLN 722,R GLN 722,0.0,0.0,0.0,-2.500000000000002e-05,0.0001561249499599601,1.1039701082909819e-05,0.20304499999999984,0.24264666281447173,0.01715771007083986,-0.2029849999999999,0.24263815605753364,0.01715710855228818,0.0,0.0,0.0,3.499999999991843e-05,0.0005863232896623921,4.145931740878818e-05
TYR 723,R TYR 723,0.0,0.0,0.0,-4.499999999999893e-05,0.0002073041244162739,1.46586152142687e-05,0.2686949999999998,0.06667242289732733,0.00471445223488374,-0.2687049999999999,0.06669698625125435,0.004716189126296788,0.0,0.0,0.0,-5.499999999990734e-05,0.0006418527868599525,4.538584581121561e-05
ARG 724,R ARG 724,0.0,0.0,0.0,-9.999999999999786e-05,0.0002999999999999936,2.121320343559597e-05,-56.19526499999997,0.6602932263606488,0.04668978179311588,56.194320000000005,0.6601379458853945,0.04667880180541206,0.0,0.0,0.0,-0.0010450000000018632,0.0006730341744669013,4.759070287358358e-05
ALA 725,R ALA 725,0.0,0.0,0.0,-4.000000000000225e-05,0.0001959591794226653,1.38564064605518e-05,-0.04468,0.0901186307042001,0.006372349488218611,0.04468,0.0901265643414859,0.006372910481091037,0.0,0.0,0.0,-4.0000000000091076e-05,0.0006468384651518889,4.573838650411989e-05
LEU 726,R LEU 726,0.0,0.0,0.0,-8.499999999999674e-05,0.00027888169534767617,1.9719913792914267e-05,0.20885500000000012,0.062354903375756617,0.004409157501722945,-0.20879500000000012,0.06232931072136104,0.004407347827775777,0.0,0.0,0.0,-2.500000000011493e-05,0.0006590713163234231,4.6603379705783655e-05
THR 727,R THR 727,0.0,0.0,0.0,-9.500000000001174e-05,0.00029321493822795125,2.0733427116617898e-05,-0.17988000000000015,0.09775789277598007,0.0069125268896402916,0.17984999999999993,0.0977257258862784,0.006910252347056518,0.0,0.0,0.0,-0.0001250000000002194,0.0006159342497381212,4.35531284754874e-05
VAL 728,R VAL 728,0.0,0.0,0.0,-9.499999999999231e-05,0.0002932149382278913,2.0733427116613656e-05,-0.37419999999999964,0.05617988964033386,0.003972518093099194,0.37408499999999995,0.056109961459619516,0.003967573424021279,0.0,0.0,0.0,-0.00020999999999965713,0.0006212084996199265,4.3926074261197085e-05
PRO 729,R PRO 729,0.0,0.0,0.0,-0.00010500000000000398,0.0003065534211193983,2.1676600286946192e-05,-0.18998499999999985,0.05494892878846761,0.003885476016526215,0.18988000000000002,0.05490760967297674,0.003882554313850592,0.0,0.0,0.0,-0.00021000000000026553,0.0006752036729758054,4.77441095843256e-05
GLU 730,R GLU 730,0.0,0.0,0.0,-7.999999999999952e-05,0.0002712931993250091,1.9183326093250763e-05,56.48191,0.42641922083626077,0.030152392268160393,-56.48094499999996,0.4263187797640107,0.030145290011830625,0.0,0.0,0.0,0.0008850000000005309,0.0006416969689814304,4.537482782336231e-05
LEU 731,R LEU 731,0.0,0.0,0.0,-0.00010000000000000453,0.0003000000000000136,2.1213203435597386e-05,-0.36070999999999975,0.06241286646197332,0.004413256110855177,0.3606199999999999,0.062345132929523955,0.0044084666268443115,0.0,0.0,0.0,-0.0001899999999999835,0.0006433506042584804,4.549175749516344e-05
THR 732,R THR 732,0.0,0.0,0.0,-0.00010000000000000453,0.0003000000000000136,2.1213203435597386e-05,-0.08322500000000016,0.12741131965017874,0.00900934081245682,0.08317999999999996,0.12741086138944355,0.00900930840852948,0.0,0.0,0.0,-0.00014500000000003288,0.0006511336268382971,4.604210029959508e-05
GLN 733,R GLN 733,0.0,0.0,0.0,-5.5000000000000605e-05,0.00022798026230356247,1.6120638945153684e-05,-0.4787550000000004,0.19833256156012313,0.014024229920926145,0.47865000000000024,0.1982970435987377,0.01402171842179119,0.0,0.0,0.0,-0.0001600000000002666,0.0006118823416312831,4.3266615305578396e-05
GLN 734,R GLN 734,0.0,0.0,0.0,-5.499999999998728e-05,0.00022798026230350725,1.612063894514978e-05,-0.047305000000000416,0.20875577111783072,0.014761262136924492,0.04729999999999997,0.20878754752139803,0.014763509067968908,0.0,0.0,0.0,-6.000000000025096e-05,0.0006135144660069247,4.3382023926954004e-05
MET 735,R MET 735,0.0,0.0,0.0,-8.000000000002672e-05,0.0002712931993251013,1.9183326093257285e-05,-0.007909999999999967,0.08438555504350255,0.005966959820545132,0.007884999999999982,0.08432894980372986,0.005962957225655736,0.0,0.0,0.0,-0.00010499999999996845,0.000666314490312068,4.7115549450252134e-05
PHE 736,R PHE 736,0.0,0.0,0.0,-5.000000000000171e-05,0.00021794494717704114,1.5411035007422968e-05,-0.07898999999999998,0.047945384553677355,0.0033902506544502007,0.07899000000000007,0.04794496741056347,0.0033902211579777456,0.0,0.0,0.0,-5.0000000000087755e-05,0.0006062177826489668,4.28660704986957e-05
ASP 737,R ASP 737,0.0,0.0,0.0,-4.500000000000226e-05,0.0002073041244162892,1.4658615214269783e-05,54.746374999999986,0.29826286120817525,0.021090369173640277,-54.74571999999999,0.29819024397634664,0.021085234359934577,0.0,0.0,0.0,0.0006100000000013495,0.0005812916651722602,4.110352782905252e-05
ALA 738,R ALA 738,0.0,0.0,0.0,-2.9999999999998917e-05,0.00017058722109231363,1.206233808181438e-05,-0.035040000000000016,0.05898489976256642,0.004170862260971949,0.03504500000000002,0.05889017723695521,0.004164164366952869,0.0,0.0,0.0,-2.5000000000190424e-05,0.0005868347297155165,4.1495481681761645e-05
LYS 739,R LYS 739,0.0,0.0,0.0,-5.5000000000000605e-05,0.0002279802623035625,1.6120638945153688e-05,-52.015800000000006,0.5022976607554436,0.03551780820943141,52.01540999999998,0.5022899679501888,0.03551726424595521,0.0,0.0,0.0,-0.00044499999999860764,0.0005974738488014065,4.224778100691005e-05
ASN 740,R ASN 740,0.0,0.0,0.0,-4.5000000000015026e-05,0.00020730412441634803,1.4658615214273942e-05,-0.43583500000000003,0.11161571473139434,0.007892422877355216,0.43580000000000013,0.11159399625427815,0.007890887149110626,0.0,0.0,0.0,-8.000000000038198e-05,0.0006273754856538095,4.4362146025601224e-05
MET 741,R MET 741,0.0,0.0,0.0,-6.500000000001283e-05,0.00024652586071246966,1.7432010784763756e-05,-0.3526349999999999,0.14278953664397148,0.010096744964343724,0.35258500000000015,0.14277290630578288,0.010095569021853067,0.0,0.0,0.0,-0.0001149999999999829,0.0006494420682401893,4.592248904404544e-05
MET 742,R MET 742,0.0,0.0,0.0,-5.00000000000167e-05,0.00021794494717710647,1.541103500742759e-05,-0.3355549999999999,0.14363257630147847,0.010156356870206962,0.33556499999999984,0.1436132506943567,0.010154990343422328,0.0,0.0,0.0,-4.0000000000046665e-05,0.000623217458035393,4.4068129073066904e-05
ALA 743,R ALA 743,0.0,0.0,0.0,-2.4999999999999466e-05,0.00015612494995995662,1.1039701082909572e-05,0.203995,0.062215472151226255,0.0043992982252854885,-0.20400999999999997,0.06218303546788313,0.004397004605410376,0.0,0.0,0.0,-4.000000000009774e-05,0.0005986651818839173,4.233202097703958e-05
ALA 744,R ALA 744,0.0,0.0,0.0,-2.000000000000002e-05,0.00014000000000000012,9.899494936611673e-06,0.01783499999999999,0.03703427837828084,0.002618718937763272,-0.01787500000000001,0.03704496423267269,0.002619474541773597,0.0,0.0,0.0,-6.000000000011774e-05,0.0006374950980204889,4.507771067834705e-05
CYS 745,R CYS 745,0.0,0.0,0.0,-2.0000000000002793e-05,0.00014000000000001956,9.899494936613049e-06,0.23370500000000002,0.08298842072843646,0.005868167505703966,-0.23364500000000007,0.08304793179242895,0.005872375573394438,0.0,0.0,0.0,3.9999999999809075e-05,0.0005817215828897098,4.1133927602388605e-05
ASP 746,R ASP 746,0.0,0.0,0.0,-7.000000000000729e-05,0.000255147016443488,1.804161855267059e-05,54.49544,0.3506473105538587,0.024794509109745875,-54.49492,0.35058107992322335,0.024789825896941422,0.0,0.0,0.0,0.00044999999999930653,0.000668954408011716,4.730221982097169e-05
PRO 747,R PRO 747,0.0,0.0,0.0,-4.999999999999449e-05,0.0002179449471770097,1.5411035007420745e-05,-0.07970999999999999,0.03981188139236833,0.0028151251304338177,0.07969499999999995,0.039843844882239986,0.002817385290477681,0.0,0.0,0.0,-6.50000000003459e-05,0.0006251199884823369,4.420265829111169e-05
ARG 748,R ARG 748,0.0,0.0,0.0,-5.4999999999999494e-05,0.00022798026230355786,1.612063894515336e-05,-53.849669999999996,0.6158000658495612,0.04354364024173472,53.849284999999945,0.6157882215345958,0.043542802722191666,0.0,0.0,0.0,-0.00043999999999385866,0.0006529931086921119,4.6173585522427655e-05
HID 749,R HID 749,0.0,0.0,0.0,-3.0000000000005578e-05,0.00017058722109235152,1.206233808181706e-05,-0.228505,0.15261589030962658,0.010791573095475926,0.22846500000000003,0.15256539179971323,0.010788002311595971,0.0,0.0,0.0,-7.000000000001894e-05,0.0006042350536009017,4.272587038318146e-05
GLY 750,R GLY 750,0.0,0.0,0.0,-1.4999999999998349e-05,0.0001215524578114188,8.595056718834595e-06,-0.06512499999999997,0.036043021169152936,0.0025486264683158323,0.0652,0.03601555219623884,0.0025466841186138536,0.0,0.0,0.0,5.999999999998784e-05,0.0005535341001238727,3.914077158155837e-05
ARG 751,R ARG 751,0.0,0.0,0.0,-0.00011499999999998955,0.00031902194281895643,2.255825791145911e-05,-60.41497500000005,0.3990910477204798,0.02821999861539953,60.414235000000026,0.39902737972788854,0.02821549660846895,0.0,0.0,0.0,-0.0008549999999974034,0.0007028335507073752,4.969783697506042e-05
TYR 752,R TYR 752,0.0,0.0,0.0,-0.00011500000000002508,0.00031902194281905504,2.2558257911466082e-05,0.3251550000000003,0.0495119276033565,0.003501021975795079,-0.3251450000000001,0.049548602149807074,0.0035036152578442926,0.0,0.0,0.0,-0.00010499999999975584,0.0006737766692306666,4.764320518182898e-05
LEU 753,R LEU 753,0.0,0.0,0.0,-8.999999999999898e-05,0.0002861817604250804,2.023610634484783e-05,0.43602499999999994,0.04285538910102212,0.00303033362437208,-0.43597,0.042870725442893505,0.0030314180675056653,0.0,0.0,0.0,-3.5000000000096064e-05,0.0006509800304157432,4.6031239392399696e-05
THR 754,R THR 754,0.0,0.0,0.0,-0.0001150000000000051,0.0003190219428189996,2.255825791146216e-05,-0.7452499999999996,0.09338638819442695,0.006603414836279864,0.7450250000000003,0.09335820464747384,0.00660142195856302,0.0,0.0,0.0,-0.0003399999999997172,0.0006590902821313902,4.6604720790926074e-05
VAL 755,R VAL 755,0.0,0.0,0.0,-0.00011500000000001175,0.00031902194281901807,2.2558257911463467e-05,0.4338699999999999,0.02409902695131804,0.0017040585377274358,-0.4337649999999998,0.024128194607141936,0.0017061210024498748,0.0,0.0,0.0,-9.999999999908416e-06,0.0006854925236646174,4.8471641193593084e-05
ALA 756,R ALA 756,0.0,0.0,0.0,-9.000000000001063e-05,0.00028618176042511745,2.0236106344850448e-05,-0.43494000000000016,0.0192319109814912,0.0013599014670188456,0.4347800000000001,0.019260103841879324,0.0013618950032949946,0.0,0.0,0.0,-0.00025000000000007487,0.0006614378277662105,4.6770717334678705e-05
ALA 757,R ALA 757,0.0,0.0,0.0,-6.99999999999923e-05,0.00025514701644343337,1.8041618552666727e-05,0.43951999999999997,0.026422899159630843,0.0018683811174383296,-0.43938499999999975,0.02635672162845988,0.0018637016593330124,0.0,0.0,0.0,6.500000000000838e-05,0.000714685245405227,5.0535878344000786e-05
VAL 758,R VAL 758,0.0,0.0,0.0,-0.00013500000000000957,0.00034172357249685975,2.416350554038223e-05,-0.3788449999999996,0.025365744124709315,0.0017936289680424782,0.37872500000000014,0.025288324875321903,0.0017881546004188571,0.0,0.0,0.0,-0.00025499999999981093,0.0006324357674896362,4.471996198568404e-05
PHE 759,R PHE 759,0.0,0.0,0.0,-0.00014500000000003066,0.0003521008378292396,2.4897289009052014e-05,0.21265000000000003,0.06105470907309284,0.004317219880895578,-0.21254999999999985,0.061111680552903044,0.00432124837286638,0.0,0.0,0.0,-4.500000000023263e-05,0.0007162227307199371,5.064459497320141e-05
ARG 760,R ARG 760,0.0,0.0,0.0,-0.00014999999999999237,0.00035707142142712435,2.5248762345903913e-05,-60.221979999999974,0.41103044851237636,0.02906424174172494,60.219975000000005,0.4108801825003673,0.02905361633011759,0.0,0.0,0.0,-0.002155000000001479,0.0006789513973773054,4.80091137181575e-05
GLY 761,R GLY 761,0.0,0.0,0.0,-5.5000000000000605e-05,0.0002279802623035625,1.6120638945153688e-05,0.26406999999999997,0.05034952929273485,0.0035602493592443523,-0.2640399999999999,0.050362668714038446,0.0035611784566348167,0.0,0.0,0.0,-2.500000000002167e-05,0.0006740734381356614,4.7664189912345686e-05
ARG 762,R ARG 762,0.0,0.0,0.0,-0.0002900000000000068,0.0004537620521815478,3.208582241426965e-05,-66.195755,2.433563706783402,0.17207893995160145,66.19128500000005,2.432351655038002,0.17199323495076932,0.0,0.0,0.0,-0.004760000000000275,0.0014671059948082681,0.00010374005976483621
MET 763,R MET 763,0.0,0.0,0.0,-0.00014000000000001346,0.0003469870314579828,2.453568829277295e-05,0.1018049999999999,0.12247769990900384,0.00866048121497876,-0.10177499999999999,0.12243089632523303,0.008657171701831943,0.0,0.0,0.0,-0.00011000000000004451,0.0006984983894040348,4.939129477954747e-05
SER 764,R SER 764,0.0,0.0,0.0,-0.0002599999999999858,0.00043863424398920235,3.101612483853996e-05,-0.6591249999999996,0.1550684022455908,0.01096499187756205,0.6587299999999995,0.15493400885538564,0.010955488829805978,0.0,0.0,0.0,-0.00065499999999998,0.000752313099713173,5.3196569438265594e-05
MET 765,R MET 765,0.0,0.0,0.0,-0.0003199999999999914,0.00046647615158761156,3.2984845004940404e-05,-0.6209100000000002,0.2491547950572086,0.01761790451500967,0.6205700000000002,0.2490768658466695,0.017612394087687198,0.0,0.0,0.0,-0.0006599999999998562,0.0007445804187593785,5.264978632434758e-05
LYS 766,R LYS 766,0.0,0.0,0.0,-0.0004750000000000709,0.0004993746088860282,3.531111722956905e-05,-73.04803499999997,0.8075043676514889,0.05709918142041228,73.04087000000003,0.8068292155676533,0.05705144095873104,0.0,0.0,0.0,-0.007639999999996192,0.0010678951259376088,7.551158851465453e-05
GLU 767,R GLU 767,0.0,0.0,0.0,-0.0002399999999999869,0.0004270831300812292,3.0199337741081352e-05,66.34624500000001,0.6105379062545031,0.04317154936839958,-66.34251499999995,0.6102656714771749,0.04315229946268722,0.0,0.0,0.0,0.0034899999999984744,0.0008061637550776274,5.700438579622014e-05
VAL 768,R VAL 768,0.0,0.0,0.0,-0.00014499999999997737,0.0003521008378291102,2.4897289009042866e-05,-0.3124850000000001,0.056632938957818256,0.00400455351755971,0.3122900000000002,0.05659828530971445,0.004002103134603004,0.0,0.0,0.0,-0.00034000000000029395,0.0007172168430817768,5.071488933243323e-05
ASP 769,R ASP 769,0.0,0.0,0.0,-0.0002500000000000269,0.0004330127018922659,3.0618621784793016e-05,69.78071499999997,0.5325134681673193,0.037654388441427815,-69.77588499999999,0.5321353040107074,0.03762764819747362,0.0,0.0,0.0,0.004579999999999629,0.0008623224454942393,6.0975404877834355e-05
GLU 770,R GLU 770,0.0,0.0,0.0,-0.00029500000000000137,0.0004560427611529449,3.224709289222843e-05,69.10826999999999,1.0966402815420369,0.07754417796006989,-69.10355500000003,1.0960142047291404,0.0774999076440756,0.0,0.0,0.0,0.004420000000001991,0.001026450193628413,7.258098924648955e-05
GLN 771,R GLN 771,0.0,0.0,0.0,-0.00018000000000001126,0.000384187454245995,2.7166155414413954e-05,-0.7168849999999998,0.1381836523435382,0.00977105976212402,0.71654,0.13814886318750466,0.009768599797309714,0.0,0.0,0.0,-0.0005249999999996646,0.0007545694136389762,5.33561149260077e-05
MET 772,R MET 772,0.0,0.0,0.0,-0.00021999999999996244,0.00041424630354408896,2.9291637031748625e-05,-0.5835100000000001,0.06527694769211936,0.004615777236825715,0.58344,0.06527998468137047,0.0046159919843951,0.0,0.0,0.0,-0.0002900000000000968,0.0006898550572402761,4.878011890104331e-05
LEU 773,R LEU 773,0.0,0.0,0.0,-0.000235000000000008,0.0004239988207530916,2.998124413696105e-05,-0.37616500000000036,0.05819680210286398,0.0041151353410306644,0.3760149999999996,0.0582040786801086,0.004115649872742015,0.0,0.0,0.0,-0.00038500000000024734,0.0006904889571888304,4.8824942396264966e-05
ASN 774,R ASN 774,0.0,0.0,0.0,-0.0001650000000000107,0.0003711805490593734,2.624642832844289e-05,-0.32880499999999996,0.2955141908183089,0.020896008826448157,0.32861999999999986,0.29543353838046227,0.020890305837876103,0.0,0.0,0.0,-0.000350000000000108,0.0006689544080134899,4.730221982109712e-05
VAL 775,R VAL 775,0.0,0.0,0.0,-0.00012499999999999846,0.0003307189138830697,2.3385358667336842e-05,-0.2730100000000003,0.04364596086695732,0.0030862354900428207,0.27298499999999976,0.04364040301143086,0.003085842490309659,0.0,0.0,0.0,-0.0001500000000001922,0.0006689544080128571,4.730221982105238e-05
GLN 776,R GLN 776,0.0,0.0,0.0,-0.0001649999999999907,0.0003711805490593285,2.6246428328439715e-05,-0.32985000000000014,0.2576037800576695,0.0182153379738066,0.32972000000000007,0.2575332242643655,0.018210348925816876,0.0,0.0,0.0,-0.0002950000000003428,0.0006767385019343238,4.7852638380778587e-05
ASN 777,R ASN 777,0.0,0.0,0.0,-0.00014500000000001401,0.00035210083782919913,2.4897289009049154e-05,-0.2644200000000002,0.3054232368370157,0.021596684189939874,0.26433999999999985,0.3053000399606922,0.02158797285527294,0.0,0.0,0.0,-0.00022500000000039933,0.0006887488656984162,4.8701899346989276e-05
LYS 778,R LYS 778,0.0,0.0,0.0,-8.500000000000174e-05,0.00027888169534769254,1.9719913792915422e-05,-60.09808999999999,0.7010869931055338,0.04957433670266092,60.09667999999997,0.7009103919933879,0.04956184911826458,0.0,0.0,0.0,-0.0014950000000002461,0.0006708017590918688,4.7432847268572524e-05
ASN 779,R ASN 779,0.0,0.0,0.0,-6.500000000000616e-05,0.0002465258607124444,1.743201078476197e-05,-0.44455000000000006,0.1471984629675186,0.01040850313445693,0.4444699999999998,0.1471903838570995,0.010407931855080599,0.0,0.0,0.0,-0.00014500000000001735,0.0006196571632765611,4.38163782163676e-05
SER 780,R SER 780,0.0,0.0,0.0,-0.00012000000000000122,0.0003249615361854417,2.2978250586152346e-05,0.015234999999999967,0.22912586011840747,0.016201644943492625,-0.015245000000000024,0.22909747919826615,0.0161996381093838,0.0,0.0,0.0,-0.00013000000000018997,0.0006581033353509311,4.653493311481279e-05
SER 781,R SER 781,0.0,0.0,0.0,-5.9999999999998944e-05,0.0002374868417407542,1.6792855623746372e-05,-0.010320000000000006,0.19182877156464304,0.013564342520004425,0.010374999999999988,0.1918121590906062,0.013563167840700052,0.0,0.0,0.0,-5.000000000037197e-06,0.0006519010661135896,4.609636645116591e-05
TYR 782,R TYR 782,0.0,0.0,0.0,-8.00000000000023e-05,0.0002712931993250185,1.9183326093251427e-05,-0.1092100000000001,0.09310250211460491,0.006583341059067201,0.10915499999999997,0.09313603478246223,0.006585712176750519,0.0,0.0,0.0,-0.00013500000000013612,0.0006377891501115279,4.509850330110662e-05
PHE 783,R PHE 783,0.0,0.0,0.0,-0.00011499999999999843,0.0003190219428189811,2.2558257911460855e-05,-0.10922999999999991,0.0857771362310494,0.006065359469973733,0.10911000000000003,0.08574991486876243,0.0060634346289871075,0.0,0.0,0.0,-0.00023500000000000297,0.0006854013422804116,4.846519369608409e-05
VAL 784,R VAL 784,0.0,0.0,0.0,-7.500000000000951e-05,0.00026339134382135184,1.8624580532191532e-05,0.38506999999999997,0.052290105182529245,0.003697468796352426,-0.38497499999999996,0.052331581048158805,0.0037004015829366506,0.0,0.0,0.0,1.9999999999920638e-05,0.000599666574022469,4.240283009421926e-05
GLU 785,R GLU 785,0.0,0.0,0.0,-0.00023000000000000353,0.0004208325082500227,2.9757352032733472e-05,62.950925000000026,0.4302382937083013,0.030422441500726937,-62.95001499999999,0.4300734992692393,0.03041078877419068,0.0,0.0,0.0,0.0006799999999982731,0.0007124605252188545,5.0378566870998124e-05
TRP 786,R TRP 786,0.0,0.0,0.0,-0.0003149999999999753,0.00046451587701602434,3.2846232660684715e-05,0.7628999999999999,0.08308916896924826,0.00587529148213103,-0.7627550000000002,0.08310171463333316,0.005876178594545922,0.0,0.0,0.0,-0.0001699999999999413,0.000742361098118279,5.2492856656852705e-05
ILE 787,R ILE 787,0.0,0.0,0.0,-0.00019000000000000405,0.000392300904918669,2.7739863013360987e-05,-0.21773,0.08357868807297703,0.005909905709907727,0.21770999999999996,0.08361313234175613,0.005912341287510399,0.0,0.0,0.0,-0.00021000000000015006,0.0007251896303726465,5.127865052826643e-05
PRO 788,R PRO 788,0.0,0.0,0.0,-0.00031499999999999085,0.0004645158770160473,3.2846232660686334e-05,-0.18737999999999994,0.12061731053211233,0.00852893182057402,0.18738500000000013,0.12056187944371118,0.00852501225072432,0.0,0.0,0.0,-0.00031000000000005914,0.0007706490770773641,5.449311883165585e-05
ASN 789,R ASN 789,0.0,0.0,0.0,-0.0002799999999999869,0.0004489988864128521,3.1749015732773615e-05,0.12129999999999953,0.4968796936885232,0.03513470008410493,-0.12130999999999999,0.4967621602940385,0.03512638921807933,0.0,0.0,0.0,-0.00029000000000031887,0.000689855057240579,4.878011890106473e-05
ASN 790,R ASN 790,0.0,0.0,0.0,-0.00019499999999999628,0.0003962007067131431,2.8015620642776598e-05,0.24479000000000006,0.1132342081704998,0.008006867645964958,-0.24474000000000004,0.11324478972562052,0.008007615874903094,0.0,0.0,0.0,-0.0001449999999993068,0.000666314490313812,4.711554945037546e-05
VAL 791,R VAL 791,0.0,0.0,0.0,-0.00018999999999999462,0.0003923009049186496,2.7739863013359614e-05,0.5306500000000001,0.045773327386155804,0.0032366630192222673,-0.5305200000000003,0.04581767781107483,0.0032397990678431424,0.0,0.0,0.0,-5.9999999999900966e-05,0.0006755738301623522,4.777028364999682e-05
LYS 792,R LYS 792,0.0,0.0,0.0,-0.0003150000000000097,0.0004645158770160751,3.28462326606883e-05,-70.20034500000003,0.7626639862792952,0.05392848764648537,70.19609000000003,0.7622622789398346,0.05390008264810686,0.0,0.0,0.0,-0.00457000000000221,0.0008746999485536706,6.185062651258247e-05
THR 793,R THR 793,0.0,0.0,0.0,-0.00018999999999999296,0.00039230090491864614,2.773986301335937e-05,0.2706000000000002,0.1994238701860937,0.01410139709390526,-0.27043000000000006,0.19933412929049554,0.01409505145432254,0.0,0.0,0.0,-1.999999999986679e-05,0.0006705221845698598,4.741307836453657e-05
ALA 794,R ALA 794,0.0,0.0,0.0,-7.000000000000117e-05,0.0002551470164434658,1.804161855266902e-05,-0.33516999999999975,0.05072465968343391,0.003586775083553599,0.33504499999999987,0.05074005296607478,0.0035878635530076073,0.0,0.0,0.0,-0.00019499999999998075,0.0005974738488001408,4.2247781006820554e-05
VAL 795,R VAL 795,0.0,0.0,0.0,-0.00018499999999999406,0.0003882975663070661,2.745678422539595e-05,0.38576500000000036,0.07047155294868902,0.004983091297076484,-0.38560500000000003,0.07041732013503481,0.004979256458046712,0.0,0.0,0.0,-2.4999999999752996e-05,0.0007241374178978945,5.12042478706518e-05
CYS 796,R CYS 796,0.0,0.0,0.0,-0.00012499999999999957,0.0003307189138830727,2.3385358667337055e-05,-0.447365,0.08814403992897163,0.006232724835495365,0.44716000000000017,0.08807215450981076,0.0062276417687596565,0.0,0.0,0.0,-0.00032999999999998585,0.0006716397844083398,4.749210460698079e-05
ASP 797,R ASP 797,0.0,0.0,0.0,-0.00017000000000001348,0.00037563279941988883,2.6561249970588962e-05,66.85603,0.6725421318402458,0.04755591020578949,-66.85133999999998,0.6720926308207382,0.04752412568388508,0.0,0.0,0.0,0.004519999999999627,0.0008829496021854318,6.243396511512832e-05
ILE 798,R ILE 798,0.0,0.0,0.0,-7.500000000000673e-05,0.00026339134382134214,1.8624580532190848e-05,0.05095500000000003,0.0543845839829634,0.0038455708126362716,-0.05084999999999998,0.0543070667593086,0.0038400895171857657,0.0,0.0,0.0,3.0000000000480753e-05,0.0006626462102811852,4.685616288173929e-05
PRO 799,R PRO 799,0.0,0.0,0.0,-4.500000000000226e-05,0.0002073041244162892,1.4658615214269783e-05,0.06721499999999996,0.04345870194794132,0.0030729942848954327,-0.06721499999999998,0.04334303606117133,0.0030648154716067313,0.0,0.0,0.0,-4.500000000012605e-05,0.0005941169918459153,4.201041537523995e-05
PRO 800,R PRO 800,0.0,0.0,0.0,-6.000000000000227e-05,0.00023748684174076736,1.6792855623747304e-05,0.24796999999999994,0.05339427965615831,0.003775545722144046,-0.24795499999999998,0.05345991933215036,0.0037801871481449325,0.0,0.0,0.0,-4.500000000015269e-05,0.0005856406748171433,4.1411049250186774e-05
ARG 801,R ARG 801,0.0,0.0,0.0,-6.500000000000227e-05,0.00024652586071242965,1.7432010784760927e-05,-54.47745999999998,1.013008903415815,0.07163054650076711,54.476589999999966,1.0128264569517755,0.07161764558757452,0.0,0.0,0.0,-0.0009349999999982117,0.0006170696881225784,4.363341609361432e-05
GLY 802,R GLY 802,0.0,0.0,0.0,-2.4999999999998358e-05,0.00015612494995994968,1.1039701082909082e-05,-0.12063499999999998,0.10245804885415283,0.007244878113191404,0.12066999999999994,0.1024622423139373,0.0072451746355764275,0.0,0.0,0.0,9.999999999998898e-06,0.0005655970296950655,3.999374951163499e-05
LEU 803,R LEU 803,0.0,0.0,0.0,-6.499999999999395e-05,0.0002465258607123981,1.7432010784758698e-05,0.15564499999999984,0.06783471806530923,0.004796638914385775,-0.155635,0.067810189315471,0.0047949044698513115,0.0,0.0,0.0,-5.500000000012717e-05,0.000664812003501881,4.700930758903949e-05
LYS 804,R LYS 804,0.0,0.0,0.0,-0.00010499999999999843,0.0003065534211193821,2.1676600286945047e-05,-59.742095,1.0707078854553074,0.0757104806475357,59.74023999999999,1.0704000665184898,0.07568871456177557,0.0,0.0,0.0,-0.001960000000000761,0.0007405403432621793,5.2364109846290066e-05
MET 805,R MET 805,0.0,0.0,0.0,-0.00014999999999999682,0.0003570714214271349,2.5248762345904658e-05,-0.45665999999999973,0.06664101139688802,0.004712231106386952,0.4565399999999999,0.06660989716250973,0.00471003099777492,0.0,0.0,0.0,-0.00026999999999995414,0.000653528882299691,4.6211470437537655e-05
SER 806,R SER 806,0.0,0.0,0.0,-7.500000000000784e-05,0.000263391343821346,1.862458053219112e-05,0.48688499999999985,0.05640037034452948,0.003988108433204945,-0.4868349999999998,0.05641327658450853,0.003989021042185826,0.0,0.0,0.0,-2.5000000000066253e-05,0.0006437196594790931,4.55178536400762e-05
ALA 807,R ALA 807,0.0,0.0,0.0,-4.999999999998561e-05,0.00021794494717697097,1.5411035007418007e-05,-0.38803999999999994,0.018149060581749654,0.0012833323809520647,0.3879550000000001,0.018205575382282128,0.0012873285808214564,0.0,0.0,0.0,-0.00013499999999997404,0.0006219123732488721,4.397584564280967e-05
THR 808,R THR 808,0.0,0.0,0.0,-2.4999999999995027e-05,0.0001561249499599289,1.1039701082907612e-05,0.16642999999999974,0.043157908892808905,0.003051725003993638,-0.16639500000000002,0.043127589487472945,0.003049581098282178,0.0,0.0,0.0,9.99999999978407e-06,0.0005999166608785607,4.242051390540206e-05
PHE 809,R PHE 809,0.0,0.0,0.0,-0.0001199999999999779,0.0003249615361853786,2.2978250586147887e-05,-0.25758500000000006,0.03715834731254819,0.002627491936238775,0.25752500000000017,0.03711939351605716,0.002624737486873598,0.0,0.0,0.0,-0.00018000000000003346,0.0007054076835418514,4.987985565335373e-05
ILE 810,R ILE 810,0.0,0.0,0.0,-0.00010000000000000231,0.0003000000000000069,2.1213203435596912e-05,0.2734700000000001,0.04930992902043144,0.00348673851901744,-0.2733649999999998,0.04927130782717309,0.0034840075882523907,0.0,0.0,0.0,4.999999999961702e-06,0.0006441855322810332,4.5550795821818414e-05
GLY 811,R GLY 811,0.0,0.0,0.0,-2.9999999999998917e-05,0.00017058722109231366,1.2062338081814384e-05,-0.1784599999999999,0.07017591039665964,0.004962186211741757,0.17843000000000003,0.07017018668922018,0.00496178148450736,0.0,0.0,0.0,-5.999999999997896e-05,0.0005713142742834736,4.0398019753451535e-05
ASN 812,R ASN 812,0.0,0.0,0.0,-6.499999999998618e-05,0.00024652586071236855,1.7432010784756607e-05,-0.30492500000000006,0.07761906579571917,0.005488496777351783,0.30481,0.07758217514352116,0.005485888214318622,0.0,0.0,0.0,-0.00018000000000036208,0.0006225752966492585,4.402272140599171e-05
SER 813,R SER 813,0.0,0.0,0.0,-4.4999999999997265e-05,0.0002073041244162662,1.4658615214268156e-05,-0.25744999999999996,0.0722748054303855,0.00511060050287639,0.2575,0.07225143597188897,0.005108948032618834,0.0,0.0,0.0,4.999999999959481e-06,0.0006123520229411347,4.3299826789497665e-05
THR 814,R THR 814,0.0,0.0,0.0,-4.0000000000008914e-05,0.00019595917942269792,1.3856406460554105e-05,-0.2583199999999997,0.12162461757391069,0.008600159184573278,0.258255,0.12163445225346303,0.008600854601433505,0.0,0.0,0.0,-0.00010499999999973752,0.0006434088902092122,4.549587893426447e-05
ALA 815,R ALA 815,0.0,0.0,0.0,-2.000000000000668e-05,0.00014000000000004674,9.89949493661497e-06,-0.3535349999999997,0.017599397006720575,0.0012444652968246345,0.3534749999999999,0.01757411093056987,0.0012426773012330582,0.0,0.0,0.0,-7.999999999998286e-05,0.0005775811631277239,4.0841155713322706e-05
ILE 816,R ILE 816,0.0,0.0,0.0,-4.999999999999893e-05,0.00021794494717702903,1.541103500742211e-05,-0.42517499999999964,0.027735615641269206,0.001961204190032513,0.42508,0.02770403580707787,0.001958971158541969,0.0,0.0,0.0,-0.0001449999999997953,0.0006196571632764124,4.3816378216357086e-05
GLN 817,R GLN 817,0.0,0.0,0.0,-4.999999999998561e-05,0.00021794494717697097,1.5411035007418007e-05,-0.6056699999999996,0.1623255405042594,0.01147814904503334,0.60566,0.16237676681101812,0.011481771291921765,0.0,0.0,0.0,-5.9999999999860167e-05,0.0006296030495480005,4.45196585791121e-05
GLU 818,R GLU 818,0.0,0.0,0.0,-3.500000000000281e-05,0.00018377975949490579,1.2995191418368068e-05,52.70647000000001,0.5236918073615165,0.03703060282371674,-52.70607500000001,0.5236981185504453,0.03703104909216564,0.0,0.0,0.0,0.0003599999999995873,0.0006248199740735603,4.418144406882173e-05
LEU 819,R LEU 819,0.0,0.0,0.0,-1.5000000000002789e-05,0.00012155245781145478,8.59505671883714e-06,-0.3823700000000001,0.02653305674059908,0.0018761704346885043,0.3823050000000001,0.026590072865637488,0.0018802020835536682,0.0,0.0,0.0,-7.999999999997786e-05,0.0006660330322135335,4.709564735724278e-05
PHE 820,R PHE 820,0.0,0.0,0.0,-3.000000000001002e-05,0.00017058722109237676,1.2062338081818845e-05,-0.32203499999999996,0.03435263854494937,0.002429098366678407,0.32202999999999987,0.03431354105888862,0.002426333756926317,0.0,0.0,0.0,-3.49999999996875e-05,0.0005863232896620727,4.1459317408765596e-05
LYS 821,R LYS 821,0.0,0.0,0.0,-4.4999999999993376e-05,0.00020730412441624828,1.4658615214266889e-05,-52.00560499999999,0.7608350800126106,0.05379916444415264,52.00535499999999,0.7608231653783025,0.05379832195228118,0.0,0.0,0.0,-0.00029499999999892167,0.0005983101202573196,4.2306914328648944e-05
ARG 822,R ARG 822,0.0,0.0,0.0,-1.5000000000000568e-05,0.00012155245781143678,8.595056718835867e-06,-49.14168000000005,0.5891017378984277,0.041655783367675836,49.14147500000001,0.5890217138396654,0.041650124812214945,0.0,0.0,0.0,-0.0002200000000034663,0.0005582114294767728,3.947150871188623e-05
ILE 823,R ILE 823,0.0,0.0,0.0,-1.5000000000000568e-05,0.00012155245781143678,8.595056718835867e-06,-0.36608499999999977,0.019069550991049924,0.0013484208819954048,0.3660499999999999,0.019091817619075992,0.001349995370362544,0.0,0.0,0.0,-4.999999999995008e-05,0.0005722761571130603,4.04660351406023e-05
SER 824,R SER 824,0.0,0.0,0.0,-1.500000000000501e-05,0.00012155245781147276,8.595056718838412e-06,-0.41419999999999996,0.09726217147483482,0.0068774741002784485,0.4141599999999997,0.09734061023026494,0.006883020557865696,0.0,0.0,0.0,-5.5000000000087755e-05,0.0006016435821981314,4.254262568296647e-05
GLU 825,R GLU 825,0.0,0.0,0.0,-2.4999999999997247e-05,0.00015612494995994277,1.1039701082908593e-05,48.51327500000003,0.4424351131775206,0.03128488687628624,-48.51315000000003,0.4424967203235253,0.031289243159357195,0.0,0.0,0.0,0.00010000000000012221,0.0005830951894829883,4.1231056256067586e-05
GLN 826,R GLN 826,0.0,0.0,0.0,-2.4999999999999466e-05,0.00015612494995995662,1.1039701082909572e-05,-0.3080550000000002,0.29845827509888273,0.02110418702236601,0.30806500000000014,0.2984675539736269,0.021104843137891346,0.0,0.0,0.0,-1.5000000000142676e-05,0.0005520643078478892,3.903684157303002e-05
PHE 827,R PHE 827,0.0,0.0,0.0,-3.5000000000011686e-05,0.00018377975949495243,1.2995191418371366e-05,-0.3151250000000001,0.025124278596607125,0.0017765547768080932,0.315105,0.02511859818938766,0.001776153111361615,0.0,0.0,0.0,-5.49999999999784e-05,0.0006340149840500178,4.483162945956483e-05
THR 828,R THR 828,0.0,0.0,0.0,0.0,0.0,0.0,-0.21410999999999963,0.10205845334904937,0.007216622444052372,0.21414000000000005,0.10203004655492418,0.007214613780376603,0.0,0.0,0.0,3.000000000030756e-05,0.0005376802023507529,3.801973171919724e-05
ALA 829,R ALA 829,0.0,0.0,0.0,-5.0000000000005595e-06,7.053367989833732e-05,4.9874843358155595e-06,-0.2274950000000001,0.015447005373210407,0.0010922682248422114,0.22762999999999983,0.015515576044739412,0.001097116903525079,0.0,0.0,0.0,0.00012999999999993906,0.0005771481612203429,4.081053785482513e-05
MET 830,R MET 830,0.0,0.0,0.0,-9.999999999994458e-06,9.949874371060685e-05,7.035623639731245e-06,-0.37809499999999957,0.019181917917668514,0.0013563664235747145,0.378065,0.019217720338271523,0.0013588980370138426,0.0,0.0,0.0,-3.999999999990234e-05,0.0005986651818836744,4.23320209770224e-05
PHE 831,R PHE 831,0.0,0.0,0.0,-1.000000000000334e-05,9.949874371069522e-05,7.035623639737493e-06,-0.24355000000000002,0.02913550239827652,0.0020601911319098245,0.243595,0.029185629597457553,0.0020637356601561044,0.0,0.0,0.0,3.4999999999900664e-05,0.0006432534492719058,4.548488760018014e-05
ARG 832,R ARG 832,0.0,0.0,0.0,-3.9999999999992265e-05,0.00019595917942261636,1.3856406460548339e-05,-47.813080000000035,0.3424911584212762,0.024217782061612052,47.813015000000036,0.34250759812417175,0.024218944524151867,0.0,0.0,0.0,-0.00010500000000362774,0.0006115349540285098,4.324205129261628e-05
ARG 833,R ARG 833,0.0,0.0,0.0,-5.000000000000005e-06,7.053367989832949e-05,4.9874843358150055e-06,-44.842794999999995,0.221555462521453,0.01566633699578414,44.84273500000001,0.22153569638515827,0.015664939318882954,0.0,0.0,0.0,-6.500000000059458e-05,0.0006170696881229775,4.363341609364253e-05
LYS 834,R LYS 834,0.0,0.0,0.0,-1.4999999999998349e-05,0.0001215524578114188,8.595056718834595e-06,-44.991615,0.4159568448485091,0.02941259056733414,44.99157000000001,0.4159992248781513,0.02941558728796883,0.0,0.0,0.0,-5.9999999999504894e-05,0.0005969924622651158,4.221374183849174e-05
ALA 835,R ALA 835,0.0,0.0,0.0,-4.999999999999449e-06,7.053367989832165e-05,4.9874843358144515e-06,0.24726500000000004,0.016650368614538117,0.0011773588556595563,-0.24726499999999998,0.016698645903185927,0.001180772575477573,0.0,0.0,0.0,-4.999999999935057e-06,0.0005957977844874084,4.212926536269677e-05
PHE 836,R PHE 836,0.0,0.0,0.0,-2.000000000000002e-05,0.00014000000000000012,9.899494936611673e-06,0.151195,0.0359460286401708,0.0025417680608190627,-0.15117999999999993,0.03593490781955649,0.0025409817000521884,0.0,0.0,0.0,-4.999999999881766e-06,0.0005873457244245626,4.1531614464153346e-05
LEU 837,R LEU 837,0.0,0.0,0.0,-1.5000000000000568e-05,0.00012155245781143678,8.595056718835867e-06,0.11037499999999997,0.023430628992837713,0.0016567956648301672,-0.11037999999999996,0.02344153578586537,0.0016575668915612526,0.0,0.0,0.0,-2.0000000000004457e-05,0.0005287721626561883,3.738983819168668e-05
HIP 838,R HIP 838,0.0,0.0,0.0,-9.999999999998898e-06,9.949874371065103e-05,7.035623639734369e-06,-43.456989999999976,0.24910210738191776,0.017614178933761358,43.45691499999999,0.24905739855728773,0.01761101754245388,0.0,0.0,0.0,-8.499999999990849e-05,0.0006306940621254735,4.45968048183012e-05
TRP 839,R TRP 839,0.0,0.0,0.0,-9.999999999998898e-06,9.949874371065103e-05,7.035623639734369e-06,0.07931500000000001,0.043963914464023784,0.0031087182045016555,-0.07930500000000001,0.04395602319364208,0.0031081602074217477,0.0,0.0,0.0,-2.486899575160351e-16,0.0005291502622131621,3.741657386775667e-05
TYR 840,R TYR 840,0.0,0.0,0.0,0.0,0.0,0.0,-0.0731000000000001,0.03945782558631438,0.002790089604295896,0.07309999999999998,0.03942765526885908,0.002787956240689576,0.0,0.0,0.0,-1.4876988529977099e-16,0.0005477225575052112,3.872983346207736e-05
THR 841,R THR 841,0.0,0.0,0.0,-9.999999999999454e-06,9.949874371065656e-05,7.03562363973476e-06,0.0012099999999999867,0.06392140408345222,0.004519925829037453,-0.0012349999999999755,0.06403967344545095,0.004528288735825043,0.0,0.0,0.0,-3.5000000000109386e-05,0.0006275149400612322,4.437200694131672e-05
GLY 842,R GLY 842,0.0,0.0,0.0,0.0,0.0,0.0,-0.02695999999999998,0.03260641654644065,0.002305621825018143,0.02690500000000001,0.03263734019493618,0.002307808457173165,0.0,0.0,0.0,-5.499999999997396e-05,0.0005761727171604747,4.074156354388503e-05
GLU 843,R GLU 843,0.0,0.0,0.0,-3.0000000000002247e-05,0.0001705872210923326,1.2062338081815722e-05,45.909344999999995,0.24516273366004454,0.017335623146524894,-45.90914,0.24523317557020186,0.017340604141760092,0.0,0.0,0.0,0.00017499999999984084,0.0005868347297171632,4.149548168187808e-05
GLY 844,R GLY 844,0.0,0.0,0.0,0.0,0.0,0.0,0.16021499999999997,0.06838953702870046,0.004835870539520258,-0.16023000000000004,0.06834900950269869,0.0048330048106742015,0.0,0.0,0.0,-1.500000000005386e-05,0.0005610481262779554,3.967209346631487e-05
MET 845,R MET 845,0.0,0.0,0.0,-5.00000000000167e-06,7.053367989835297e-05,4.987484335816666e-06,-0.2808350000000001,0.07569615429465348,0.005352526401149268,0.28082000000000007,0.0756961531387162,0.005352526319412158,0.0,0.0,0.0,-2.0000000000027774e-05,0.0005381449618828922,3.805259518087692e-05
ASP 846,R ASP 846,0.0,0.0,0.0,-5.00000000000167e-06,7.053367989835297e-05,4.987484335816666e-06,47.59916000000001,0.3928889211959597,0.027781442043073017,-47.59894000000001,0.39291601698107514,0.02778335800441269,0.0,0.0,0.0,0.00021500000000003184,0.0005733890476814235,4.054472838736312e-05
GLU 847,R GLU 847,0.0,0.0,0.0,-9.999999999999454e-06,9.949874371065656e-05,7.03562363973476e-06,45.84674499999999,0.29995237951495834,0.02120983615880679,-45.846624999999996,0.29998329016179287,0.021212021871605546,0.0,0.0,0.0,0.00010999999999889099,0.0006386704940755381,4.516082373045757e-05
MET 848,R MET 848,0.0,0.0,0.0,-2.0000000000000574e-05,0.000140000000000004,9.899494936611948e-06,0.2070850000000001,0.11720587773230456,0.008287707093943393,-0.2070900000000001,0.11713868660694433,0.008282955963905615,0.0,0.0,0.0,-2.4999999999942847e-05,0.0006036348233825389,4.268342769741372e-05
GLU 849,R GLU 849,0.0,0.0,0.0,-4.999999999997229e-06,7.053367989829033e-05,4.9874843358122365e-06,50.451639999999976,0.4366510510717654,0.030875891922507878,-50.45130999999995,0.4366404744247283,0.030875144040623664,0.0,0.0,0.0,0.0003250000000029729,0.0005910795208772025,4.1795633743276534e-05
PHE 850,R PHE 850,0.0,0.0,0.0,-1.9999999999997796e-05,0.0001399999999999846,9.899494936610575e-06,0.2604499999999998,0.03377628605989884,0.002388344091625112,-0.2604199999999998,0.03377193509409994,0.002388036431883001,0.0,0.0,0.0,1.0000000000349729e-05,0.0005830094338859882,4.122499241965124e-05
THR 851,R THR 851,0.0,0.0,0.0,-2.000000000000335e-05,0.00014000000000002343,9.899494936613321e-06,0.19141500000000022,0.11814077524292783,0.008353814330891007,-0.19143500000000008,0.11812445036909137,0.008352659987991829,0.0,0.0,0.0,-3.9999999999766886e-05,0.000623217458035461,4.406812907307171e-05
GLU 852,R GLU 852,0.0,0.0,0.0,-4.999999999997229e-06,7.053367989829033e-05,4.9874843358122365e-06,51.60118999999999,0.402751528738061,0.028478833710393163,-51.600914999999986,0.4027407326990714,0.02847807031515521,0.0,0.0,0.0,0.0002699999999960312,0.0005358171329851866,3.7887992820975956e-05
ALA 853,R ALA 853,0.0,0.0,0.0,-1.5000000000000568e-05,0.00012155245781143678,8.595056718835867e-06,0.2957449999999999,0.03081119885691067,0.0021786807648208734,-0.29572499999999996,0.030740679481755285,0.0021736942919831324,0.0,0.0,0.0,5.000000000054544e-06,0.0005957977844872345,4.212926536268447e-05
GLU 854,R GLU 854,0.0,0.0,0.0,-2.0000000000002238e-05,0.00014000000000001568,9.899494936612774e-06,49.62511500000001,0.40392596075760795,0.028561878594899587,-49.62499499999999,0.40395341931399126,0.02856382020804161,0.0,0.0,0.0,0.00010000000000083275,0.0005999999999983058,4.242640687107305e-05
SER 855,R SER 855,0.0,0.0,0.0,-1.5000000000002789e-05,0.00012155245781145478,8.59505671883714e-06,0.3300599999999999,0.1182010845973929,0.008358078846242128,-0.32995000000000013,0.1182223646354609,0.008359583572164308,0.0,0.0,0.0,9.500000000000507e-05,0.0006371616749302146,4.505413410553334e-05
ASN 856,R ASN 856,0.0,0.0,0.0,-5.0000000000007815e-05,0.00021794494717706776,1.541103500742485e-05,0.6570350000000008,0.0487258019431164,0.0034454344972730255,-0.6569849999999998,0.04875422827817132,0.0034474445427011874,0.0,0.0,0.0,4.263256414560601e-16,0.0006244997998395793,4.415880433162081e-05
MET 857,R MET 857,0.0,0.0,0.0,-4.999999999997229e-06,7.053367989829033e-05,4.9874843358122365e-06,0.46392500000000014,0.10679447258636446,0.0075515095759059155,-0.46385499999999985,0.10685590285520065,0.007555853351872334,0.0,0.0,0.0,6.49999999999984e-05,0.0006251199884821915,4.4202658291101413e-05
ASN 858,R ASN 858,0.0,0.0,0.0,-3.5000000000000586e-05,0.00018377975949489416,1.2995191418367244e-05,0.2779150000000006,0.07807347677028317,0.005520628485507762,-0.27785499999999996,0.07807454114498528,0.005520703748164721,0.0,0.0,0.0,2.500000000001279e-05,0.0006036348233829557,4.268342769744319e-05
ASP 859,R ASP 859,0.0,0.0,0.0,-5.49999999999945e-05,0.00022798026230353718,1.6120638945151895e-05,54.80809,0.3481318312078738,0.02461663785939781,-54.807659999999984,0.34803106815349855,0.02460951283549363,0.0,0.0,0.0,0.0003749999999988063,0.0005517019122699347,3.901121633596565e-05
LEU 860,R LEU 860,0.0,0.0,0.0,-3.4999999999998364e-05,0.00018377975949488245,1.2995191418366418e-05,0.36195499999999975,0.038898752872040664,0.002750557193551964,-0.36192499999999983,0.03886450018976365,0.002748135163160774,0.0,0.0,0.0,-4.999999999922844e-06,0.0006041316081784333,4.271855568721045e-05
VAL 861,R VAL 861,0.0,0.0,0.0,-4.5000000000003926e-05,0.0002073041244162969,1.4658615214270328e-05,0.3525699999999999,0.045027381669381195,0.0031839166917494287,-0.35260500000000006,0.04498698672949709,0.0031810603381576615,0.0,0.0,0.0,-7.99999999998613e-05,0.0006029925372672808,4.263801121065762e-05
SER 862,R SER 862,0.0,0.0,0.0,-3.500000000000281e-05,0.00018377975949490579,1.2995191418368068e-05,0.267845,0.13054072535036695,0.009230623211625513,-0.2678750000000001,0.13052210301324452,0.00922930641353943,0.0,0.0,0.0,-6.499999999992887e-05,0.0005392355700433216,3.812971282346262e-05
GLU 863,R GLU 863,0.0,0.0,0.0,-7.499999999999174e-05,0.0002633913438212895,1.8624580532187124e-05,58.72652499999997,0.4711829256019498,0.03331766418724552,-58.72579499999996,0.471140194613222,0.033314642650055896,0.0,0.0,0.0,0.0006549999999987221,0.0006826236151789568,4.826877872911166e-05
TYR 864,R TYR 864,0.0,0.0,0.0,-7.000000000000562e-05,0.0002551470164434819,1.804161855267016e-05,0.20299999999999996,0.06357247832199074,0.004495253051831444,-0.20299499999999998,0.0635952433362749,0.004496862781428858,0.0,0.0,0.0,-6.500000000017852e-05,0.0005922626106721658,4.1879290824953654e-05
GLN 865,R GLN 865,0.0,0.0,0.0,-6.0000000000000056e-05,0.00023748684174075858,1.679285562374668e-05,0.1934699999999995,0.18345277076130537,0.012972069823278021,-0.1935249999999999,0.18344126955241016,0.012971256564997858,0.0,0.0,0.0,-0.00011500000000022937,0.0005672521485196528,4.011078408608851e-05
GLN 866,R GLN 866,0.0,0.0,0.0,-0.00010500000000000342,0.00030655342111939667,2.1676600286946077e-05,0.4378849999999998,0.25547951341545927,0.018065129639031077,-0.4378999999999999,0.2554427724559851,0.01806253166087193,0.0,0.0,0.0,-0.00011999999999996902,0.0007039886362724591,4.9779513858652575e-05
TYR 867,R TYR 867,0.0,0.0,0.0,-0.00012499999999999068,0.0003307189138830492,2.338535866733539e-05,0.28886000000000045,0.07740174675031467,0.005473130000283132,-0.28882000000000013,0.07743931559614846,0.005475786518848174,0.0,0.0,0.0,-8.499999999993624e-05,0.00065404510547843,4.624797292856686e-05
GLN 868,R GLN 868,0.0,0.0,0.0,-9.500000000000398e-05,0.00029321493822792724,2.0733427116616197e-05,0.3832099999999996,0.18444773216279986,0.013042424218679584,-0.3831499999999998,0.18446559977405047,0.013043687649587476,0.0,0.0,0.0,-3.500000000045134e-05,0.0006736282357508188,4.7632709349813427e-05
ASP 869,R ASP 869,0.0,0.0,0.0,-5.999999999999728e-05,0.0002374868417407476,1.6792855623745904e-05,112.931265,2.3050485037806947,0.16299154279872344,-112.93043000000002,2.3049385425844156,0.1629837673679678,0.0,0.0,0.0,0.0007749999999916213,0.0006590713163282648,4.660337970612602e-05
gtp 870,R gtp 870,0.0,0.0,0.0,-5.9999999999962305e-05,0.0002374868417406091,1.6792855623736113e-05,193.07913000000016,0.7303623231390491,0.05164441514147821,-193.07820499999994,0.7303586605163435,0.051644156154943,0.0,0.0,0.0,0.0008650000000039881,0.0005355137720004327,3.786654196002926e-05
Mg+ 871,R Mg+ 871,0.0,0.0,0.0,0.0,0.0,0.0,-95.56948999999997,0.3524232397265437,0.02492008626583713,95.569105,0.3523868385423362,0.024917512313417496,0.0,0.0,0.0,-0.0003849999999968645,0.0005716423707128094,4.042121967445818e-05
MET 872,L MET   1,0.0,0.0,0.0,-1.4999999999996128e-05,0.00012155245781140079,8.595056718833323e-06,-45.53908500000001,0.21854250793543453,0.015453288933866063,45.538985,0.2185260276830686,0.015452123604045702,0.0,0.0,0.0,-0.0001149999999994833,0.0006178794380778047,4.3690674062054915e-05
ARG 873,L ARG   2,0.0,0.0,0.0,-1.9999999999993358e-05,0.0001399999999999535,9.899494936608376e-06,-45.87734,0.25682004282959014,0.018159919382942275,45.87726999999998,0.25679615865929134,0.018158230517064146,0.0,0.0,0.0,-8.99999999997192e-05,0.0005761076288288247,4.0736961103816444e-05
GLU 874,L GLU   3,0.0,0.0,0.0,-1.4999999999996128e-05,0.00012155245781140079,8.595056718833323e-06,46.94394999999998,0.2558036698368693,0.018088050959405497,-46.94383499999999,0.25580388538090837,0.018088066200670664,0.0,0.0,0.0,0.0001000000000007617,0.0005916079783092554,4.183300132665384e-05
CYS 875,L CYS   4,0.0,0.0,0.0,-2.9999999999996697e-05,0.00017058722109230103,1.206233808181349e-05,0.030220000000000004,0.05512850079586781,0.003898173674940611,-0.030239999999999993,0.05513793975113686,0.003898841109868417,0.0,0.0,0.0,-4.999999999998117e-05,0.0005894913061275237,4.168333000132869e-05
ILE 876,L ILE   5,0.0,0.0,0.0,0.0,0.0,0.0,-0.09068000000000001,0.03700902052202927,0.0026169329376199,0.09062499999999997,0.0370180277027289,0.0026175698414751076,0.0,0.0,0.0,-5.5000000000102744e-05,0.000576172717160424,4.074156354388145e-05
SER 877,L SER   6,0.0,0.0,0.0,-4.5000000000001704e-05,0.00020730412441628666,1.4658615214269603e-05,-0.057409999999999996,0.08232947163683238,0.00582157276859097,0.05745499999999997,0.08234663305199551,0.005822786263894631,0.0,0.0,0.0,2.5153490401663702e-18,0.0005744562646537962,4.062019202317933e-05
ILE 878,L ILE   7,0.0,0.0,0.0,-4.5000000000001704e-05,0.00020730412441628666,1.4658615214269603e-05,-0.13411499999999996,0.03705363376242618,0.002620087570101436,0.13412499999999994,0.03703727008028558,0.002618930483040756,0.0,0.0,0.0,-3.500000000002501e-05,0.0006194957626973287,4.380496547196133e-05
HID 879,L HID   8,0.0,0.0,0.0,-6.499999999998174e-05,0.0002465258607123517,1.7432010784755415e-05,-0.24042499999999997,0.06589039668267321,0.004659154630938982,0.24039500000000003,0.0659247978760646,0.004661587162651778,0.0,0.0,0.0,-9.499999999988517e-05,0.0005881963957728942,4.1591766012049976e-05
VAL 880,L VAL   9,0.0,0.0,0.0,-8.499999999999507e-05,0.00027888169534767064,1.9719913792913874e-05,-0.11227000000000002,0.03952021128486028,0.0027945009393449825,0.1123149999999999,0.03954346690668406,0.0027961453601342127,0.0,0.0,0.0,-4.0000000000004476e-05,0.0006232174580355116,4.406812907307528e-05
GLY 881,L GLY  10,0.0,0.0,0.0,-3.4999999999999475e-05,0.0001837797594948883,1.2995191418366831e-05,-0.5205399999999999,0.023783153701724378,0.0016817229260491246,0.5205950000000003,0.02369875471411255,0.0016757550164025643,0.0,0.0,0.0,1.99999999999112e-05,0.0005912698199636569,4.180908992072509e-05
GLN 882,L GLN  11,0.0,0.0,0.0,-0.00014499999999998626,0.00035210083782913175,2.489728900904439e-05,-0.2914500000000003,0.15530350124836237,0.010981615887473048,0.29141999999999996,0.15534981042794965,0.010984890440964783,0.0,0.0,0.0,-0.00017500000000072902,0.0006740734381361438,4.76641899123798e-05
ALA 883,L ALA  12,0.0,0.0,0.0,-4.9999999999990055e-05,0.0002179449471769903,1.5411035007419373e-05,-0.22531500000000002,0.04683861414474147,0.0033119901683126836,0.22532999999999995,0.04685564106913925,0.003313194153683126,0.0,0.0,0.0,-3.50000000000189e-05,0.0006275149400612253,4.437200694131623e-05
GLY 884,L GLY  13,0.0,0.0,0.0,-6.999999999999673e-05,0.0002551470164434495,1.804161855266787e-05,-0.32838999999999985,0.02632523314236812,0.0018614750871285342,0.32836,0.026392430733070963,0.001866226674335072,0.0,0.0,0.0,-9.999999999999121e-05,0.000599999999999889,4.2426406871185e-05
VAL 885,L VAL  14,0.0,0.0,0.0,-7.499999999999619e-05,0.00026339134382130506,1.8624580532188226e-05,-0.41982999999999976,0.04033820893396396,0.002852342107812569,0.41985999999999973,0.040381436329088215,0.002855398746235108,0.0,0.0,0.0,-4.499999999993287e-05,0.000626877180953334,4.4326910562320886e-05
GLN 886,L GLN  15,0.0,0.0,0.0,-0.00013500000000000957,0.0003417235724968597,2.4163505540382226e-05,-0.6641750000000005,0.1918097869635422,0.013563000105986772,0.6641099999999995,0.19181894562321158,0.013563647721022653,0.0,0.0,0.0,-0.00020000000000035102,0.0005999999999992175,4.242640687113752e-05
ILE 887,L ILE  16,0.0,0.0,0.0,-4.500000000000615e-05,0.00020730412441630712,1.465861521427105e-05,-0.22338499999999967,0.04278874589188213,0.003025621237861788,0.22339999999999996,0.04279544368270994,0.0030260948431931195,0.0,0.0,0.0,-2.9999999999690275e-05,0.0006473793323855922,4.577663159298721e-05
GLY 888,L GLY  17,0.0,0.0,0.0,-1.5000000000000568e-05,0.00012155245781143678,8.595056718835867e-06,-0.367345,0.02849817494156298,0.0020151252752619725,0.36734,0.028509900034897732,0.0020159543645626773,0.0,0.0,0.0,-1.9999999999947838e-05,0.0005741080037761695,4.059556626036015e-05
ASN 889,L ASN  18,0.0,0.0,0.0,-6.0000000000000056e-05,0.00023748684174075855,1.679285562374668e-05,-0.7411849999999995,0.11723280588214258,0.008289611201678919,0.7411199999999997,0.11719716549473529,0.008287091045716937,0.0,0.0,0.0,-0.00012499999999914023,0.0006475916923483058,4.579164770995595e-05
ALA 890,L ALA  19,0.0,0.0,0.0,-2.0000000000002238e-05,0.00014000000000001568,9.899494936612774e-06,-0.2842000000000002,0.02875204340564161,0.0020330764865099135,0.284095,0.028735448056363574,0.002031903018108848,0.0,0.0,0.0,-0.00012500000000005728,0.0006077622890571815,4.297528359417917e-05
CYS 891,L CYS  20,0.0,0.0,0.0,-2.4999999999999466e-05,0.00015612494995995662,1.1039701082909572e-05,-0.399605,0.04135298024326771,0.002924097275228792,0.399545,0.04145935328728582,0.002931618985304858,0.0,0.0,0.0,-8.499999999994845e-05,0.0005547747290567802,3.9228497294697884e-05
TRP 892,L TRP  21,0.0,0.0,0.0,-8.500000000001506e-05,0.00027888169534773623,1.9719913792918512e-05,-0.4610849999999999,0.03864554016959714,0.0027326523516539255,0.46106499999999967,0.038679332659707556,0.002735041841544951,0.0,0.0,0.0,-0.00010500000000006615,0.0006884584228553782,4.868136193660335e-05
GLU 893,L GLU  22,0.0,0.0,0.0,-5.9999999999986734e-05,0.0002374868417407058,1.679285562374295e-05,54.44610000000001,0.5244100685521546,0.037081391559573074,-54.44566499999997,0.5242841813166177,0.03707248998778178,0.0,0.0,0.0,0.0003749999999995879,0.0006437196594779145,4.551785363999286e-05
LEU 894,L LEU  23,0.0,0.0,0.0,-3.500000000000725e-05,0.0001837797594949291,1.2995191418369716e-05,-0.2618900000000001,0.02938005956426897,0.002077483934955927,0.26185499999999984,0.029381354206368664,0.0020775754799767176,0.0,0.0,0.0,-7.000000000007112e-05,0.0006364746656390458,4.500555521268097e-05
TYR 895,L TYR  24,0.0,0.0,0.0,-3.9999999999986715e-05,0.00019595917942258914,1.3856406460546414e-05,-0.3344650000000001,0.12566275810676736,0.008885698839989999,0.33445999999999976,0.12561082118989647,0.008882026345378666,0.0,0.0,0.0,-4.50000000000958e-05,0.0005856406748168654,4.141104925016712e-05
CYS 896,L CYS  25,0.0,0.0,0.0,-5.499999999999172e-05,0.00022798026230352563,1.612063894515108e-05,-0.3514050000000001,0.04274892951875986,0.0030228057951180868,0.3513650000000002,0.04279861884453575,0.003026319361038959,0.0,0.0,0.0,-9.499999999998287e-05,0.0006212688628926739,4.393034258914651e-05
LEU 897,L LEU  26,0.0,0.0,0.0,-4.999999999999449e-05,0.00021794494717700968,1.5411035007420745e-05,-0.3143000000000001,0.023849318648548713,0.0016864014943067582,0.31429499999999994,0.023862690020197273,0.0016873469930634045,0.0,0.0,0.0,-5.500000000020488e-05,0.0005403471106614967,3.8208310614330214e-05
GLU 898,L GLU  27,0.0,0.0,0.0,-2.999999999999503e-05,0.00017058722109229157,1.206233808181282e-05,48.844435000000004,0.2591882053162033,0.01832737375826585,-48.844260000000006,0.25911135135308466,0.018321939362417626,0.0,0.0,0.0,0.00014500000000111868,0.0006196571632747554,4.381637821623992e-05
HIP 899,L HIP  28,0.0,0.0,0.0,-1.9999999999993358e-05,0.0001399999999999535,9.899494936608376e-06,-48.41032000000002,0.27473648756195207,0.019426803339442987,48.410139999999984,0.2747035500333176,0.01942447430445769,0.0,0.0,0.0,-0.00020000000000052864,0.000565685424951085,4.0000000000130595e-05
GLY 900,L GLY  29,0.0,0.0,0.0,-9.999999999998898e-06,9.949874371065103e-05,7.035623639734369e-06,-0.15092500000000003,0.04930993180891628,0.0034867387161930945,0.150935,0.04927281984015123,0.003484114503715399,0.0,0.0,0.0,-1.9706458687096528e-17,0.0005830951894846315,4.123105625618378e-05
ILE 901,L ILE  30,0.0,0.0,0.0,-2.5000000000003908e-05,0.00015612494995998437,1.1039701082911535e-05,0.07674500000000005,0.05254264910527442,0.0037153263483844824,-0.07676499999999999,0.05256471986988994,0.003716886987117043,0.0,0.0,0.0,-4.5000000000046115e-05,0.000577039859974949,4.080287980032223e-05
GLN 902,L GLN  31,0.0,0.0,0.0,-1.9999999999995577e-05,0.00013999999999996906,9.899494936609478e-06,0.2898949999999998,0.09594880913799807,0.006784605358825221,-0.2898199999999999,0.09596185492163058,0.006785527835032465,0.0,0.0,0.0,5.499999999999616e-05,0.0005847862857488672,4.135063481979181e-05
PRO 903,L PRO  32,0.0,0.0,0.0,-5.00000000000006e-05,0.00021794494717703632,1.541103500742263e-05,0.19467000000000007,0.04562423807582966,0.003226120812988863,-0.19463500000000003,0.04558631126774793,0.003223438982670528,0.0,0.0,0.0,-1.5000000000222612e-05,0.0005145629213225029,3.638509310143017e-05
ASP 904,L ASP  33,0.0,0.0,0.0,-2.9999999999997805e-05,0.00017058722109230732,1.2062338081813935e-05,50.788639999999965,0.4982566109962325,0.035232062840646367,-50.78822999999999,0.4981109786986814,0.035221765082130554,0.0,0.0,0.0,0.0003800000000000381,0.0005617828762087538,3.972404813216926e-05
GLY 905,L GLY  34,0.0,0.0,0.0,-1.000000000000001e-05,9.949874371066208e-05,7.03562363973515e-06,-0.09365500000000004,0.04338059445189751,0.0030674712508840245,0.09368499999999993,0.043399029655051116,0.0030687748166002716,0.0,0.0,0.0,1.9999999999933127e-05,0.0005653317610040999,3.997499218261316e-05
GLN 906,L GLN  35,0.0,0.0,0.0,-5.0000000000006704e-05,0.0002179449471770629,1.541103500742451e-05,0.1741900000000002,0.2703126410288639,0.01911399015119546,-0.17415499999999987,0.2702869974212596,0.019112176874312353,0.0,0.0,0.0,-1.4999999999929514e-05,0.000651747650552132,4.608551833278128e-05
MET 907,L MET  36,0.0,0.0,0.0,-3.000000000001002e-05,0.00017058722109237679,1.2062338081818848e-05,0.08648000000000003,0.0959744736896223,0.006786420116674181,-0.08645499999999999,0.09602644414430854,0.00679009498276718,0.0,0.0,0.0,-5.000000000245919e-06,0.0006441855322809483,4.5550795821812417e-05
PRO 908,L PRO  37,0.0,0.0,0.0,-3.4999999999999475e-05,0.0001837797594948883,1.2995191418366831e-05,-0.10826999999999998,0.05379727781217196,0.0038040419950363382,0.10829499999999997,0.053762514589628344,0.0038015838639966896,0.0,0.0,0.0,-9.999999999994458e-06,0.0005915234568468128,4.1827024756728945e-05
SER 909,L SER  38,0.0,0.0,0.0,-9.999999999996679e-06,9.949874371062894e-05,7.035623639732807e-06,-0.13460499999999986,0.10274341329253196,0.007265056426140141,0.1346250000000001,0.10276368217906548,0.007266489652851637,0.0,0.0,0.0,1.000000000010881e-05,0.0005830094338859788,4.122499241965057e-05
ASP 910,L ASP  39,0.0,0.0,0.0,-2.0000000000002238e-05,0.00014000000000001568,9.899494936612774e-06,47.783265,0.36519086074946355,0.025822893406329785,-47.78310500000001,0.3651770173131394,0.025821914527559813,0.0,0.0,0.0,0.00013999999999960265,0.000600333240790763,4.24499705534845e-05
LYS 911,L LYS  40,0.0,0.0,0.0,-1.9999999999998907e-05,0.00013999999999999234,9.899494936611124e-06,-45.083485,0.7911926123101409,0.055945766138919974,45.083420000000004,0.7911016961180553,0.05593933739332563,0.0,0.0,0.0,-8.49999999996598e-05,0.000581184136054027,4.109592437218475e-05
THR 912,L THR  41,0.0,0.0,0.0,0.0,0.0,0.0,-0.08368499999999982,0.06375802518114894,0.004508373196065307,0.08364999999999999,0.06376846791322481,0.004509111608731803,0.0,0.0,0.0,-3.4999999999851814e-05,0.0005777326371255468,4.085186654242611e-05
ILE 913,L ILE  42,0.0,0.0,0.0,-9.999999999999454e-06,9.949874371065656e-05,7.03562363973476e-06,-0.2039700000000001,0.09806665641287039,0.006934359775783188,0.20389500000000013,0.09803730909709817,0.006932284607183972,0.0,0.0,0.0,-8.499999999997954e-05,0.0006227158260394337,4.40326583344666e-05
GLY 914,L GLY  43,0.0,0.0,0.0,-1.000000000000001e-05,9.949874371066208e-05,7.03562363973515e-06,0.184845,0.14430024592841137,0.010203568242286618,-0.18484499999999993,0.14433489174485845,0.010206018071461565,0.0,0.0,0.0,-9.999999999996679e-06,0.000640234332100287,4.52714037776553e-05
GLY 915,L GLY  44,0.0,0.0,0.0,0.0,0.0,0.0,-0.14562999999999995,0.10765947752056026,0.007612674661378884,0.1456100000000001,0.10762731019587912,0.0076104000880374174,0.0,0.0,0.0,-1.9999999999941177e-05,0.0005381449618829882,3.805259518088371e-05
GLY 916,L GLY  45,0.0,0.0,0.0,-1.4999999999998903e-05,0.00012155245781142328,8.595056718834914e-06,-0.1552499999999999,0.07320408117038298,0.0051763102206108256,0.15526499999999996,0.07316204463381291,0.005173337788604197,0.0,0.0,0.0,6.661338147750939e-17,0.0005999999999999967,4.242640687119262e-05
ASP 917,L ASP  46,0.0,0.0,0.0,-9.999999999999454e-06,9.949874371065656e-05,7.03562363973476e-06,44.474250000000026,0.39350971715832483,0.02782533894654518,-44.47412500000002,0.3935018924649772,0.027824785657172498,0.0,0.0,0.0,0.00011499999999969645,0.0005931062299478798,4.193894371601335e-05
ASP 918,L ASP  47,0.0,0.0,0.0,-1.5000000000000568e-05,0.00012155245781143678,8.595056718835867e-06,46.62664499999999,0.328492738088398,0.02322794426728427,-46.62656500000001,0.32843021446791326,0.02322352317968136,0.0,0.0,0.0,6.499999999945772e-05,0.0005837593682307055,4.1278020785710664e-05
SER 919,L SER  48,0.0,0.0,0.0,-5.00000000000167e-06,7.053367989835297e-05,4.987484335816666e-06,0.25315,0.08260059019159643,0.0058407437454488864,-0.25314499999999984,0.08261999742798377,0.005842116044294244,0.0,0.0,0.0,4.5657921887709563e-17,0.0005744562646537506,4.062019202317611e-05
PHE 920,L PHE  49,0.0,0.0,0.0,-2.000000000000002e-05,0.00014000000000000012,9.899494936611673e-06,0.21031000000000014,0.01811750258727627,0.001281100893762787,-0.21027000000000004,0.018108481438264518,0.0012804630021987565,0.0,0.0,0.0,1.999999999991786e-05,0.0005381449618832472,3.805259518090202e-05
ASN 921,L ASN  50,0.0,0.0,0.0,-3.000000000000336e-05,0.00017058722109233892,1.206233808181617e-05,0.1274149999999998,0.23768620653079459,0.01680695284324311,-0.12741499999999997,0.23766857759283197,0.016805706289085263,0.0,0.0,0.0,-3.000000000042746e-05,0.0006157109711534307,4.353734029535456e-05
THR 922,L THR  51,0.0,0.0,0.0,-1.4999999999996128e-05,0.00012155245781140079,8.595056718833323e-06,0.31552000000000013,0.03371111982714181,0.0023837361431164245,-0.31544,0.03375983412281481,0.002387180763997535,0.0,0.0,0.0,6.500000000017825e-05,0.0005837593682332155,4.1278020785888154e-05
PHE 923,L PHE  52,0.0,0.0,0.0,-3.499999999998949e-05,0.00018377975949483585,1.2995191418363123e-05,0.23542499999999986,0.018776963945218786,0.0013277318535759512,-0.23547499999999993,0.018740847766310836,0.0013251780540743153,0.0,0.0,0.0,-8.500000000021934e-05,0.0005725163753118604,4.04830211323359e-05
PHE 924,L PHE  53,0.0,0.0,0.0,-2.4999999999995027e-05,0.00015612494995992891,1.1039701082907613e-05,-0.2316300000000004,0.021826889379841955,0.0015433941492694883,0.23167499999999996,0.021828636581335235,0.001543517695071888,0.0,0.0,0.0,1.9999999999749107e-05,0.0005912698199638804,4.180908992074089e-05
SER 925,L SER  54,0.0,0.0,0.0,-9.999999999998898e-06,9.949874371065103e-05,7.035623639734369e-06,0.010269999999999993,0.16219206854837268,0.011468711152522766,-0.010275000000000045,0.16215036039121222,0.011465761940446873,0.0,0.0,0.0,-1.500000000000168e-05,0.0005610481262778894,3.96720934663102e-05
GLU 926,L GLU  55,0.0,0.0,0.0,-4.999999999999449e-06,7.053367989832165e-05,4.9874843358144515e-06,47.798684999999956,0.29085285932955174,0.020566402915942302,-47.798525,0.2908892562061592,0.020568976563768614,0.0,0.0,0.0,0.00015499999999974535,0.0005924314306299592,4.189122819864919e-05
THR 927,L THR  56,0.0,0.0,0.0,-1.0000000000001119e-05,9.949874371067313e-05,7.035623639735931e-06,-0.31894000000000006,0.06230486658359832,0.00440561936621855,0.3189599999999999,0.062366244074820595,0.004409959410244098,0.0,0.0,0.0,9.999999999963372e-06,0.0005743692192311755,4.061403698231869e-05
GLY 928,L GLY  57,0.0,0.0,0.0,0.0,0.0,0.0,-0.18280000000000002,0.03584550180985054,0.002534659740477998,0.18274999999999994,0.0358957866608326,0.0025382154163900348,0.0,0.0,0.0,-5.0000000000007815e-05,0.0005979130371551514,4.227883631322517e-05
ALA 929,L ALA  58,0.0,0.0,0.0,0.0,0.0,0.0,-0.006744999999999982,0.05477645456763338,0.0038732802474130395,0.0067049999999999966,0.05475361152472048,0.003871665000358375,0.0,0.0,0.0,-3.9999999999997815e-05,0.0006069596362197835,4.291852746775289e-05
GLY 930,L GLY  59,0.0,0.0,0.0,-1.0000000000001119e-05,9.949874371067313e-05,7.035623639735931e-06,0.06115999999999998,0.03994727024466126,0.0028246985679891566,-0.06111500000000001,0.03995049154891589,0.0028249263485974284,0.0,0.0,0.0,3.499999999997283e-05,0.0006031376294014394,4.264827077385366e-05
LYS 931,L LYS  60,0.0,0.0,0.0,-2.5000000000002796e-05,0.00015612494995997743,1.1039701082911044e-05,-50.54782000000003,0.5104548536329148,0.03609460884934206,50.54753000000002,0.5103729020028159,0.03608881399400484,0.0,0.0,0.0,-0.00031499999999802243,0.0006047933531373752,4.276534812199883e-05
HIP 932,L HIP  61,0.0,0.0,0.0,-3.000000000001002e-05,0.00017058722109237679,1.2062338081818848e-05,-48.40846,0.2934030647442281,0.020746729670155933,48.40821500000001,0.2934028268024681,0.02074671284513273,0.0,0.0,0.0,-0.0002749999999988972,0.0006475916923470758,4.579164770986897e-05
VAL 933,L VAL  62,0.0,0.0,0.0,-2.500000000000002e-05,0.0001561249499599601,1.1039701082909819e-05,-0.28971000000000013,0.02849010178991918,0.0020145544172346847,0.2897700000000001,0.028509947386831817,0.002015957712850047,0.0,0.0,0.0,3.4999999999971374e-05,0.0005777326371254602,4.0851866542419985e-05
PRO 934,L PRO  63,0.0,0.0,0.0,-6.000000000000227e-05,0.00023748684174076736,1.6792855623747304e-05,0.08973500000000001,0.03773930013924474,0.002668571504569437,-0.08969499999999998,0.037759263432964464,0.0026699831226058407,0.0,0.0,0.0,-1.99999999999001e-05,0.0006079473661426824,4.298837052039916e-05
ARG 935,L ARG  64,0.0,0.0,0.0,-6.500000000001726e-05,0.00024652586071248646,1.7432010784764946e-05,-48.77606000000001,0.24374163862057024,0.01723513655261261,48.77586000000003,0.24375951344765212,0.017236400493756823,0.0,0.0,0.0,-0.00026499999999970216,0.0006669145372538589,4.71579791764092e-05
ALA 936,L ALA  65,0.0,0.0,0.0,-1.0000000000001119e-05,9.949874371067313e-05,7.035623639735931e-06,-0.11111499999999994,0.032070263095272694,0.0022677100509103996,0.11114499999999994,0.03203535507841317,0.0022652416813664857,0.0,0.0,0.0,2.0000000000001682e-05,0.0005287721626561045,3.7389838191680754e-05
VAL 937,L VAL  66,0.0,0.0,0.0,-3.0000000000005578e-05,0.00017058722109235152,1.206233808181706e-05,-0.11069999999999997,0.0377013262366197,0.002665886344164009,0.11073000000000004,0.03762840815128892,0.0026607302569031555,0.0,0.0,0.0,3.8857805861880476e-17,0.0006480740698409423,4.582575694956945e-05
PHE 938,L PHE  67,0.0,0.0,0.0,-8.499999999999286e-05,0.0002788816953476634,1.9719913792913362e-05,-0.034825,0.042251087264116666,0.0029876030316961467,0.034784999999999996,0.042166915644851255,0.0029816511994195443,0.0,0.0,0.0,-0.00012499999999980636,0.0006319612329880701,4.468640732928761e-05
VAL 939,L VAL  68,0.0,0.0,0.0,-4.500000000001281e-05,0.0002073041244163378,1.465861521427322e-05,-0.09789500000000001,0.03791390213365037,0.002680917729994729,0.09782500000000001,0.03790071734149623,0.002679985424400656,0.0,0.0,0.0,-0.00011500000000006546,0.0006178794380781921,4.369067406208231e-05
ASP 940,L ASP  69,0.0,0.0,0.0,-8.499999999999507e-05,0.00027888169534767064,1.9719913792913874e-05,61.45695499999998,0.42654247499736186,0.030161107653472796,-61.455979999999954,0.42631163438112646,0.030144784756961463,0.0,0.0,0.0,0.0008900000000012653,0.0006692533152685427,4.732335575579649e-05
LEU 941,L LEU  70,0.0,0.0,0.0,-0.00011999999999999122,0.0003249615361854146,2.297825058615043e-05,0.19535500000000025,0.06736630444814382,0.0047635170698759974,-0.19522000000000003,0.06735147808326095,0.004762468687561095,0.0,0.0,0.0,1.5000000000284785e-05,0.0006517476505517558,4.6085518332754685e-05
GLU 942,L GLU  71,0.0,0.0,0.0,-0.00022000000000000687,0.00041424630354417255,2.9291637031754534e-05,64.693035,0.5859668452844957,0.04143411298511555,-64.69161,0.5854794171441555,0.041399646610777975,0.0,0.0,0.0,0.0012049999999973692,0.0009071796955405625,6.414729144714793e-05
PRO 943,L PRO  72,0.0,0.0,0.0,-0.00017999999999998684,0.0003841874542459429,2.7166155414410267e-05,-0.455605,0.051100087817929775,0.0036133218615286232,0.45545999999999986,0.051085207252200754,0.0036122696466351347,0.0,0.0,0.0,-0.0003249999999998909,0.0007206767652700093,5.095954277660093e-05
THR 944,L THR  73,0.0,0.0,0.0,-0.00017000000000000294,0.00037563279941986547,2.656124997058731e-05,-0.35264499999999926,0.10675551027933049,0.007548754524754476,0.35261,0.10673503595352367,0.007547306771292654,0.0,0.0,0.0,-0.0002049999999996499,0.0006426313095392134,4.544089567779691e-05
VAL 945,L VAL  74,0.0,0.0,0.0,-0.00017999999999999906,0.00038418745424596894,2.7166155414412107e-05,-0.2535849999999999,0.04621160866059599,0.003267654185344641,0.25356000000000006,0.0462383650229972,0.003269546145874019,0.0,0.0,0.0,-0.0002050000000000024,0.0006804226627619882,4.811314789120092e-05
ILE 946,L ILE  75,0.0,0.0,0.0,-0.00012500000000002066,0.0003307189138831285,2.3385358667341e-05,-0.3635749999999999,0.03467353998368273,0.0024517895250204948,0.3635300000000001,0.03467130081205281,0.002451631191676119,0.0,0.0,0.0,-0.00016999999999987912,0.0007149125820685136,5.055195347362301e-05
ASP 947,L ASP  76,0.0,0.0,0.0,-0.00017999999999998738,0.0003841874542459441,2.7166155414410352e-05,61.59437500000002,0.5306850331142453,0.037525098558929035,-61.592964999999964,0.5304951213537744,0.03751166976956343,0.0,0.0,0.0,0.0012299999999986254,0.0007855571271370852,5.554727716080558e-05
GLU 948,L GLU  77,0.0,0.0,0.0,-0.0001949999999999863,0.00039620070671312284,2.8015620642775165e-05,60.81162499999999,0.6980599719043948,0.04936029398084884,-60.81054499999999,0.6979081157110684,0.04934955612644221,0.0,0.0,0.0,0.0008850000000012415,0.0008317301244993275,5.881220111506059e-05
VAL 949,L VAL  78,0.0,0.0,0.0,-4.4999999999997265e-05,0.0002073041244162662,1.4658615214268156e-05,-0.22238,0.03734133902259104,0.002640431404145997,0.22235000000000016,0.03737014182472318,0.002642468069816478,0.0,0.0,0.0,-7.500000000007598e-05,0.0006159342497376442,4.355312847545367e-05
ARG 950,L ARG  79,0.0,0.0,0.0,-0.00015999999999998904,0.00036660605559644217,2.592296279362967e-05,-59.984994999999955,0.6131649900159409,0.04335731224264535,59.98387499999999,0.6130252355132418,0.04334743010698936,0.0,0.0,0.0,-0.001280000000002275,0.0006569627082247737,4.645427859724167e-05
THR 951,L THR  80,0.0,0.0,0.0,-0.00011500000000000392,0.0003190219428189963,2.2558257911461925e-05,0.052380000000000176,0.10256834599426862,0.00725267729876354,-0.05235999999999999,0.1025112696243687,0.007248641389943365,0.0,0.0,0.0,-9.499999999988962e-05,0.0006212688628927814,4.3930342589154116e-05
GLY 952,L GLY  81,0.0,0.0,0.0,-4.0000000000004476e-05,0.00019595917942267618,1.3856406460552569e-05,0.007245000000000044,0.05704046787150334,0.004033370163399341,-0.007259999999999981,0.057020894415994575,0.00403198611108719,0.0,0.0,0.0,-5.499999999990304e-05,0.0006016435821978751,4.254262568294835e-05
THR 953,L THR  82,0.0,0.0,0.0,-5.00000000000006e-05,0.00021794494717703632,1.541103500742263e-05,0.09583500000000005,0.08646321631190912,0.006113872657735025,-0.09574999999999999,0.08643452724461449,0.00611184403433203,0.0,0.0,0.0,3.5000000000086076e-05,0.0006586159730828296,4.657118207646454e-05
TYR 954,L TYR  83,0.0,0.0,0.0,-7.49999999999873e-05,0.0002633913438212739,1.862458053218602e-05,-0.10583999999999995,0.08903535477550499,0.006295750312710963,0.10591499999999993,0.08900740292245365,0.00629377381822703,0.0,0.0,0.0,8.021361352916756e-17,0.0006324555320336377,4.472135954999309e-05
ARG 955,L ARG  84,0.0,0.0,0.0,-9.000000000000007e-05,0.00028618176042508395,2.023610634484808e-05,-57.22228999999997,0.7365860750130225,0.05208450085692912,57.221404999999976,0.7363836846217711,0.05207018969511903,0.0,0.0,0.0,-0.0009749999999964132,0.000659071316324096,4.660337970583124e-05
GLN 956,L GLN  85,0.0,0.0,0.0,-6.500000000000117e-05,0.0002465258607124255,1.7432010784760632e-05,0.13428999999999966,0.26138660237280753,0.01848282390491239,-0.1342150000000001,0.26140365103609403,0.018484029427454397,0.0,0.0,0.0,9.999999999870113e-06,0.0006556675987116278,4.63627005253292e-05
LEU 957,L LEU  86,0.0,0.0,0.0,-2.9999999999992255e-05,0.00017058722109227577,1.2062338081811704e-05,-0.18585499999999988,0.030345740640162308,0.0021457678986786972,0.18592000000000014,0.03035611305816257,0.002146501339389226,0.0,0.0,0.0,3.50000000001574e-05,0.0006194957626973481,4.38049654719627e-05
PHE 958,L PHE  87,0.0,0.0,0.0,-7.500000000002061e-05,0.00026339134382139087,1.8624580532194294e-05,0.05398500000000009,0.05319797717018939,0.0037616650402448057,-0.053980000000000014,0.053166715151493,0.003759454481703426,0.0,0.0,0.0,-7.00000000000145e-05,0.0006519969325082451,4.610314522894078e-05
HIE 959,L HIE  88,0.0,0.0,0.0,-4.499999999999504e-05,0.00020730412441625595,1.4658615214267431e-05,0.44148,0.10880849966799391,0.00769392279659727,-0.4414500000000002,0.10871364909706509,0.007687215848406951,0.0,0.0,0.0,-1.5000000000462421e-05,0.000603966058648927,4.2706849567716836e-05
PRO 960,L PRO  89,0.0,0.0,0.0,-3.0000000000000028e-05,0.00017058722109231995,1.2062338081814828e-05,0.24758999999999998,0.049681907169511874,0.00351304134618424,-0.24760499999999996,0.0496150075581977,0.00350831082930234,0.0,0.0,0.0,-4.4999999999904004e-05,0.0006107167919747939,4.318419849898708e-05
GLU 961,L GLU  90,0.0,0.0,0.0,-4.4999999999997265e-05,0.0002073041244162662,1.4658615214268156e-05,55.70697999999999,0.9961954625485783,0.0704416566955369,-55.70637499999998,0.9960906908394104,0.07043424821693399,0.0,0.0,0.0,0.0005599999999977712,0.000690217357069563,4.8805737367654455e-05
GLN 962,L GLN  91,0.0,0.0,0.0,-7.000000000001005e-05,0.00025514701644349815,1.8041618552671308e-05,0.053245000000000715,0.08253662808111258,0.005836220941242672,-0.05321500000000003,0.08254997743791329,0.0058371648833144985,0.0,0.0,0.0,-3.9999999999480454e-05,0.0006468384651521805,4.5738386504140516e-05
LEU 963,L LEU  92,0.0,0.0,0.0,-7.500000000000535e-05,0.0002633913438213372,1.86245805321905e-05,-0.060780000000000015,0.10387849440572383,0.007345318781373616,0.06081999999999997,0.10382450385145126,0.0073415010726690004,0.0,0.0,0.0,-3.500000000003167e-05,0.0006586159730829153,4.6571182076470605e-05
ILE 964,L ILE  93,0.0,0.0,0.0,-8.000000000000341e-05,0.00027129319932502223,1.918332609325169e-05,0.009204999999999987,0.04446889896320798,0.0031444260008783795,-0.009220000000000023,0.04448158720189738,0.003145323194840238,0.0,0.0,0.0,-9.500000000000952e-05,0.000604958676274838,4.277703823315753e-05
THR 965,L THR  94,0.0,0.0,0.0,-8.499999999999896e-05,0.00027888169534768343,1.971991379291478e-05,0.04901500000000009,0.05211597427852614,0.0036851558820489524,-0.048985,0.05215232281500033,0.003687726111711663,0.0,0.0,0.0,-5.499999999981409e-05,0.0005932748098478179,4.1950864115055155e-05
GLY 966,L GLY  95,0.0,0.0,0.0,-4.000000000000004e-05,0.0001959591794226544,1.3856406460551029e-05,-0.19174499999999992,0.05613884550825769,0.003969615834687297,0.1917199999999999,0.056056414441168455,0.003963787078035372,0.0,0.0,0.0,-6.499999999998396e-05,0.0006251199884821505,4.4202658291098506e-05
LYS 967,L LYS  96,0.0,0.0,0.0,-0.00026499999999999967,0.0004413332074521467,3.1206970375222225e-05,-67.795885,0.5785596008798956,0.040910341710275654,67.79348999999998,0.5781185604199317,0.040879155440273846,0.0,0.0,0.0,-0.0026599999999992008,0.0009562426470267453,6.761656601723857e-05
GLU 968,L GLU  97,0.0,0.0,0.0,-0.00030000000000000415,0.0004582575694955904,3.240370349203975e-05,69.34757499999998,0.630271675057472,0.04456693754229426,-69.34533000000002,0.6297596216792597,0.044530729900687925,0.0,0.0,0.0,0.0019450000000009026,0.0009858879246666579,6.971280370217259e-05
ASP 969,L ASP  98,0.0,0.0,0.0,-0.0002150000000000013,0.000410822346032932,2.9049526674285255e-05,67.13582000000001,0.5441095915343936,0.03847435818826122,-67.13413500000003,0.5436620243959015,0.03844271041239482,0.0,0.0,0.0,0.0014699999999989188,0.0008939239341233022,6.320996756835435e-05
ALA 970,L ALA  99,0.0,0.0,0.0,-0.00012499999999998846,0.00033071891388304327,2.3385358667334972e-05,0.40155000000000024,0.06901853012053911,0.004880347067576119,-0.4014749999999999,0.06906221380031292,0.004883435970195643,0.0,0.0,0.0,-5.000000000001392e-05,0.0006304760106459415,4.4581386250318715e-05
ALA 971,L ALA 100,0.0,0.0,0.0,-0.0001299999999999968,0.00033630343441599643,2.378024390118764e-05,0.39933499999999994,0.06743776964728297,0.004768570422569012,-0.39921999999999996,0.06745288429711528,0.00476963918970818,0.0,0.0,0.0,-1.5000000000083835e-05,0.0006743700764417503,4.76851654081252e-05
ASN 972,L ASN 101,0.0,0.0,0.0,-0.00021000000000001462,0.00040730823708835437,2.880104164783134e-05,0.4911350000000003,0.1232126891801321,0.008712452804750175,-0.4911150000000004,0.12326026032342917,0.00871581659255159,0.0,0.0,0.0,-0.00019000000000040984,0.0007374957627009813,5.2148825490220873e-05
ASN 973,L ASN 102,0.0,0.0,0.0,-0.00020499999999998742,0.00040370162248866436,2.854601548377462e-05,-0.8520900000000003,0.09357746470170808,0.006616925985682256,0.8518650000000001,0.09354018802097874,0.006614290126309872,0.0,0.0,0.0,-0.0004300000000000637,0.0007036334272904256,4.9754396790659145e-05
TYR 974,L TYR 103,0.0,0.0,0.0,-0.0001450000000000262,0.00035210083782922873,2.4897289009051248e-05,-0.21531500000000015,0.08474158232532573,0.005992134751071591,0.21522499999999997,0.08472876946468663,0.00599122874500716,0.0,0.0,0.0,-0.0002350000000000646,0.000663155336252216,4.6892163524398704e-05
ALA 975,L ALA 104,0.0,0.0,0.0,-9.500000000000952e-05,0.00029321493822794437,2.073342711661741e-05,-0.3690749999999997,0.054727318361127805,0.003869805792930852,0.36899999999999994,0.05470566698249885,0.003868274809265795,0.0,0.0,0.0,-0.00017000000000001237,0.0006009159675030175,4.249117555446587e-05
ARG 976,L ARG 105,0.0,0.0,0.0,-0.00023499999999994082,0.0004239988207529704,2.9981244136952482e-05,-67.09511499999995,0.6979109483186502,0.049349756422045164,67.09334500000003,0.6976904442279649,0.04933416442826487,0.0,0.0,0.0,-0.0020050000000034628,0.0008631193428481652,6.103175403012142e-05
GLY 977,L GLY 106,0.0,0.0,0.0,-6.500000000000838e-05,0.00024652586071245285,1.7432010784762567e-05,-0.19086499999999984,0.047519646200282685,0.003360146406780544,0.19086499999999998,0.04746500579374252,0.0033562827465814103,0.0,0.0,0.0,-6.499999999998618e-05,0.0005922626106719659,4.187929082493951e-05
HID 978,L HID 107,0.0,0.0,0.0,-7.499999999999396e-05,0.0002633913438212972,1.862458053218767e-05,-0.440565,0.1254052860727973,0.008867492817871388,0.4405600000000002,0.12538626878569978,0.008866148092604744,0.0,0.0,0.0,-8.000000000018658e-05,0.0006584831053260295,4.656178690728111e-05
TYR 979,L TYR 108,0.0,0.0,0.0,-0.00013000000000000124,0.0003363034344160079,2.3780243901188453e-05,-0.2704300000000001,0.21631258655011257,0.015295609680558656,0.2703850000000001,0.21633149741773589,0.015296946880832113,0.0,0.0,0.0,-0.00017499999999998517,0.0007310095758607301,5.1690182820342417e-05
THR 980,L THR 109,0.0,0.0,0.0,-0.0001299999999999951,0.00033630343441599215,2.378024390118734e-05,-0.2886649999999999,0.09744440863897713,0.006890360213733372,0.28859000000000007,0.09736976892239181,0.0068850823887590396,0.0,0.0,0.0,-0.00020499999999971653,0.0006268771809530816,4.4326910562303044e-05
ILE 981,L ILE 110,0.0,0.0,0.0,-0.00017500000000000515,0.0003799671038392778,2.686773157525664e-05,-0.13837500000000008,0.05368001839604742,0.0037957505022063747,0.13834500000000002,0.05369335131093954,0.0037966932816596946,0.0,0.0,0.0,-0.0002049999999997798,0.0006188497394358606,4.3759284729062504e-05
GLY 982,L GLY 111,0.0,0.0,0.0,-3.4999999999993925e-05,0.00018377975949485916,1.2995191418364771e-05,-0.23181499999999988,0.04028114664455379,0.002848307194633373,0.23174000000000006,0.04025807248242203,0.0028466756049820166,0.0,0.0,0.0,-0.00010999999999993716,0.0006065476073648476,4.288939262801592e-05
LYS 983,L LYS 112,0.0,0.0,0.0,-0.00011999999999999678,0.0003249615361854297,2.2978250586151495e-05,-62.88283500000001,0.6252797516093133,0.044213955250158546,62.88157000000002,0.6251515936910519,0.04420489311685201,0.0,0.0,0.0,-0.0013850000000007866,0.0007257926701223056,5.132129187789732e-05
GLU 984,L GLU 113,0.0,0.0,0.0,-0.000140000000000004,0.0003469870314579594,2.4535688292771297e-05,61.77538000000006,0.6596060154288395,0.04664118864211708,-61.77420000000006,0.6594752231852046,0.046631940233877005,0.0,0.0,0.0,0.0010400000000004184,0.0007405403432613528,5.2364109846231614e-05
ILE 985,L ILE 114,0.0,0.0,0.0,-9.500000000000286e-05,0.0002932149382279238,2.0733427116615957e-05,-0.26413500000000006,0.03710534698665338,0.002623744247254243,0.26409000000000016,0.03707845600884559,0.0026218427679781803,0.0,0.0,0.0,-0.00014000000000020664,0.0006711184694224667,4.745524207081628e-05
ILE 986,L ILE 115,0.0,0.0,0.0,-2.9999999999998917e-05,0.00017058722109231366,1.2062338081814384e-05,-0.30717999999999984,0.031817253181254536,0.0022498195483194334,0.30725499999999983,0.031807388685651014,0.00224912202314601,0.0,0.0,0.0,4.49999999999573e-05,0.0005224700948379395,3.694421470270856e-05
ASP 987,L ASP 116,0.0,0.0,0.0,-4.4999999999997265e-05,0.0002073041244162662,1.4658615214268156e-05,55.90238999999997,0.828078600076822,0.05855399934697839,-55.90183499999996,0.8280533785807195,0.05855221591788582,0.0,0.0,0.0,0.0005100000000028615,0.0006323764701531712,4.4715769030811974e-05
LEU 988,L LEU 117,0.0,0.0,0.0,-6.999999999999506e-05,0.0002551470164434435,1.8041618552667446e-05,-0.43943999999999994,0.037578935588970484,0.0026572320184733516,0.43945,0.03757109926525906,0.0026566779067097594,0.0,0.0,0.0,-5.9999999999928444e-05,0.0005969924622637418,4.221374183839459e-05
VAL 989,L VAL 118,0.0,0.0,0.0,-6.000000000000227e-05,0.00023748684174076736,1.6792855623747304e-05,-0.33815500000000015,0.0245420246719769,0.001735383206960242,0.33809499999999965,0.02452439550733481,0.0017341366367737345,0.0,0.0,0.0,-0.00012000000000004562,0.0006599999999998509,4.666904755830159e-05
LEU 990,L LEU 119,0.0,0.0,0.0,-3.5000000000000586e-05,0.00018377975949489416,1.2995191418367244e-05,-0.3248200000000002,0.022398160638766127,0.001583789127377714,0.32476,0.022310141191841517,0.001577565212598046,0.0,0.0,0.0,-9.500000000013831e-05,0.0005966364051916489,4.218856480137796e-05
ASP 991,L ASP 120,0.0,0.0,0.0,-4.000000000000225e-05,0.0001959591794226653,1.38564064605518e-05,53.30518999999998,0.33965459499753997,0.02401720673839309,-53.30478999999997,0.3396050145434164,0.024013700870860584,0.0,0.0,0.0,0.0003600000000021453,0.0006086049621882032,4.303486958270608e-05
ARG 992,L ARG 121,0.0,0.0,0.0,-6.000000000000893e-05,0.00023748684174079373,1.6792855623749167e-05,-55.59662000000003,0.44917716504611693,0.03176162193582583,55.59606499999999,0.4491251393312695,0.031757943162249364,0.0,0.0,0.0,-0.0006149999999978206,0.0006377891501117193,4.509850330112016e-05
ILE 993,L ILE 122,0.0,0.0,0.0,-3.9999999999997815e-05,0.00019595917942264357,1.3856406460550263e-05,-0.30852,0.020632246605739007,0.001458920148603118,0.30847500000000005,0.020643143534837042,0.0014596906778490508,0.0,0.0,0.0,-8.500000000002394e-05,0.0006064445564106235,4.2882105825161954e-05
ARG 994,L ARG 123,0.0,0.0,0.0,-3.999999999999559e-05,0.00019595917942263265,1.385640646054949e-05,-50.19250500000001,0.2962754123669733,0.02094983531835275,50.192249999999994,0.2962637971468138,0.020949013998258773,0.0,0.0,0.0,-0.0002949999999987085,0.0005983101202517243,4.230691432825329e-05
LYS 995,L LYS 124,0.0,0.0,0.0,-4.500000000001059e-05,0.00020730412441632756,1.4658615214272495e-05,-51.911325000000005,0.3514497821514963,0.02485125242058579,51.91100000000002,0.3514229218446377,0.02484935311007334,0.0,0.0,0.0,-0.0003699999999999193,0.000594222180669626,4.2017853348295036e-05
LEU 996,L LEU 125,0.0,0.0,0.0,-2.0000000000002238e-05,0.00014000000000001568,9.899494936612774e-06,-0.35489000000000004,0.02201472007543908,0.0015566757851266596,0.3548249999999999,0.022056844175901546,0.0015596544088354988,0.0,0.0,0.0,-8.50000000001927e-05,0.0005637153537026506,3.986069492621174e-05
ALA 997,L ALA 126,0.0,0.0,0.0,-1.0000000000002229e-05,9.949874371068417e-05,7.035623639736712e-06,-0.28161500000000006,0.01633758779624503,0.0011552419118955443,0.28162499999999996,0.01636442406563717,0.0011571395227024375,0.0,0.0,0.0,-5.870304242705516e-17,0.0005477225575051909,3.872983346207592e-05
ASP 998,L ASP 127,0.0,0.0,0.0,-3.500000000000003e-05,0.00018377975949489126,1.299519141836704e-05,48.88382500000002,0.31164724348505846,0.02203678792063799,-48.883650000000024,0.31162103185971246,0.022034934478835186,0.0,0.0,0.0,0.00014000000000066848,0.0005834380858309945,4.1255302689359516e-05
GLN 999,L GLN 128,0.0,0.0,0.0,-2.4999999999998287e-05,0.00015612494995994927,1.1039701082909053e-05,-0.16652500000000006,0.10096469370527489,0.00713928195794226,0.166525,0.10097509284472088,0.007140017288144337,0.0,0.0,0.0,-2.4999999999835155e-05,0.0005606915373006175,3.964687881791767e-05
CYS1000,L CYS 129,0.0,0.0,0.0,-5.499999999999616e-05,0.00022798026230354406,1.6120638945152383e-05,0.039940000000000024,0.06229844620855323,0.004405165377145335,-0.039950000000000034,0.0623485966161228,0.004408711546472506,0.0,0.0,0.0,-6.499999999993067e-05,0.000608912965866228,4.3056648731642254e-05
THR1001,L THR 130,0.0,0.0,0.0,-1.5000000000000568e-05,0.00012155245781143678,8.595056718835867e-06,-0.09379499999999968,0.07596251032581793,0.005371360616733899,0.09377000000000006,0.0759194777379295,0.005368317753263107,0.0,0.0,0.0,-3.999999999972026e-05,0.0005986651818835829,4.2332020977015935e-05
GLY1002,L GLY 131,0.0,0.0,0.0,0.0,0.0,0.0,-0.09247500000000011,0.03830429969337624,0.002708523006178813,0.09247500000000004,0.03838293077658336,0.0027140830633935933,0.0,0.0,0.0,-2.5951463200613036e-17,0.0005744562646537674,4.0620192023177294e-05
LEU1003,L LEU 132,0.0,0.0,0.0,-1.9999999999993358e-05,0.0001399999999999535,9.899494936608376e-06,-0.20679499999999998,0.0508109532974931,0.003592876963521034,0.20677499999999988,0.0508076212294968,0.003592641350733478,0.0,0.0,0.0,-4.0000000000139926e-05,0.0005817215828901012,4.1133927602416286e-05
GLN1004,L GLN 133,0.0,0.0,0.0,-5.00000000000167e-06,7.053367989835297e-05,4.987484335816666e-06,-0.05108500000000035,0.06690342125033644,0.004730786285069306,0.05105000000000001,0.06689818756887216,0.00473041620790391,0.0,0.0,0.0,-4.000000000058179e-05,0.0005902541825343697,4.1737273509377504e-05
GLY1005,L GLY 134,0.0,0.0,0.0,-5.00000000000167e-06,7.053367989835297e-05,4.987484335816666e-06,-0.11966999999999996,0.027131367455401182,0.0019184773910578179,0.11967000000000004,0.027060508125310533,0.0019134668797760746,0.0,0.0,0.0,-4.999999999935057e-06,0.0005787702480259351,4.092523671281587e-05
PHE1006,L PHE 135,0.0,0.0,0.0,-3.500000000000281e-05,0.00018377975949490579,1.2995191418368068e-05,-0.23454999999999976,0.050077315223562846,0.003541000917819762,0.23459500000000014,0.050095917747855954,0.0035423163149272464,0.0,0.0,0.0,1.0000000000163212e-05,0.0006081940479813803,4.300581356049305e-05
SER1007,L SER 136,0.0,0.0,0.0,-2.000000000000668e-05,0.00014000000000004674,9.89949493661497e-06,0.004410000000000052,0.10677753462222289,0.007550311880975516,-0.004480000000000018,0.10682171876542707,0.007553436171703575,0.0,0.0,0.0,-8.999999999995539e-05,0.0005673623181002874,4.0118574251843225e-05
VAL1008,L VAL 137,0.0,0.0,0.0,-3.0000000000005578e-05,0.00017058722109235152,1.206233808181706e-05,-0.02932500000000001,0.06304275830735834,0.004457796190383763,0.029214999999999988,0.06299570441704737,0.004454468977891753,0.0,0.0,0.0,-0.00013999999999999375,0.0006327716807822843,4.474371464239626e-05
PHE1009,L PHE 138,0.0,0.0,0.0,-5.999999999999783e-05,0.00023748684174074977,1.6792855623746057e-05,0.10795500000000004,0.038156296662543165,0.00269805761150499,-0.10796999999999998,0.03815729419128158,0.0026981281474385264,0.0,0.0,0.0,-7.499999999994955e-05,0.000655267121104116,4.6334382482130705e-05
HID1010,L HID 139,0.0,0.0,0.0,-4.999999999999893e-05,0.00021794494717702903,1.541103500742211e-05,-0.06275,0.05023591842496781,0.0035522158577428963,0.062745,0.050210954731014584,0.0035504506580151174,0.0,0.0,0.0,-5.500000000024041e-05,0.0006260790684893806,4.4270475488779794e-05
SER1011,L SER 140,0.0,0.0,0.0,-7.999999999999563e-05,0.0002712931993249959,1.9183326093249828e-05,-0.2689949999999999,0.16653643737933174,0.01177590441855743,0.26905,0.1665013438384208,0.011773422930482032,0.0,0.0,0.0,-2.4999999999924805e-05,0.0006514407110398347,4.606381443172534e-05
PHE1012,L PHE 141,0.0,0.0,0.0,-0.00011000000000000566,0.00031288975694325645,2.2124646889838727e-05,0.1221449999999999,0.0767163866132916,0.005424667720238736,-0.12211500000000004,0.0766644753128852,0.005420997036984979,0.0,0.0,0.0,-8.000000000010665e-05,0.0006193545026882776,4.379497688093029e-05
GLY1013,L GLY 142,0.0,0.0,0.0,-4.4999999999997265e-05,0.0002073041244162662,1.4658615214268156e-05,0.2692100000000001,0.04074047005128796,0.0028807862641993167,-0.26915500000000003,0.04069534340683184,0.002877595328568605,0.0,0.0,0.0,9.99999999995005e-06,0.0005566866263887345,3.9363688851533624e-05
GLY1014,L GLY 143,0.0,0.0,0.0,-6.49999999999995e-05,0.00024652586071241913,1.7432010784760185e-05,-0.30791000000000013,0.07950246474166614,0.005621673193987653,0.30781500000000006,0.07947283042021329,0.005619577731022136,0.0,0.0,0.0,-0.00015999999999995572,0.0005517245689652234,3.901281840625345e-05
GLY1015,L GLY 144,0.0,0.0,0.0,-6.000000000000672e-05,0.00023748684174078493,1.6792855623748544e-05,-0.41666500000000006,0.04782366333730608,0.0033816436646991604,0.41651999999999995,0.04784704379583034,0.003383296912776136,0.0,0.0,0.0,-0.00020500000000006348,0.000658008358609542,4.6528217245023666e-05
THR1016,L THR 145,0.0,0.0,0.0,-0.00012500000000001065,0.00033071891388310203,2.338535866733913e-05,-0.2319450000000006,0.04573895467760566,0.0032342325016919116,0.23198500000000022,0.04568582685034705,0.0032304757969994847,0.0,0.0,0.0,-8.500000000056573e-05,0.0006540451054779287,4.624797292853141e-05
GLY1017,L GLY 146,0.0,0.0,0.0,-3.9999999999997815e-05,0.00019595917942264354,1.3856406460550262e-05,-0.3424999999999999,0.04219680082660389,0.0029837644008869724,0.34243500000000004,0.0422719265588872,0.002989076592360886,0.0,0.0,0.0,-0.00010500000000003951,0.00066631449031222,4.711554945026288e-05
SER1018,L SER 147,0.0,0.0,0.0,-6.999999999999895e-05,0.00025514701644345765,1.8041618552668445e-05,-0.35733500000000007,0.06072810531376675,0.004294125507597528,0.3573999999999999,0.06066761904014456,0.004289848482172833,0.0,0.0,0.0,-5.000000000027413e-06,0.0006891843004595128,4.873268923422285e-05
GLY1019,L GLY 148,0.0,0.0,0.0,-3.499999999998949e-05,0.00018377975949483585,1.2995191418363123e-05,-0.45048499999999997,0.03777935646619998,0.002671403914611385,0.4504549999999999,0.037743052009612026,0.002668836801867321,0.0,0.0,0.0,-6.500000000003558e-05,0.0005922626106719986,4.187929082494183e-05
PHE1020,L PHE 149,0.0,0.0,0.0,-0.0001399999999999979,0.0003469870314579443,2.453568829277023e-05,-0.2807649999999999,0.032898932733449335,0.0023263058429622103,0.2807,0.03289984802396421,0.0023263705637751927,0.0,0.0,0.0,-0.00020499999999988637,0.0006655636708840056,4.706245849934918e-05
THR1021,L THR 150,0.0,0.0,0.0,-4.00000000000067e-05,0.00019595917942268707,1.385640646055334e-05,-0.33022000000000007,0.07523956140222994,0.005320240408101841,0.3302450000000001,0.07522576004933314,0.0053192645050795535,0.0,0.0,0.0,-1.500000000000501e-05,0.0006362193018134807,4.498749826340829e-05
SER1022,L SER 151,0.0,0.0,0.0,-7.500000000000728e-05,0.00026339134382134403,1.862458053219098e-05,-0.38658999999999993,0.1630309231403663,0.011528027129565584,0.38652999999999954,0.16308163323930833,0.011531612875049238,0.0,0.0,0.0,-0.00013500000000002955,0.0006532801849130886,4.6193884876684665e-05
LEU1023,L LEU 152,0.0,0.0,0.0,-4.000000000000004e-05,0.00019595917942265444,1.385640646055103e-05,-0.419525,0.03272765459057813,0.002314194649332884,0.4195300000000003,0.032660053582316745,0.0023094145361972165,0.0,0.0,0.0,-3.500000000008885e-05,0.0006031376294015063,4.264827077385839e-05
LEU1024,L LEU 153,0.0,0.0,0.0,-5.000000000002114e-05,0.00021794494717712582,1.5411035007428954e-05,-0.3020599999999997,0.02885093412699171,0.002040069116476222,0.30206,0.02887466709764858,0.00204174729092514,0.0,0.0,0.0,-4.999999999967031e-05,0.0005894913061277307,4.1683330001343337e-05
MET1025,L MET 154,0.0,0.0,0.0,-4.999999999999449e-05,0.0002179449471770097,1.5411035007420745e-05,-0.43042500000000017,0.11415894347356181,0.008072256306324731,0.4304099999999997,0.11420412383097371,0.008075451040034971,0.0,0.0,0.0,-6.500000000001143e-05,0.0006089129658662587,4.305664873164442e-05
GLU1026,L GLU 155,0.0,0.0,0.0,-6.499999999999728e-05,0.0002465258607124107,1.7432010784759586e-05,54.10718499999998,0.5431694586206255,0.03840788075240701,-54.10677499999999,0.543107111329928,0.03840347213320293,0.0,0.0,0.0,0.0003449999999979525,0.0006371616749275484,4.505413410534481e-05
ARG1027,L ARG 156,0.0,0.0,0.0,-4.999999999998228e-05,0.00021794494717695644,1.541103500741698e-05,-54.48892000000001,0.7994707834548374,0.056531121234143736,54.488460000000025,0.7994699108763501,0.05653105953352719,0.0,0.0,0.0,-0.0005099999999998772,0.0006163602842473113,4.3583253664534174e-05
LEU1028,L LEU 157,0.0,0.0,0.0,-2.4999999999996135e-05,0.00015612494995993583,1.1039701082908101e-05,-0.31151000000000034,0.027467979539821087,0.0019422794598100833,0.31153000000000003,0.027444473031923,0.001940617298696408,0.0,0.0,0.0,-5.000000000396909e-06,0.0005873457244250572,4.153161446418832e-05
SER1029,L SER 158,0.0,0.0,0.0,-2.5000000000001617e-05,0.00015612494995997006,1.1039701082910522e-05,-0.39335999999999965,0.0647102032140238,0.0045757023504595755,0.393335,0.06477563411499787,0.004580329013837366,0.0,0.0,0.0,-4.999999999996757e-05,0.0005894913061276693,4.168333000133899e-05
VAL1030,L VAL 159,0.0,0.0,0.0,-1.5000000000000568e-05,0.00012155245781143678,8.595056718835867e-06,0.15034999999999984,0.09318684188231717,0.006589304781234505,-0.15032,0.09328283657779719,0.006596092631247691,0.0,0.0,0.0,1.4999999999834034e-05,0.0006039660586489279,4.27068495677169e-05
ASP1031,L ASP 160,0.0,0.0,0.0,-2.5000000000000577e-05,0.00015612494995996355,1.1039701082910063e-05,49.40664499999997,0.5446251912822239,0.03851081659606811,-49.40644999999999,0.5446875228066513,0.03851522410042854,0.0,0.0,0.0,0.0001699999999986801,0.0006009159675035792,4.249117555450559e-05
TYR1032,L TYR 161,0.0,0.0,0.0,-3.0000000000005578e-05,0.00017058722109235152,1.206233808181706e-05,-0.1939049999999999,0.121454419330875,0.008588124351393622,0.19394499999999984,0.12143752292845926,0.008586929595321039,0.0,0.0,0.0,1.0000000000054687e-05,0.0006081940479813554,4.3005813560491286e-05
GLY1033,L GLY 162,0.0,0.0,0.0,-4.999999999999449e-06,7.053367989832165e-05,4.9874843358144515e-06,0.201415,0.1236721988767081,0.008744945046997162,-0.20134999999999995,0.12368208237250862,0.0087456439156874,0.0,0.0,0.0,6.000000000004668e-05,0.000562494444417139,3.977436360271185e-05
LYS1034,L LYS 163,0.0,0.0,0.0,-2.0000000000001126e-05,0.0001400000000000079,9.899494936612224e-06,-46.19972500000001,0.9955868015267028,0.07039861786193569,46.19970999999999,0.9955184960108924,0.07039378793259349,0.0,0.0,0.0,-3.500000000130399e-05,0.000551157872120443,3.897274688807132e-05
LYS1035,L LYS 164,0.0,0.0,0.0,-1.9999999999996688e-05,0.0001399999999999768,9.899494936610025e-06,-46.066729999999986,0.6950640237434708,0.049148448454781564,46.06659499999998,0.6950346041585916,0.04914636817598479,0.0,0.0,0.0,-0.0001549999999997098,0.0006172317230977377,4.364487369658677e-05
SER1036,L SER 165,0.0,0.0,0.0,-1.4999999999996128e-05,0.00012155245781140079,8.595056718833323e-06,-0.11262000000000003,0.11022030484443408,0.007793752497994781,0.11264000000000005,0.1101584331769474,0.007789377510430466,0.0,0.0,0.0,5.000000000046634e-06,0.0006284703652521368,4.443956570445723e-05
LYS1037,L LYS 166,0.0,0.0,0.0,-2.4999999999990586e-05,0.00015612494995990116,1.103970108290565e-05,-51.86797999999999,0.2876968710279733,0.02034324084300315,51.86770500000001,0.28767571669002395,0.0203417450054216,0.0,0.0,0.0,-0.0003000000000002956,0.0005830951894844872,4.1231056256173574e-05
LEU1038,L LEU 167,0.0,0.0,0.0,-1.5000000000002789e-05,0.00012155245781145478,8.59505671883714e-06,0.06579000000000011,0.03563265216062365,0.0025196089974438463,-0.06575000000000002,0.0356617091570216,0.002521663637363237,0.0,0.0,0.0,2.5000000000230394e-05,0.0006118619125262524,4.326517074970832e-05
GLU1039,L GLU 168,0.0,0.0,0.0,-6.999999999999895e-05,0.00025514701644345765,1.8041618552668445e-05,51.80040499999999,0.25976922638542643,0.018368458152071845,-51.800104999999995,0.2597172385072291,0.018364782053950562,0.0,0.0,0.0,0.00023000000000138242,0.0006221736092145003,4.399431781508822e-05
PHE1040,L PHE 169,0.0,0.0,0.0,-6.500000000001283e-05,0.00024652586071246966,1.7432010784763756e-05,0.10010999999999996,0.038209788013020836,0.002701840021170749,-0.10018500000000001,0.03813031307240997,0.002696220294226715,0.0,0.0,0.0,-0.0001400000000003576,0.0006406246951218028,4.529900661161913e-05
SER1041,L SER 170,0.0,0.0,0.0,-6.0000000000000056e-05,0.00023748684174075858,1.679285562374668e-05,-0.23977999999999988,0.10134461801200893,0.007166146663305184,0.23977499999999993,0.10125672508530013,0.0071599316948557715,0.0,0.0,0.0,-6.499999999992067e-05,0.0006486717197473832,4.5868017179731435e-05
ILE1042,L ILE 171,0.0,0.0,0.0,-8.999999999999675e-05,0.0002861817604250734,2.023610634484733e-05,0.040850000000000025,0.04918035685108422,0.003477576383057593,-0.04087,0.04918326036366441,0.0034777816924010645,0.0,0.0,0.0,-0.00011000000000038312,0.0006386704940734316,4.516082373030862e-05
TYR1043,L TYR 172,0.0,0.0,0.0,-0.0001449999999999907,0.00035210083782914254,2.4897289009045153e-05,0.21011499999999997,0.10384826322572735,0.007343181114135738,-0.21008499999999997,0.10385325115276857,0.007343533813839229,0.0,0.0,0.0,-0.00011500000000023048,0.0006795402857815537,4.80507544165581e-05
PRO1044,L PRO 173,0.0,0.0,0.0,-0.00010499999999999954,0.0003065534211193853,2.167660028694527e-05,-0.3172949999999999,0.11303157954748785,0.007992539638625533,0.3173250000000001,0.11302950665644769,0.007992393063094417,0.0,0.0,0.0,-7.500000000018047e-05,0.0006319612329878924,4.4686407329275045e-05
ALA1045,L ALA 174,0.0,0.0,0.0,-8.999999999999786e-05,0.0002861817604250769,2.023610634484758e-05,0.08899999999999998,0.08993030634886115,0.006359032945346335,-0.08907000000000011,0.089922717374421,0.006358496323817446,0.0,0.0,0.0,-0.00015999999999971593,0.0006359245238237111,4.4966654311857235e-05
PRO1046,L PRO 175,0.0,0.0,0.0,-0.00014000000000000901,0.0003469870314579718,2.4535688292772175e-05,0.3143999999999999,0.05719930069502634,0.004044601340058152,-0.3144649999999998,0.0572122257476507,0.00404551527929394,0.0,0.0,0.0,-0.00020500000000012175,0.0006503652819762912,4.5987770113373664e-05
GLN1047,L GLN 176,0.0,0.0,0.0,-0.00018000000000000126,0.0003841874542459737,2.7166155414412446e-05,0.19503500000000024,0.2651449674706277,0.01874858044959674,-0.19505500000000012,0.26516174681691895,0.018749766928551383,0.0,0.0,0.0,-0.000199999999999676,0.0007071067811874718,5.000000000006535e-05
VAL1048,L VAL 177,0.0,0.0,0.0,-0.00015500000000000347,0.00036190468358395953,2.5590525590538957e-05,0.21587000000000006,0.11504252735401818,0.008134735121686514,-0.21588499999999994,0.11508801751268477,0.008137951761653554,0.0,0.0,0.0,-0.00016999999999993133,0.0007007852738178632,4.955300192722826e-05
SER1049,L SER 178,0.0,0.0,0.0,-0.00016499999999999737,0.00037118054905934344,2.6246428328440772e-05,0.20867000000000022,0.13699073362822747,0.009686707670823965,-0.2086350000000002,0.13699223253527879,0.009686813659558001,0.0,0.0,0.0,-0.0001299999999999038,0.0006108191221630918,4.319143433599364e-05
THR1050,L THR 179,0.0,0.0,0.0,-0.0002100000000000035,0.00040730823708833296,2.8801041647829826e-05,0.2449800000000001,0.13346711055537255,0.009437549893907856,-0.24490500000000012,0.13346248901845,0.009437223101898113,0.0,0.0,0.0,-0.00013499999999990326,0.0006832093383434124,4.831019561126012e-05
ALA1051,L ALA 180,0.0,0.0,0.0,-0.00017499999999998962,0.00037996710383924405,2.6867731575254252e-05,-0.45517499999999983,0.02832639008063551,0.002002978251255272,0.45507,0.028342108249037632,0.0020040896936017695,0.0,0.0,0.0,-0.00027999999999990034,0.0006867313885354923,4.8559242168710026e-05
VAL1052,L VAL 181,0.0,0.0,0.0,-0.00020999999999998909,0.00040730823708830493,2.8801041647827843e-05,-0.37275999999999987,0.1058757403752159,0.00748654539824615,0.3727600000000001,0.10581962199894629,0.0074825772298052085,0.0,0.0,0.0,-0.00021000000000000754,0.0006825686778632801,4.8264894074266144e-05
VAL1053,L VAL 182,0.0,0.0,0.0,-0.0001400000000000029,0.00034698703145795667,2.4535688292771104e-05,-0.34628,0.0621672067894328,0.004395885348823431,0.34627,0.06218478190039705,0.004397128096837724,0.0,0.0,0.0,-0.00015000000000023239,0.0007053367989832204,4.9874843358144785e-05
GLU1054,L GLU 183,0.0,0.0,0.0,-0.00017500000000003068,0.0003799671038393332,2.6867731575260558e-05,61.959150000000015,0.4706512588943965,0.033280069673821314,-61.95820999999999,0.4704947671349684,0.03326900403539217,0.0,0.0,0.0,0.0007650000000020895,0.0007278564418885351,5.1467222578969545e-05
PRO1055,L PRO 184,0.0,0.0,0.0,-0.00014500000000000846,0.00035210083782918563,2.4897289009048202e-05,-0.4352600000000001,0.06197743460324867,0.004382466428850292,0.43524499999999994,0.06188703398128001,0.00437607413956854,0.0,0.0,0.0,-0.00016000000000027104,0.0006740919818540845,4.766550115125023e-05
TYR1056,L TYR 185,0.0,0.0,0.0,-0.00020999999999996355,0.0004073082370882554,2.880104164782434e-05,-0.6731949999999998,0.06319056080618259,0.004468247405303258,0.6731649999999996,0.06316500435367949,0.004466440291216456,0.0,0.0,0.0,-0.00023999999999986586,0.0006264183905348038,4.429446918071228e-05
ASN1057,L ASN 186,0.0,0.0,0.0,-0.00011999999999999567,0.0003249615361854267,2.2978250586151285e-05,-0.10401499999999991,0.10529646136029466,0.007445584186281163,0.10415000000000002,0.10531912219535439,0.007447186549294971,0.0,0.0,0.0,1.4999999999325552e-05,0.0006890391861128695,4.8722428100366956e-05
SER1058,L SER 187,0.0,0.0,0.0,-5.4999999999993944e-05,0.00022798026230353485,1.6120638945151733e-05,-0.5431050000000001,0.05639258794380895,0.0039875581343726055,0.5430399999999999,0.05636353785915381,0.003985503983187236,0.0,0.0,0.0,-0.00012000000000002925,0.0005963220606349059,4.216633728460775e-05
ILE1059,L ILE 188,0.0,0.0,0.0,-7.000000000000562e-05,0.00025514701644348194,1.8041618552670163e-05,-0.5340800000000001,0.02782792841732885,0.001967731689026706,0.5341050000000002,0.027799352060790764,0.0019657110354777373,0.0,0.0,0.0,-4.499999999982407e-05,0.000602474065831811,4.26013497438704e-05
LEU1060,L LEU 189,0.0,0.0,0.0,-0.00011000000000002341,0.0003128897569433069,2.2124646889842295e-05,-0.5137750000000001,0.03245203190864664,0.002294705182588626,0.5137150000000001,0.032433991043343165,0.0022934295007691697,0.0,0.0,0.0,-0.00016999999999986137,0.0007007852738180026,4.955300192723811e-05
THR1061,L THR 190,0.0,0.0,0.0,-7.000000000001005e-05,0.00025514701644349815,1.8041618552671308e-05,-0.2039849999999998,0.038913426667411356,0.0027515947875732002,0.20398999999999987,0.03888817172354674,0.002749808993366685,0.0,0.0,0.0,-6.499999999986627e-05,0.0006006454861228946,4.247204963265891e-05
THR1062,L THR 191,0.0,0.0,0.0,-7.499999999998507e-05,0.0002633913438212661,1.862458053218547e-05,-0.48289000000000015,0.03304357577502873,0.002336533650517434,0.4827699999999996,0.03303524027459557,0.002335944241629347,0.0,0.0,0.0,-0.00019500000000015615,0.0006610408459389103,4.674264648046953e-05
HID1063,L HID 192,0.0,0.0,0.0,-6.50000000000217e-05,0.0002465258607125033,1.7432010784766138e-05,-0.15773500000000015,0.06657788502948982,0.004707767398141057,0.1576799999999999,0.06658233699713476,0.004708082199792193,0.0,0.0,0.0,-0.00012000000000019107,0.0006209669878500929,4.390899680017851e-05
THR1064,L THR 193,0.0,0.0,0.0,-4.0000000000003364e-05,0.00019595917942267073,1.3856406460552183e-05,-0.32544500000000015,0.15073664775030665,0.010658690579756977,0.32543500000000014,0.15068084076948843,0.010654744430299566,0.0,0.0,0.0,-5.000000000007332e-05,0.0006062177826492664,4.286607049871688e-05
THR1065,L THR 194,0.0,0.0,0.0,-4.000000000000059e-05,0.00019595917942265715,1.3856406460551224e-05,-0.33428999999999964,0.0370554435947009,0.002620215544568862,0.3342549999999999,0.037012024735211944,0.0026171453675712594,0.0,0.0,0.0,-7.499999999989515e-05,0.0005825590098872394,4.11931426332588e-05
LEU1066,L LEU 195,0.0,0.0,0.0,-4.999999999999449e-05,0.00021794494717700968,1.5411035007420745e-05,-0.35432500000000006,0.021270857411023192,0.0015040767516986628,0.3543700000000001,0.021253778487599326,0.0015028690894418248,0.0,0.0,0.0,-5.000000000046079e-06,0.0005700657856772003,4.0309738277478536e-05
GLU1067,L GLU 196,0.0,0.0,0.0,-2.500000000000169e-05,0.0001561249499599705,1.1039701082910553e-05,52.40952000000002,0.5823917063264186,0.041181312485021486,-52.40917000000001,0.5823348702418639,0.04117729356694102,0.0,0.0,0.0,0.0003249999999982833,0.0006319612329922509,4.4686407329583236e-05
HIE1068,L HIE 197,0.0,0.0,0.0,-4.999999999999449e-05,0.00021794494717700968,1.5411035007420745e-05,-0.610585,0.09109200170706384,0.00644117721189214,0.6105800000000002,0.09106598486811429,0.006439337543567514,0.0,0.0,0.0,-5.4999999999871815e-05,0.0006340149840501112,4.483162945957143e-05
SER1069,L SER 198,0.0,0.0,0.0,-4.000000000000281e-05,0.00019595917942266802,1.3856406460551991e-05,-0.28893500000000005,0.044346259988865044,0.003135754115838814,0.28894000000000014,0.04435962578742019,0.0031366992205182458,0.0,0.0,0.0,-3.4999999999945075e-05,0.0006194957626973147,4.3804965471960344e-05
ASP1070,L ASP 199,0.0,0.0,0.0,-3.4999999999998364e-05,0.00018377975949488245,1.2995191418366418e-05,49.98340499999997,0.25569611060551983,0.018080445373218856,-49.98322000000001,0.2556925137736334,0.018080191038797086,0.0,0.0,0.0,0.00015000000000100043,0.000589491306129117,4.168333000144136e-05
CYS1071,L CYS 200,0.0,0.0,0.0,-2.500000000000835e-05,0.0001561249499600121,1.1039701082913495e-05,-0.12498000000000001,0.052788820786223614,0.0037327333148780093,0.12497499999999999,0.0528320392848885,0.0037357893242258734,0.0,0.0,0.0,-2.9999999999987814e-05,0.0005992495306631094,4.237334067547406e-05
ALA1072,L ALA 201,0.0,0.0,0.0,-2.4999999999990586e-05,0.00015612494995990116,1.103970108290565e-05,-0.13621500000000009,0.0726104591295219,0.0051343348035553585,0.13627,0.07261506110993778,0.005134660212711255,0.0,0.0,0.0,3.0000000000093286e-05,0.0006473793323855507,4.577663159298428e-05
PHE1073,L PHE 202,0.0,0.0,0.0,-4.0000000000004476e-05,0.00019595917942267618,1.3856406460552569e-05,0.26089000000000007,0.042415302663071454,0.002999214813913765,-0.2608650000000001,0.04237637047931234,0.0029964618927995185,0.0,0.0,0.0,-1.5000000000124914e-05,0.0006121886963999746,4.328827785901746e-05
MET1074,L MET 203,0.0,0.0,0.0,-4.000000000000004e-05,0.00019595917942265444,1.385640646055103e-05,-0.32811500000000005,0.09363990482160846,0.006621341168902222,0.32814499999999996,0.0936613259301831,0.006622855870015589,0.0,0.0,0.0,-1.000000000000556e-05,0.00059152345684682,4.182702475672945e-05
VAL1075,L VAL 204,0.0,0.0,0.0,-9.000000000000007e-05,0.00028618176042508395,2.023610634484808e-05,0.1831500000000002,0.03302616387048209,0.0023353024429396043,-0.18314000000000002,0.033089883650445,0.0023398081117903527,0.0,0.0,0.0,-7.999999999994234e-05,0.0006508456038110277,4.602173399602307e-05
ASP1076,L ASP 205,0.0,0.0,0.0,-8.499999999998508e-05,0.0002788816953476379,1.971991379291156e-05,57.076130000000006,0.3882030565285848,0.02745010137487069,-57.075705000000006,0.38810607825085686,0.027443243975089772,0.0,0.0,0.0,0.0003400000000007708,0.0007102112361815857,5.021951811788799e-05
ASN1077,L ASN 206,0.0,0.0,0.0,-0.00013000000000001232,0.0003363034344160367,2.378024390119049e-05,-0.742105,0.0611375823450665,0.004323079906154746,0.7420900000000001,0.06115465558728872,0.0043242871666899635,0.0,0.0,0.0,-0.0001450000000004792,0.0006355902768304697,4.4943019480306006e-05
GLU1078,L GLU 207,0.0,0.0,0.0,-0.00013499999999999957,0.00034172357249683444,2.416350554038044e-05,58.19029499999998,0.49266355454415117,0.03483657402616378,-58.18990500000001,0.4925637278287394,0.034829515211422656,0.0,0.0,0.0,0.000254999999996528,0.0006782145678184009,4.795701200038949e-05
ALA1079,L ALA 208,0.0,0.0,0.0,-7.000000000001005e-05,0.00025514701644349815,1.8041618552671308e-05,-0.09292499999999997,0.043493555557116696,0.003075458807235106,0.09293500000000005,0.04351942985609981,0.003077288396462047,0.0,0.0,0.0,-5.999999999990568e-05,0.0006606057825965603,4.67118828565074e-05
ILE1080,L ILE 209,0.0,0.0,0.0,-7.499999999998507e-05,0.0002633913438212661,1.862458053218547e-05,-0.24024000000000004,0.035896829943603006,0.0025382891876222,0.24027999999999994,0.035873689523104366,0.00253665291279679,0.0,0.0,0.0,-3.500000000010495e-05,0.0006354329232894278,4.4931892904714563e-05
TYR1081,L TYR 210,0.0,0.0,0.0,-0.0002150000000000185,0.00041082234603296485,2.904952667428758e-05,-0.30801,0.08112681369313171,0.005736532009847109,0.3079100000000001,0.08111573151984741,0.005735748381859148,0.0,0.0,0.0,-0.00031500000000002706,0.0006525143676577163,4.613973341924232e-05
ASP1082,L ASP 211,0.0,0.0,0.0,-6.499999999998396e-05,0.0002465258607123602,1.7432010784756018e-05,55.10074999999999,0.6074045501163354,0.042949987631082494,-55.100624999999994,0.6073152347633289,0.042943672081905,0.0,0.0,0.0,6.000000000000227e-05,0.000668131723538352,4.724404724398243e-05
ILE1083,L ILE 212,0.0,0.0,0.0,-5.999999999998007e-05,0.00023748684174067943,1.6792855623741086e-05,-0.15194499999999997,0.030277582053393915,0.0021409483587886947,0.15193999999999994,0.030276994566832652,0.0021409068172155623,0.0,0.0,0.0,-6.499999999983075e-05,0.0006563345183668071,4.6409858866397594e-05
CYS1084,L CYS 213,0.0,0.0,0.0,-8.00000000000045e-05,0.00027129319932502603,1.918332609325196e-05,-0.2447600000000001,0.09322302505282642,0.006591863317757697,0.24468000000000015,0.09314283439964587,0.006586192982292522,0.0,0.0,0.0,-0.00015999999999998237,0.0006280127387243753,4.440720662235413e-05
ARG1085,L ARG 214,0.0,0.0,0.0,-0.000139999999999989,0.0003469870314579223,2.4535688292768675e-05,-57.68676000000001,0.8286063434448435,0.05859131643840382,57.68679999999998,0.8284641392368151,0.0585812610824228,0.0,0.0,0.0,-0.00010000000000118803,0.0008000000000031981,5.656854249514994e-05
ARG1086,L ARG 215,0.0,0.0,0.0,-0.00011499999999998455,0.00031902194281894266,2.2558257911458137e-05,-53.77523000000003,0.5462405121351148,0.03862503702895523,53.775105000000025,0.5460931092526573,0.03861461407118001,0.0,0.0,0.0,-0.00023999999999929855,0.0006651315659377602,4.7031904065581747e-05
ASN1087,L ASN 216,0.0,0.0,0.0,-5.499999999999838e-05,0.00022798026230355322,1.612063894515303e-05,-0.11927000000000057,0.2740343538682697,0.01937715498983275,0.11923499999999995,0.2740581503531686,0.019378837655416793,0.0,0.0,0.0,-9.000000000039421e-05,0.0006098360435395191,4.312192017987686e-05
LEU1088,L LEU 217,0.0,0.0,0.0,-8.500000000000396e-05,0.0002788816953476998,1.9719913792915937e-05,-0.08425000000000005,0.05364454771922289,0.0037932423465947846,0.08429,0.053659164175376355,0.0037942758861210877,0.0,0.0,0.0,-4.499999999998394e-05,0.0006580083586093681,4.6528217245011374e-05
ASP1089,L ASP 218,0.0,0.0,0.0,-4.4999999999998377e-05,0.00020730412441627132,1.4658615214268519e-05,52.54605499999996,0.33776401818376484,0.023883522769855645,-52.54597999999998,0.33771635969101255,0.023880152805515018,0.0,0.0,0.0,3.0000000000001136e-05,0.0005992495306622196,4.237334067541114e-05
ILE1090,L ILE 219,0.0,0.0,0.0,-9.000000000000341e-05,0.00028618176042509457,2.023610634484883e-05,-0.03197999999999994,0.07727179045421435,0.00546394070246009,0.03198000000000003,0.0773153257769765,0.0054670191146547155,0.0,0.0,0.0,-9.000000000003894e-05,0.0006260191690353355,4.426623995776533e-05
GLU1091,L GLU 220,0.0,0.0,0.0,-0.0001400000000000079,0.00034698703145796903,2.4535688292771978e-05,56.93805999999999,0.6366922854898214,0.04502094325990139,-56.93813000000002,0.6365036002241997,0.04500760119681829,0.0,0.0,0.0,-0.0002100000000012159,0.0006677574409901954,4.72175814711943e-05
ARG1092,L ARG 221,0.0,0.0,0.0,-0.00012999999999999622,0.0003363034344159951,2.3780243901187545e-05,-59.63170000000003,0.7101705569743826,0.05021664166356133,59.63194000000004,0.7100665295531141,0.0502092858140605,0.0,0.0,0.0,0.00010999999999981469,0.0007986864215712382,5.647565847346401e-05
PRO1093,L PRO 222,0.0,0.0,0.0,-0.00014000000000001124,0.0003469870314579773,2.4535688292772564e-05,0.48189000000000043,0.05176686102130958,0.003660469846890957,-0.48191000000000017,0.05179017184756066,0.003662118171222677,0.0,0.0,0.0,-0.0001599999999999868,0.0006959885056519562,4.9213819197439e-05
THR1094,L THR 223,0.0,0.0,0.0,-0.00014000000000000123,0.00034698703145795255,2.4535688292770813e-05,-0.3920750000000001,0.09110334447757647,0.0064419792668868325,0.39207999999999993,0.09115176136531895,0.006445402857851498,0.0,0.0,0.0,-0.00013500000000014724,0.0007118813103323455,5.033761019359665e-05
TYR1095,L TYR 224,0.0,0.0,0.0,-0.00019500000000000295,0.0003962007067131566,2.801562064277755e-05,-0.5457049999999994,0.10523040423280842,0.007440913242002041,0.5456900000000001,0.10518651957356466,0.007437810127987908,0.0,0.0,0.0,-0.00020999999999987806,0.0006898550572401591,4.878011890103504e-05
THR1096,L THR 225,0.0,0.0,0.0,-7.999999999999896e-05,0.0002712931993250072,1.918332609325063e-05,-0.25549499999999997,0.13168223105263652,0.009311339853909304,0.2554299999999998,0.13163656444924446,0.009308110737416076,0.0,0.0,0.0,-0.00014499999999993075,0.0006956831175181905,4.9192224995411034e-05
ASN1097,L ASN 226,0.0,0.0,0.0,-6.99999999999923e-05,0.00025514701644343337,1.8041618552666727e-05,0.0854399999999999,0.1057946898478362,0.007480814260493257,-0.08545500000000002,0.10568125649801863,0.007472793311406386,0.0,0.0,0.0,-8.500000000012164e-05,0.0006146340374553645,4.3461189583275466e-05
LEU1098,L LEU 227,0.0,0.0,0.0,-8.000000000000007e-05,0.00027129319932501096,1.9183326093250895e-05,-0.4620199999999998,0.033154179223738825,0.0023443544953779868,0.46205499999999966,0.03313400028671753,0.0023429276290574974,0.0,0.0,0.0,-4.4999999999650876e-05,0.0006188497394359348,4.375928472906775e-05
ASN1099,L ASN 228,0.0,0.0,0.0,-5.5000000000000605e-05,0.00022798026230356247,1.6120638945153684e-05,-0.4283049999999997,0.06367104502833401,0.0045022227704768995,0.4283099999999998,0.06364081944790027,0.004500085499187899,0.0,0.0,0.0,-4.999999999977689e-05,0.0006144102863729418,4.3445367992507575e-05
ARG1100,L ARG 229,0.0,0.0,0.0,-6.99999999999945e-05,0.00025514701644344145,1.80416185526673e-05,-55.29783499999999,0.6728737978081477,0.04757936253128871,55.297464999999995,0.6727409373429232,0.047569967877697523,0.0,0.0,0.0,-0.00043999999999954297,0.0006296030495488449,4.451965857917181e-05
LEU1101,L LEU 230,0.0,0.0,0.0,-7.999999999998231e-05,0.00027129319932495073,1.9183326093246636e-05,-0.3618049999999998,0.022924593235212763,0.0016210135332562197,0.3617949999999998,0.022913379824899736,0.001620220625408963,0.0,0.0,0.0,-8.999999999983022e-05,0.0006495382975617121,4.592929348462521e-05
ILE1102,L ILE 231,0.0,0.0,0.0,-3.499999999999615e-05,0.00018377975949487082,1.2995191418365594e-05,-0.40186,0.025966524603804556,0.001836110563119753,0.40190000000000015,0.025965168976918057,0.001836014705823333,0.0,0.0,0.0,4.999999999819593e-06,0.0005787702480258442,4.092523671280944e-05
GLY1103,L GLY 232,0.0,0.0,0.0,-2.4999999999997247e-05,0.00015612494995994277,1.1039701082908593e-05,-0.27979000000000015,0.02339072251983621,0.0016539738510629072,0.279845,0.02342820895843327,0.0016566245425563586,0.0,0.0,0.0,2.9999999999993367e-05,0.0006157109711545298,4.353734029543228e-05
GLN1104,L GLN 233,0.0,0.0,0.0,-4.499999999999283e-05,0.00020730412441624576,1.4658615214266711e-05,-0.10814499999999945,0.09079412962851702,0.0064201144752254816,0.10814499999999999,0.09077050167868415,0.006418443726870246,0.0,0.0,0.0,-4.499999999957538e-05,0.0006268771809533704,4.432691056232346e-05
ILE1105,L ILE 234,0.0,0.0,0.0,-7.500000000000728e-05,0.00026339134382134403,1.862458053219098e-05,-0.3452550000000001,0.023514888368858938,0.0016627537024464828,0.345225,0.023493496440503706,0.0016612410646862186,0.0,0.0,0.0,-0.00010500000000000398,0.0005949579817095163,4.206988233878609e-05
VAL1106,L VAL 235,0.0,0.0,0.0,-2.4999999999997247e-05,0.00015612494995994277,1.1039701082908593e-05,-0.3249949999999997,0.027898834653081798,0.001972745517039638,0.3250100000000002,0.02793241665162174,0.001975120122928977,0.0,0.0,0.0,-9.999999999797394e-06,0.0005566866263886155,3.936368885152521e-05
SER1107,L SER 236,0.0,0.0,0.0,-2.9999999999998917e-05,0.00017058722109231366,1.2062338081814384e-05,-0.39242999999999995,0.03274637537193738,0.0023155184084777073,0.39230000000000004,0.03275377840799409,0.002316041882177414,0.0,0.0,0.0,-0.00015999999999998454,0.0006036555309114044,4.268489194082196e-05
SER1108,L SER 237,0.0,0.0,0.0,-5.00000000000167e-06,7.053367989835297e-05,4.987484335816666e-06,-0.41063000000000005,0.029268295133131467,0.0020695809962406487,0.4106600000000003,0.029303146588716626,0.0020720453662984974,0.0,0.0,0.0,2.4999999999900102e-05,0.0006036348233823919,4.268342769740332e-05
ILE1109,L ILE 238,0.0,0.0,0.0,-2.4999999999999466e-05,0.00015612494995995662,1.1039701082909572e-05,-0.3647800000000002,0.023311833904692526,0.0016483955835902557,0.36478499999999997,0.023313703588232575,0.00164852779018124,0.0,0.0,0.0,-1.9999999999980035e-05,0.0006705221845697142,4.7413078364526275e-05
THR1110,L THR 239,0.0,0.0,0.0,-2.9999999999998917e-05,0.00017058722109231366,1.2062338081814384e-05,-0.3170650000000003,0.05301094957647889,0.003748440192266636,0.3171049999999999,0.052910339018003086,0.0037413259514509157,0.0,0.0,0.0,9.999999999633635e-06,0.0006323764701506348,4.471576903063262e-05
ALA1111,L ALA 240,0.0,0.0,0.0,-1.9999999999996688e-05,0.0001399999999999768,9.899494936610025e-06,-0.21114500000000014,0.02419532961131015,0.0017108681641201078,0.21118999999999996,0.024208963216131713,0.0017118322055622425,0.0,0.0,0.0,2.499999999989566e-05,0.0006514407110397717,4.606381443172088e-05
SER1112,L SER 241,0.0,0.0,0.0,-1.0000000000001119e-05,9.949874371067313e-05,7.035623639735931e-06,-0.33983499999999994,0.0645801654922003,0.004566507294968431,0.3398550000000001,0.06455767944249392,0.004564917291145483,0.0,0.0,0.0,1.0000000000028874e-05,0.000591523456846772,4.182702475672606e-05
LEU1113,L LEU 242,0.0,0.0,0.0,-2.4999999999999466e-05,0.00015612494995995662,1.1039701082909572e-05,-0.15847000000000008,0.04159842665293944,0.0029414529572984694,0.158455,0.041562579022481276,0.0029389181470398256,0.0,0.0,0.0,-4.000000000012549e-05,0.000590254182534707,4.173727350940135e-05
ARG1114,L ARG 243,0.0,0.0,0.0,-2.4999999999995027e-05,0.00015612494995992891,1.1039701082907613e-05,-48.46445000000001,0.2519520142771613,0.01781569778289906,48.464365000000015,0.251925170980776,0.017813799675208714,0.0,0.0,0.0,-0.00011000000000109367,0.0005271622141225125,3.727599763913434e-05
PHE1115,L PHE 244,0.0,0.0,0.0,-1.5000000000000568e-05,0.00012155245781143678,8.595056718835867e-06,-0.04242500000000004,0.033906258640551926,0.0023975345409399237,0.042509999999999985,0.03393906156628376,0.0023998540580626978,0.0,0.0,0.0,7.00000000000367e-05,0.0005788782255361372,4.0932871875783824e-05
ASP1116,L ASP 245,0.0,0.0,0.0,-1.4999999999998903e-05,0.00012155245781142328,8.595056718834914e-06,45.175464999999974,0.2092534558319148,0.014796453760546665,-45.17539999999998,0.20916101453560332,0.014789917173798314,0.0,0.0,0.0,4.999999999945714e-05,0.0005634713834775784,3.9843443626156126e-05
GLY1117,L GLY 246,0.0,0.0,0.0,-9.999999999998898e-06,9.949874371065103e-05,7.035623639734369e-06,-0.08366500000000002,0.023290400919692245,0.001646880042686779,0.08365500000000001,0.02328037746687098,0.001646171277540697,0.0,0.0,0.0,-2.000000000000335e-05,0.0005653317610040443,3.997499218260923e-05
ALA1118,L ALA 247,0.0,0.0,0.0,-4.999999999999449e-06,7.053367989832165e-05,4.9874843358144515e-06,-0.18955000000000005,0.017047213848603294,0.001205420051268461,0.1895000000000001,0.017002940922087786,0.0012022894826122523,0.0,0.0,0.0,-5.49999999999784e-05,0.0005932748098479824,4.195086411506678e-05
LEU1119,L LEU 248,0.0,0.0,0.0,-9.999999999998898e-06,9.949874371065103e-05,7.035623639734369e-06,0.16507500000000008,0.013373831724677333,0.0009456727102967122,-0.1649850000000001,0.013313706283374223,0.000941421199569986,0.0,0.0,0.0,8.000000000015772e-05,0.0006273754856542735,4.4362146025634035e-05
ASN1120,L ASN 249,0.0,0.0,0.0,-5.00000000000167e-06,7.053367989835297e-05,4.987484335816666e-06,0.14000999999999983,0.08206198815529585,0.005802658830225983,-0.140015,0.08211659256812831,0.0058065199452856375,0.0,0.0,0.0,-1.0000000000616183e-05,0.000583009433885359,4.122499241960674e-05
VAL1121,L VAL 250,0.0,0.0,0.0,-1.4999999999998903e-05,0.00012155245781142328,8.595056718834914e-06,0.044869999999999945,0.036040020810205096,0.002548414310900031,-0.04481000000000002,0.03605986550169035,0.0025498175424920094,0.0,0.0,0.0,4.499999999996174e-05,0.0006024740658319831,4.2601349743882565e-05
ASP1122,L ASP 251,0.0,0.0,0.0,-1.5000000000002789e-05,0.00012155245781145478,8.59505671883714e-06,46.63800499999998,0.23676098702471654,0.016741529944559724,-46.637920000000015,0.23678666262931736,0.016743345483972154,0.0,0.0,0.0,6.999999999926843e-05,0.0006364746656380317,4.5005555212609266e-05
LEU1123,L LEU 252,0.0,0.0,0.0,-1.000000000000334e-05,9.949874371069522e-05,7.035623639737493e-06,-0.12790499999999994,0.028696968045422582,0.002029182070441197,0.12789,0.028678875500967305,0.0020279027343538727,0.0,0.0,0.0,-2.4999999999884005e-05,0.0005952940449895354,4.209364560120702e-05
THR1124,L THR 253,0.0,0.0,0.0,-1.4999999999998903e-05,0.00012155245781142328,8.595056718834914e-06,0.07308499999999996,0.03753542027205779,0.002654155020905907,-0.07308,0.03755880189782407,0.002655808351519357,0.0,0.0,0.0,-9.999999999972254e-06,0.0005743692192312139,4.0614036982321415e-05
GLU1125,L GLU 254,0.0,0.0,0.0,-1.9999999999995577e-05,0.00013999999999996903,9.899494936609476e-06,44.691629999999975,0.19919403379926545,0.014085145207136295,-44.69151999999999,0.1991191341896789,0.014079849004951605,0.0,0.0,0.0,9.000000000121133e-05,0.0005932115980000719,4.1946394362435904e-05
PHE1126,L PHE 255,0.0,0.0,0.0,-1.5000000000000568e-05,0.00012155245781143678,8.595056718835867e-06,-0.07048499999999996,0.03185341072789546,0.0022523762729615197,0.07042999999999999,0.031896161211029804,0.0022553991886138497,0.0,0.0,0.0,-7.000000000036976e-05,0.0005788782255359434,4.093287187577013e-05
GLN1127,L GLN 256,0.0,0.0,0.0,-1.5000000000002789e-05,0.00012155245781145478,8.59505671883714e-06,0.2604449999999998,0.22510037089040985,0.015916999870421573,-0.26047500000000007,0.2250549252404841,0.01591378637769778,0.0,0.0,0.0,-4.5000000000605665e-05,0.000687731779111754,4.8629980464741004e-05
THR1128,L THR 257,0.0,0.0,0.0,-1.0000000000000563e-05,9.949874371066761e-05,7.035623639735541e-06,0.11295000000000022,0.05033634372895971,0.0035593169990884355,-0.11293500000000005,0.050391475221509247,0.003563215384312307,0.0,0.0,0.0,5.000000000254801e-06,0.0005957977844871973,4.212926536268184e-05
ASN1129,L ASN 258,0.0,0.0,0.0,-9.999999999998898e-06,9.949874371065103e-05,7.035623639734369e-06,-0.2395299999999997,0.03203512291220418,0.0022652252647364117,0.23953500000000003,0.03203870744895885,0.0022654787297610754,0.0,0.0,0.0,-4.999999999562022e-06,0.0005873457244260172,4.1531614464256196e-05
LEU1130,L LEU 259,0.0,0.0,0.0,-4.00000000000067e-05,0.00019595917942268707,1.385640646055334e-05,0.056469999999999965,0.027983371848295833,0.0019787231994394714,-0.05651499999999999,0.02803105019438265,0.001982094567622846,0.0,0.0,0.0,-8.499999999996289e-05,0.0005637153537024843,3.986069492619998e-05
VAL1131,L VAL 260,0.0,0.0,0.0,-2.999999999999711e-05,0.00017058722109230339,1.2062338081813657e-05,-0.156475,0.03211073613295066,0.0022705719268501304,0.15652499999999997,0.03207568198807339,0.002268093224494989,0.0,0.0,0.0,2.0000000000002238e-05,0.0005912698199637404,4.180908992073099e-05
PRO1132,L PRO 261,0.0,0.0,0.0,-4.999999999999449e-06,7.053367989832165e-05,4.9874843358144515e-06,-0.16820000000000004,0.025578897552474302,0.0018087011914630561,0.16821500000000003,0.02562106116069289,0.0018116826087921218,0.0,0.0,0.0,1.0000000000021104e-05,0.0005290557626564101,3.740989174001682e-05
TYR1133,L TYR 262,0.0,0.0,0.0,-2.5000000000000577e-05,0.00015612494995996355,1.1039701082910063e-05,0.09508500000000002,0.04223574049309421,0.002986517851110217,-0.09506000000000003,0.04228458820894424,0.0029899719062225203,0.0,0.0,0.0,1.3322676295501878e-16,0.0006324555320339434,4.472135955001471e-05
PRO1134,L PRO 263,0.0,0.0,0.0,-2.500000000000002e-05,0.00015612494995996009,1.1039701082909817e-05,0.141795,0.03427933743525366,0.0024239151955049738,-0.141865,0.03424261635739891,0.0024213186231886166,0.0,0.0,0.0,-9.499999999972531e-05,0.0005881963957729128,4.15917660120513e-05
ARG1135,L ARG 264,0.0,0.0,0.0,-4.500000000000615e-05,0.00020730412441630712,1.465861521427105e-05,-51.133999999999986,0.37917697715268656,0.026811861181448127,51.13363500000001,0.37910183562339356,0.026806547872956943,0.0,0.0,0.0,-0.0004100000000002524,0.0006417943595920699,4.5381714379483016e-05
GLY1136,L GLY 265,0.0,0.0,0.0,-1.5000000000000568e-05,0.00012155245781143678,8.595056718835867e-06,-0.0008899999999999864,0.0399718388368612,0.0028264358298040354,0.000835000000000001,0.039976090041423495,0.0028267364353614564,0.0,0.0,0.0,-6.999999999994344e-05,0.0005959026766176203,4.213668235635336e-05
HID1137,L HID 266,0.0,0.0,0.0,-4.9999999999990055e-05,0.00021794494717699032,1.5411035007419376e-05,0.05035999999999993,0.05071656928460361,0.003586203005966058,-0.050340000000000024,0.05074597915106175,0.0035882825975666922,0.0,0.0,0.0,-3.000000000022318e-05,0.0006473793323854645,4.577663159297819e-05
PHE1138,L PHE 267,0.0,0.0,0.0,-4.499999999999949e-05,0.00020730412441627641,1.4658615214268878e-05,0.08028499999999998,0.041544720181991894,0.0029376553363184084,-0.080325,0.0415563397690413,0.002938476965198131,0.0,0.0,0.0,-8.49999999997486e-05,0.0006385726270365949,4.515390348576843e-05
PRO1139,L PRO 268,0.0,0.0,0.0,-2.0000000000002238e-05,0.00014000000000001568,9.899494936612774e-06,0.3899649999999999,0.03466112772256557,0.002450911845619915,-0.3899449999999999,0.034630795182902276,0.0024487670111712624,0.0,0.0,0.0,8.881784197001253e-17,0.0006082762530298791,4.301162633521717e-05
LEU1140,L LEU 269,0.0,0.0,0.0,-2.9999999999994475e-05,0.0001705872210922884,1.2062338081812597e-05,-0.2579350000000003,0.027712826903800333,0.0019595927829526207,0.25783500000000004,0.02772774377766703,0.0019606475652191456,0.0,0.0,0.0,-0.00013000000000011448,0.0005857473858244635,4.141859485787711e-05
ALA1141,L ALA 270,0.0,0.0,0.0,-2.4999999999997247e-05,0.00015612494995994277,1.1039701082908593e-05,0.25809500000000013,0.020597960457286967,0.0014564957517959973,-0.25808999999999993,0.020583777593046977,0.001455492871847923,0.0,0.0,0.0,-2.000000000001334e-05,0.0005827520913733158,4.120679555607141e-05
THR1142,L THR 271,0.0,0.0,0.0,-3.999999999999559e-05,0.00019595917942263265,1.385640646054949e-05,-0.17632500000000007,0.05263106853370968,0.003721578546128003,0.17628999999999995,0.05266190178867465,0.003723758786495182,0.0,0.0,0.0,-7.500000000012718e-05,0.0006398241946037575,4.524240267715381e-05
TYR1143,L TYR 272,0.0,0.0,0.0,-5.999999999997563e-05,0.00023748684174066187,1.6792855623739843e-05,0.10753000000000006,0.05659062731583745,0.004001561632662933,-0.107595,0.05656916982774282,0.0040000443591290385,0.0,0.0,0.0,-0.00012499999999993517,0.0006159342497376306,4.3553128475452703e-05
ALA1144,L ALA 273,0.0,0.0,0.0,-4.000000000000004e-05,0.00019595917942265444,1.385640646055103e-05,-0.08262500000000003,0.02872219307434588,0.002030965749341926,0.08263000000000002,0.0287200818243959,0.002030816461426285,0.0,0.0,0.0,-3.49999999999806e-05,0.0005863232896619945,4.1459317408760066e-05
PRO1145,L PRO 274,0.0,0.0,0.0,-2.9999999999992255e-05,0.00017058722109227577,1.2062338081811704e-05,0.09895499999999995,0.034794726252695404,0.002460358688281051,-0.09890499999999999,0.03469518662581312,0.002453320173764527,0.0,0.0,0.0,1.9999999999855688e-05,0.0006321392251712121,4.469899327725739e-05
VAL1146,L VAL 275,0.0,0.0,0.0,-4.999999999999893e-05,0.00021794494717702903,1.541103500742211e-05,-0.10312499999999993,0.12406892993412981,0.008772998169098182,0.10316500000000006,0.12407436389117608,0.008773382407885793,0.0,0.0,0.0,-9.999999999974197e-06,0.0005830094338860164,4.1224992419653235e-05
ILE1147,L ILE 276,0.0,0.0,0.0,-4.999999999999116e-05,0.00021794494717699515,1.5411035007419715e-05,0.10381000000000004,0.05643194042384157,0.0039903407749213625,-0.10382999999999998,0.05643785166003399,0.003990758762441048,0.0,0.0,0.0,-6.999999999988127e-05,0.0006596211033613968,4.6642255520059625e-05
SER1148,L SER 277,0.0,0.0,0.0,-3.0000000000001136e-05,0.00017058722109232626,1.2062338081815275e-05,-0.485565,0.08144253050464403,0.005758856559682605,0.48553499999999983,0.08142560269964348,0.0057576595831119555,0.0,0.0,0.0,-6.0000000000002895e-05,0.0006216108107168577,4.395452195167575e-05
ALA1149,L ALA 278,0.0,0.0,0.0,-1.4999999999998349e-05,0.0001215524578114188,8.595056718834595e-06,-0.3117350000000001,0.02861808475422342,0.002023604179428273,0.3116700000000001,0.02858340602517313,0.002021152022980834,0.0,0.0,0.0,-8.000000000007723e-05,0.000550999092558232,3.8961519477556e-05
GLU1150,L GLU 279,0.0,0.0,0.0,-7.000000000000062e-05,0.0002551470164434637,1.8041618552668875e-05,50.204374999999985,0.7658667079709457,0.054154954269127295,-50.20428,0.7658810166081709,0.05415596604256844,0.0,0.0,0.0,2.500000000210889e-05,0.000635904867096887,4.49652643713739e-05
LYS1151,L LYS 280,0.0,0.0,0.0,-4.5000000000003926e-05,0.0002073041244162969,1.4658615214270328e-05,-51.35152500000001,0.3940921965397584,0.027866526458596483,51.351569999999974,0.39403104585995724,0.027862202452560325,0.0,0.0,0.0,9.947598300641404e-16,0.0006324555320319774,4.472135954987569e-05
ALA1152,L ALA 281,0.0,0.0,0.0,-2.0000000000002238e-05,0.00014000000000001568,9.899494936612774e-06,-0.2690299999999998,0.025633554181972586,0.0018125659987985598,0.269,0.02564644224839082,0.0018134773227146315,0.0,0.0,0.0,-4.9999999999966324e-05,0.000606217782649171,4.2866070498710134e-05
TYR1153,L TYR 282,0.0,0.0,0.0,-6.49999999999984e-05,0.00024652586071241496,1.743201078475989e-05,0.11157500000000004,0.07373102722056689,0.005213570933151277,-0.11157500000000006,0.07376424862357094,0.005215920041085746,0.0,0.0,0.0,-6.50000000000972e-05,0.0006486717197473861,4.5868017179731645e-05
HIE1154,L HIE 283,0.0,0.0,0.0,-1.9999999999998907e-05,0.00013999999999999234,9.899494936611124e-06,0.07156499999999999,0.05971269358352527,0.004222325055582516,-0.07157500000000015,0.059750434098841586,0.004224993713013081,0.0,0.0,0.0,-3.00000000002143e-05,0.000564889369699776,3.994371039349062e-05
GLU1155,L GLU 284,0.0,0.0,0.0,-4.5000000000001704e-05,0.0002073041244162867,1.4658615214269605e-05,47.01800000000002,0.31866022657107196,0.022532680710284664,-47.017930000000014,0.31867139046427495,0.02253347011674349,0.0,0.0,0.0,2.5000000000545697e-05,0.0006279928343545162,4.4405799170863864e-05
GLN1156,L GLN 285,0.0,0.0,0.0,-1.999999999999835e-05,0.00013999999999998847,9.89949493661085e-06,0.20854999999999965,0.12147875328632525,0.008589845021884817,-0.20858500000000008,0.12154041622028434,0.00859420524975985,0.0,0.0,0.0,-5.5000000000919866e-05,0.0006180412607587264,4.370211665355787e-05
LEU1157,L LEU 286,0.0,0.0,0.0,-1.4999999999998903e-05,0.00012155245781142328,8.595056718834914e-06,-0.14213499999999984,0.064093422244408,0.004532089349847361,0.14216,0.06412951270670929,0.0045346413309103,0.0,0.0,0.0,1.0000000000172094e-05,0.0006163602842491014,4.3583253664660755e-05
SER1158,L SER 287,0.0,0.0,0.0,-5.00000000000167e-06,7.053367989835297e-05,4.987484335816666e-06,0.3795199999999997,0.08656061228988729,0.0061207595933838906,-0.3795600000000001,0.08658161698651663,0.006122244849726228,0.0,0.0,0.0,-4.500000000002613e-05,0.000550431648799277,3.892139514456609e-05
VAL1159,L VAL 288,0.0,0.0,0.0,-9.999999999998898e-06,9.949874371065103e-05,7.035623639734369e-06,0.262065,0.022391756853807624,0.0015833363114007722,-0.2620850000000001,0.02235324976373628,0.0015806134489494514,0.0,0.0,0.0,-3.0000000000041106e-05,0.0005992495306630366,4.237334067546891e-05
ALA1160,L ALA 289,0.0,0.0,0.0,-1.5000000000002789e-05,0.00012155245781145478,8.59505671883714e-06,0.20157999999999995,0.022897676738046314,0.0016191102494890013,-0.201645,0.02297300535411149,0.00162443678701271,0.0,0.0,0.0,-7.999999999988238e-05,0.0005775811631277937,4.084115571332764e-05
GLU1161,L GLU 290,0.0,0.0,0.0,-4.999999999999449e-06,7.053367989832165e-05,4.9874843358144515e-06,46.724555,0.2632389161491626,0.018613802268126985,-46.724470000000004,0.26316973439026203,0.018608910379041683,0.0,0.0,0.0,8.000000000059515e-05,0.0005688585061321796,4.022437072217134e-05
ILE1162,L ILE 291,0.0,0.0,0.0,-2.9999999999987814e-05,0.00017058722109225053,1.206233808180992e-05,0.24011500000000027,0.016372897574951438,0.001157738690292094,-0.24011499999999988,0.016437511216728463,0.0011623075647178634,0.0,0.0,0.0,-2.9999999999938964e-05,0.0005823229344617639,4.117644957983627e-05
THR1163,L THR 292,0.0,0.0,0.0,-5.00000000000167e-06,7.053367989835297e-05,4.987484335816666e-06,0.2498549999999999,0.039406268219663386,0.002786443947937992,-0.24985999999999997,0.03938934373660005,0.002785247206263776,0.0,0.0,0.0,-1.0000000000138787e-05,0.0005830094338858203,4.1224992419639364e-05
ASN1164,L ASN 293,0.0,0.0,0.0,-2.4999999999999466e-05,0.00015612494995995662,1.1039701082909572e-05,0.13910000000000025,0.09711065852932893,0.006866760517157972,-0.13918,0.09715779742254353,0.006870093740262939,0.0,0.0,0.0,-0.00010499999999932896,0.0006033034062564174,4.265999296768553e-05
ALA1165,L ALA 294,0.0,0.0,0.0,-2.5000000000006127e-05,0.00015612494995999822,1.1039701082912514e-05,0.23113999999999976,0.02403560691973604,0.0016995740642879657,-0.23111499999999985,0.02403792368321489,0.0016997378842045958,0.0,0.0,0.0,-7.549516567451065e-17,0.0005567764362830896,3.937003937006523e-05
CYS1166,L CYS 295,0.0,0.0,0.0,-2.5000000000003908e-05,0.00015612494995998437,1.1039701082911535e-05,0.29810000000000003,0.0432732018690541,0.0030598774485262534,-0.2980449999999999,0.043266187433145434,0.003059381453006532,0.0,0.0,0.0,2.9999999999983372e-05,0.0005736723803704608,4.056476303393813e-05
PHE1167,L PHE 296,0.0,0.0,0.0,-2.4999999999999466e-05,0.00015612494995995662,1.1039701082909572e-05,0.08509999999999991,0.038835936965650776,0.0027461154382144976,-0.08507500000000003,0.038841078447952454,0.002746478995914584,0.0,0.0,0.0,-1.9539925233402755e-16,0.0006000000000000228,4.242640687119446e-05
GLU1168,L GLU 297,0.0,0.0,0.0,-2.0000000000001682e-05,0.00014000000000001178,9.899494936612498e-06,49.092929999999996,0.3319451537555747,0.023472066920257804,-49.09286499999998,0.33194053199058154,0.023471740112121033,0.0,0.0,0.0,4.4999999997870074e-05,0.0005412716508378534,3.8273685477148335e-05
PRO1169,L PRO 298,0.0,0.0,0.0,-2.9999999999998917e-05,0.00017058722109231366,1.2062338081814384e-05,0.18829000000000004,0.04276769692185912,0.0030241328509177617,-0.188275,0.042796955207117286,0.0030262017241089556,0.0,0.0,0.0,-1.5000000000178204e-05,0.0005520643078481939,3.9036841573051566e-05
ALA1170,L ALA 299,0.0,0.0,0.0,-6.499999999999506e-05,0.00024652586071240227,1.7432010784758993e-05,0.23757000000000006,0.04379754673494817,0.0030969542295616586,-0.23756000000000008,0.0437757512785335,0.0030954130580586716,0.0,0.0,0.0,-5.500000000011385e-05,0.0006016435821981575,4.254262568296832e-05
ASN1171,L ASN 300,0.0,0.0,0.0,-4.999999999999227e-05,0.000217944947177,1.541103500742006e-05,0.3776149999999997,0.11334150508529528,0.008014454683570186,-0.37757500000000027,0.1133166994533455,0.008012700660513855,0.0,0.0,0.0,-1.0000000000225384e-05,0.0005830094338866453,4.12249924196977e-05
GLN1172,L GLN 301,0.0,0.0,0.0,-2.4999999999999466e-05,0.00015612494995995662,1.1039701082909572e-05,0.23112500000000047,0.06232527075753473,0.004407062159194044,-0.2311499999999999,0.06228167868643247,0.004403979734285806,0.0,0.0,0.0,-4.9999999999208453e-05,0.000606217782649098,4.286607049870498e-05
MET1173,L MET 302,0.0,0.0,0.0,-5.5000000000000605e-05,0.00022798026230356244,1.6120638945153684e-05,0.31348999999999994,0.0672359271520815,0.0047542980028601545,-0.31349499999999986,0.06724931207826651,0.004755244460067264,0.0,0.0,0.0,-6.0000000000004494e-05,0.0006374950980203326,4.5077710678336e-05
VAL1174,L VAL 303,0.0,0.0,0.0,-5.999999999999839e-05,0.00023748684174075197,1.6792855623746213e-05,-0.3051849999999999,0.030563716642451454,0.002161181129614156,0.3051450000000001,0.030638765885719437,0.002166487912497927,0.0,0.0,0.0,-0.00010000000000004755,0.0005477225575051114,3.8729833462070296e-05
LYS1175,L LYS 304,0.0,0.0,0.0,-7.49999999999959e-05,0.00026339134382130414,1.862458053218816e-05,-56.602745000000056,0.703593376864874,0.04975156479790945,56.60238500000007,0.7033640997153696,0.04973535245519088,0.0,0.0,0.0,-0.00043499999999895066,0.0006448061724262702,4.559468170735579e-05
CYS1176,L CYS 305,0.0,0.0,0.0,-2.5000000000002244e-05,0.00015612494995997394,1.1039701082910797e-05,0.023415000000000005,0.13080268642118942,0.009249146656584058,-0.023429999999999986,0.1308705662095187,0.009253946482447371,0.0,0.0,0.0,-3.9999999999986715e-05,0.0005553377350767323,3.9268307832153584e-05
ASP1177,L ASP 306,0.0,0.0,0.0,-2.0000000000002793e-05,0.00014000000000001956,9.899494936613049e-06,51.01683000000003,0.3876524230497466,0.02741116570818721,-51.01665000000003,0.3876131286445736,0.027408387174151158,0.0,0.0,0.0,0.0001600000000002666,0.0005517245689637489,3.9012818406149184e-05
PRO1178,L PRO 307,0.0,0.0,0.0,-4.999999999997229e-06,7.053367989829033e-05,4.9874843358122365e-06,-0.141645,0.0399948618574936,0.002828063803205292,0.141585,0.03997790358435506,0.0028268646722119446,0.0,0.0,0.0,-6.49999999998574e-05,0.0005663700203931037,4.0048408208072684e-05
ARG1179,L ARG 308,0.0,0.0,0.0,-3.0000000000000028e-05,0.00017058722109231997,1.206233808181483e-05,-49.20520000000004,1.0213679650331486,0.0722216214161644,49.205085000000054,1.0213113765001602,0.07221762000262304,0.0,0.0,0.0,-0.00014499999999955548,0.0005603347213934408,3.9621648123157674e-05
HIE1180,L HIE 309,0.0,0.0,0.0,-4.500000000000615e-05,0.00020730412441630712,1.465861521427105e-05,-0.37862000000000007,0.14968485427724545,0.010584317550036046,0.37863500000000017,0.1496934927610409,0.010584928383083139,0.0,0.0,0.0,-3.0000000000434125e-05,0.0006075360071633241,4.2959283048018536e-05
GLY1181,L GLY 310,0.0,0.0,0.0,-9.999999999996679e-06,9.949874371062894e-05,7.035623639732807e-06,-0.140695,0.06307679426698871,0.004460202896169646,0.14067500000000013,0.06308390741702645,0.004460705871832374,0.0,0.0,0.0,-2.999999999998365e-05,0.0006157109711544338,4.3537340295425485e-05
LYS1182,L LYS 311,0.0,0.0,0.0,-2.000000000000668e-05,0.00014000000000004677,9.899494936614971e-06,-47.02920500000002,0.5269369914640925,0.03726007199222977,47.02911000000002,0.5269179517709364,0.037258725682615526,0.0,0.0,0.0,-0.0001149999999987017,0.0005931062299468744,4.193894371594226e-05
TYR1183,L TYR 312,0.0,0.0,0.0,-2.4999999999999466e-05,0.00015612494995995662,1.1039701082909572e-05,-0.22199500000000014,0.04968576229665751,0.0035133139448389416,0.22196999999999995,0.04974976482356523,0.003517839606917894,0.0,0.0,0.0,-5.0000000000017255e-05,0.0005634713834794361,3.9843443626287484e-05
MET1184,L MET 313,0.0,0.0,0.0,-2.9999999999987814e-05,0.00017058722109225053,1.206233808180992e-05,-0.24173499999999992,0.08432855254894411,0.00596292913550045,0.24172999999999997,0.08431053967328159,0.005961655432847486,0.0,0.0,0.0,-3.5000000000045e-05,0.0006586159730829075,4.6571182076470056e-05
ALA1185,L ALA 314,0.0,0.0,0.0,0.0,0.0,0.0,0.2284849999999999,0.018206586033631678,0.0012874000446637247,-0.2285049999999999,0.018297266872406053,0.0012938121482658292,0.0,0.0,0.0,-2.0000000000031105e-05,0.0005996665740225344,4.240283009422388e-05
CYS1186,L CYS 315,0.0,0.0,0.0,-1.4999999999996128e-05,0.00012155245781140079,8.595056718833323e-06,-0.23824499999999982,0.06992413728463195,0.004944383164258236,0.2382399999999999,0.07001865751355124,0.004951066753741048,0.0,0.0,0.0,-1.9999999999984474e-05,0.0005996665740226434,4.240283009423159e-05
CYS1187,L CYS 316,0.0,0.0,0.0,-2.9999999999996697e-05,0.00017058722109230103,1.206233808181349e-05,0.28803500000000004,0.09423600041916022,0.006663491492828653,-0.288065,0.09416788611304776,0.006658675084053859,0.0,0.0,0.0,-5.999999999985128e-05,0.0006053098380169783,4.2801869118073604e-05
LEU1188,L LEU 317,0.0,0.0,0.0,-1.4999999999996128e-05,0.00012155245781140079,8.595056718833323e-06,-0.12376999999999985,0.03095378975182203,0.0021887634636936016,0.12379000000000001,0.03097912038777077,0.002190554610138714,0.0,0.0,0.0,5.000000000198179e-06,0.0005787702480257754,4.092523671280458e-05
LEU1189,L LEU 318,0.0,0.0,0.0,-2.9999999999996697e-05,0.00017058722109230103,1.206233808181349e-05,0.14167500000000013,0.018609926786530076,0.001315920542814059,-0.14172,0.018685331145044795,0.001321252436137737,0.0,0.0,0.0,-7.499999999973638e-05,0.0006475916923497082,4.579164771005511e-05
TYR1190,L TYR 319,0.0,0.0,0.0,-1.5000000000000568e-05,0.00012155245781143678,8.595056718835867e-06,-0.001690000000000076,0.04678123448563534,0.003307932813707072,0.001649999999999987,0.046721381614845243,0.003303700576626156,0.0,0.0,0.0,-5.5000000000091644e-05,0.0005932748098477285,4.195086411504883e-05
ARG1191,L ARG 320,0.0,0.0,0.0,-3.500000000000725e-05,0.00018377975949492912,1.2995191418369718e-05,-48.33616499999998,0.27799992405956964,0.019657563147186693,48.336044999999956,0.27806037650051724,0.019661837780280026,0.0,0.0,0.0,-0.0001550000000025875,0.0006332258680778704,4.477583053406003e-05
GLY1192,L GLY 321,0.0,0.0,0.0,-4.999999999997229e-06,7.053367989829033e-05,4.9874843358122365e-06,-0.10133499999999994,0.028981593727743848,0.0020493081454481185,0.10131999999999994,0.029021157799095715,0.002052105747762544,0.0,0.0,0.0,-1.9999999999886774e-05,0.0005996665740226542,4.240283009423235e-05
ASP1193,L ASP 322,0.0,0.0,0.0,-1.0000000000001119e-05,9.949874371067313e-05,7.035623639735931e-06,44.236549999999994,0.2171098972869056,0.015351988063428577,-44.23646500000002,0.2171417250843108,0.01535423862856612,0.0,0.0,0.0,7.499999999893703e-05,0.0006319612329870282,4.468640732921393e-05
VAL1194,L VAL 323,0.0,0.0,0.0,0.0,0.0,0.0,-0.018455000000000048,0.034425397238085846,0.0024342431832091145,0.018449999999999987,0.034384698631804246,0.0024313653571604583,0.0,0.0,0.0,-5.000000000062732e-06,0.0006041316081782357,4.271855568719647e-05
VAL1195,L VAL 324,0.0,0.0,0.0,-9.999999999999454e-06,9.949874371065656e-05,7.03562363973476e-06,0.16544500000000006,0.02515803996737376,0.0017789420662292174,-0.1654700000000001,0.02511651050603887,0.0017760054898563248,0.0,0.0,0.0,-3.4999999999998364e-05,0.0006113714092105695,4.3230486927636935e-05
PRO1196,L PRO 325,0.0,0.0,0.0,0.0,0.0,0.0,0.12509,0.025919334482196733,0.001832773717620362,-0.12511999999999998,0.025857215627364163,0.0018283812512711968,0.0,0.0,0.0,-3.0000000000027783e-05,0.0005736723803706984,4.056476303395493e-05
LYS1197,L LYS 326,0.0,0.0,0.0,-1.0000000000001675e-05,9.949874371067864e-05,7.035623639736321e-06,-41.61519000000001,0.3532558051867335,0.024978957534105322,41.61516500000002,0.35319977034627303,0.024974995272538093,0.0,0.0,0.0,-3.5000000000096064e-05,0.000560156228207952,3.960902674897221e-05
ASP1198,L ASP 327,0.0,0.0,0.0,-1.4999999999993907e-05,0.00012155245781138282,8.595056718832052e-06,43.13209499999999,0.22493229198028905,0.015905114896709486,-43.13198000000001,0.2250001324407614,0.015909911941673367,0.0,0.0,0.0,0.00010000000000118803,0.0005830951894835977,4.1231056256110676e-05
VAL1199,L VAL 328,0.0,0.0,0.0,-4.999999999997229e-06,7.053367989829033e-05,4.9874843358122365e-06,0.10643000000000001,0.020243890436376203,0.001431459220515911,-0.10635999999999993,0.020236857463549286,0.0014309619142381296,0.0,0.0,0.0,6.50000000000328e-05,0.0006089129658660687,4.305664873163099e-05
ASN1200,L ASN 329,0.0,0.0,0.0,-2.000000000000002e-05,0.00014000000000000012,9.899494936611673e-06,0.19385499999999986,0.18270359595530722,0.01291909516471648,-0.1938600000000001,0.18270484503701565,0.01291918348813111,0.0,0.0,0.0,-2.500000000001279e-05,0.0005695392874939568,4.0272509233913145e-05
ALA1201,L ALA 330,0.0,0.0,0.0,-5.00000000000167e-06,7.053367989835297e-05,4.987484335816666e-06,0.06482499999999998,0.02348966528071451,0.0016609701607795437,-0.064845,0.023491295728418248,0.001661085450842312,0.0,0.0,0.0,-2.4999999999901213e-05,0.0006036348233823954,4.2683427697403573e-05
ALA1202,L ALA 331,0.0,0.0,0.0,-1.9999999999997796e-05,0.0001399999999999846,9.899494936610575e-06,0.06141999999999996,0.03466271195391381,0.0024510238676928456,-0.06142500000000001,0.03463819243263139,0.0024492900757158206,0.0,0.0,0.0,-2.5000000000074964e-05,0.0005868347297153319,4.1495481681748593e-05
ILE1203,L ILE 332,0.0,0.0,0.0,-1.5000000000002789e-05,0.00012155245781145478,8.59505671883714e-06,0.13744499999999998,0.02590206507211362,0.001831552585922676,-0.13746,0.025855142621923337,0.0018282346676507322,0.0,0.0,0.0,-3.0000000000081072e-05,0.0006237788069500617,4.4107822435484295e-05
ALA1204,L ALA 333,0.0,0.0,0.0,-4.999999999997229e-06,7.053367989829033e-05,4.9874843358122365e-06,0.07900999999999998,0.02967928402101366,0.0020986422992020303,-0.07905499999999999,0.029626035424943433,0.002094877054865038,0.0,0.0,0.0,-4.9999999999952026e-05,0.0005454356057318253,3.856812155135658e-05
THR1205,L THR 334,0.0,0.0,0.0,-1.9999999999996688e-05,0.0001399999999999768,9.899494936610025e-06,0.04884000000000015,0.12309006621169727,0.008703782051499227,-0.048845000000000006,0.12306514931124894,0.00870202016057191,0.0,0.0,0.0,-2.499999999987679e-05,0.0005425633603548614,3.836502313302829e-05
ILE1206,L ILE 335,0.0,0.0,0.0,-1.500000000000501e-05,0.00012155245781147276,8.595056718838412e-06,0.058935,0.03325192889141917,0.002351266440665537,-0.058835000000000026,0.03323428613645849,0.0023500189094983865,0.0,0.0,0.0,8.500000000028152e-05,0.000589724511954766,4.169982014351423e-05
LYS1207,L LYS 336,0.0,0.0,0.0,0.0,0.0,0.0,-43.839879999999994,0.5398885585023391,0.038175886080203406,43.83984500000001,0.5398928699048136,0.038176190942396014,0.0,0.0,0.0,-3.4999999997751274e-05,0.0005601562282077815,3.960902674896015e-05
THR1208,L THR 337,0.0,0.0,0.0,-1.0000000000001119e-05,9.949874371067313e-05,7.035623639735931e-06,0.016760000000000056,0.10893857168147568,0.007703120276874824,-0.01682499999999998,0.10893858074621673,0.007703120917848812,0.0,0.0,0.0,-7.49999999999451e-05,0.0006077622890573445,4.2975283594190694e-05
LYS1209,L LYS 338,0.0,0.0,0.0,-2.5000000000001133e-05,0.00015612494995996705,1.103970108291031e-05,-44.68482499999998,0.6197401910282825,0.04382224916499449,44.68479499999999,0.6196832198603963,0.04381822069508005,0.0,0.0,0.0,-5.499999999937444e-05,0.0006180412607584614,4.370211665353913e-05
ARG1210,L ARG 339,0.0,0.0,0.0,-4.5000000000001704e-05,0.00020730412441628666,1.4658615214269603e-05,-48.08476999999999,0.2813098773596688,0.019891612189577784,48.08471499999998,0.2813358913773058,0.019893451658405486,0.0,0.0,0.0,-0.00010000000000104592,0.0005744562646537258,4.062019202317435e-05
THR1211,L THR 340,0.0,0.0,0.0,0.0,0.0,0.0,0.01607500000000041,0.10249907011773335,0.007247778754556467,-0.016025000000000008,0.10250172864395986,0.007247966740748739,0.0,0.0,0.0,5.000000000046523e-05,0.0005172040216394479,3.657184709582075e-05
ILE1212,L ILE 341,0.0,0.0,0.0,-2.9999999999996697e-05,0.000170587221092301,1.2062338081813488e-05,-0.25547999999999993,0.05398416063995089,0.0038172566065173183,0.255375,0.05400837319342278,0.0038189686925923,0.0,0.0,0.0,-0.000134999999999863,0.0005888760480778855,4.163982468742082e-05
GLN1213,L GLN 342,0.0,0.0,0.0,-1.000000000000001e-05,9.949874371066208e-05,7.03562363973515e-06,0.08348499999999973,0.2288999776649177,0.016185672642031256,-0.0834950000000001,0.2288752279627484,0.01618392257380763,0.0,0.0,0.0,-2.000000000020208e-05,0.0006321392251713694,4.469899327726852e-05
PHE1214,L PHE 343,0.0,0.0,0.0,-1.5000000000002789e-05,0.00012155245781145478,8.59505671883714e-06,-0.03136,0.04540826356512654,0.003210849108880701,0.03132500000000002,0.04543995351009943,0.0032130899263792772,0.0,0.0,0.0,-5.00000000002121e-05,0.0006224949798996005,4.401704215415911e-05
VAL1215,L VAL 344,0.0,0.0,0.0,-1.4999999999996128e-05,0.00012155245781140079,8.595056718833323e-06,-0.20401999999999998,0.030945106236689696,0.0021881494464501407,0.20405,0.031013343902262205,0.0021929745780560066,0.0,0.0,0.0,1.4999999999917023e-05,0.0005871754422657435,4.151957369723173e-05
ASP1216,L ASP 345,0.0,0.0,0.0,-1.0000000000001119e-05,9.949874371067313e-05,7.035623639735931e-06,44.980515,0.28159295050522065,0.019911628483656935,-44.98043999999995,0.2815197797758997,0.019906454531768217,0.0,0.0,0.0,6.499999999974193e-05,0.0006486717197441632,4.5868017179503746e-05
TRP1217,L TRP 346,0.0,0.0,0.0,-1.9999999999997796e-05,0.0001399999999999846,9.899494936610575e-06,-0.290065,0.04350276744070434,0.0030761101857703387,0.2901049999999999,0.04341882051599352,0.003070174241798061,0.0,0.0,0.0,1.999999999966917e-05,0.0005741080037762646,4.059556626036687e-05
CYS1218,L CYS 347,0.0,0.0,0.0,-2.4999999999999466e-05,0.00015612494995995662,1.1039701082909572e-05,-0.17329500000000006,0.06283818882654076,0.004443330943672771,0.17322000000000004,0.06278432606948937,0.0044395222715963275,0.0,0.0,0.0,-9.999999999980246e-05,0.0005916079783099582,4.1833001326703535e-05
PRO1219,L PRO 348,0.0,0.0,0.0,-1.9999999999998907e-05,0.00013999999999999234,9.899494936611124e-06,0.30344999999999994,0.023627261796493163,0.0016706997037170164,-0.30340499999999987,0.023632413651594613,0.001671063994884809,0.0,0.0,0.0,2.499999999992397e-05,0.000595294044989713,4.209364560121958e-05
THR1220,L THR 349,0.0,0.0,0.0,-4.999999999999449e-06,7.053367989832165e-05,4.9874843358144515e-06,0.09797499999999988,0.09682951190107285,0.006846880448423211,-0.09793000000000003,0.09683581517186707,0.006847326156975436,0.0,0.0,0.0,3.999999999988457e-05,0.0005462600113498383,3.862641583165111e-05
GLY1221,L GLY 350,0.0,0.0,0.0,-5.000000000000005e-06,7.053367989832949e-05,4.9874843358150055e-06,0.14541,0.06892816478044368,0.004873957273099548,-0.14543500000000006,0.0689727176135607,0.00487710763414136,0.0,0.0,0.0,-2.999999999996561e-05,0.0005736723803704308,4.0564763033936e-05
PHE1222,L PHE 351,0.0,0.0,0.0,-1.5000000000000568e-05,0.00012155245781143678,8.595056718835867e-06,-0.16849000000000008,0.027434101042315286,0.0019398838882778069,0.16848000000000002,0.027433548804338105,0.0019398448391559576,0.0,0.0,0.0,-2.5000000000083844e-05,0.0005782516753110476,4.088856808449235e-05
LYS1223,L LYS 352,0.0,0.0,0.0,-3.499999999999615e-05,0.00018377975949487082,1.2995191418365594e-05,-44.01589500000001,0.24784836891598996,0.017525526236652163,44.015845,0.24785489903388963,0.017525987985717043,0.0,0.0,0.0,-8.500000000186248e-05,0.000598142959500997,4.229509427821454e-05
VAL1224,L VAL 353,0.0,0.0,0.0,-1.0000000000001675e-05,9.949874371067864e-05,7.035623639736321e-06,-0.13577499999999995,0.03111292938635008,0.002200016335166635,0.13579499999999997,0.03114759982727411,0.002202467905555046,0.0,0.0,0.0,1.0000000000001119e-05,0.0005830094338860901,4.1224992419658446e-05
GLY1225,L GLY 354,0.0,0.0,0.0,0.0,0.0,0.0,0.047210000000000106,0.035989524864882515,0.002544843708364029,-0.047254999999999985,0.03594940854868136,0.002542007056441823,0.0,0.0,0.0,-4.499999999988263e-05,0.0005224700948379406,3.694421470270864e-05
ILE1226,L ILE 355,0.0,0.0,0.0,-1.500000000000501e-05,0.00012155245781147276,8.595056718838412e-06,-0.13417999999999997,0.02078479251760849,0.0014697067734756376,0.13420000000000004,0.020711108130662324,0.0014644965005079168,0.0,0.0,0.0,5.000000000068283e-06,0.0006123520229407423,4.329982678946992e-05
ASN1227,L ASN 356,0.0,0.0,0.0,-1.500000000000501e-05,0.00012155245781147278,8.595056718838414e-06,-0.20703999999999986,0.18168596093259387,0.012847137502183126,0.20706499999999992,0.18162142157520952,0.012842573880457137,0.0,0.0,0.0,1.0000000000225384e-05,0.0005655970296958582,3.999374951169104e-05
TYR1228,L TYR 357,0.0,0.0,0.0,-3.5000000000005025e-05,0.00018377975949491747,1.2995191418368893e-05,-0.07041500000000005,0.05545883856519172,0.003921532082617709,0.07037000000000006,0.05543314080944719,0.003919714976882885,0.0,0.0,0.0,-8.00000000000134e-05,0.0005946427498927167,4.2047592083255605e-05
GLU1229,L GLU 358,0.0,0.0,0.0,-2.0000000000000574e-05,0.000140000000000004,9.899494936611948e-06,45.91264000000004,0.33200951853376476,0.02347661819737058,-45.912540000000035,0.3320702612361419,0.023480913355046425,0.0,0.0,0.0,7.999999999924512e-05,0.000627375485654521,4.436214602565154e-05
PRO1230,L PRO 359,0.0,0.0,0.0,-1.9999999999997796e-05,0.0001399999999999846,9.899494936610575e-06,0.030100000000000043,0.037084767762519406,0.002622289076360574,-0.03013,0.03708332644194696,0.00262218715960551,0.0,0.0,0.0,-4.999999999988347e-05,0.0005979130371551916,4.227883631322801e-05
PRO1231,L PRO 360,0.0,0.0,0.0,-3.4999999999998364e-05,0.00018377975949488248,1.299519141836642e-05,-0.156105,0.058032955938845734,0.004103549667665794,0.15613999999999995,0.05804179873160396,0.004104174947538191,0.0,0.0,0.0,-1.3322676295501878e-17,0.000547722557505268,3.8729833462081376e-05
THR1232,L THR 361,0.0,0.0,0.0,-3.499999999999781e-05,0.00018377975949487958,1.2995191418366214e-05,0.05410000000000004,0.037352777674491563,0.0026412402389786463,-0.054019999999999985,0.037397855553493974,0.0026444277263710575,0.0,0.0,0.0,4.500000000008386e-05,0.0005594416859691364,3.955850098272113e-05
VAL1233,L VAL 362,0.0,0.0,0.0,-2.9999999999999472e-05,0.0001705872210923168,1.2062338081814606e-05,-0.2824549999999999,0.02535306638259178,0.001792732516300334,0.2825100000000001,0.025307111648703903,0.0017894830259043597,0.0,0.0,0.0,2.500000000003194e-05,0.0005782516753108504,4.08885680844784e-05
VAL1234,L VAL 363,0.0,0.0,0.0,-2.5000000000000577e-05,0.00015612494995996355,1.1039701082910063e-05,-0.03912000000000001,0.06828503203484644,0.004828480920538055,0.03919,0.06823359802912343,0.004824843987115022,0.0,0.0,0.0,4.4999999999917326e-05,0.0005594416859690545,3.9558500982715344e-05
PRO1235,L PRO 364,0.0,0.0,0.0,-5.000000000000004e-05,0.0002179449471770339,1.5411035007422456e-05,0.35459999999999986,0.050084927872564584,0.003541539213392954,-0.3545199999999997,0.05007963258651297,0.003541164780125412,0.0,0.0,0.0,2.9999999999850147e-05,0.0006473793323859416,4.577663159301192e-05
GLY1236,L GLY 365,0.0,0.0,0.0,-1.5000000000000014e-05,0.0001215524578114323,8.59505671883555e-06,0.2643849999999999,0.04469369950004117,0.003160321799279292,-0.26441499999999996,0.044599134240476304,0.0031536350256489935,0.0,0.0,0.0,-4.5000000000055e-05,0.0006268771809533994,4.4326910562325514e-05
GLY1237,L GLY 366,0.0,0.0,0.0,-4.9999999999999765e-05,0.0002179449471770327,1.541103500742237e-05,-0.20953500000000003,0.06795953777800455,0.004805465000913037,0.20957999999999996,0.06794978734330265,0.004804775541063314,0.0,0.0,0.0,-4.999999999988347e-06,0.0006204635363984425,4.3873397406632496e-05
ASP1238,L ASP 367,0.0,0.0,0.0,-8.000000000000119e-05,0.00027129319932501475,1.9183326093251163e-05,54.094924999999975,0.41556758701520974,0.029385065881978544,-54.09473500000002,0.41555919526935475,0.02938447249593854,0.0,0.0,0.0,0.00011000000000045418,0.0006307931515169529,4.460381149636707e-05
LEU1239,L LEU 368,0.0,0.0,0.0,-5.49999999999895e-05,0.00022798026230351644,1.6120638945150432e-05,0.007545000000000126,0.045251275948861386,0.0031997484080783607,-0.007584999999999992,0.045252323421013436,0.0031998224755445427,0.0,0.0,0.0,-9.499999999977415e-05,0.0005881963957723536,4.159176601201175e-05
ALA1240,L ALA 369,0.0,0.0,0.0,-2.5000000000006127e-05,0.00015612494995999822,1.1039701082912514e-05,0.06263000000000002,0.03733260103448451,0.002639813535081592,-0.06263499999999998,0.037312086178609656,0.002638362915711174,0.0,0.0,0.0,-3.00000000000189e-05,0.0005736723803704202,4.056476303393526e-05
LYS1241,L LYS 370,0.0,0.0,0.0,-3.999999999999837e-05,0.00019595917942264625,1.3856406460550453e-05,-47.632774999999995,0.5528243793242911,0.03909058674254504,47.632779999999975,0.5526849931032437,0.03908073064833439,0.0,0.0,0.0,-3.500000000101977e-05,0.0006194957626956951,4.3804965471845825e-05
VAL1242,L VAL 371,0.0,0.0,0.0,-1.5000000000000568e-05,0.00012155245781143678,8.595056718835867e-06,0.0595699999999999,0.038481100555987274,0.0027210247150660023,-0.059520000000000024,0.0384628340089495,0.0027197330751380752,0.0,0.0,0.0,3.4999999999865136e-05,0.0005947898788646906,4.205799567263479e-05
GLN1243,L GLN 372,0.0,0.0,0.0,-1.5000000000000568e-05,0.00012155245781143678,8.595056718835867e-06,0.13825499999999988,0.16283832465055625,0.011514408359746486,-0.1382299999999999,0.16278782847621015,0.011510837741016076,0.0,0.0,0.0,9.999999999568133e-06,0.0005830094338854378,4.122499241961232e-05
ARG1244,L ARG 373,0.0,0.0,0.0,-2.4999999999992805e-05,0.00015612494995991504,1.1039701082906633e-05,-45.074544999999986,0.2530318912262319,0.017892056614252545,45.074475000000014,0.2529587701074225,0.017886886170356737,0.0,0.0,0.0,-9.499999999832199e-05,0.0006131680030791042,4.3357525298384846e-05
ALA1245,L ALA 374,0.0,0.0,0.0,-5.00000000000167e-06,7.053367989835297e-05,4.987484335816666e-06,-0.25513999999999987,0.017412363423729357,0.0012312400253403637,0.25512500000000005,0.017414343944001726,0.0012313800692718506,0.0,0.0,0.0,-1.9999999999850416e-05,0.000591269819963761,4.1809089920732446e-05
VAL1246,L VAL 375,0.0,0.0,0.0,-1.9999999999988916e-05,0.0001399999999999224,9.89949493660618e-06,0.18316000000000002,0.019873711278972913,0.001405283601270532,-0.18316499999999994,0.01988259980485504,0.0014059121149631326,0.0,0.0,0.0,-2.4999999999994194e-05,0.0005517019122675588,3.9011216335797654e-05
CYS1247,L CYS 376,0.0,0.0,0.0,-9.999999999994458e-06,9.949874371060685e-05,7.035623639731245e-06,-0.19291000000000003,0.06622357510735898,0.004682713903283018,0.19295500000000007,0.0662033456480863,0.004681283464499873,0.0,0.0,0.0,3.500000000008718e-05,0.0006031376294014254,4.264827077385267e-05
MET1248,L MET 377,0.0,0.0,0.0,-4.499999999999283e-05,0.00020730412441624573,1.465861521426671e-05,0.22782000000000002,0.053106756632277756,0.003755214774150726,-0.22779500000000005,0.05310134626353654,0.0037548322033081625,0.0,0.0,0.0,-1.9999999999978924e-05,0.0006554387843270723,4.6346520905033985e-05
LEU1249,L LEU 378,0.0,0.0,0.0,-2.000000000000668e-05,0.00014000000000004674,9.89949493661497e-06,-0.23182999999999993,0.019793966252371085,0.0013996447763629267,0.23189000000000004,0.019795906142432505,0.0013997819473046452,0.0,0.0,0.0,4.0000000000088854e-05,0.0006151422599691071,4.349712634185737e-05
SER1250,L SER 379,0.0,0.0,0.0,-1.5000000000000568e-05,0.00012155245781143678,8.595056718835867e-06,0.30191000000000023,0.06335867659602633,0.004480134986805562,-0.30186499999999994,0.06339066788573905,0.004482397112595038,0.0,0.0,0.0,3.0000000000129922e-05,0.000555967624956703,3.931284777270639e-05
ASN1251,L ASN 380,0.0,0.0,0.0,-3.0000000000001136e-05,0.00017058722109232626,1.2062338081815275e-05,0.12291499999999977,0.04123697097266043,0.002915894181036101,-0.12290000000000002,0.04127347816697768,0.002918475629502483,0.0,0.0,0.0,-1.5000000000284785e-05,0.0006283112286127398,4.4428313044771944e-05
THR1252,L THR 381,0.0,0.0,0.0,-2.5000000000003908e-05,0.00015612494995998437,1.1039701082911535e-05,0.24710500000000019,0.06708579562768863,0.004743682100963347,-0.247115,0.06711819257846537,0.004745972911321747,0.0,0.0,0.0,-3.499999999974079e-05,0.0005947898788649221,4.205799567265116e-05
THR1253,L THR 382,0.0,0.0,0.0,-2.500000000000169e-05,0.0001561249499599705,1.1039701082910553e-05,0.2658399999999999,0.07962295146501444,0.0056301928918999055,-0.26582499999999987,0.0795786050078792,0.005627057123843713,0.0,0.0,0.0,-9.999999999930065e-06,0.0006163602842492712,4.358325366467276e-05
ALA1254,L ALA 383,0.0,0.0,0.0,-2.4999999999995027e-05,0.0001561249499599289,1.1039701082907612e-05,0.31398499999999985,0.01564911419218588,0.0011065594764857276,-0.31402500000000005,0.015666983596083196,0.001107823034152883,0.0,0.0,0.0,-6.499999999994622e-05,0.0005837593682331919,4.127802078588648e-05
ILE1255,L ILE 384,0.0,0.0,0.0,-3.4999999999998364e-05,0.00018377975949488245,1.2995191418366418e-05,0.3751700000000001,0.019550987187348746,0.0013824635619065604,-0.37516999999999995,0.01962169972250037,0.001387463693218621,0.0,0.0,0.0,-3.499999999998949e-05,0.0006354329232893225,4.4931892904707116e-05
ALA1256,L ALA 385,0.0,0.0,0.0,-1.4999999999998349e-05,0.0001215524578114188,8.595056718834595e-06,0.354585,0.02244666511978962,0.0015872189121226787,-0.3544850000000001,0.02243679511427458,0.0015865209973396752,0.0,0.0,0.0,8.50000000000166e-05,0.0006064445564105684,4.2882105825158065e-05
GLU1257,L GLU 386,0.0,0.0,0.0,-7.000000000000284e-05,0.00025514701644347186,1.8041618552669448e-05,54.096365,0.5024625675367547,0.035529468879764284,-54.09583499999999,0.5023658007633899,0.03552262643560031,0.0,0.0,0.0,0.00046000000000105955,0.0006621178142869576,4.681879964267228e-05
ALA1258,L ALA 387,0.0,0.0,0.0,-3.500000000000281e-05,0.00018377975949490579,1.2995191418368068e-05,0.414345,0.02053694171487185,0.0014521810751418767,-0.4142850000000003,0.02050228706753763,0.0014497306215289112,0.0,0.0,0.0,2.499999999993563e-05,0.0005782516753110548,4.088856808449286e-05
TRP1259,L TRP 388,0.0,0.0,0.0,-8.999999999999453e-05,0.0002861817604250663,2.023610634484683e-05,0.636775,0.03843116411195701,0.002717493675245788,-0.6367250000000001,0.03843083885371142,0.002717470676014679,0.0,0.0,0.0,-4.000000000040416e-05,0.0006770524351926072,4.787483681435581e-05
ALA1260,L ALA 389,0.0,0.0,0.0,-8.999999999999898e-05,0.0002861817604250804,2.023610634484783e-05,0.40600999999999987,0.0249104375714272,0.0017614339329080325,-0.40602000000000005,0.02484873437420479,0.0017570708579903466,0.0,0.0,0.0,-0.00010000000000007336,0.0006324555320336419,4.47213595499934e-05
ARG1261,L ARG 390,0.0,0.0,0.0,-6.999999999998785e-05,0.00025514701644341716,1.8041618552665582e-05,-55.60408000000003,0.649782343248324,0.04594655012061747,55.60359500000004,0.6496967838713165,0.04594050015904986,0.0,0.0,0.0,-0.00055499999999995,0.0006220731468222316,4.3987214051205476e-05
LEU1262,L LEU 391,0.0,0.0,0.0,-0.0001400000000000201,0.00034698703145799934,2.453568829277412e-05,0.5035249999999999,0.025212682820360207,0.0017828058994182271,-0.5034200000000001,0.025239920760572777,0.0017847319126412132,0.0,0.0,0.0,-3.5000000000193764e-05,0.000695539359058725,4.918205973725694e-05
ASP1263,L ASP 392,0.0,0.0,0.0,-9.49999999999962e-05,0.0002932149382279033,2.0733427116614503e-05,58.99092499999994,0.43541689147498563,0.030788623660512937,-58.98968499999997,0.43526231835162965,0.030777693690141515,0.0,0.0,0.0,0.0011450000000014881,0.0006663144903113373,4.711554945020047e-05
HIE1264,L HIE 393,0.0,0.0,0.0,-0.000149999999999999,0.00035707142142714024,2.5248762345905034e-05,0.5625550000000001,0.3218871649740008,0.022760859713002887,-0.5624449999999999,0.32187793800600834,0.022760207267839165,0.0,0.0,0.0,-3.9999999999693615e-05,0.0006696267617114782,4.734976240701746e-05
LYS1265,L LYS 394,0.0,0.0,0.0,-0.00017999999999998906,0.0003841874542459477,2.7166155414410606e-05,-60.25860499999999,0.8372891967395444,0.05920528688287691,60.25761500000002,0.8370817264589285,0.0591906165186451,0.0,0.0,0.0,-0.0011699999999992628,0.000755711585195566,5.343687865130201e-05
PHE1266,L PHE 395,0.0,0.0,0.0,-0.0001949999999999763,0.0003962007067131025,2.8015620642773725e-05,0.5467349999999997,0.031177953348488142,0.002204614223623379,-0.5465350000000005,0.03114977969423497,0.0022026220454260566,0.0,0.0,0.0,5.000000000006111e-06,0.0007245515854651801,5.123353394018931e-05
ASP1267,L ASP 396,0.0,0.0,0.0,-9.000000000000341e-05,0.00028618176042509457,2.023610634484883e-05,62.40686000000001,0.44683931160734336,0.031596310733828126,-62.40462499999999,0.44649625348779964,0.031572052861561076,0.0,0.0,0.0,0.0021449999999961734,0.0007771582850338646,5.495338934027534e-05
LEU1268,L LEU 397,0.0,0.0,0.0,-0.0001900000000000146,0.00039230090491869086,2.773986301336253e-05,0.4150899999999998,0.05977183199467944,0.004226506772738088,-0.4149350000000001,0.05977943438173204,0.004227044342681897,0.0,0.0,0.0,-3.500000000000947e-05,0.0006661643941250731,4.7104936047086706e-05
MET1269,L MET 398,0.0,0.0,0.0,-0.00022000000000002017,0.00041424630354419765,2.929163703175631e-05,0.6851350000000003,0.13266173817269022,0.009380601466590352,-0.6848650000000004,0.13261589940500845,0.00937736017624345,0.0,0.0,0.0,5.0000000000015256e-05,0.0006144102863722155,4.344536799245621e-05
TYR1270,L TYR 399,0.0,0.0,0.0,-0.00020000000000001906,0.0004000000000000382,2.82842712474646e-05,0.43646499999999977,0.16136532705324352,0.011410251700773354,-0.43619499999999994,0.16132131593499982,0.01140713964475758,0.0,0.0,0.0,7.000000000023737e-05,0.0007315052973148517,5.172523562052132e-05
ALA1271,L ALA 400,0.0,0.0,0.0,-0.000130000000000004,0.00033630343441601513,2.3780243901188965e-05,0.389485,0.058357773903739224,0.004126517766228534,-0.38922999999999996,0.05837077265207265,0.004127436916537885,0.0,0.0,0.0,0.00012500000000015277,0.000655267121103842,4.633438248211133e-05
LYS1272,L LYS 401,0.0,0.0,0.0,-0.0004250000000000026,0.0004943429983321323,3.495532863527409e-05,-71.95964999999995,1.0466693544318766,0.07401069981789259,71.95242999999999,1.0457785114923146,0.07394770770953894,0.0,0.0,0.0,-0.0076449999999982764,0.00129575267701724,9.162355046595128e-05
ARG1273,L ARG 402,0.0,0.0,0.0,-0.00030499999999999305,0.0004604074282632617,3.255572146336112e-05,-66.90379499999995,1.3634448294603896,0.09641010846851773,66.90006000000001,1.3627221713904227,0.09635900882634245,0.0,0.0,0.0,-0.004039999999999253,0.0010809255293533894,7.643297717634401e-05
ALA1274,L ALA 403,0.0,0.0,0.0,-0.0002299999999999941,0.00042083250825000556,2.9757352032732263e-05,-0.54388,0.05469136677758017,0.0038672636320787597,0.5437550000000002,0.054722161644071246,0.003869441157970917,0.0,0.0,0.0,-0.0003549999999998696,0.000692080197664997,4.8937460089384555e-05
PHE1275,L PHE 404,0.0,0.0,0.0,-0.0004249999999999887,0.0004943429983321161,3.4955328635272946e-05,-0.32143500000000025,0.09317207615482173,0.006588260686630387,0.3212549999999999,0.09311133107737227,0.006583965361011565,0.0,0.0,0.0,-0.0006049999999996469,0.0007273066753441267,5.1428348213807475e-05
VAL1276,L VAL 405,0.0,0.0,0.0,-0.00024000000000000133,0.0004270831300812549,3.019933774108317e-05,-0.1368150000000001,0.0745764760162345,0.0052733531908075336,0.13668500000000003,0.07449795819349674,0.005267801142317346,0.0,0.0,0.0,-0.00037000000000010554,0.0007636098480244542,5.3995370171892055e-05
HIE1277,L HIE 406,0.0,0.0,0.0,-0.0005150000000000254,0.0004997749493522301,3.5339425575412525e-05,-0.5237549999999999,0.18339783252536065,0.012968185103359727,0.5237150000000003,0.18324274549078268,0.012957218793977309,0.0,0.0,0.0,-0.0005550000000002298,0.0007190097356784925,5.084166598374091e-05
TRP1278,L TRP 407,0.0,0.0,0.0,-0.0005749999999999477,0.0004943429983320834,3.495532863527063e-05,-0.10021000000000006,0.1474523851960354,0.010426458147424753,0.10025999999999996,0.14739810853603239,0.010422620207989923,0.0,0.0,0.0,-0.0005250000000001621,0.0008481597726844029,5.9973952679478196e-05
TYR1279,L TYR 408,0.0,0.0,0.0,-0.00024999999999999025,0.00043301270189220254,3.061862178478854e-05,-0.19950000000000004,0.08586995982297901,0.006071923089104485,0.19937999999999995,0.0857941466534869,0.006066562288479373,0.0,0.0,0.0,-0.00037000000000016577,0.0007369531871159209,5.2110459602670626e-05
VAL1280,L VAL 409,0.0,0.0,0.0,-0.00024500000000000465,0.00043008720046056596,3.041175759472042e-05,-0.3980300000000005,0.10776241970185807,0.007619953772825465,0.39782000000000006,0.10780448784721312,0.007622928439910715,0.0,0.0,0.0,-0.00045500000000002206,0.0006840869827733085,4.837225444404513e-05
GLY1281,L GLY 410,0.0,0.0,0.0,-0.00012000000000000232,0.0003249615361854448,2.2978250586152566e-05,-0.16046,0.09005702859854968,0.006367993561554532,0.160435,0.090001920951722,0.006364096862477824,0.0,0.0,0.0,-0.00014500000000007508,0.0006196571632767408,4.381637821638031e-05
GLU1282,L GLU 411,0.0,0.0,0.0,-0.00024000000000000188,0.0004270831300812559,3.0199337741083242e-05,66.27754,0.7984036249921086,0.056455661735584126,-66.27546999999998,0.7980247233652839,0.05642886934461109,0.0,0.0,0.0,0.0018300000000024852,0.0008130805618106,5.74934778907243e-05
GLY1283,L GLY 412,0.0,0.0,0.0,-7.499999999999619e-05,0.00026339134382130506,1.8624580532188226e-05,-0.4048249999999997,0.08038230137909746,0.005683887039254059,0.4047299999999999,0.08035432222351194,0.005681908614189418,0.0,0.0,0.0,-0.0001699999999999102,0.0006009159675029907,4.2491175554463975e-05
MET1284,L MET 413,0.0,0.0,0.0,-0.00013000000000000346,0.00033630343441601367,2.378024390118886e-05,-0.21082500000000015,0.06702032807290573,0.004739052845769877,0.21077000000000004,0.06697258468955786,0.004735676878757671,0.0,0.0,0.0,-0.00018500000000000932,0.000671397795647171,4.7474993417581445e-05
GLU1285,L GLU 414,0.0,0.0,0.0,-0.00014499999999998848,0.0003521008378291371,2.489728900904477e-05,66.29559000000002,0.9663820268902358,0.06833352844308863,-66.292415,0.9660120510507101,0.06830736720058823,0.0,0.0,0.0,0.0030299999999935778,0.000805667425186995,5.696928997308296e-05
GLU1286,L GLU 415,0.0,0.0,0.0,-0.00012999999999999844,0.0003363034344160007,2.3780243901187945e-05,64.26290999999996,1.2378843249288483,0.08753164004817202,-64.26044999999998,1.2374207116026976,0.08749885763549506,0.0,0.0,0.0,0.002330000000000467,0.0007944180259744667,5.617383732633762e-05
GLY1287,L GLY 416,0.0,0.0,0.0,-4.499999999999782e-05,0.00020730412441626877,1.4658615214268338e-05,-0.3079449999999999,0.07747458922124138,0.005478280740798198,0.30795499999999987,0.07742178617805222,0.005474547001807563,0.0,0.0,0.0,-3.499999999997283e-05,0.0005777326371254126,4.085186654241662e-05
GLU1288,L GLU 417,0.0,0.0,0.0,-8.499999999999563e-05,0.0002788816953476725,1.9719913792914006e-05,59.24587500000003,0.4712625270159197,0.03332329285720653,-59.24476499999996,0.4711548469235995,0.033315678724858695,0.0,0.0,0.0,0.0010250000000037573,0.0006814506585196151,4.818583816832582e-05
PHE1289,L PHE 418,0.0,0.0,0.0,-0.0001449999999999818,0.00035210083782912096,2.4897289009043628e-05,-0.4362500000000002,0.05902150031979796,0.004173450311193312,0.43619000000000036,0.05904196727751964,0.0041748975436528375,0.0,0.0,0.0,-0.00020500000000025942,0.0006503652819762142,4.5987770113368216e-05
SER1290,L SER 419,0.0,0.0,0.0,-5.5000000000001716e-05,0.00022798026230356707,1.612063894515401e-05,-0.372405,0.15457082834416055,0.010929808089577773,0.37229499999999993,0.1545597553537148,0.010929025110914552,0.0,0.0,0.0,-0.00016500000000007508,0.000589724511954473,4.1699820143493505e-05
GLU1291,L GLU 420,0.0,0.0,0.0,-8.499999999999342e-05,0.0002788816953476652,1.971991379291349e-05,57.30313499999998,0.6943215874368782,0.0490959502800825,-57.30224000000001,0.6942563160678673,0.049091334897318,0.0,0.0,0.0,0.0008100000000034413,0.0006587108622147649,4.657789175132978e-05
ALA1292,L ALA 421,0.0,0.0,0.0,-3.0000000000001136e-05,0.00017058722109232626,1.2062338081815275e-05,-0.4257700000000002,0.03527587135706013,0.0024943807848841516,0.42568,0.03529925778256573,0.0024960344548904238,0.0,0.0,0.0,-0.00012000000000004008,0.0006128621378417698,4.3335897360040006e-05
ARG1293,L ARG 422,0.0,0.0,0.0,-8.000000000000341e-05,0.00027129319932502223,1.918332609325169e-05,-60.095065,0.47392022616869794,0.03351122056653486,60.09358999999997,0.4736963604502918,0.03349539086977884,0.0,0.0,0.0,-0.0015549999999988984,0.0006685618894292794,4.727446456583342e-05
GLU1294,L GLU 423,0.0,0.0,0.0,-3.499999999998949e-05,0.00018377975949483583,1.2995191418363121e-05,55.09536999999998,0.4690500006434052,0.03316684361705063,-55.09460499999997,0.46891975750787834,0.03315763403661722,0.0,0.0,0.0,0.0007299999999976592,0.0006686553671359424,4.728107443786054e-05
ASP1295,L ASP 424,0.0,0.0,0.0,-1.9999999999995577e-05,0.00013999999999996906,9.899494936609478e-06,54.51535000000003,0.309247615182251,0.02186710857611376,-54.51482000000001,0.30917376602456087,0.021861886652095,0.0,0.0,0.0,0.0005100000000062721,0.0005915234568453655,4.1827024756626604e-05
MET1296,L MET 425,0.0,0.0,0.0,-6.0000000000015594e-05,0.0002374868417408201,1.679285562375103e-05,-0.26806499999999983,0.07068182775650356,0.00499795997132832,0.2680799999999999,0.07059343878860153,0.004991709927469759,0.0,0.0,0.0,-4.4999999999977695e-05,0.0006268771809533795,4.432691056232411e-05
ALA1297,L ALA 426,0.0,0.0,0.0,-3.000000000000336e-05,0.0001705872210923389,1.2062338081816168e-05,-0.28412499999999996,0.026109373316877876,0.0018462114924895445,0.2841,0.026064343459983437,0.001843027400772953,0.0,0.0,0.0,-5.500000000000283e-05,0.0006572480505866843,4.647445534914835e-05
ALA1298,L ALA 427,0.0,0.0,0.0,-9.999999999998898e-06,9.949874371065103e-05,7.035623639734369e-06,-0.28638500000000017,0.02289949289831386,0.0016192386714130918,0.2863449999999999,0.022813723391854532,0.0016131738514494503,0.0,0.0,0.0,-4.9999999999947866e-05,0.0006062177826490696,4.286607049870297e-05
LEU1299,L LEU 428,0.0,0.0,0.0,-3.4999999999993925e-05,0.00018377975949485916,1.2995191418364771e-05,-0.3853450000000002,0.028537098223188315,0.0020178775669003036,0.38532500000000014,0.028519806713927988,0.0020166548725548106,0.0,0.0,0.0,-5.500000000006278e-05,0.0005932748098478996,4.1950864115060935e-05
GLU1300,L GLU 429,0.0,0.0,0.0,-2.4999999999997247e-05,0.00015612494995994277,1.1039701082908593e-05,53.889635000000006,0.5100610569072282,0.03606676321582786,-53.889050000000026,0.5100254478908448,0.03606424527813225,0.0,0.0,0.0,0.0005600000000004001,0.000588557558782873,4.161730409339696e-05
LYS1301,L LYS 430,0.0,0.0,0.0,-4.000000000000004e-05,0.0001959591794226544,1.3856406460551029e-05,-52.210460000000005,0.860395814959888,0.06083917152626628,52.210010000000004,0.8602850689732071,0.06083134060244915,0.0,0.0,0.0,-0.0004900000000013449,0.0005999166608801342,4.242051390551333e-05
ASP1302,L ASP 431,0.0,0.0,0.0,-1.5000000000002789e-05,0.00012155245781145478,8.59505671883714e-06,50.17287500000003,0.33626544481030307,0.023777557630407602,-50.17270000000001,0.33620524981004246,0.023773301201119822,0.0,0.0,0.0,0.00015999999999806393,0.0005782732917901403,4.089009660038752e-05
TYR1303,L TYR 432,0.0,0.0,0.0,-3.4999999999998364e-05,0.00018377975949488248,1.299519141836642e-05,-0.1934300000000003,0.055392735083221845,0.003916857860581614,0.1934,0.05545683005726192,0.003921390059659986,0.0,0.0,0.0,-6.500000000033257e-05,0.0006006454861229115,4.24720496326601e-05
GLU1304,L GLU 433,0.0,0.0,0.0,-1.500000000000501e-05,0.00012155245781147276,8.595056718838412e-06,51.387525000000004,0.6266879840686862,0.04431353232230951,-51.38711500000002,0.626621051173606,0.04430879945190994,0.0,0.0,0.0,0.000394999999997907,0.0006236786031291871,4.4100736955360175e-05
GLU1305,L GLU 434,0.0,0.0,0.0,-1.9999999999999463e-05,0.00013999999999999625,9.8994949366114e-06,50.03482000000002,0.5952904229028378,0.04209338948100043,-50.034469999999985,0.5952350536568498,0.04208947428406969,0.0,0.0,0.0,0.00032999999999958616,0.0006091797764200426,4.30755150868317e-05
VAL1306,L VAL 435,0.0,0.0,0.0,-9.999999999999315e-06,9.949874371065517e-05,7.035623639734661e-06,-0.25603500000000035,0.023479007112739547,0.0016602165144945316,0.25604999999999994,0.023446268359806028,0.0016579015350738433,0.0,0.0,0.0,4.9999999996611085e-06,0.0006041316081781829,4.271855568719274e-05
GLY1307,L GLY 436,0.0,0.0,0.0,-9.999999999999454e-06,9.949874371065656e-05,7.03562363973476e-06,-0.14606500000000017,0.06680644261596308,0.004723928860069745,0.14607999999999996,0.06685225201891128,0.004727168074016423,0.0,0.0,0.0,4.999999999852623e-06,0.0006041316081782648,4.271855568719854e-05
VAL1308,L VAL 437,0.0,0.0,0.0,-1.4999999999999458e-05,0.0001215524578114278,8.595056718835232e-06,-0.10789999999999984,0.07066951252131286,0.004997089152696795,0.10794500000000001,0.07063902586389481,0.004994933420477194,0.0,0.0,0.0,3.0000000000143244e-05,0.0006237788069500215,4.410782243548145e-05
ASP1309,L ASP 438,0.0,0.0,0.0,-1.9999999999999463e-05,0.00013999999999999625,9.8994949366114e-06,46.37587999999999,0.30487485235811523,0.021557907551567078,-46.37565500000001,0.3049316578734813,0.021561924308079492,0.0,0.0,0.0,0.00020500000000083673,0.0006503652819745572,4.598777011325105e-05
SER1310,L SER 439,0.0,0.0,0.0,-1.000000000000001e-05,9.949874371066208e-05,7.03562363973515e-06,0.043075,0.13565736019471994,0.00959242393115525,-0.043069999999999914,0.1357006451716424,0.009595484641225787,0.0,0.0,0.0,-4.9999999998018294e-06,0.0006123520229410562,4.3299826789492115e-05
VAL1311,L VAL 440,0.0,0.0,0.0,-5.000000000000005e-06,7.053367989832949e-05,4.9874843358150055e-06,43.870115,0.274752801212904,0.01942795688876439,-43.870080000000016,0.27476248579215484,0.01942864169193051,0.0,0.0,0.0,2.999999999936165e-05,0.0005992495306627258,4.2373340675446934e-05
gtp1312,L gtp 441,0.0,0.0,0.0,-0.0005399999999999344,0.0004983974317750235,3.524202037340788e-05,252.68153500000005,2.0500419090181237,0.14495985355833305,-252.67740000000012,2.048757931021896,0.14486906260353039,0.0,0.0,0.0,0.0035950000000048023,0.0016281815009336728,0.00011512981803126911
Mg+1313,L Mg+ 442,0.0,0.0,0.0,0.0,0.0,0.0,-126.69981,0.9336711219209285,0.06602051817083403,126.69758500000006,0.9329528084236729,0.0659697257363413,0.0,0.0,0.0,-0.0022250000000045133,0.0009971835337601084,7.051152388093371e-05
MET1314,L MET 443,0.0,0.0,0.0,-0.00042500000000002535,0.0004943429983321587,3.495532863527596e-05,-69.584965,0.5941493194276608,0.04201270128046711,69.58245999999998,0.5935210345073125,0.041968274827697556,0.0,0.0,0.0,-0.0029299999999993533,0.001151129879727155,8.139717439815261e-05
ARG1315,L ARG 444,0.0,0.0,0.0,-0.0006500000000000089,0.00047696960070847775,3.372684390808045e-05,-68.16833000000001,0.5835499987996657,0.04126321613126453,68.16678,0.5829600514593565,0.04122150055477696,0.0,0.0,0.0,-0.002199999999996578,0.0010148891565051885,7.176350047175141e-05
GLU1316,L GLU 445,0.0,0.0,0.0,-0.0007599999999999962,0.0004270831300812489,3.0199337741082748e-05,72.27871500000003,0.5725138284511044,0.04048284104208477,-72.27397999999998,0.571633457387123,0.0404205894071546,0.0,0.0,0.0,0.0039749999999982326,0.001346987379304767,9.52463910079097e-05
ILE1317,L ILE 446,0.0,0.0,0.0,-0.001380000000000009,0.00048538644398048864,3.4322004603462774e-05,-0.10855499999999996,0.07785362531700106,0.005505082640160812,0.11191000000000002,0.07791233471023697,0.005509234021168458,0.0,0.0,0.0,0.001975000000000078,0.0009717895862790247,6.871590063443679e-05
VAL1318,L VAL 447,0.0,0.0,0.0,-0.0018550000000000023,0.00035210083782914156,2.4897289009045085e-05,-0.20399000000000003,0.106916696076899,0.0075601520818036425,0.20824500000000007,0.1070415572336274,0.0075689810988665875,0.0,0.0,0.0,0.00240000000000007,0.001435270009440546,0.000101488915650909
HIE1319,L HIE 448,0.0,0.0,0.0,-0.005475000000000025,0.0004993746088859744,3.531111722956525e-05,-0.08901500000000011,0.22902983380992098,0.016194854858102313,0.098405,0.23164891749153507,0.016380052041278747,0.0,0.0,0.0,0.003914999999999949,0.004235301051873598,0.0002994810094146339
ILE1320,L ILE 449,0.0,0.0,0.0,-0.006550000000000044,0.000545435605731806,3.856812155135521e-05,-0.3879049999999999,0.12923627963927214,0.009138384970825027,0.40503,0.128805780537987,0.009107944087443682,0.0,0.0,0.0,0.010575000000000277,0.005432713410442678,0.0003841508492767113
GLN1321,L GLN 450,0.0,0.0,0.0,-0.015535000000000085,0.0011527250322603854,8.150996871548002e-05,-1.0339299999999996,0.2857903166659106,0.020208427091191618,1.1239750000000002,0.29212525459980204,0.02065637484833667,0.0,0.0,0.0,0.07450999999999997,0.017625546800028185,0.0012463143664420782
ALA1322,L ALA 451,0.0,0.0,0.0,-0.017554999999999977,0.0013255093360667093,9.372766400588484e-05,-0.5500400000000002,0.13055044389047374,0.009231310416186786,0.7315299999999997,0.1359871284350122,0.009615742067048311,0.0,0.0,0.0,0.1639350000000001,0.03451899151191977,0.0024408612977799343
GLY1323,L GLY 452,0.0,0.0,0.0,-0.03825000000000001,0.003492491947019938,0.00024695647389772065,-1.17341,0.19268204872275843,0.013624678326477922,1.28892,0.1889638420439206,0.01336176141083199,0.0,0.0,0.0,0.07725999999999987,0.05008115813357356,0.0035412726525925683
GLN1324,L GLN 453,0.0,0.0,0.0,-1.205185,0.33161975329434074,0.023449057632983827,0.7732349999999997,0.7299902600548849,0.05161810630849404,0.9446350000000003,0.6727657109090796,0.047571719633359856,-0.334464696,0.057736748347944955,0.004082604628049307,0.17822030399999972,0.32576807893701626,0.02303528177104787
CYS1325,L CYS 454,0.0,0.0,0.0,-0.07561499999999997,0.009923546493063904,0.0007017007018665468,-0.6721600000000001,0.19770185735091075,0.013979632398600448,0.695395,0.18611858847251145,0.013160571601378124,0.0,0.0,0.0,-0.052380000000000024,0.08700060689443495,0.006151871910240005
GLY1326,L GLY 455,0.0,0.0,0.0,-0.016355000000000015,0.0014138511237042249,9.997437171594776e-05,-0.8584600000000003,0.11325934133659542,0.008008644829182846,0.8154099999999995,0.12037836973476701,0.00851203615476352,0.0,0.0,0.0,-0.05940500000000002,0.02591179219969152,0.0018322403977098559
ASN1327,L ASN 456,0.0,0.0,0.0,-0.03866499999999998,0.0033871485057494293,0.0002395075677301303,-1.6919549999999992,0.29631802674660507,0.02095284861003412,1.8439850000000004,0.2938016418861553,0.020774913330144203,0.0,0.0,0.0,0.11336500000000005,0.043964437617238665,0.00310875519702024
GLN1328,L GLN 457,0.0,0.0,0.0,-0.166795,0.041175878557718815,0.002911574294947673,-1.7497900000000006,1.4570251528027907,0.10302723659062188,2.1609700000000003,1.4142471633699663,0.10000237594927422,-0.007333848,0.014895652883257452,0.0010532817163952293,0.237051152000001,0.057087557250056736,0.004036699885289037
ILE1329,L ILE 458,0.0,0.0,0.0,-0.028364999999999953,0.0028003169463473457,0.00019801231022338134,-0.4022550000000001,0.11019736827619767,0.0077921306377010694,0.4206899999999999,0.11145323638190227,0.007880933923083032,0.0,0.0,0.0,-0.009930000000000083,0.01341249790307536,0.0009484068219914936
GLY1330,L GLY 459,0.0,0.0,0.0,-0.006444999999999991,0.0006220731468244233,4.398721405136045e-05,-0.9345199999999991,0.08938344141954743,0.006320363755355251,0.9612549999999996,0.09096966513624748,0.006432526710011004,0.0,0.0,0.0,0.020289999999999954,0.006861187943789316,0.000485159252204881
ALA1331,L ALA 460,0.0,0.0,0.0,-0.011110000000000002,0.001103585066952326,7.803524844581998e-05,-0.8965699999999999,0.15787107113084442,0.011163170494980388,0.9360499999999996,0.1557095613634568,0.011010328673568314,0.0,0.0,0.0,0.02837000000000018,0.007223094904540522,0.0005107499388154601
LYS1332,L LYS 461,0.0,0.0,0.0,-0.020944999999999988,0.0021776076322424206,0.00015398011235221972,-91.67002000000001,1.6751696092036958,0.11845237903055521,91.84350999999997,1.6895188545581281,0.11946702390005806,0.0,0.0,0.0,0.15254499999999635,0.03825961284435468,0.0027053631687815128
PHE1333,L PHE 462,0.0,0.0,0.0,-0.007160000000000011,0.0005868560300447413,4.1496987842485285e-05,-0.6201149999999997,0.0665106140025813,0.004703010618210618,0.6189049999999999,0.06755483679944738,0.004776848320283977,0.0,0.0,0.0,-0.00837000000000017,0.0040673209856122465,0.00028760302501887715
TRP1334,L TRP 463,0.0,0.0,0.0,-0.007409999999999908,0.0006260191690354127,4.426623995777079e-05,-1.2236500000000008,0.12102854002258633,0.008558010136707825,1.2155,0.12065960384486697,0.008531922409398785,0.0,0.0,0.0,-0.015560000000000249,0.0036764656941143175,0.0002599653823107941
GLU1335,L GLU 464,0.0,0.0,0.0,-0.008915000000000006,0.0008171750118549273,5.778299922988164e-05,89.2659,1.504485207636006,0.10638316925142707,-89.18276499999996,1.4909598484805286,0.10542678193374491,0.0,0.0,0.0,0.07421999999999784,0.018084291526074856,0.001278752517104195
VAL1336,L VAL 465,0.0,0.0,0.0,-0.004134999999999973,0.0004865953144040665,3.440748465087156e-05,-0.5944550000000001,0.07689621560909105,0.005437383550477112,0.6072899999999998,0.07658208602538984,0.005415171234596469,0.0,0.0,0.0,0.008700000000000015,0.002910326442171288,0.00020579115627258361
ILE1337,L ILE 466,0.0,0.0,0.0,-0.0027150000000000095,0.00045141444372108117,3.191982142807296e-05,-0.8281899999999998,0.05463958180659956,0.0038636018816643656,0.8334999999999994,0.05499445426587513,0.003888695153905376,0.0,0.0,0.0,0.002595000000000036,0.0019341600244031244,0.00013676576691553873
SER1338,L SER 467,0.0,0.0,0.0,-0.0017699999999999927,0.00042083250825006454,2.9757352032736434e-05,-1.0541400000000005,0.1334153679303797,0.009433891137806972,1.054855,0.1327183633676961,0.00938460547252782,0.0,0.0,0.0,-0.0010549999999998204,0.0019162398075398383,0.00013549861622910242
ASP1339,L ASP 468,0.0,0.0,0.0,-0.0020050000000000085,0.0003673894391514147,2.597835637602878e-05,77.27756999999998,1.01143100362977,0.0715189721368926,-77.26632999999997,1.008926464665725,0.07134187448837037,0.0,0.0,0.0,0.009235000000002103,0.003019896521407076,0.00021353893087686093
GLU1340,L GLU 469,0.0,0.0,0.0,-0.0016099999999999908,0.0004877499359302644,3.44891287219594e-05,74.77524000000005,0.7963863524666286,0.0563130190273573,-74.77793500000003,0.7952157447973669,0.05623024456525291,0.0,0.0,0.0,-0.004305000000000234,0.0030809048995402957,0.0002178528746655802
HID1341,L HID 470,0.0,0.0,0.0,-0.0013499999999999756,0.0004769696007084739,3.372684390808018e-05,-0.05528000000000015,0.1166856529312836,0.008250921645489058,0.053774999999999996,0.1165647647233074,0.008242373558326513,0.0,0.0,0.0,-0.0028550000000001365,0.0009022056306631501,6.379557194665991e-05
GLY1342,L GLY 471,0.0,0.0,0.0,-0.0004949999999999876,0.0004999749993749562,3.535357124817714e-05,-0.37741999999999976,0.11764732721145922,0.008318922285969544,0.3774499999999999,0.11745823725903654,0.008305551607208313,0.0,0.0,0.0,-0.0004649999999999949,0.0007802403475851643,5.517132407328185e-05
ILE1343,L ILE 472,0.0,0.0,0.0,-0.001690000000000057,0.000462493243193907,3.2703210851537065e-05,0.10015499999999998,0.10713762632707524,0.007575774209610528,-0.09840999999999993,0.10699729856402922,0.00756585153832667,0.0,0.0,0.0,5.499999999993399e-05,0.0008842935033121815,6.252899327512523e-05
ASP1344,L ASP 473,0.0,0.0,0.0,-0.0019550000000000105,0.0003361175389651365,2.3767099107798162e-05,80.13508500000002,1.059290044213125,0.07490311735064983,-80.11346500000002,1.0561304648435128,0.07467970135085485,0.0,0.0,0.0,0.01966499999999961,0.003699023519797035,0.00026156046146170146
PRO1345,L PRO 474,0.0,0.0,0.0,-0.003789999999999978,0.0005346961754118447,3.7808729150822716e-05,0.1394100000000001,0.14371604607697772,0.010162259074634927,-0.1383949999999999,0.14337949286770424,0.01013846116898419,0.0,0.0,0.0,-0.0027749999999999585,0.0010974402033824121,7.760074097584474e-05
THR1346,L THR 475,0.0,0.0,0.0,-0.0023250000000000033,0.00047893110151669136,3.386554296035952e-05,-0.32413999999999965,0.1650169094365789,0.011668457567305132,0.32411500000000004,0.16446124703102524,0.01162916630180339,0.0,0.0,0.0,-0.002349999999999781,0.0011478240283246566,8.116341540372244e-05
GLY1347,L GLY 476,0.0,0.0,0.0,-0.0008650000000000191,0.00034172357249684284,2.4163505540381034e-05,-0.4630149999999999,0.07169201332784515,0.005069390878103565,0.4629299999999999,0.07158054973245219,0.005061509211687785,0.0,0.0,0.0,-0.0009499999999999317,0.0007399324293474427,5.232112384114127e-05
SER1348,L SER 477,0.0,0.0,0.0,-0.0008899999999999802,0.0003128897569432323,2.2124646889837016e-05,0.21089000000000005,0.21455197016107774,0.015171115301783188,-0.210835,0.21414349809181704,0.015142231964773233,0.0,0.0,0.0,-0.0008350000000000109,0.000760115122859432,5.3748255785635004e-05
TYR1349,L TYR 478,0.0,0.0,0.0,-0.001005000000000007,0.00021207310060445637,1.49958327544668e-05,-0.1904249999999999,0.15726777920159002,0.011120511313559298,0.19054000000000001,0.15709000095486664,0.011107940493178743,0.0,0.0,0.0,-0.0008900000000001005,0.0006464518543558244,4.571104899256218e-05
HIP1350,L HIP 479,0.0,0.0,0.0,-0.001140000000000012,0.00034698703145795667,2.4535688292771104e-05,-75.08983499999997,0.9005936751855382,0.06368158948174091,75.07624499999999,0.8986307611999548,0.0635427905027317,0.0,0.0,0.0,-0.01473000000000006,0.0025034176639136866,0.0001770183606295553
GLY1351,L GLY 480,0.0,0.0,0.0,-0.0003649999999999948,0.00048143016108257423,3.404225315692201e-05,-0.2429399999999999,0.11856600018555064,0.00838388227493683,0.24288999999999988,0.11844934740217042,0.008375633677519586,0.0,0.0,0.0,-0.0004149999999998932,0.0007827994634642031,5.5352280892472904e-05
ASP1352,L ASP 481,0.0,0.0,0.0,-0.00042499999999999705,0.0004943429983321262,3.495532863527366e-05,67.93787999999996,1.273720725122046,0.09006565620716452,-67.93323500000001,1.272881479075309,0.09000631255009134,0.0,0.0,0.0,0.004219999999999118,0.0013006152390312704,9.196738552335737e-05
SER1353,L SER 482,0.0,0.0,0.0,-0.00028000000000000025,0.0004489988864128734,3.174901573277512e-05,0.4717349999999997,0.132637946210729,0.0093789191208263,-0.4714550000000002,0.13252421656059632,0.009370877220143221,0.0,0.0,0.0,-1.317002062961592e-16,0.0007416198487095941,5.2440442408509545e-05
ASP1354,L ASP 483,0.0,0.0,0.0,-0.00029999999999999694,0.00045825756949557933,3.240370349203897e-05,65.02721,0.818849018989824,0.05790136940956565,-65.023905,0.8181813771842731,0.05785416000475479,0.0,0.0,0.0,0.003004999999999569,0.0010271197593217604,7.262833469071114e-05
LEU1355,L LEU 484,0.0,0.0,0.0,-0.00040999999999999094,0.0004918333050943066,3.477786652455763e-05,0.29388499999999973,0.05977827176324249,0.004226962133140108,-0.2937100000000001,0.05970155693112173,0.004221537575339091,0.0,0.0,0.0,-0.00023500000000000742,0.0007278564418894862,5.146722257903679e-05
[truncated: 114,350 more chars]
