# Supplementary material for: Detailed Per-residue Energetic Analysis Explains the Driving Force for Microtubule Disassembly
Source: PLoS Comput Biol. 2015 Jun 1;11(6):e1004313. doi: 10.1371/journal.pcbi.1004313 (PMC4452272; doi:10.1371/journal.pcbi.1004313)
Supplement: S4 Dataset — 13 text files with energy contribution per residue in the 13 longitudinal GTP subsystems, plus one text file with the overall residual contributions, per MT ring. (ZIP) [file pcbi.1004313.s004.zip › LongGTP/R4_L4.txt]

| Run on Wed Jan 21 11:53:56 2015
| GB non-polar solvation energies calculated with gbsa=2
idecomp = 2: Per-residue decomp adding 1-4 interactions to EEL and VDW.
Energy Decomposition Analysis (All units kcal/mol): Generalized Born solvent
DELTAS:
Total Energy Decomposition:
Residue,Location,Internal,,,van der Waals,,,Electrostatic,,,Polar Solvation,,,Non-Polar Solv.,,,TOTAL,,
,,Avg.,Std. Dev.,Std. Err. of Mean,Avg.,Std. Dev.,Std. Err. of Mean,Avg.,Std. Dev.,Std. Err. of Mean,Avg.,Std. Dev.,Std. Err. of Mean,Avg.,Std. Dev.,Std. Err. of Mean
MET   1,R MET   1,0.0,0.0,0.0,-1.1180249999999992,0.48729735724196394,0.03445712657600763,-170.05158000000006,4.719614612820406,0.33372714973124307,176.36908499999993,5.008000362200598,0.3541191016296729,-0.30769711200000005,0.04897701731101453,0.0034631981062909303,4.891782887999997,1.044794134774973,0.0738781017643315
ARG   2,R ARG   2,0.0,0.0,0.0,-1.928265000000002,0.7586100281270983,0.053641829516478876,-184.16711500000008,4.505616046862457,0.31859516601593685,181.41007500000006,3.587981712516876,0.2537086199694005,-0.5019364080000004,0.04367052406298333,0.003087972370290581,-5.187241408000006,1.4035548005539333,0.09924631172386185
GLU   3,R GLU   3,0.0,0.0,0.0,-0.15783999999999995,0.03523924516785254,0.0024917909222083806,140.37092999999996,4.15587643164518,0.29386484065896584,-140.51424500000005,4.203490864147415,0.2972316894694338,-0.00018432000000000008,0.0009445014227622956,6.678633608755614e-05,-0.3013393199999981,0.3162766520607216,0.022364136540311448
CYS   4,R CYS   4,0.0,0.0,0.0,-0.029555000000000015,0.0035223536165467652,0.0002490680127997178,-0.6753350000000001,0.6245953512274963,0.0441655608350556,0.7062350000000002,0.6457601410547106,0.04566213747597673,0.0,0.0,0.0,0.001344999999999983,0.03621223515609043,0.0025605917040793435
ILE   5,R ILE   5,0.0,0.0,0.0,-0.013614999999999964,0.0012436940942208874,8.794245277452505e-05,0.87523,0.23723150528544873,0.016774800609843307,-0.8854100000000006,0.24081337566671582,0.017028077093435828,0.0,0.0,0.0,-0.02379500000000026,0.013464879316205887,0.0009521107472347665
SER   6,R SER   6,0.0,0.0,0.0,-0.004865000000000003,0.0005067297109899935,3.583120148697238e-05,0.2578899999999999,0.27024507007529297,0.01910921216324734,-0.24849000000000004,0.2701972055740028,0.0191058276319033,0.0,0.0,0.0,0.004534999999999984,0.006026506035838602,0.00042613832848031343
ILE   7,R ILE   7,0.0,0.0,0.0,-0.004979999999999969,0.0005095095681142699,3.602776706930294e-05,0.4178950000000001,0.1553032645342648,0.010981599149258689,-0.41740999999999984,0.15492556890326442,0.010954892035068197,0.0,0.0,0.0,-0.004495000000000031,0.0038626383470369064,0.0002731297768460993
HID   8,R HID   8,0.0,0.0,0.0,-0.0033850000000000156,0.00048659531440406825,3.440748465087168e-05,0.8439049999999999,0.19654555699633713,0.013897869616419705,-0.85087,0.19611109887000272,0.01386714878769244,0.0,0.0,0.0,-0.010350000000000187,0.0035843409436049686,0.00025345117873076616
VAL   9,R VAL   9,0.0,0.0,0.0,-0.0017250000000000076,0.00044651427748732187,3.157332735078971e-05,0.2217199999999999,0.0933825551160392,0.0066031437967077845,-0.21851500000000018,0.09323679410511672,0.006592836936782195,0.0,0.0,0.0,0.0014799999999999705,0.0014931845163944264,0.00010558408971052544
GLY  10,R GLY  10,0.0,0.0,0.0,-0.0004950000000000266,0.0004999749993749949,3.5353571248179875e-05,1.006755,0.10934905109327661,0.007732145554437015,-1.0061600000000002,0.10952175309042315,0.007744357429767693,0.0,0.0,0.0,0.00010000000000011778,0.0009746794344809256,6.892024376045317e-05
GLN  11,R GLN  11,0.0,0.0,0.0,-0.0008399999999999818,0.00036660605559645746,2.592296279363075e-05,0.3584200000000002,0.1551532584253392,0.010970992115574618,-0.35526999999999986,0.15484885243359098,0.01094946736147472,0.0,0.0,0.0,0.002309999999999768,0.0009186402995737246,6.495767852998221e-05
ALA  12,R ALA  12,0.0,0.0,0.0,-0.0008350000000000079,0.0003711805490593509,2.62464283284413e-05,0.2998899999999999,0.1070479233801387,0.007569431253403404,-0.29516,0.10724516026376217,0.00758337800719443,0.0,0.0,0.0,0.0038949999999999176,0.001214073720990597,8.584797609728356e-05
GLY  13,R GLY  13,0.0,0.0,0.0,-0.0008799999999999919,0.0003249615361854337,2.297825058615178e-05,0.61633,0.08982600458664403,0.006351657697010991,-0.6117149999999998,0.08984472035128267,0.006352981101420099,0.0,0.0,0.0,0.003735000000000015,0.0013471358506105349,9.525688951462171e-05
VAL  14,R VAL  14,0.0,0.0,0.0,-0.0011949999999999643,0.000396200706713194,2.8015620642780196e-05,0.7617499999999998,0.12094977263310694,0.008552440441184101,-0.7604099999999998,0.12030208601682889,0.008506642081338703,0.0,0.0,0.0,0.00014500000000007286,0.0016043612436105884,0.00011344547148299296
GLN  15,R GLN  15,0.0,0.0,0.0,-0.0011200000000000433,0.0003249615361853669,2.2978250586147057e-05,0.7536899999999999,0.39953329510817864,0.028251270228079918,-0.7491649999999999,0.39869079218737985,0.02819169627523329,0.0,0.0,0.0,0.0034050000000000937,0.0016312495210728758,0.00011534675981579384
ILE  16,R ILE  16,0.0,0.0,0.0,-0.0024399999999999956,0.0004963869458396546,3.509985754956992e-05,0.19368000000000016,0.12564572256945317,0.008884494245594397,-0.18489499999999995,0.12616712715679948,0.008921363117539832,0.0,0.0,0.0,0.006344999999999689,0.0029061959672394113,0.00020549908758919853
GLY  17,R GLY  17,0.0,0.0,0.0,-0.0010299999999999942,0.00024310491562284258,1.7190113437669543e-05,0.7111349999999997,0.1040572764154469,0.00735796057851655,-0.7113550000000001,0.10370602188397587,0.007333123132403983,0.0,0.0,0.0,-0.0012500000000000965,0.0014239030865896576,0.00010068515282800026
ASN  18,R ASN  18,0.0,0.0,0.0,-0.00132000000000005,0.0004664761515876384,3.29848450049423e-05,1.1797899999999997,0.2901860539378142,0.020519252654519368,-1.1775850000000005,0.28953701451627617,0.02047335863689667,0.0,0.0,0.0,0.0008849999999993585,0.001292971384061639,9.142688335501408e-05
ALA  19,R ALA  19,0.0,0.0,0.0,-0.0012900000000000422,0.0004537620521815504,3.208582241426983e-05,0.3761150000000002,0.12302528916852765,0.008699201622850181,-0.3711249999999999,0.12285535956969883,0.008687185785684564,0.0,0.0,0.0,0.003699999999999931,0.0012609520212918854,8.91627725006376e-05
CYS  20,R CYS  20,0.0,0.0,0.0,-0.002850000000000017,0.0003708099243547831,2.6220221204253783e-05,1.0080600000000002,0.1731523213820696,0.012243718062745384,-0.9999750000000003,0.1723765772226587,0.012188864667186853,0.0,0.0,0.0,0.0052349999999999584,0.002796386060614477,0.00019773435462760327
TRP  21,R TRP  21,0.0,0.0,0.0,-0.00649,0.000574369219231015,4.061403698230735e-05,0.8076799999999992,0.183651347939517,0.012986111350208256,-0.8186200000000002,0.18296957561299484,0.01293790276667734,0.0,0.0,0.0,-0.01742999999999956,0.003582610779863964,0.0002533288376793834
GLU  22,R GLU  22,0.0,0.0,0.0,-0.002090000000000014,0.00031921779399025506,2.257210668059197e-05,87.85223000000003,1.1562793551296537,0.08176129729581863,-87.82109999999999,1.1540479712733818,0.08160351463019862,0.0,0.0,0.0,0.02904000000000103,0.0026904274753291944,0.00019024195120958761
LEU  23,R LEU  23,0.0,0.0,0.0,-0.004654999999999976,0.0005621165359603177,3.974764143946324e-05,0.2311050000000002,0.17012349624610948,0.012029547783478816,-0.215625,0.17091273906587526,0.012085355678464735,0.0,0.0,0.0,0.010825000000000213,0.004467032012421981,0.0003158668627760973
TYR  24,R TYR  24,0.0,0.0,0.0,-0.010815000000000014,0.0008548537886681437,6.0447291089025624e-05,-0.08122000000000003,0.1752890515691157,0.012394807703228013,0.09025499999999999,0.17473225224611508,0.012355436045522632,0.0,0.0,0.0,-0.001779999999999785,0.007928530759226393,0.0005606317864695108
CYS  25,R CYS  25,0.0,0.0,0.0,-0.0027000000000000093,0.00046904157598234793,3.316624790355435e-05,0.8621550000000002,0.25020327930504666,0.017692043547171025,-0.8639000000000003,0.24957031073426822,0.017647285910303488,0.0,0.0,0.0,-0.00444500000000023,0.002647069133966842,0.00018717605348975556
LEU  26,R LEU  26,0.0,0.0,0.0,-0.003544999999999994,0.0005079123940208785,3.5914829806085684e-05,0.4879699999999997,0.16787349135584329,0.011870448411917806,-0.4806999999999996,0.16770426351169587,0.011858482196301583,0.0,0.0,0.0,0.0037249999999999428,0.001941487831535151,0.00013728392112696705
GLU  27,R GLU  27,0.0,0.0,0.0,-0.009190000000000009,0.0007771100308193189,5.494997725204273e-05,109.84549000000007,1.8180228298562036,0.12855362713432783,-109.76975000000002,1.8145900769855257,0.12831089485102845,0.0,0.0,0.0,0.06654999999999987,0.013079277502981452,0.0009248445815378839
HIP  28,R HIP  28,0.0,0.0,0.0,-0.010580000000000003,0.0014878171930718023,0.00010520456263870062,-109.43773999999999,2.0121748215315938,0.1422822461237821,109.38166999999997,2.0084932788307213,0.1420219217428806,0.0,0.0,0.0,-0.06664999999999992,0.009081161819941513,0.0006421351103933013
GLY  29,R GLY  29,0.0,0.0,0.0,-0.0020899999999999933,0.0004264973622427094,3.015791769999952e-05,-0.08535499999999999,0.3598351413842178,0.025444186858200046,0.08809999999999997,0.3578483198227988,0.025303697358291345,0.0,0.0,0.0,0.0006549999999999404,0.0022058955097647736,0.00015598036735436273
ILE  30,R ILE  30,0.0,0.0,0.0,-0.0036749999999999903,0.0005651327277728559,3.996091840786375e-05,-0.20179999999999995,0.21197138957887696,0.014988640698875936,0.20198,0.2117358486416508,0.01497198543947997,0.0,0.0,0.0,-0.0034949999999998216,0.000979783139271099,6.928113018708376e-05
GLN  31,R GLN  31,0.0,0.0,0.0,-0.0017550000000000215,0.0004300872004605527,3.0411757594719483e-05,1.4831349999999999,0.6546336049844977,0.0462895861277134,-1.4796400000000005,0.6533405546879809,0.04619815366440517,0.0,0.0,0.0,0.0017399999999996396,0.0014907716122870523,0.00010541347162485774
PRO  32,R PRO  32,0.0,0.0,0.0,-0.0010600000000000186,0.00027640549922170203,1.9544820285691847e-05,0.23659000000000002,0.2404644919733472,0.017003407290893193,-0.236405,0.24005405844309305,0.016974385257646288,0.0,0.0,0.0,-0.0008750000000001278,0.0007933315826314491,5.609701418081535e-05
ASP  33,R ASP  33,0.0,0.0,0.0,-0.0010100000000000376,0.00019974984355440625,1.4124446891827264e-05,85.77495,1.1549198186424725,0.081665163548883,-85.75028499999996,1.1530761396310858,0.0815347957557547,0.0,0.0,0.0,0.023654999999999475,0.002089491564949502,0.0001477493654807884
GLY  34,R GLY  34,0.0,0.0,0.0,-0.0009450000000000136,0.0002863127660444142,2.0245369841028276e-05,0.665035,0.11720893214682815,0.008287923073665611,-0.6632800000000004,0.11676438498103535,0.008256488842116676,0.0,0.0,0.0,0.0008100000000000701,0.0008449260322654261,5.9745292701592644e-05
GLN  35,R GLN  35,0.0,0.0,0.0,-0.0016450000000000364,0.0004888506929523766,3.456696399743682e-05,0.6927150000000012,0.68680319144206,0.04856431940092432,-0.6906149999999996,0.6855023390003859,0.04847233524264124,0.0,0.0,0.0,0.0004550000000005383,0.001542068416121569,0.00010904070340931602
MET  36,R MET  36,0.0,0.0,0.0,-0.003620000000000016,0.0008158431221748669,5.768882040742534e-05,-0.2192700000000002,0.6869658776824363,0.048575823055301906,0.22126,0.685680189592787,0.048484911178633724,0.0,0.0,0.0,-0.0016300000000000114,0.001764397914304064,0.00012476177299158045
PRO  37,R PRO  37,0.0,0.0,0.0,-0.002120000000000035,0.0005793099343184094,4.096339829652807e-05,0.9718949999999998,0.4583299946272331,0.032408824722211044,-0.9689750000000007,0.45690773070172425,0.03230825547557461,0.0,0.0,0.0,0.000799999999999974,0.0022113344387497086,0.0001563649577111267
SER  38,R SER  38,0.0,0.0,0.0,-0.0017149999999999865,0.0007960998681070018,5.629276152401771e-05,-0.12106500000000006,0.7006723062709125,0.049545013915377974,0.12269000000000005,0.7012831980733601,0.04958821048898617,0.0,0.0,0.0,-9.000000000003339e-05,0.001655868352254856,0.00011708757406316034
ASP  39,R ASP  39,0.0,0.0,0.0,-0.0037200000000000093,0.0016767826334978515,0.00011856643707221681,97.55751000000004,3.999125715690404,0.282780891238219,-97.49383999999996,3.9729870757922288,0.28093261028591965,0.0,0.0,0.0,0.05995000000000132,0.02648806334936447,0.0018729889214834472
LYS  40,R LYS  40,0.0,0.0,0.0,-0.005989999999999998,0.0028844236859379892,0.00020395955481418486,-98.838285,5.827826863743842,0.41208958949344,98.82144999999998,5.836233629447908,0.41268403759715916,0.0,0.0,0.0,-0.022825000000000307,0.01201642105620293,0.0008496892814433908
THR  41,R THR  41,0.0,0.0,0.0,-0.0023750000000000034,0.0009350802104632551,6.612015577719118e-05,0.0971399999999998,0.43261183571418843,0.03059027626550633,-0.09274500000000002,0.43119637054942844,0.030490187763852816,0.0,0.0,0.0,0.002020000000000157,0.003555221512086297,0.00025139212398165114
ILE  42,R ILE  42,0.0,0.0,0.0,-0.007149999999999997,0.0030687945516114407,0.000216996543751278,0.15006999999999993,0.47051039850358234,0.033270109340066786,-0.14191500000000004,0.4669203334349448,0.033016253404573336,0.0,0.0,0.0,0.001005000000000571,0.003668102370436143,0.0002593740060221846
GLY  43,R GLY  43,0.0,0.0,0.0,-0.0030949999999999984,0.001255378429000603,8.876866001016412e-05,0.8039600000000003,0.5803631435575479,0.04103787143602839,-0.7860199999999996,0.5779446855885091,0.04086686063303619,0.0,0.0,0.0,0.014845000000000054,0.008224413352938961,0.0005815538453144329
GLY  44,R GLY  44,0.0,0.0,0.0,-0.0058300000000000105,0.003551211061032572,0.0002511085422680806,-0.18350499999999997,0.8823448645371038,0.062391203705931174,0.21276999999999993,0.8803331795973615,0.06224895609968091,0.0,0.0,0.0,0.02343500000000008,0.015195913101883745,0.00107451332006635
GLY  45,R GLY  45,0.0,0.0,0.0,-0.01361999999999999,0.010907135279256441,0.0007712509319281257,0.16674000000000014,0.781541715073482,0.05526334465086237,-0.1044500000000001,0.7665447720126983,0.0542029006373275,0.0,0.0,0.0,0.04867000000000015,0.02553627028365728,0.0018056869883786584
ASP  46,R ASP  46,0.0,0.0,0.0,-0.08119999999999998,0.0701689389972515,0.004961693259362172,126.24924000000003,5.077951806820319,0.3590654157141129,-125.69291000000001,4.82524362202538,0.3411962486011284,-0.005984711999999999,0.02417527246963425,0.001709449910031083,0.4691452880000027,0.22608683971452354,0.01598675374991756
ASP  47,R ASP  47,0.0,0.0,0.0,-0.06689499999999994,0.030551824413609197,0.0021603402220483777,129.03063499999996,5.959538576247265,0.4214030140007264,-128.54933999999992,5.805547416430097,0.4105141946657763,-0.0003983399999999998,0.0033854932061961078,0.00023939052037622542,0.4140016599999978,0.1338025623829729,0.009461269920113619
SER  48,R SER  48,0.0,0.0,0.0,-0.05749500000000001,0.01300038364818517,0.0009192659435658441,0.352885,0.6868560706399847,0.048568058524867945,-0.19575000000000004,0.6819678933058358,0.048222412190806044,0.0,0.0,0.0,0.09964000000000015,0.027024625806844647,0.0019109296167048823
PHE  49,R PHE  49,0.0,0.0,0.0,-0.031460000000000016,0.0035040547940921605,0.0002477740906551798,-0.23553999999999994,0.2850809506087701,0.020158267336256856,0.27450500000000017,0.28999513784717135,0.020505752848286245,0.0,0.0,0.0,0.007504999999999926,0.017053151468277048,0.0012058399043820029
ASN  50,R ASN  50,0.0,0.0,0.0,-0.037399999999999996,0.006792643079096492,0.0004803123983408999,-1.1117950000000005,1.9724283264481357,0.139471744503591,1.289980000000001,1.9703723301954876,0.13932636361435685,0.0,0.0,0.0,0.1407849999999999,0.03704981477686479,0.0026198175270426643
THR  51,R THR  51,0.0,0.0,0.0,-0.06845499999999999,0.010328018929107466,0.0007303012220994914,-1.9403349999999986,0.5872212724135667,0.04152281437806259,2.1460700000000004,0.5978643199756911,0.0422753914884295,-9.575999999999994e-06,0.00013508610374128043,9.552029999952884e-06,0.1372704240000001,0.04911747349788522,0.003473129858510517
PHE  52,R PHE  52,0.0,0.0,0.0,-0.025809999999999958,0.002131642559154885,0.00015072989086442655,-0.9872199999999991,0.16949590437530304,0.011985170336712338,0.9002900000000001,0.16824932659597702,0.011897023976608549,0.0,0.0,0.0,-0.11274000000000033,0.023424824439043365,0.0016563852208951926
PHE  53,R PHE  53,0.0,0.0,0.0,-0.01252999999999997,0.0011996249413879793,8.482629309359547e-05,1.9130250000000004,0.157025903515947,0.011103408119807066,-1.9217400000000004,0.1608400522258,0.011373109161526163,0.0,0.0,0.0,-0.02124499999999997,0.01339234762840325,0.0009469819824051515
SER  54,R SER  54,0.0,0.0,0.0,-0.005724999999999987,0.000824242076091758,5.828271613437604e-05,-0.8299950000000003,0.7894977612222844,0.0558259220691875,0.8372649999999999,0.7919207945085166,0.05599725639596105,0.0,0.0,0.0,0.0015450000000001012,0.004787272187791254,0.0003385112627372955
GLU  55,R GLU  55,0.0,0.0,0.0,-0.007034999999999985,0.000976614048639431,6.905704163949905e-05,109.90021,2.874776813233994,0.20327741790356102,-109.77093000000005,2.8539466980117423,0.20180450633090588,0.0,0.0,0.0,0.12224500000000262,0.021495929265792687,0.0015199917351748373
THR  56,R THR  56,0.0,0.0,0.0,-0.0021299999999999956,0.0004160528812542843,2.9419381366710585e-05,1.0489799999999996,0.26961898968729975,0.019064941594455546,-1.0453299999999999,0.2690216740338963,0.019022704999552505,0.0,0.0,0.0,0.0015200000000001302,0.0012286578042724327,8.687922651588109e-05
GLY  57,R GLY  57,0.0,0.0,0.0,-0.0008749999999999976,0.00035968736424845006,2.543373743671948e-05,0.1875500000000001,0.25718300390966736,0.018185584607045214,-0.1873449999999999,0.25656838459755726,0.01814212445870109,0.0,0.0,0.0,-0.0006699999999999129,0.0008894380248223075,6.289276587970224e-05
ALA  58,R ALA  58,0.0,0.0,0.0,-0.0008299999999999985,0.00040137264480778696,2.8381331892636568e-05,-0.36388999999999994,0.14968810206559505,0.010584547203352631,0.363465,0.14943837785187591,0.010566889034857902,0.0,0.0,0.0,-0.0012549999999999129,0.0007483147733406901,5.2913845069127624e-05
GLY  59,R GLY  59,0.0,0.0,0.0,-0.0010449999999999936,0.0003049180217697736,2.156096008993942e-05,-0.20201000000000008,0.3151858339138992,0.022287004049445502,0.203865,0.31399009024967656,0.022202452204092234,0.0,0.0,0.0,0.0008100000000000345,0.0015342424840943988,0.00010848732644876431
LYS  60,R LYS  60,0.0,0.0,0.0,-0.0023350000000000415,0.00047199046600539463,3.3374765916781315e-05,-87.76657000000003,1.193533751133143,0.08439558090012626,87.744125,1.1920955454049222,0.08429388439780963,0.0,0.0,0.0,-0.024779999999999306,0.0021567568244927186,0.0001525057375969166
HIP  61,R HIP  61,0.0,0.0,0.0,-0.005240000000000014,0.0007017121917139936,4.961854492022395e-05,-103.87710500000004,2.0293045789067783,0.14349350288378943,103.82936499999998,2.024982691722442,0.14318789931023268,0.0,0.0,0.0,-0.05297999999999917,0.006565790127623581,0.00046427147230903215
VAL  62,R VAL  62,0.0,0.0,0.0,-0.003225000000000003,0.0005332682251925736,3.770775782249837e-05,1.5436550000000009,0.13823171117726996,0.009774458034846787,-1.5357849999999997,0.13790721074331305,0.009751512389111896,0.0,0.0,0.0,0.004644999999999863,0.0024287805582228037,0.00017174072027333927
PRO  63,R PRO  63,0.0,0.0,0.0,-0.0036250000000000093,0.0005043560250458579,3.5663356544221834e-05,-0.7749850000000004,0.17403575717363062,0.012306186406640954,0.7797600000000005,0.17335002855494216,0.012257698071008126,0.0,0.0,0.0,0.0011499999999998512,0.0030211752680042708,0.00021362935191589048
ARG  64,R ARG  64,0.0,0.0,0.0,-0.020635000000000098,0.0022498388831203586,0.00015908763308315738,-120.00416999999997,1.9523787084258568,0.13805402241721565,120.07880499999999,1.9641556906141984,0.1388867808139446,0.0,0.0,0.0,0.05400000000000191,0.036574854750222346,0.002586232781479523
ALA  65,R ALA  65,0.0,0.0,0.0,-0.0025350000000000017,0.0004987734956871494,3.526861210765025e-05,-0.05296499999999999,0.18457844883680216,0.013051667283339702,0.05396000000000008,0.18436455299216287,0.013036542563118494,0.0,0.0,0.0,-0.0015399999999998898,0.00202938414303456,0.00014349912891721878
VAL  66,R VAL  66,0.0,0.0,0.0,-0.0026300000000000455,0.0004828043081829249,3.413942003022259e-05,0.6165700000000003,0.12194734560456742,0.008622979502468915,-0.6146450000000002,0.12194059609088194,0.008622502239779242,0.0,0.0,0.0,-0.0007050000000001594,0.0015836587384913214,0.00011198158330725467
PHE  67,R PHE  67,0.0,0.0,0.0,-0.0022200000000000795,0.0004142463035441547,2.9291637031753273e-05,-0.02411500000000001,0.14723050558562925,0.01041076888971223,0.021374999999999998,0.14692747998587602,0.010389341744066367,0.0,0.0,0.0,-0.004960000000000164,0.0012117755567761744,8.568547134725371e-05
VAL  68,R VAL  68,0.0,0.0,0.0,-0.0012099999999999882,0.0004073082370883278,2.8801041647829463e-05,0.2595850000000002,0.09078140104118256,0.006419214428183569,-0.25853999999999994,0.09081700501558088,0.006421732009356993,0.0,0.0,0.0,-0.00016499999999987719,0.0007986081642457671,5.64701248449122e-05
ASP  69,R ASP  69,0.0,0.0,0.0,-0.0006650000000000377,0.0004719904660054313,3.337476591678391e-05,79.65791999999999,0.782537554114512,0.05533376110475063,-79.64449000000002,0.7815948566191269,0.05526710232559119,0.0,0.0,0.0,0.012764999999997997,0.0012408767062018513,8.774323335717563e-05
LEU  70,R LEU  70,0.0,0.0,0.0,-0.0005699999999999778,0.0004950757517794416,3.5007142128427116e-05,-0.4073050000000001,0.08546263496405895,0.006043120872115662,0.4070049999999999,0.08532130434422683,0.006033127288148403,0.0,0.0,0.0,-0.0008700000000002506,0.0007503998933903859,5.306128532180041e-05
GLU  71,R GLU  71,0.0,0.0,0.0,-0.0004299999999999954,0.0004950757517794567,3.500714212842818e-05,72.37832,0.544713087413987,0.038517031791149084,-72.37089499999998,0.5442725364923041,0.038485880136731085,0.0,0.0,0.0,0.006995000000001142,0.0009192252172420289,6.499903845495159e-05
PRO  72,R PRO  72,0.0,0.0,0.0,-0.00034000000000000474,0.00047370877129308695,3.349626844888891e-05,0.42079500000000003,0.11325702174699837,0.008008480809429482,-0.4206450000000001,0.11310693601632035,0.007997868145637306,0.0,0.0,0.0,-0.00019000000000013895,0.0007706490770771952,5.44931188316439e-05
THR  73,R THR  73,0.0,0.0,0.0,-0.0002000000000000024,0.0004000000000000048,2.8284271247462238e-05,0.06044000000000002,0.26993185510421014,0.019087064520245157,-0.06035999999999996,0.26973385104580394,0.019073063519005007,0.0,0.0,0.0,-0.00012000000000008227,0.0007453858061432708,5.270673581241081e-05
VAL  74,R VAL  74,0.0,0.0,0.0,-0.00040499999999999483,0.0004908920451586006,3.471130939621794e-05,0.10624000000000006,0.09735472459002671,0.006884018593815661,-0.10575499999999999,0.09723674704040657,0.0068756763212792435,0.0,0.0,0.0,8.000000000007376e-05,0.0007507329751649259,5.30848377599471e-05
ILE  75,R ILE  75,0.0,0.0,0.0,-0.0006450000000000006,0.0004785133226985422,3.383600153682459e-05,0.39454,0.0690834886206534,0.004884940327168771,-0.39370999999999995,0.06896706387834732,0.004876707854690518,0.0,0.0,0.0,0.00018499999999982642,0.0007353740544783602,5.199879806302941e-05
ASP  76,R ASP  76,0.0,0.0,0.0,-0.00031000000000000916,0.0004624932431939008,3.270321085153663e-05,74.61436500000005,0.8083312079630471,0.0571576478595384,-74.604365,0.8076535035352141,0.057109726919882316,0.0,0.0,0.0,0.009689999999999515,0.0010265963179362657,7.259132179538744e-05
GLU  77,R GLU  77,0.0,0.0,0.0,-0.0005749999999999717,0.0004943429983321045,3.4955328635272126e-05,74.94336500000004,1.2473999045092283,0.08820449313299272,-74.93297999999996,1.24613567865032,0.08811509886521417,0.0,0.0,0.0,0.009809999999996535,0.0014845538050178514,0.00010497380625644144
VAL  78,R VAL  78,0.0,0.0,0.0,-0.0007450000000000029,0.0004358612164439507,3.0820042180373506e-05,-0.00896000000000015,0.12163954291265647,0.008601214565397143,0.009665000000000005,0.12151363205418558,0.008592311323212165,0.0,0.0,0.0,-3.9999999999955626e-05,0.0007405403432627708,5.236410984633188e-05
ARG  79,R ARG  79,0.0,0.0,0.0,-0.0006349999999999745,0.00048143016108256024,3.404225315692102e-05,-76.71653500000004,0.9411142803959273,0.0665468289539458,76.70414499999998,0.940204767046846,0.0664825166482743,0.0,0.0,0.0,-0.01302499999999128,0.0012059747095204737,8.527528950414037e-05
THR  80,R THR  80,0.0,0.0,0.0,-0.0003300000000000031,0.0004702127178203542,3.32490601370929e-05,-0.42479499999999987,0.2707624105650564,0.019145793660096746,0.42426499999999956,0.2705578769413311,0.019131330948865065,0.0,0.0,0.0,-0.0008599999999998209,0.0007876547467005514,5.5695601262573226e-05
GLY  81,R GLY  81,0.0,0.0,0.0,-0.0002750000000000091,0.0004465142774873087,3.157332735078877e-05,-0.20249499999999987,0.14410142252941166,0.010189509304917492,0.20229499999999997,0.14383455069975376,0.010170638616871615,0.0,0.0,0.0,-0.00047499999999992383,0.0007933315826311607,5.609701418079496e-05
THR  82,R THR  82,0.0,0.0,0.0,-0.0005550000000000119,0.000496965793591481,3.5140788266629026e-05,-0.35083,0.33399028593658214,0.02361667960361912,0.3506149999999999,0.3335579511494218,0.023586108917644732,0.0,0.0,0.0,-0.0007699999999998908,0.0009311820445008489,6.584451381857036e-05
TYR  83,R TYR  83,0.0,0.0,0.0,-0.0017249999999999798,0.0004465142774873693,3.157332735079306e-05,0.4818100000000001,0.38081935862032995,0.0269279950887547,-0.4816100000000002,0.3801725370144448,0.026882257894380767,0.0,0.0,0.0,-0.0015250000000001274,0.0009946733132035108,7.033402448314932e-05
ARG  84,R ARG  84,0.0,0.0,0.0,-0.0008300000000000085,0.0003756327994198611,2.6561249970587e-05,-76.48229999999992,0.9851345441128416,0.06965953165233084,76.47016500000004,0.9841605599524614,0.06959066057187352,0.0,0.0,0.0,-0.012965000000001083,0.001262448018730595,8.926855549399252e-05
GLN  85,R GLN  85,0.0,0.0,0.0,-0.0008349999999999907,0.00037118054905934474,2.6246428328440864e-05,0.5362250000000001,0.5167962116492344,0.03654301057486919,-0.5352900000000002,0.5160969733490016,0.03649356696049319,0.0,0.0,0.0,0.00010000000000001563,0.0009433981132063725,6.670832032068202e-05
LEU  86,R LEU  86,0.0,0.0,0.0,-0.0019849999999999356,0.000307855485577264,2.1768670147716073e-05,0.623715,0.11546841029043321,0.008164849592919585,-0.6203950000000001,0.11529587579354166,0.008152649561645521,0.0,0.0,0.0,0.0013349999999998552,0.0009180277773579913,6.491436666874498e-05
PHE  87,R PHE  87,0.0,0.0,0.0,-0.001820000000000015,0.00042142615011409723,2.9799328851501806e-05,-0.9218,0.06975994552750461,0.004932773053770267,0.9198,0.06969878047713336,0.004928448031581355,0.0,0.0,0.0,-0.0038200000000002186,0.000881816307401981,6.23538290724822e-05
HIE  88,R HIE  88,0.0,0.0,0.0,-0.0014150000000000284,0.0004927220311696704,3.4840708948008336e-05,-0.5273200000000002,0.2375526417449396,0.01679750838666253,0.5262549999999996,0.2372044054713163,0.016772884363609113,0.0,0.0,0.0,-0.002480000000000331,0.0008600000000005553,6.081118318208235e-05
PRO  89,R PRO  89,0.0,0.0,0.0,-0.0007000000000000078,0.00045825756949558876,3.2403703492039634e-05,0.12181000000000003,0.13597357794807044,0.009614783902927821,-0.1221150000000001,0.13568357223702496,0.009594277402441512,0.0,0.0,0.0,-0.0010050000000002425,0.0008215686216013571,5.8093674354440427e-05
GLU  90,R GLU  90,0.0,0.0,0.0,-0.0009450000000000258,0.00024894778569009324,1.7603266742284027e-05,83.55750999999997,1.1009455435688595,0.07784860595746501,-83.53616500000003,1.0992322992763912,0.07772746129176167,0.0,0.0,0.0,0.020399999999998288,0.0018761663039261122,0.0001326649916139855
GLN  91,R GLN  91,0.0,0.0,0.0,-0.0020049999999999747,0.00032399845678639174,2.2910150588763416e-05,-0.40771000000000057,0.3278773793661281,0.023184431834746336,0.4127250000000002,0.32709206559468845,0.02312890176543192,0.0,0.0,0.0,0.003009999999999593,0.0018734727113038508,0.00013247452585309
LEU  92,R LEU  92,0.0,0.0,0.0,-0.0010300000000000164,0.00026286878856194245,1.8587630295444225e-05,-0.30602,0.21357427185876107,0.015101981591830918,0.3056999999999999,0.2132614592466254,0.015079862399902737,0.0,0.0,0.0,-0.001349999999999808,0.0007262919523165089,5.1356596460422e-05
ILE  93,R ILE  93,0.0,0.0,0.0,-0.0010600000000000275,0.0002576819745344715,1.8220867158286406e-05,-0.021980000000000003,0.11817529183378395,0.008356255022436785,0.022030000000000022,0.1181077859414865,0.008351481635015428,0.0,0.0,0.0,-0.0010100000000000265,0.0006479969135734191,4.582030117757178e-05
THR  94,R THR  94,0.0,0.0,0.0,-0.0003600000000000092,0.0004800000000000123,3.394112549695515e-05,-0.22271000000000019,0.1349949476832376,0.009545584293274052,0.22264500000000007,0.13490388791654567,0.009539145395421939,0.0,0.0,0.0,-0.0004250000000001286,0.0007644442425707725,5.4054370776080724e-05
GLY  95,R GLY  95,0.0,0.0,0.0,-0.00014499999999999623,0.00035210083782915604,2.4897289009046108e-05,-0.01612999999999998,0.07771855055261902,0.005495531411974641,0.016219999999999995,0.07761160737930888,0.00548796938766972,0.0,0.0,0.0,-5.499999999995398e-05,0.0007293661631856085,5.157397599565578e-05
LYS  96,R LYS  96,0.0,0.0,0.0,-0.0002500000000000041,0.0004330127018922264,3.0618621784790225e-05,-69.42443000000002,1.4092396407630572,0.09964829063004518,69.41877999999998,1.4085047751435025,0.09959632778376039,0.0,0.0,0.0,-0.005899999999999181,0.0010583005244270732,7.48331477355663e-05
GLU  97,R GLU  97,0.0,0.0,0.0,-0.00023499999999999964,0.0004239988207530766,2.998124413695999e-05,71.04825500000004,0.8708429134877238,0.06157789294754194,-71.04227000000003,0.8703540584706727,0.061543325677784554,0.0,0.0,0.0,0.005749999999997044,0.0008411301920623913,5.9476886266806e-05
ASP  98,R ASP  98,0.0,0.0,0.0,-0.0002800000000000158,0.00044899888641289836,3.174901573277688e-05,71.640815,0.6437682352944172,0.045521288468917925,-71.6346,0.64325780990189,0.045485195943283346,0.0,0.0,0.0,0.005934999999999917,0.00093849613744582,6.636169829053214e-05
ALA  99,R ALA  99,0.0,0.0,0.0,-0.0002750000000000052,0.0004465142774873024,3.157332735078833e-05,-0.4895999999999999,0.11149573982892777,0.007883939370644586,0.48937499999999984,0.11141366332277183,0.00787813568523669,0.0,0.0,0.0,-0.000500000000000056,0.0007745966692414937,5.477225575051734e-05
ALA 100,R ALA 100,0.0,0.0,0.0,-0.00025000000000001356,0.00043301270189224293,3.06186217847914e-05,-0.517135,0.07874202673922046,0.005567902107167523,0.5169350000000003,0.07880482710468846,0.0055723427635958655,0.0,0.0,0.0,-0.0004499999999999282,0.0007599342076785821,5.373546315051515e-05
ASN 101,R ASN 101,0.0,0.0,0.0,-0.0005099999999999971,0.0004998999899979957,3.5348267284267006e-05,-1.252409999999999,0.1390069850763001,0.0098292781779749,1.2525799999999998,0.13888500135004078,0.009820652625971664,0.0,0.0,0.0,-0.00033999999999963394,0.0007709734106958062,5.451605268175257e-05
ASN 102,R ASN 102,0.0,0.0,0.0,-0.00042999999999993933,0.0004950757517793923,3.5007142128423626e-05,0.9319150000000004,0.13943621400123976,0.009859629246325526,-0.9304999999999999,0.1393834279963014,0.00985589671212116,0.0,0.0,0.0,0.000984999999999765,0.0007515151362427143,5.314014490015554e-05
TYR 103,R TYR 103,0.0,0.0,0.0,-0.0014599999999999635,0.0004983974317750093,3.524202037340688e-05,0.5123200000000006,0.20091343309992873,0.014206725097642935,-0.5129849999999996,0.20126838990512308,0.01423182433404106,0.0,0.0,0.0,-0.0021249999999998163,0.0010532687216468766,7.447734554881925e-05
ALA 104,R ALA 104,0.0,0.0,0.0,-0.0004100000000000081,0.0004918333050943268,3.477786652455906e-05,0.4981400000000001,0.08930845648649335,0.006315061519890315,-0.49783,0.0892754787161625,0.006312729639387379,0.0,0.0,0.0,-0.00010000000000004228,0.0008124038404634999,5.744562646537348e-05
ARG 105,R ARG 105,0.0,0.0,0.0,-0.0005349999999999877,0.0004987734956871583,3.5268612107650884e-05,-71.05047999999996,0.633273668808202,0.04477921055611635,71.04565500000008,0.6328468582238199,0.04474903049026647,0.0,0.0,0.0,-0.0053599999999970295,0.0009697422337879396,6.857113095144425e-05
GLY 106,R GLY 106,0.0,0.0,0.0,-0.0004099999999999926,0.0004918333050943081,3.477786652455774e-05,0.18247499999999994,0.12204539882764953,0.00862991291236477,-0.18128,0.12194614221040369,0.008622894409651553,0.0,0.0,0.0,0.0007849999999999713,0.0008238780249527656,5.825697383146801e-05
HID 107,R HID 107,0.0,0.0,0.0,-0.0013150000000000173,0.0004645158770161175,3.28462326606913e-05,1.2178099999999998,0.5374768124300808,0.03800534987998402,-1.2166149999999998,0.5373231865227865,0.03799448688790265,0.0,0.0,0.0,-0.00011999999999993349,0.0009463614531457261,6.69178600972898e-05
TYR 108,R TYR 108,0.0,0.0,0.0,-0.0007099999999999962,0.0004537620521815341,3.2085822414268673e-05,0.5133249999999997,0.28178450875624805,0.019925173697486306,-0.5129399999999998,0.2815802485970922,0.019910730323119772,0.0,0.0,0.0,-0.0003250000000000297,0.0007611668673821137,5.3822625354041405e-05
THR 109,R THR 109,0.0,0.0,0.0,-0.0003249999999999914,0.00046837484987986757,3.3119103248728556e-05,0.38213499999999984,0.1285014271321533,0.009086423051729459,-0.3818849999999997,0.12825592296264646,0.009069063285422674,0.0,0.0,0.0,-7.500000000009166e-05,0.0007206767652702649,5.0959542776619004e-05
ILE 110,R ILE 110,0.0,0.0,0.0,-0.00043999999999999985,0.0004963869458396337,3.509985754956845e-05,0.06564499999999994,0.08321213237863814,0.005883986308192771,-0.065165,0.08314149249923286,0.005878991314417803,0.0,0.0,0.0,3.999999999992454e-05,0.0007337574531139431,5.1884487084303934e-05
GLY 111,R GLY 111,0.0,0.0,0.0,-0.00030999999999999474,0.0004624932431938793,3.2703210851535107e-05,0.388825,0.09377112761932634,0.006630620021913481,-0.38784499999999966,0.09368271438744843,0.006624368262332732,0.0,0.0,0.0,0.0006700000000000222,0.000742361098118713,5.249285665688339e-05
LYS 112,R LYS 112,0.0,0.0,0.0,-0.0006300000000000155,0.00048280430818294345,3.4139420030223906e-05,-75.41536000000004,1.5469892308573434,0.1093886575561789,75.40684500000003,1.5457588172067385,0.10930165417257817,0.0,0.0,0.0,-0.009144999999999187,0.001534266925932445,0.00010848905474770702
GLU 113,R GLU 113,0.0,0.0,0.0,-0.0004399999999999969,0.0004963869458396308,3.5099857549568246e-05,76.574005,1.8089895397628395,0.12791487706618354,-76.563645,1.8071080042361398,0.12778183241318627,0.0,0.0,0.0,0.00991999999999706,0.0019983993594885866,0.00014130817386132327
ILE 114,R ILE 114,0.0,0.0,0.0,-0.0008100000000000018,0.00039230090491866094,2.7739863013360417e-05,0.5308650000000003,0.15714511374840728,0.011111837556183014,-0.5294199999999999,0.15692056461789838,0.011095959534893776,0.0,0.0,0.0,0.0006350000000003142,0.0007428155894973056,5.252499405046276e-05
ILE 115,R ILE 115,0.0,0.0,0.0,-0.0014949999999999486,0.0004999749993749862,3.535357124817926e-05,0.8919850000000001,0.08326478712516885,0.005887709561026123,-0.88932,0.08311466537260484,0.005877094350101961,0.0,0.0,0.0,0.0011700000000002886,0.0007817288532479495,5.527657731808085e-05
ASP 116,R ASP 116,0.0,0.0,0.0,-0.0010600000000000036,0.0002939387691339805,2.0784609690826467e-05,90.07772499999997,1.598771575110347,0.11305022223288241,-90.05030999999997,1.5958273227100168,0.11284203214910257,0.0,0.0,0.0,0.026355000000004056,0.0031111051091232775,0.00021998835196451833
LEU 117,R LEU 117,0.0,0.0,0.0,-0.0010349999999999843,0.00020922475952905718,1.4794424625512104e-05,1.0158199999999997,0.10882990214091318,0.007695436179970807,-1.0131650000000005,0.1085876962413286,0.007678309636566842,0.0,0.0,0.0,0.0016199999999997714,0.0007318469785415055,5.1749396131758427e-05
VAL 118,R VAL 118,0.0,0.0,0.0,-0.0016350000000000609,0.0004814301610825578,3.404225315692085e-05,0.8716050000000007,0.1081735595004561,0.007649025746785898,-0.8657249999999999,0.10791371263653374,0.007630651798830943,0.0,0.0,0.0,0.004245000000000061,0.0013692972650225892,9.682393815576659e-05
LEU 119,R LEU 119,0.0,0.0,0.0,-0.002865000000000022,0.00043217473318093785,3.05593684489728e-05,1.2132650000000005,0.10732900248767399,0.0075893065477022105,-1.2086000000000003,0.10693091227516509,0.007561157318823307,0.0,0.0,0.0,0.0017999999999997974,0.0011224972160319702,7.937253933192271e-05
ASP 120,R ASP 120,0.0,0.0,0.0,-0.0015650000000000325,0.000495756996924904,3.50553134346278e-05,94.49689999999995,1.4097334428930524,0.09968320771351358,-94.45806000000002,1.4064220015345903,0.09944905344950657,0.0,0.0,0.0,0.03727499999999921,0.003476977854401048,0.00024585946188824333
ARG 121,R ARG 121,0.0,0.0,0.0,-0.0026699999999999814,0.0004807286136688856,3.39926462635677e-05,-91.27612999999992,1.2484111875161727,0.08827600164018364,91.24982500000002,1.2468623959250345,0.08816648553650977,0.0,0.0,0.0,-0.028974999999996386,0.002610435787374516,0.0001845856847104565
ILE 122,R ILE 122,0.0,0.0,0.0,-0.005144999999999951,0.0006115349540296137,4.3242051292694346e-05,1.1012050000000009,0.1649320859475154,0.011662459640873063,-1.0905500000000001,0.1632362934521605,0.011542549003577991,0.0,0.0,0.0,0.005509999999999735,0.00314482113958795,0.00022237243534214455
ARG 123,R ARG 123,0.0,0.0,0.0,-0.00516000000000001,0.0006118823416312042,4.3266615305572826e-05,-98.85348499999996,1.6044647985465057,0.1134527939227342,98.80936000000001,1.6013910579224622,0.11323544763884723,0.0,0.0,0.0,-0.04928500000000085,0.004280627874508154,0.0003026860997800873
LYS 124,R LYS 124,0.0,0.0,0.0,-0.0034099999999999964,0.0005214403129793556,3.687139812917381e-05,-95.68183500000008,1.750019156397558,0.12374504126950744,95.65289500000004,1.7487016223381118,0.12365187754271958,0.0,0.0,0.0,-0.032350000000000066,0.0031996093511557945,0.00022624654693501517
LEU 125,R LEU 125,0.0,0.0,0.0,-0.006384999999999985,0.0008042232277172801,5.686716979066217e-05,1.33925,0.18801142917386848,0.013294415650941669,-1.3208349999999998,0.18750791389965732,0.013258811744459097,0.0,0.0,0.0,0.012029999999999994,0.005031808819898054,0.00035580261381841933
ALA 126,R ALA 126,0.0,0.0,0.0,-0.008205000000000006,0.0012778791022628217,9.035969787466187e-05,1.8097149999999989,0.16457886794787252,0.011637483356594598,-1.7889549999999996,0.1614639680393187,0.011417226671789023,0.0,0.0,0.0,0.012554999999999846,0.005947013956600381,0.00042051738965231695
ASP 127,R ASP 127,0.0,0.0,0.0,-0.0077400000000000056,0.001484048516727099,0.00010493807697875692,112.92650999999996,2.603411602092228,0.1840889998059148,-112.78903500000004,2.582485173967852,0.1826092778826389,0.0,0.0,0.0,0.1297349999999993,0.020883121773339498,0.0014766597018272798
GLN 128,R GLN 128,0.0,0.0,0.0,-0.010704999999999996,0.0021349414511878397,0.000150963157757117,1.421440000000001,0.6416384234130609,0.045370688026522055,-1.368115,0.6367467249817619,0.045024792713292947,0.0,0.0,0.0,0.04262000000000004,0.011029759743530671,0.0007799217909508933
CYS 129,R CYS 129,0.0,0.0,0.0,-0.03618499999999998,0.011507422604562655,0.0008136976557665615,-1.1823549999999994,0.5529344526930856,0.03909837010509531,1.2988499999999987,0.5394007114381698,0.0381413900834778,0.0,0.0,0.0,0.08030999999999995,0.04441974673498275,0.003140950413489531
THR 130,R THR 130,0.0,0.0,0.0,-0.38955,0.30516026527056256,0.021578089292150045,1.2346899999999994,1.5743715679279784,0.11132488117891708,-0.5883150000000006,1.5977496724377698,0.1129779628019332,-0.09178588799999993,0.06039641407538256,0.004270671395205365,0.16503911200000043,0.3006937483144023,0.021262258849351488
GLY 131,R GLY 131,0.0,0.0,0.0,-0.4867700000000002,0.20535451565524435,0.01452075705671023,1.0027649999999995,0.7071613958460966,0.05000386183961193,-0.8513449999999998,0.5989829262800406,0.042354488898757855,-0.094766544,0.038410797412207764,0.00271605353209548,-0.430116544,0.29715179938381914,0.021011805238608305
LEU 132,R LEU 132,0.0,0.0,0.0,-0.1325150000000001,0.04186107708838834,0.002960025147697221,2.3304700000000023,0.6255615310263173,0.044233880063814776,-2.08831,0.5846378827103154,0.04134014114030094,-0.0013028760000000003,0.005500714018581952,0.0003889592183907203,0.10834212400000005,0.0765191475890463,0.005410720815082889
GLN 133,R GLN 133,0.0,0.0,0.0,-0.548395,0.1781522915232924,0.012597269342004273,-1.2908149999999998,1.533926745570008,0.10846500036359646,2.2335249999999998,1.6001391593780216,0.11314692504383408,-0.05830347599999996,0.039481461382687294,0.002791760907485299,0.33601152400000006,0.27604003309265257,0.01951897792787736
GLY 134,R GLY 134,0.0,0.0,0.0,-0.02845499999999999,0.004136178792073675,0.0002924720072075278,0.8637650000000001,0.2613845056138556,0.01848267564166505,-0.8548150000000007,0.27245234587905104,0.01926529013212597,0.0,0.0,0.0,-0.019504999999999984,0.027917377652637788,0.001974056705112596
PHE 135,R PHE 135,0.0,0.0,0.0,-0.024445000000000033,0.0022598617214336213,0.00015979635477696182,1.5664449999999985,0.40774272154755375,0.028831764338573346,-1.5835150000000013,0.40342336295137243,0.028526339563199724,0.0,0.0,0.0,-0.04151499999999969,0.025213285684337096,0.001782848528338846
SER 136,R SER 136,0.0,0.0,0.0,-0.009469999999999989,0.0007740155037207768,5.4731161142448264e-05,-0.20212999999999998,0.4730691419866657,0.033451039826887304,0.2215049999999999,0.4714812509262696,0.03333875897322814,0.0,0.0,0.0,0.009905000000000087,0.013804201353211358,0.0009761044385720267
VAL 137,R VAL 137,0.0,0.0,0.0,-0.007374999999999989,0.0006036348233823508,4.268342769740042e-05,0.7296149999999997,0.14652602763673234,0.01036095477622609,-0.7100200000000001,0.14548357158112307,0.010287242001625061,0.0,0.0,0.0,0.012219999999999977,0.008041243684903722,0.0005686017938768924
PHE 138,R PHE 138,0.0,0.0,0.0,-0.0063550000000000394,0.0005281808402432073,3.734802538287804e-05,-0.170145,0.12146729590717016,0.008589034862835299,0.1570549999999999,0.12110025588329708,0.008563081213850545,0.0,0.0,0.0,-0.01944500000000005,0.004066567963283176,0.0002875497782993501
HID 139,R HID 139,0.0,0.0,0.0,-0.003844999999999943,0.0004700797804627892,3.323966004639218e-05,1.5213499999999995,0.16759447335757097,0.011850718860052659,-1.5208749999999998,0.1673967424264939,0.011836737171831169,0.0,0.0,0.0,-0.003369999999999891,0.0029228581901972806,0.00020667728467351368
SER 140,R SER 140,0.0,0.0,0.0,-0.0012200000000000177,0.0004142463035441406,2.9291637031752277e-05,0.163805,0.2949473969625768,0.020855930448555857,-0.15625999999999995,0.29526859365669084,0.02087864248460613,0.0,0.0,0.0,0.006325000000000105,0.0032816725918346657,0.00023204929433203253
PHE 141,R PHE 141,0.0,0.0,0.0,-0.003530000000000032,0.0005187484939737359,3.668105778191375e-05,-0.41032500000000005,0.09182183495770449,0.006492784215958483,0.3998150000000002,0.09194678229823926,0.006501619327136819,0.0,0.0,0.0,-0.01404000000000032,0.00312064095980293,0.0002206626384325148
GLY 142,R GLY 142,0.0,0.0,0.0,-0.0004900000000000104,0.0004998999899980094,3.534826728426797e-05,-0.5142100000000002,0.06557786135579471,0.004637055046039368,0.514195,0.06562657217164317,0.004640499420859725,0.0,0.0,0.0,-0.0005050000000000332,0.0009591532724231097,6.782237831276488e-05
GLY 143,R GLY 143,0.0,0.0,0.0,-0.00044999999999998654,0.0004974937185532947,3.517811819867464e-05,0.45008499999999985,0.08317378057417057,0.005881274426091794,-0.44945999999999964,0.08319794709005855,0.005882983256817999,0.0,0.0,0.0,0.00017500000000003624,0.0010316855140983005,7.295118230708378e-05
GLY 144,R GLY 144,0.0,0.0,0.0,-0.0003400000000000225,0.0004737087712931117,3.349626844889066e-05,0.7298650000000005,0.07780190727096085,0.005501425622054338,-0.7287250000000007,0.07768757542232288,0.005493341139506587,0.0,0.0,0.0,0.0007999999999999318,0.0009110433579145261,6.442049363363243e-05
THR 145,R THR 145,0.0,0.0,0.0,-0.0007850000000000234,0.0004108223460329403,2.904952667428584e-05,0.5767799999999994,0.08428494290204108,0.005959845467795421,-0.5711749999999999,0.08404263426975876,0.005942711660092735,0.0,0.0,0.0,0.004819999999999931,0.0015321879780233923,0.00010834205093128455
GLY 146,R GLY 146,0.0,0.0,0.0,-0.0006549999999999779,0.000475368278285356,3.3613613313654906e-05,0.9219049999999998,0.06552988612076585,0.004633662684637575,-0.9210999999999998,0.06516632565980954,0.0046079550779062235,0.0,0.0,0.0,0.00015000000000006564,0.0015124483462255018,0.00010694624818104316
SER 147,R SER 147,0.0,0.0,0.0,-0.001070000000000022,0.00029171904291632193,2.062765134473807e-05,0.8811099999999997,0.25440082134301406,0.01798885459110726,-0.8800149999999999,0.2541239161806701,0.01796927443930336,0.0,0.0,0.0,2.5000000000068994e-05,0.0010974402033823445,7.760074097583996e-05
GLY 148,R GLY 148,0.0,0.0,0.0,-0.0006250000000000178,0.0004841229182759392,3.4232659844073736e-05,0.8481850000000003,0.09474745788146409,0.006699656996817006,-0.8474599999999995,0.09473266807179548,0.006698611199346092,0.0,0.0,0.0,9.999999999996179e-05,0.0009380831519646598,6.633249580710615e-05
PHE 149,R PHE 149,0.0,0.0,0.0,-0.0016849999999999233,0.00046451587701596954,3.284623266068084e-05,0.5695950000000001,0.08783644445786558,0.006210974551147229,-0.5672850000000004,0.08777684076679595,0.006206759933733321,0.0,0.0,0.0,0.0006249999999998579,0.0014643684645606742,0.00010354648714465852
THR 150,R THR 150,0.0,0.0,0.0,-0.002230000000000001,0.00042083250825000263,2.9757352032732056e-05,0.7125,0.18623396575275927,0.013168730007103934,-0.7033150000000002,0.1857142584052163,0.013131981148135923,0.0,0.0,0.0,0.006954999999999945,0.0026216359396376058,0.00018537765507201174
SER 151,R SER 151,0.0,0.0,0.0,-0.0017400000000000304,0.0004498888751680773,3.181194744117356e-05,1.4526600000000003,0.247454085438085,0.01749764618455852,-1.4512499999999995,0.24670062322580913,0.01744436836059171,0.0,0.0,0.0,-0.000329999999999986,0.002179701814468986,0.0001541281933975642
LEU 152,R LEU 152,0.0,0.0,0.0,-0.0017999999999999928,0.0004000000000000129,2.8284271247462814e-05,0.9669100000000003,0.09260778530987238,0.0065483592983278695,-0.9641549999999994,0.09259671146968944,0.006547576259579156,0.0,0.0,0.0,0.0009549999999999126,0.001429326764599081,0.00010106866477794382
LEU 153,R LEU 153,0.0,0.0,0.0,-0.0033999999999999608,0.0005196152422706541,3.674234614174703e-05,0.8307200000000008,0.11734752489932943,0.008297723061177306,-0.8193499999999996,0.11728882086542196,0.008293572059131409,0.0,0.0,0.0,0.007969999999999948,0.002863407061527063,0.00020247345505032319
MET 154,R MET 154,0.0,0.0,0.0,-0.007120000000000028,0.001151347037169958,8.141252974819172e-05,1.270335,0.41755082657683695,0.02952530209625295,-1.2571000000000008,0.4189540905636308,0.029624527844338628,0.0,0.0,0.0,0.006114999999999933,0.004915462846975927,0.00034757571117672106
GLU 155,R GLU 155,0.0,0.0,0.0,-0.004235000000000012,0.0005383075329214863,3.806409068925836e-05,95.41926000000004,1.7323508167780775,0.12249570099378329,-95.37760999999996,1.7256331556585172,0.12202069062064785,0.0,0.0,0.0,0.03741499999999889,0.007583058419921713,0.0005362032030860389
ARG 156,R ARG 156,0.0,0.0,0.0,-0.00379500000000004,0.000522470094837973,3.694421470271093e-05,-92.17370499999997,1.4778926713337779,0.10450279297660159,92.15210999999994,1.4756860566900114,0.1043467617587943,0.0,0.0,0.0,-0.025390000000001862,0.00361357164035792,0.0002555181011200481
LEU 157,R LEU 157,0.0,0.0,0.0,-0.008710000000000034,0.0012513592609638467,8.848446191281225e-05,1.2705549999999994,0.16288126649496226,0.011517444806684101,-1.2483549999999999,0.1608791750817989,0.011375875565203784,0.0,0.0,0.0,0.013490000000000313,0.006480732983235703,0.00045825702395052895
SER 158,R SER 158,0.0,0.0,0.0,-0.007629999999999973,0.0011059385154699682,7.82016623864198e-05,1.4349949999999998,0.3392001252579408,0.023985070874921625,-1.4029950000000002,0.3378626865680784,0.023890499678219327,0.0,0.0,0.0,0.024370000000000117,0.0050993234845418105,0.0003605766215383329
VAL 159,R VAL 159,0.0,0.0,0.0,-0.005379999999999997,0.0009249864863877884,6.540642170307233e-05,1.5874749999999995,0.27299314895250004,0.019303530684178203,-1.5703800000000003,0.2713634013642923,0.01918829012705379,0.0,0.0,0.0,0.011714999999999705,0.0030321238431172655,0.00021440353308656336
ASP 160,R ASP 160,0.0,0.0,0.0,-0.004929999999999997,0.0006964912059746216,4.924936547814513e-05,101.81154000000006,1.7725610873500062,0.12533899649325894,-101.73595500000002,1.7624734474515098,0.12462569263541948,0.0,0.0,0.0,0.07065499999999801,0.010272583657480412,0.0007263813564510505
TYR 161,R TYR 161,0.0,0.0,0.0,-0.018454999999999975,0.002593834034783248,0.00018341176352676977,0.9297100000000001,0.25738221752871643,0.018199671137138645,-0.8659649999999999,0.252987991365205,0.01788895242531002,0.0,0.0,0.0,0.045289999999999955,0.00981457589506541,0.0006939953169870781
GLY 162,R GLY 162,0.0,0.0,0.0,-0.012394999999999984,0.002334303964782708,0.00016506021628484964,-0.80973,0.5299535707021886,0.0374733763557542,0.8831850000000001,0.5283743755851525,0.03736171039814691,0.0,0.0,0.0,0.06106000000000003,0.014649791807394385,0.0010358967129979698
LYS 163,R LYS 163,0.0,0.0,0.0,-0.24489499999999997,0.14384072432729195,0.010171075158261293,-123.853995,13.83966964291326,0.978612425388557,124.80724000000008,14.060138621378616,0.9942019363599695,-0.06776855999999995,0.0852247914140669,0.006026302793409576,0.6405814399999982,0.4007498753232131,0.028337295440070742
LYS 164,R LYS 164,0.0,0.0,0.0,-0.08782999999999999,0.021233254578608567,0.0015014178299194425,-142.76424499999993,4.547455011872302,0.32155362760356565,143.24247000000003,4.6287724289573395,0.32730363730850615,-0.00014882400000000017,0.0018481798508327059,0.0001306860505376148,0.39024617600000283,0.11810123502623414,0.008351018415355637
SER 165,R SER 165,0.0,0.0,0.0,-0.09242000000000003,0.01808075219674238,0.0012785022487270103,-0.7977099999999999,1.2312773350874282,0.08706445531616214,1.0757249999999996,1.2555579753141635,0.08878135585174968,-0.00012088799999999982,0.0014405491814776736,0.00010186220948555935,0.18547411200000016,0.09281797859070337,0.006563222207751414
LYS 166,R LYS 166,0.0,0.0,0.0,-0.049350000000000005,0.00602640025222346,0.0004261308484491529,-110.30953000000001,2.051300957707643,0.14504888174495337,110.55785000000006,2.051257009125519,0.14504577411090902,0.0,0.0,0.0,0.19896999999999848,0.06469628350994935,0.00457471807874526
LEU 167,R LEU 167,0.0,0.0,0.0,-0.03754499999999998,0.005563090418103808,0.00039336989589951085,-0.5522250000000004,0.27281391895392615,0.019290857209439835,0.5893449999999999,0.2769301283266234,0.01958191716546162,0.0,0.0,0.0,-0.00042500000000003977,0.017987617268554516,0.0012719166147983141
GLU 168,R GLU 168,0.0,0.0,0.0,-0.022090000000000026,0.0026385412636532094,0.00018657304199697064,106.23897500000002,1.6611615407201676,0.11746185900895237,-106.35695499999996,1.6748891405060555,0.118432546898754,0.0,0.0,0.0,-0.14006999999999678,0.06162933635858587,0.004357852165918271
PHE 169,R PHE 169,0.0,0.0,0.0,-0.012185000000000001,0.0009801913078578966,6.930999206464294e-05,-0.3107699999999998,0.16777805905421606,0.011863700329155319,0.28508500000000003,0.1667528043992066,0.011791203877255293,0.0,0.0,0.0,-0.03787000000000042,0.008351233441833658,0.000590521379799245
SER 170,R SER 170,0.0,0.0,0.0,-0.0029149999999999944,0.00043333012819331404,3.064106721379283e-05,0.2725900000000001,0.15758030302039663,0.011142610084715345,-0.26737500000000003,0.15803491505044046,0.011174756009640642,0.0,0.0,0.0,0.0022999999999999913,0.003203123475609404,0.00022649503305812322
ILE 171,R ILE 171,0.0,0.0,0.0,-0.002340000000000006,0.0004737087712930902,3.349626844888914e-05,-0.08442500000000001,0.10864034414065514,0.007682032405229745,0.08807500000000004,0.10939209009338832,0.0077351888713204624,0.0,0.0,0.0,0.0013099999999999401,0.0026218123502646704,0.00018539012918707883
TYR 172,R TYR 172,0.0,0.0,0.0,-0.0036699999999999576,0.00047021271782037006,3.324906013709402e-05,0.3812700000000001,0.12258693690601707,0.008668205437113212,-0.37995000000000007,0.12284069968866129,0.008686149175555262,0.0,0.0,0.0,-0.0023500000000000122,0.0015548311805468579,0.00010994316713649684
PRO 173,R PRO 173,0.0,0.0,0.0,-0.000970000000000062,0.00019773719933285396,1.3982131454109709e-05,0.5879999999999995,0.09829740586607774,0.0069506762260949885,-0.5913199999999998,0.0982933751582488,0.006950391212011106,0.0,0.0,0.0,-0.004289999999999825,0.00107046718772683,7.569346074793345e-05
ALA 174,R ALA 174,0.0,0.0,0.0,-0.0004349999999999704,0.0004957569969248709,3.505531343462546e-05,0.06950500000000005,0.08997527424242732,0.006362212655593966,-0.06923000000000001,0.08994474470473524,0.00636005389128111,0.0,0.0,0.0,-0.00016000000000012448,0.0007512655988396939,5.3122499941171995e-05
PRO 175,R PRO 175,0.0,0.0,0.0,-0.0004150000000000331,0.0004927220311697441,3.484070894801355e-05,-0.2867450000000001,0.08520287539162018,0.006024753096600704,0.28612000000000004,0.08510725938484871,0.006017992023922896,0.0,0.0,0.0,-0.0010400000000001786,0.0007670723564307657,5.424020648929388e-05
GLN 176,R GLN 176,0.0,0.0,0.0,-0.0006149999999999833,0.0004865953144040604,3.440748465087112e-05,-0.03143000000000036,0.3042174799382844,0.021511424301984338,0.03174000000000004,0.30399288215351367,0.02149554284031925,0.0,0.0,0.0,-0.0003049999999997333,0.0008842935033121427,6.252899327512248e-05
VAL 177,R VAL 177,0.0,0.0,0.0,-0.0005199999999999859,0.0004995998398718578,3.5327043465310394e-05,0.5082050000000002,0.06904565862528818,0.00488226534254327,-0.507,0.06897854738975064,0.00487751986156903,0.0,0.0,0.0,0.0006850000000002264,0.0008097993578657885,5.726146173474108e-05
SER 178,R SER 178,0.0,0.0,0.0,-0.00041499999999998314,0.0004927220311696849,3.484070894800936e-05,-0.5044300000000002,0.325831789578611,0.023039786793718407,0.5043150000000003,0.32601387359282696,0.023052662077838185,0.0,0.0,0.0,-0.0005300000000000488,0.0008056674251824052,5.696928997275841e-05
THR 179,R THR 179,0.0,0.0,0.0,-0.0003700000000000109,0.00048280430818294643,3.4139420030224116e-05,-0.5501700000000003,0.07625143342914856,0.005391790565294554,0.5506549999999997,0.07629695914648317,0.005395009719639123,0.0,0.0,0.0,0.00011499999999991405,0.0007561580522615523,5.3468448640295545e-05
ALA 180,R ALA 180,0.0,0.0,0.0,-0.00012499999999999068,0.0003307189138830492,2.338535866733539e-05,0.57079,0.031252294315775836,0.0022098709238322885,-0.5705250000000001,0.031233145454783826,0.0022085168948863436,0.0,0.0,0.0,0.00014000000000003455,0.0006785278181473933,4.797916214357343e-05
VAL 181,R VAL 181,0.0,0.0,0.0,-0.0003249999999999942,0.0004683748498798714,3.311910324872883e-05,0.46738499999999994,0.09365963257989018,0.0066227361320680845,-0.467335,0.09358024778231722,0.006617122779199388,0.0,0.0,0.0,-0.00027499999999993973,0.0007479137650827219,5.288548950327551e-05
VAL 182,R VAL 182,0.0,0.0,0.0,-0.00035999999999998034,0.00047999999999997383,3.394112549695243e-05,0.31771,0.06110389431124703,0.004320697802438888,-0.31745,0.06116034254318648,0.004324689295197926,0.0,0.0,0.0,-0.00010000000000002895,0.0007745966692415382,5.477225575052048e-05
GLU 183,R GLU 183,0.0,0.0,0.0,-0.0006999999999999606,0.000458257569495557,3.240370349203739e-05,77.02352,0.6969513825202566,0.04928190487374128,-77.01638500000004,0.696031742643349,0.049216876514420194,0.0,0.0,0.0,0.006435000000000315,0.0013913213144315212,9.838127362439093e-05
PRO 184,R PRO 184,0.0,0.0,0.0,-0.0006049999999999467,0.0004888506929523126,3.45669639974323e-05,0.6992749999999996,0.07152376790270551,0.005057494130001579,-0.7001350000000002,0.0713957756103224,0.005048443708213208,0.0,0.0,0.0,-0.0014649999999996987,0.0008824822944400525,6.240092146756246e-05
TYR 185,R TYR 185,0.0,0.0,0.0,-0.0007350000000000545,0.00044133320745217894,3.120697037522451e-05,0.7589650000000009,0.09198246449730929,0.006504142439629826,-0.758735,0.09202491388205701,0.006507144064411057,0.0,0.0,0.0,-0.0005049999999998467,0.0007810089628167541,5.5225673377519896e-05
ASN 186,R ASN 186,0.0,0.0,0.0,-0.0008750000000000024,0.0003307189138830716,2.3385358667336978e-05,0.45578499999999983,0.40436045649271923,0.028592602082968967,-0.4543200000000001,0.4039975712798281,0.028566942223486203,0.0,0.0,0.0,0.0005899999999996908,0.0010732660434389309,7.589136973329237e-05
SER 187,R SER 187,0.0,0.0,0.0,-0.0011100000000000177,0.00032848135411314147,2.3227139298674195e-05,0.739245,0.28735933076028725,0.020319373141782716,-0.7374150000000003,0.28728315783386954,0.020313986902501437,0.0,0.0,0.0,0.0007200000000000514,0.0011796609682445908,8.341462701468386e-05
ILE 188,R ILE 188,0.0,0.0,0.0,-0.0015399999999999815,0.0004983974317750191,3.5242020373407563e-05,0.9707949999999999,0.07904000869812826,0.005588972613549019,-0.97053,0.07900144998669273,0.005586246100916031,0.0,0.0,0.0,-0.0012750000000005546,0.0013672508913877418,9.66792376883624e-05
LEU 189,R LEU 189,0.0,0.0,0.0,-0.0013499999999999957,0.00047696960070842923,3.372684390807702e-05,0.7716950000000001,0.0746960639859938,0.005281809337244046,-0.7715950000000003,0.07480187815155324,0.005289291528645315,0.0,0.0,0.0,-0.001250000000000151,0.0010988630487920703,7.770135133961969e-05
THR 190,R THR 190,0.0,0.0,0.0,-0.002309999999999986,0.0004731807265728478,3.345893004864382e-05,0.716185,0.15029670912897589,0.010627582221512093,-0.71301,0.15008144422279476,0.010612360694020877,0.0,0.0,0.0,0.0008649999999999558,0.0024711889850835334,0.00017473944889460685
THR 191,R THR 191,0.0,0.0,0.0,-0.003789999999999998,0.0005156549233741514,3.6462309307009195e-05,1.029575,0.10988741681830679,0.00777021375992974,-1.021595,0.11010858719918483,0.007785852867541387,0.0,0.0,0.0,0.004190000000000197,0.002379894955665664,0.00016828398616628486
HID 192,R HID 192,0.0,0.0,0.0,-0.004175000000000047,0.0005868347297153108,4.14954816817471e-05,0.6509899999999998,0.20215370365145469,0.014294425469391933,-0.6411950000000001,0.20165878848936783,0.014259429682669567,0.0,0.0,0.0,0.005619999999999923,0.00219899977262384,0.00015549276510499934
THR 193,R THR 193,0.0,0.0,0.0,-0.004580000000000017,0.0006029925372672374,4.263801121065456e-05,0.671125,0.23650629880618437,0.016723520767918484,-0.6605949999999997,0.23719372035321792,0.0167721288116626,0.0,0.0,0.0,0.005950000000000039,0.004298546265890144,0.0003039531213855033
THR 194,R THR 194,0.0,0.0,0.0,-0.009420000000000008,0.0011805083650699164,8.347454701883823e-05,0.9871400000000007,0.3319253385928816,0.023470665776666743,-0.9534200000000006,0.3301236489559619,0.023343267080680796,0.0,0.0,0.0,0.024299999999999992,0.008238931969618371,0.0005825804665451789
LEU 195,R LEU 195,0.0,0.0,0.0,-0.02096999999999995,0.0031526338195230438,0.00022292487523827904,0.8508499999999998,0.19270284766966897,0.01362614903411812,-0.8205199999999998,0.18946492973635062,0.013397193661360628,0.0,0.0,0.0,0.009359999999999782,0.009326864424874967,0.0006595089082036658
GLU 196,R GLU 196,0.0,0.0,0.0,-0.016509999999999997,0.0026795335414955762,0.00018947163376083272,96.25851999999999,1.6310443493670448,0.11533225198534376,-96.16183500000001,1.6205314152391592,0.11458887528414423,0.0,0.0,0.0,0.08017499999999686,0.013527171729523169,0.000956515486022079
HIE 197,R HIE 197,0.0,0.0,0.0,-0.022355000000000003,0.0041640094860602795,0.0002944399344518334,2.6588750000000005,0.2931620189843761,0.02072968516101917,-2.6064500000000006,0.2943778651665243,0.020815658469046847,0.0,0.0,0.0,0.030070000000000006,0.01311163986692759,0.000927132946238038
SER 198,R SER 198,0.0,0.0,0.0,-0.04543499999999999,0.01213943058796418,0.0008583873688492869,-0.1606200000000001,0.336256844688699,0.023776949509977077,0.26739500000000005,0.343282287592879,0.024273723341815535,-0.0006172920000000003,0.0021834799200212483,0.0001543953458031685,0.06072270800000009,0.023384028205618017,0.0016535004915649994
ASP 199,R ASP 199,0.0,0.0,0.0,-0.25500999999999996,0.1184573336691317,0.008376198391872055,115.73847000000002,3.318134151762115,0.23462751595976641,-115.22942999999995,3.434219091017425,0.24283596073387223,-0.03790188,0.028015339796875566,0.001980983674761607,0.216128119999994,0.1578497644114007,0.011161663882400039
CYS 200,R CYS 200,0.0,0.0,0.0,-0.09406999999999995,0.01773739270580687,0.001254223066284484,1.0711349999999995,0.28393560321840744,0.02007727904560288,-0.9784550000000006,0.29968921898359663,0.021191227899180137,0.0,0.0,0.0,-0.0013899999999999935,0.042200330567425774,0.0029840139912540708
ALA 201,R ALA 201,0.0,0.0,0.0,-0.014544999999999966,0.002204081441326514,0.00015585209334493977,-0.13105500000000006,0.19100319886064734,0.013505965714268637,0.14815999999999996,0.19298260128830272,0.013645930602197862,0.0,0.0,0.0,0.0025599999999998783,0.009506124341707313,0.0006721844984823746
PHE 202,R PHE 202,0.0,0.0,0.0,-0.03332000000000001,0.003446389415025712,0.00024369653259742195,-1.2401200000000001,0.155226980902162,0.010976205081903345,1.123745,0.16225828168386244,0.011473393128233611,0.0,0.0,0.0,-0.1496950000000002,0.03181150695896075,0.002249413229044419
MET 203,R MET 203,0.0,0.0,0.0,-0.008754999999999992,0.000758271059714051,5.361786083013149e-05,0.5064150000000002,0.19456387839216152,0.01375774377850522,-0.48829499999999987,0.19504837342310782,0.01379200275068855,0.0,0.0,0.0,0.009364999999999844,0.006769916912341144,0.0004787054156785917
VAL 204,R VAL 204,0.0,0.0,0.0,-0.0036749999999999795,0.0004789311015167144,3.3865542960361156e-05,-0.027995000000000003,0.09842248206075678,0.006959520448637244,0.032669999999999984,0.09812008509984078,0.006938137754469853,0.0,0.0,0.0,0.000999999999999881,0.0037094473981984016,0.0002622975409720885
ASP 205,R ASP 205,0.0,0.0,0.0,-0.0019049999999999933,0.00032553801621317273,2.3019013879835067e-05,84.43653500000002,0.8944440556934016,0.06324674571728021,-84.43393000000006,0.8929265955749317,0.0631394450832852,0.0,0.0,0.0,0.0007000000000020634,0.004207136793593944,0.0002974894956129706
ASN 206,R ASN 206,0.0,0.0,0.0,-0.0011149999999999305,0.00031902194281895714,2.255825791145916e-05,0.5582699999999997,0.5339527667312901,0.0377561622189014,-0.5558800000000003,0.5339928610009685,0.03775899731189904,0.0,0.0,0.0,0.0012749999999991247,0.001406902626338594,9.948303875531833e-05
GLU 207,R GLU 207,0.0,0.0,0.0,-0.0011050000000000408,0.0003065534211193818,2.1676600286945027e-05,77.86843499999996,0.8414481717741207,0.05949937082785036,-77.86143000000001,0.8399908482231868,0.05939632249132554,0.0,0.0,0.0,0.005900000000002166,0.0019104973174531505,0.00013509256086098308
ALA 208,R ALA 208,0.0,0.0,0.0,-0.0010900000000000087,0.0002861817604250434,2.0236106344845213e-05,-0.3338249999999999,0.30202111577669544,0.02135611790272287,0.33634499999999984,0.30207485160966324,0.021359917599911297,0.0,0.0,0.0,0.001429999999999927,0.0011511298797270257,8.139717439814348e-05
ILE 209,R ILE 209,0.0,0.0,0.0,-0.001780000000000036,0.0004142463035441118,2.9291637031750238e-05,-0.05925500000000004,0.1446596694832392,0.01022898332558031,0.060965000000000005,0.14480626289977935,0.010239349045471595,0.0,0.0,0.0,-7.000000000023654e-05,0.001683775519479878,0.00011906090878201235
TYR 210,R TYR 210,0.0,0.0,0.0,-0.0012150000000000461,0.0004108223460329721,2.904952667428809e-05,0.007910000000000004,0.21063794031465452,0.014894351597165947,-0.00940500000000001,0.21042523844586708,0.014879311303786882,0.0,0.0,0.0,-0.002709999999999871,0.0010563616804864747,7.469605076576032e-05
ASP 211,R ASP 211,0.0,0.0,0.0,-0.0007100000000000057,0.00045376205218154015,3.208582241426911e-05,76.29854499999993,1.4420587741092996,0.10196895380422455,-76.28905000000002,1.440403487741147,0.1018519073826519,0.0,0.0,0.0,0.008784999999998036,0.0018354222947318394,0.00012978395509458576
ILE 212,R ILE 212,0.0,0.0,0.0,-0.001484999999999927,0.0004997749493522263,3.5339425575412254e-05,-0.536935,0.10841757595058008,0.007666280315446272,0.538995,0.10868461241132553,0.007685162644667989,0.0,0.0,0.0,0.0005750000000001876,0.001447195563840689,0.00010233217968948403
CYS 213,R CYS 213,0.0,0.0,0.0,-0.0007500000000000284,0.00043301270189223426,3.061862178479078e-05,-0.1467100000000001,0.33813047171173427,0.023909434947317336,0.14608,0.33815196820364657,0.023910954978837627,0.0,0.0,0.0,-0.0013800000000000257,0.0010796295661014794,7.634133873598461e-05
ARG 214,R ARG 214,0.0,0.0,0.0,-0.0007299999999999896,0.0004439594576084547,3.139267430468399e-05,-71.90562,0.8219739324355423,0.0581223341583745,71.89824,0.8213409598954652,0.058077576240835156,0.0,0.0,0.0,-0.008110000000001918,0.0010430244484160654,7.375296604183581e-05
ARG 215,R ARG 215,0.0,0.0,0.0,-0.0010500000000000181,0.00021794494717705887,1.541103500742422e-05,-77.34886999999999,1.4157830317902473,0.10011097824677333,77.33781499999999,1.4143149758017939,0.10000717101231363,0.0,0.0,0.0,-0.012105000000002662,0.0017041053371216824,0.00012049844397349292
ASN 216,R ASN 216,0.0,0.0,0.0,-0.0011550000000000082,0.0003619046835839509,2.559052559053835e-05,-0.8403800000000001,0.5092101487598221,0.03600659492370808,0.8414399999999997,0.5086036633765044,0.03596370993098464,0.0,0.0,0.0,-9.500000000116415e-05,0.0013288999209866241,9.39674145647909e-05
LEU 217,R LEU 217,0.0,0.0,0.0,-0.0013850000000000052,0.00048659531440408955,3.440748465087318e-05,-0.1729150000000002,0.10790536490369691,0.007630061524981298,0.1727499999999999,0.10770625562148213,0.007615982372616172,0.0,0.0,0.0,-0.0015500000000001624,0.0008817596044274524,6.234981956670192e-05
ASP 218,R ASP 218,0.0,0.0,0.0,-0.0005949999999999903,0.0004908920451585989,3.471130939621782e-05,76.60453000000003,1.0664832624538076,0.07541175469030399,-76.59349999999996,1.0654416126688369,0.07533809892764655,0.0,0.0,0.0,0.010434999999997387,0.001416253861426142,0.00010014427092960579
ILE 219,R ILE 219,0.0,0.0,0.0,-0.0007200000000000196,0.00044899888641288443,3.17490157327759e-05,-0.38541499999999984,0.1328686673937846,0.0093952335721365,0.3850850000000003,0.13267561107829795,0.009381582429153351,0.0,0.0,0.0,-0.0010500000000003152,0.0007466592261535728,5.279678020486912e-05
GLU 220,R GLU 220,0.0,0.0,0.0,-0.00034999999999999474,0.0004769696007084658,3.372684390807961e-05,69.34042,0.9367596989630753,0.06623891354790594,-69.334745,0.9361577698110944,0.06619635072938998,0.0,0.0,0.0,0.005325000000001197,0.0009430668056928806,6.66848933417372e-05
ARG 221,R ARG 221,0.0,0.0,0.0,-0.0004950000000000171,0.0004999749993749855,3.535357124817921e-05,-68.50589,0.8565590276819631,0.06056786969604718,68.50057000000001,0.8560604272482608,0.06053261332126983,0.0,0.0,0.0,-0.005815000000001902,0.0009490916710213627,6.711091565468775e-05
PRO 222,R PRO 222,0.0,0.0,0.0,-0.00044000000000003146,0.000496386945839669,3.509985754957094e-05,-0.8217749999999997,0.05866425125236803,0.004148188987378084,0.8209800000000004,0.05858122224740124,0.004142317950133366,0.0,0.0,0.0,-0.0012349999999999505,0.0007481811278026373,5.2904394902504374e-05
THR 223,R THR 223,0.0,0.0,0.0,-0.0005399999999999888,0.0004983974317750737,3.524202037341143e-05,0.7975299999999999,0.18692404633968318,0.013217526073361841,-0.796165,0.1868206031865866,0.013210211537859652,0.0,0.0,0.0,0.0008250000000000961,0.0008569568250500421,6.0595998217697864e-05
TYR 224,R TYR 224,0.0,0.0,0.0,-0.0010300000000000287,0.00019773719933282558,1.3982131454107701e-05,0.8795399999999995,0.2694735764411804,0.019054659325215013,-0.8780599999999998,0.26908066894520666,0.019026876569736808,0.0,0.0,0.0,0.0004499999999999338,0.0008231038816574105,5.820223363409245e-05
THR 225,R THR 225,0.0,0.0,0.0,-0.0007950000000000205,0.0004037016224886988,2.8546015483777052e-05,0.7375049999999993,0.23677713144431958,0.016742671527417687,-0.7348500000000002,0.23700033227824777,0.0167584542097414,0.0,0.0,0.0,0.001859999999999643,0.0011447270417002293,8.09444253793848e-05
ASN 226,R ASN 226,0.0,0.0,0.0,-0.001000000000000003,0.00022360679774997128,1.5811388300841352e-05,0.2377799999999997,0.14568607208652412,0.01030156094968134,-0.23514,0.14571238931539077,0.010303421858780705,0.0,0.0,0.0,0.0016399999999993043,0.0011137324633851528,7.875277772872397e-05
LEU 227,R LEU 227,0.0,0.0,0.0,-0.001764999999999961,0.00042399882075309643,2.9981244136961393e-05,1.1648799999999995,0.06444800695134478,0.004557162274925365,-1.15662,0.06430447573847656,0.004547013085532259,0.0,0.0,0.0,0.00649499999999994,0.0021283737923588463,0.0001504987541476669
ASN 228,R ASN 228,0.0,0.0,0.0,-0.0015200000000000413,0.0004995998398718554,3.5327043465310224e-05,1.7552999999999983,0.20191678979223882,0.014277673129751072,-1.749744999999999,0.20189474974601096,0.014276114663136533,0.0,0.0,0.0,0.004034999999999797,0.0018065920956314959,0.00012774535216590464
ARG 229,R ARG 229,0.0,0.0,0.0,-0.002175000000000026,0.0003799671038392752,2.6867731575256455e-05,-82.91001000000006,1.1011369941529383,0.07786214355809144,82.89273499999999,1.0999482509530718,0.07777808672031994,0.0,0.0,0.0,-0.019449999999998652,0.0023468063405437394,0.0001659442677530064
LEU 230,R LEU 230,0.0,0.0,0.0,-0.0031299999999999813,0.0004394314508544582,3.107249587658305e-05,1.387015,0.07993500344028857,0.005652258298679805,-1.3724599999999996,0.08182394759483252,0.005785826820775877,0.0,0.0,0.0,0.011424999999999992,0.00452043969100345,0.0003196433559453361
ILE 231,R ILE 231,0.0,0.0,0.0,-0.004255000000000037,0.00047955708732118016,3.390980684108758e-05,1.5469699999999997,0.06847210453901648,0.004841708944165273,-1.5376500000000002,0.06755003700961437,0.004776508923890058,0.0,0.0,0.0,0.0050650000000002126,0.0052173532562019695,0.0003689225867306127
GLY 232,R GLY 232,0.0,0.0,0.0,-0.002120000000000022,0.00036823905279043134,2.6038433132582504e-05,1.5637199999999993,0.11016933148568385,0.007790148137231567,-1.5645149999999999,0.11205855511741004,0.007923736421348714,0.0,0.0,0.0,-0.0029150000000001245,0.004421286577456769,0.0003126321720488743
GLN 233,R GLN 233,0.0,0.0,0.0,-0.005880000000000001,0.0005793099343185008,4.0963398296534535e-05,1.0373149999999989,0.7422533299184325,0.05248523629436193,-0.9998950000000002,0.7433418217583344,0.05256220429048802,0.0,0.0,0.0,0.03153999999999961,0.009121863844631308,0.0006450131781599189
ILE 234,R ILE 234,0.0,0.0,0.0,-0.009870000000000004,0.0007369531871158036,5.211045960266233e-05,1.8089200000000007,0.09217328029314506,0.006517635153949123,-1.788695,0.09143414009547336,0.006465370049347001,0.0,0.0,0.0,0.01035500000000037,0.016006529136574354,0.001131832529573178
VAL 235,R VAL 235,0.0,0.0,0.0,-0.008725000000000028,0.0005994789404141297,4.238956239453574e-05,2.0597899999999996,0.11270605973062688,0.007969521911634234,-2.0332999999999988,0.11561535365168324,0.008175240057638608,0.0,0.0,0.0,0.017764999999999975,0.018189826139905822,0.0012862149412131729
SER 236,R SER 236,0.0,0.0,0.0,-0.007365000000000013,0.0005308248298637613,3.75349836818861e-05,1.3140900000000002,0.3716788962262988,0.026281666794554695,-1.2966399999999998,0.37727633161914653,0.026677465246908318,0.0,0.0,0.0,0.010084999999999796,0.01295830911037421,0.0009162908244657021
SER 237,R SER 237,0.0,0.0,0.0,-0.013530000000000032,0.000994535067255166,7.03242490183947e-05,1.6238549999999996,0.36771265136652553,0.0260012109309355,-1.4824850000000012,0.37422596085118853,0.026461771461392686,0.0,0.0,0.0,0.12784,0.02224015287717227,0.0015726162914074019
ILE 238,R ILE 238,0.0,0.0,0.0,-0.039405,0.0027241466553766017,0.0001926262572963448,1.461145,0.208908434427621,0.0147720570630836,-1.36587,0.2079429323155759,0.014703785754015899,0.0,0.0,0.0,0.05587000000000015,0.0311084088310539,0.002199696683636169
THR 239,R THR 239,0.0,0.0,0.0,-0.018664999999999994,0.0014327508506366512,0.00010131078422359704,1.4510450000000006,0.3829301933446872,0.027077253643510407,-1.4023400000000006,0.3829396223949653,0.027077920378049587,0.0,0.0,0.0,0.030040000000000254,0.022338495920719667,0.0015795701947048906
ALA 240,R ALA 240,0.0,0.0,0.0,-0.01121500000000003,0.0011613677281551314,8.212109960297083e-05,0.09124999999999998,0.6450844033923001,0.045614355607637366,-0.03163499999999992,0.6372524474452806,0.04506055269162819,0.0,0.0,0.0,0.04839999999999977,0.019763349918472548,0.001397479874631454
SER 241,R SER 241,0.0,0.0,0.0,-0.02490999999999997,0.0021729933271875126,0.00015365383171274082,0.8920199999999998,0.5436502272601389,0.038441876228925184,-0.6527099999999999,0.5475343422106055,0.038716524630963485,0.0,0.0,0.0,0.2144000000000001,0.036313771492368696,0.002567771407271264
LEU 242,R LEU 242,0.0,0.0,0.0,-0.10245000000000004,0.008608571310036756,0.000608717914965495,2.003059999999999,0.5025824971086845,0.03553794918112192,-1.7341099999999994,0.4944827073821708,0.03496520755694162,0.0,0.0,0.0,0.1664999999999997,0.040657963549592675,0.002874952173515245
ARG 243,R ARG 243,0.0,0.0,0.0,-0.2134749999999999,0.031815866717725926,0.0022497215105431387,-138.31634499999996,2.5682027540642136,0.18159935828607726,139.61465000000004,2.5760160611834584,0.18215184253082836,-0.0010403640000000002,0.0026208187908941735,0.00018531987393023984,1.0837896360000037,0.2083298599706095,0.014731145670886184
PHE 244,R PHE 244,0.0,0.0,0.0,-0.62554,0.4394482317634238,0.03107368246603545,-2.4633549999999995,0.5226603954529184,0.03695767098824012,2.791460000000001,0.5883079537113073,0.04159965434952469,-0.12685816800000002,0.1359029592448161,0.009609790406532846,-0.4242931679999995,0.4714773360961678,0.03333848215293692
ASP 245,R ASP 245,0.0,0.0,0.0,-1.3468099999999996,0.23348020023119953,0.01650954328562741,166.67963499999993,3.4145265940993865,0.24144349092294823,-162.94561500000003,3.366386060266611,0.23803944113063863,-0.26733438000000004,0.0851898930211207,0.006023835104379099,2.119875619999997,0.6401172176941922,0.045263122538582876
GLY 246,R GLY 246,0.0,0.0,0.0,-0.2615000000000002,0.12287107063910498,0.008688296726056243,3.163120000000001,0.7828867259061189,0.055358451278915054,-2.382019999999999,0.6615919509788524,0.046781615491558445,-0.041093495999999986,0.02269858056620248,0.0016050320241670956,0.478506504,0.13557969890407826,0.009586932448630405
ALA 247,R ALA 247,0.0,0.0,0.0,-0.6239750000000004,0.3255025412727214,0.023016505422739534,1.927749999999999,1.1776655754075542,0.0832735314340639,-1.230415,0.7317565939402249,0.05174300497531038,-0.16803539999999997,0.05741254691930683,0.004059680125183269,-0.09467540000000003,0.4776473138119395,0.03377476546119613
LEU 248,R LEU 248,0.0,0.0,0.0,-2.1439299999999992,0.4105807047341637,0.029032440054187876,-3.1519199999999987,0.5239410592805345,0.03704822759593288,3.470324999999998,0.4204739699137246,0.029731999543842303,-0.45649458000000004,0.06523166281278721,0.004612575112299617,-2.28201958,0.5197527476515325,0.0367520692404739
ASN 249,R ASN 249,0.0,0.0,0.0,-0.5359149999999998,0.0633329122573721,0.004478313172948042,-0.7695350000000012,0.6534353592934802,0.04620485736234879,1.472624999999999,0.6109946107577402,0.04320384325352332,-0.01279188,0.019232379159282404,0.001359934572187942,0.1543831199999988,0.18646461091887215,0.013185039083204564
VAL 250,R VAL 250,0.0,0.0,0.0,-0.3062199999999999,0.026297368689662627,0.0018595047727823237,-1.3063249999999997,0.43331122692009705,0.030639730691946348,1.8542650000000007,0.45210456177193753,0.03196862014343094,0.0,0.0,0.0,0.24172000000000027,0.11885231003224121,0.008404127438348369
ASP 251,R ASP 251,0.0,0.0,0.0,-0.632025,0.09806408300188155,0.006934177808147089,154.75033999999997,3.6054589811021165,0.25494444948272466,-155.28982999999997,3.3496789862801006,0.23685807259967392,-0.05195552399999999,0.026627799669740347,0.0018828697714550308,-1.2234705240000014,0.5820900134691643,0.04115997957850149
LEU 252,R LEU 252,0.0,0.0,0.0,-0.180365,0.02232939262496831,0.0015789264944891974,-1.4959099999999999,0.31514358933667214,0.02228401690674294,1.9899099999999985,0.38407308145717284,0.027158068036958014,0.0,0.0,0.0,0.3136350000000001,0.11615593732134404,0.008213465095500194
THR 253,R THR 253,0.0,0.0,0.0,-1.4369300000000007,0.41561254203885367,0.029388244682185247,-1.0663799999999994,1.1028751087951898,0.077985046823093,3.112814999999999,1.0903190499917883,0.07709719939060677,-0.2447043480000001,0.08611491743265193,0.006089244207794781,0.36480065200000006,0.3948060125212283,0.027917000870698153
GLU 254,R GLU 254,0.0,0.0,0.0,-3.460315000000002,0.41856740887817545,0.029597185320144017,169.19183500000003,5.418003450330116,0.38311069802205366,-164.8890149999999,4.556105861897272,0.3221653350751341,-0.3727431719999998,0.03365300519458175,0.0023796268180394865,0.46976182799999594,1.2783590475830091,0.09039363513371221
PHE 255,R PHE 255,0.0,0.0,0.0,-0.3700999999999998,0.031227391821926007,0.0022081100516053217,0.22139499999999984,0.41804682629461504,0.0295603745726437,-0.6871050000000001,0.4710962045856449,0.03331153208537546,0.0,0.0,0.0,-0.8358099999999999,0.14205570703073087,0.01004485537476793
GLN 256,R GLN 256,0.0,0.0,0.0,-2.3403099999999992,0.42536750451815714,0.03007802469411883,-5.023425,1.9083463219172205,0.1349404625080073,6.50567,1.8238797414029242,0.12896777332147744,-0.268634016,0.04389644240637019,0.003103947209550909,-1.1266990159999992,0.6386495860116546,0.04515934530708222
THR 257,R THR 257,0.0,0.0,0.0,-4.786244999999999,0.7293263089831667,0.05157115787797524,-6.484244999999999,1.7693616913946681,0.1251127650356869,8.317865000000001,1.600691633880496,0.1131859908905473,-0.8176775760000002,0.04083207460532568,0.002887263684334081,-3.7703025759999984,0.7720587833588745,0.054592800118769574
ASN 258,R ASN 258,0.0,0.0,0.0,-3.494434999999998,0.6182596992971595,0.043717562590737724,-5.0148499999999965,1.3452143834720411,0.0951210212702761,5.774775000000003,1.2745839926717224,0.09012669844099996,-0.4080561840000004,0.038554021030955836,0.002726180971299764,-3.142566184000001,0.8912481058930563,0.06302075793966462
LEU 259,R LEU 259,0.0,0.0,0.0,-0.8783700000000002,0.14813015594401915,0.01047438377662367,-0.9840149999999993,0.3168085301487341,0.022401746000591267,1.2699500000000004,0.2646615149582551,0.018714395194608702,-0.0014320800000000003,0.0029320169003605686,0.00020732490327985198,-0.5938670799999993,0.14179236474685358,0.010026234263297653
VAL 260,R VAL 260,0.0,0.0,0.0,-2.1255400000000004,0.45295903611695076,0.032029040603801816,-3.794625,2.2236574138960803,0.157236323640166,4.118615000000002,1.2108574634427358,0.08562055234507006,-0.21414362399999995,0.029324622363266974,0.0020735639328800758,-2.0156936240000003,1.1639985674863802,0.08230712803610465
PRO 261,R PRO 261,0.0,0.0,0.0,-3.519110000000002,0.5475990119603785,0.0387210974728237,-3.1694299999999997,1.0664237924483868,0.07540754952589296,3.6214750000000016,0.9404569471140005,0.0665003484718308,-0.36624344400000036,0.03390538871145166,0.002397473027663329,-3.4333084440000006,0.4463763402320406,0.03156357371393094
TYR 262,R TYR 262,0.0,0.0,0.0,-3.0705200000000006,0.7319216143823041,0.051754673682673245,-4.95636,1.3938462900908442,0.09855981636549475,4.681229999999997,1.0796007859852716,0.07633930367445121,-0.4686370200000003,0.04741292589311824,0.0033526001414919153,-3.8142870199999988,0.8122000374955448,0.05743121541930679
PRO 263,R PRO 263,0.0,0.0,0.0,-1.4734949999999998,0.3926782779515574,0.02776654731642022,0.45351499999999995,0.5864578840590344,0.04146883466984573,-0.45714499999999963,0.5570220408341128,0.03938740623441711,-0.31865630399999995,0.06240214859247408,0.0044124982430348994,-1.7957813040000012,0.4721649828184538,0.033387106118975836
ARG 264,R ARG 264,0.0,0.0,0.0,-0.11773500000000006,0.02113775709482899,0.0014946651380827634,-92.25340000000006,1.9093995679244853,0.13501493824740673,92.50666999999993,1.9145406423263838,0.13537846710462342,0.0,0.0,0.0,0.135535000000003,0.05629794645455522,0.003980865970489315
GLY 265,R GLY 265,0.0,0.0,0.0,-0.06963,0.014226492891784709,0.0010059649596283182,0.8873200000000009,0.13560065486567002,0.009588414258885188,-0.8098099999999994,0.13647711859502643,0.009650389603534384,0.0,0.0,0.0,0.007880000000000189,0.029030942113545087,0.002052797603272185
HID 266,R HID 266,0.0,0.0,0.0,-0.13727000000000003,0.0320527237532162,0.0022664698321398303,-0.10479000000000002,0.2903926925733497,0.020533864212563594,0.28687500000000005,0.30144609696428326,0.02131545793256622,-0.0007104599999999999,0.003632040477252423,0.00025682404510092127,0.04410453999999971,0.03952662675752105,0.002794954581767277
PHE 267,R PHE 267,0.0,0.0,0.0,-0.03102,0.003713435067427424,0.00026257951176738556,-0.4732350000000001,0.12612537324027948,0.008918410669788593,0.5271800000000002,0.1300197200427681,0.009193782573021779,0.0,0.0,0.0,0.022925000000000414,0.01762014117423551,0.0012459321309766225
PRO 268,R PRO 268,0.0,0.0,0.0,-0.039090000000000055,0.004461154559080188,0.0003154512640646883,-1.2035849999999995,0.28822040659016557,0.020380260397624996,1.27266,0.28711735301092645,0.02030226273103579,0.0,0.0,0.0,0.029984999999999987,0.017641563847913155,0.0012474469427594835
LEU 269,R LEU 269,0.0,0.0,0.0,-0.015549999999999946,0.001160818676624247,8.20822757968999e-05,1.7216549999999995,0.14581243422630702,0.010310496102273912,-1.7074650000000002,0.14837937449321412,0.010492006189236994,0.0,0.0,0.0,-0.0013599999999999472,0.013481112713719294,0.0009532586217811093
ALA 270,R ALA 270,0.0,0.0,0.0,-0.0064699999999999645,0.0005469003565550423,3.867169507534111e-05,-1.1391750000000007,0.10019004129651643,0.0070845057608127,1.162565,0.10189055783044475,0.007204750438078756,0.0,0.0,0.0,0.016920000000000088,0.008012714895714248,0.0005665845038474005
THR 271,R THR 271,0.0,0.0,0.0,-0.009169999999999982,0.0005395368384087439,3.815101571387733e-05,1.435595,0.3915022234611183,0.02768338770589678,-1.4067299999999994,0.39156019601077974,0.027687486984195608,0.0,0.0,0.0,0.019695000000000275,0.01455616621916608,0.0010292763841650884
TYR 272,R TYR 272,0.0,0.0,0.0,-0.008739999999999923,0.0005765414122159569,4.076763422127717e-05,-0.34626999999999974,0.19615918816104383,0.013870549214072202,0.33907000000000026,0.1983036941158682,0.014022188684367326,0.0,0.0,0.0,-0.01593999999999977,0.005034520831221106,0.00035599438197813775
ALA 273,R ALA 273,0.0,0.0,0.0,-0.004659999999999973,0.0004737087712931063,3.349626844889028e-05,1.1506950000000005,0.11953268161887354,0.008452236974611806,-1.1407000000000005,0.12006510733763953,0.00848988515823356,0.0,0.0,0.0,0.005335000000000232,0.004781503424656267,0.00033810334958411467
PRO 274,R PRO 274,0.0,0.0,0.0,-0.004440000000000031,0.0005063595560468662,3.580502757993487e-05,0.24941500000000016,0.2026536522616849,0.014329777174645793,-0.2600750000000001,0.2030936468110214,0.014360889487597887,0.0,0.0,0.0,-0.015099999999999846,0.003379349049742959,0.0002389560629069562
VAL 275,R VAL 275,0.0,0.0,0.0,-0.002619999999999979,0.0004853864439804603,3.4322004603460775e-05,-0.33015000000000017,0.2680518186843727,0.018954125870110684,0.32894499999999993,0.26660491738713277,0.018851814498212088,0.0,0.0,0.0,-0.0038250000000000354,0.002290060042880701,0.00016193169856452996
ILE 276,R ILE 276,0.0,0.0,0.0,-0.002139999999999973,0.0003878143885933209,2.7422618401605205e-05,0.5502199999999998,0.15530238761847823,0.010981537141948767,-0.549195,0.15526254208597726,0.010978719637325624,0.0,0.0,0.0,-0.0011149999999998882,0.0014113025898085695,9.979416315597759e-05
SER 277,R SER 277,0.0,0.0,0.0,-0.0008899999999999797,0.0003128897569432311,2.2124646889836935e-05,0.803255,0.22756900047018697,0.01609155834203138,-0.8030500000000003,0.22736417373896017,0.01607707490496951,0.0,0.0,0.0,-0.0006849999999999256,0.0008341312846307216,5.898198877622294e-05
ALA 278,R ALA 278,0.0,0.0,0.0,-0.0007349999999999784,0.0004413332074521343,3.120697037522135e-05,0.13471999999999998,0.14869533146672764,0.010514347721090453,-0.13483499999999995,0.14841164972804535,0.01049428839297835,0.0,0.0,0.0,-0.0008499999999999186,0.0008231038816576558,5.820223363410979e-05
GLU 279,R GLU 279,0.0,0.0,0.0,-0.0007950000000000185,0.0004037016224886976,2.854601548377697e-05,74.81841500000002,1.2460864106375558,0.08811161509062206,-74.80874,1.2449537551252898,0.08803152425127489,0.0,0.0,0.0,0.008880000000000337,0.0013622040963072789,9.632237538589697e-05
LYS 280,R LYS 280,0.0,0.0,0.0,-0.0012250000000000128,0.0004175823272122267,2.952752952754253e-05,-77.45645500000002,1.5445814280804537,0.10921840018904905,77.444775,1.5429472882688346,0.10910284905482877,0.0,0.0,0.0,-0.012905000000001578,0.0019224918725444951,0.00013594070398522363
ALA 281,R ALA 281,0.0,0.0,0.0,-0.0011450000000000143,0.00035210083782915354,2.4897289009045932e-05,0.37944,0.08636663939276558,0.006107043638291774,-0.37850999999999985,0.08611753538043265,0.006089429324657635,0.0,0.0,0.0,-0.00021500000000002602,0.0007992340082853897,5.651437870135044e-05
TYR 282,R TYR 282,0.0,0.0,0.0,-0.0017150000000000032,0.000483502843838583,3.4188813960124235e-05,0.19575999999999985,0.23132170758491283,0.016356914806894347,-0.19519999999999996,0.23110106014469078,0.0163413126767711,0.0,0.0,0.0,-0.0011550000000001238,0.0008252120939489504,5.835130675484531e-05
HIE 283,R HIE 283,0.0,0.0,0.0,-0.001820000000000009,0.00040938978980916546,2.8948229652259623e-05,0.5575899999999998,0.42174368033202364,0.029821781628534546,-0.5552150000000001,0.4210625710924684,0.029773619932332716,0.0,0.0,0.0,0.0005549999999996925,0.0010709691872319222,7.572895747335374e-05
GLU 284,R GLU 284,0.0,0.0,0.0,-0.0029350000000000123,0.00044807923406467735,3.1683986491600764e-05,87.58755000000001,1.2022520607142528,0.0850120584826549,-87.55255999999997,1.1993814140653667,0.08480907311147312,0.0,0.0,0.0,0.032055000000001284,0.0034032300833190033,0.00024064470698529264
GLN 285,R GLN 285,0.0,0.0,0.0,-0.00786999999999999,0.0009397340049183942,6.644922873893888e-05,-0.51399,0.5821775501511546,0.04116616935664527,0.5613349999999996,0.583856337445266,0.041284877544628874,0.0,0.0,0.0,0.0394749999999998,0.006112231589199044,0.00043220004049052715
LEU 286,R LEU 286,0.0,0.0,0.0,-0.007470000000000011,0.0008118497397917512,5.7406445631128135e-05,0.7199200000000003,0.16641067754203695,0.011767011855182223,-0.7028399999999995,0.16783418722060392,0.011867669189862162,0.0,0.0,0.0,0.009610000000000085,0.004276435431524388,0.0003023896492937314
SER 287,R SER 287,0.0,0.0,0.0,-0.013774999999999989,0.0017984368212423025,0.00012716868718360108,-0.5295399999999999,0.3851016598250393,0.02723079951084803,0.6109349999999998,0.3915101668858683,0.027683949390847437,0.0,0.0,0.0,0.06762000000000004,0.01698074203325661,0.0012007197841295192
VAL 288,R VAL 288,0.0,0.0,0.0,-0.04591000000000002,0.005565240336229461,0.00039352191806807537,-0.2919450000000001,0.2804422970505696,0.01983026499759899,0.38180499999999995,0.2812365676347941,0.0198864284092192,0.0,0.0,0.0,0.043950000000000135,0.01817931516861944,0.001285471703305827
ALA 289,R ALA 289,0.0,0.0,0.0,-0.018025000000000017,0.0018879552431135867,0.00013349859549823142,0.46555499999999994,0.2429156375678601,0.017176729458048753,-0.473925,0.24113344723409916,0.017050709571012006,0.0,0.0,0.0,-0.02639500000000011,0.009975919757095145,0.0007054040508814832
GLU 290,R GLU 290,0.0,0.0,0.0,-0.010320000000000001,0.0008047359815493022,5.69034269618324e-05,96.26757000000005,1.3854264524290747,0.09796444393478204,-96.20138500000002,1.3850450450327965,0.09793747435915175,0.0,0.0,0.0,0.05586500000000228,0.01044206756346738,0.0007383656783735874
ILE 291,R ILE 291,0.0,0.0,0.0,-0.014649999999999946,0.0010380269746011247,7.339959127950114e-05,-0.5676550000000002,0.23827615486027953,0.01684866848967596,0.6209499999999999,0.24047928704984223,0.017004453460784972,0.0,0.0,0.0,0.03864500000000028,0.013026855913841883,0.0009211378154217675
THR 292,R THR 292,0.0,0.0,0.0,-0.027525000000000008,0.002163186307279216,0.00015296037068470204,0.5816749999999999,0.38568687996223033,0.027272180823597503,-0.5026250000000004,0.3813553780596251,0.026965897386792042,0.0,0.0,0.0,0.05152499999999989,0.019740551537381384,0.0013958677856444903
ASN 293,R ASN 293,0.0,0.0,0.0,-0.011774999999999966,0.0010021851126414526,7.086518891529752e-05,1.1037899999999998,0.8615374489248848,0.06091989723809449,-1.06788,0.8595134179290043,0.060776776633842594,0.0,0.0,0.0,0.024134999999999282,0.011376588900017559,0.0008044463157974021
ALA 294,R ALA 294,0.0,0.0,0.0,-0.004700000000000009,0.0004795831523312997,3.39116499156283e-05,-0.76863,0.1152465318350186,0.008149160416877297,0.7931549999999997,0.11693143706890867,0.008268301208531335,0.0,0.0,0.0,0.01982500000000005,0.005928269140314146,0.00041919193098150767
CYS 295,R CYS 295,0.0,0.0,0.0,-0.010565000000000031,0.0008281153301322662,5.855659655410619e-05,-0.6281999999999999,0.33565293086758574,0.02373424635416093,0.6548700000000001,0.33316793528189315,0.023558530631174742,0.0,0.0,0.0,0.016104999999999814,0.009455896308652983,0.0006686328402045368
PHE 296,R PHE 296,0.0,0.0,0.0,-0.024755000000000003,0.0018124499993106243,0.00012815956850740958,-0.72123,0.14486081975468756,0.010243206797678176,0.6659299999999996,0.14447634789127486,0.010216020531498721,0.0,0.0,0.0,-0.08005500000000015,0.016596745915992098,0.001173567158282815
GLU 297,R GLU 297,0.0,0.0,0.0,-0.004790000000000004,0.0004958830507287116,3.506422678457447e-05,93.91184500000001,1.334420799810793,0.09435779965025881,-93.88101500000002,1.3301194738692863,0.09405364997612552,0.0,0.0,0.0,0.026039999999997718,0.006155355391851522,0.00043524935381913894
PRO 298,R PRO 298,0.0,0.0,0.0,-0.0026450000000000085,0.00047851332269856494,3.3836001536826194e-05,0.6222949999999997,0.1678697649220967,0.01187018491326062,-0.6263399999999998,0.16776133165899734,0.011862517523696246,0.0,0.0,0.0,-0.006690000000000112,0.002119882072191932,0.00014989829885627055
ALA 299,R ALA 299,0.0,0.0,0.0,-0.0015900000000000087,0.0004918333050943126,3.477786652455805e-05,-0.03214,0.11757363820176697,0.008313711686124313,0.037795,0.11734557075152002,0.00829758488206056,0.0,0.0,0.0,0.004065000000000074,0.0019315214210564554,0.00013657918948360964
ASN 300,R ASN 300,0.0,0.0,0.0,-0.004145000000000014,0.00039239648316466484,2.7746621415948743e-05,-0.7738849999999999,0.25999784955841454,0.018384624251667474,0.7994399999999996,0.2620920189551776,0.018532704389807923,0.0,0.0,0.0,0.021409999999999697,0.005708931598819907,0.0004036824246855715
GLN 301,R GLN 301,0.0,0.0,0.0,-0.006149999999999936,0.0005074445782546732,3.588175023602271e-05,0.03547999999999987,0.1842226088187871,0.013026505594364102,0.012265,0.1834289910973726,0.012970388347115901,0.0,0.0,0.0,0.04159499999999998,0.0072581660906865615,0.0005132298461702721
MET 302,R MET 302,0.0,0.0,0.0,-0.004870000000000045,0.00041605288125427824,2.9419381366710154e-05,-0.2918550000000002,0.451768219306095,0.03194483713959111,0.29281500000000005,0.45392919136689125,0.03209764093940548,0.0,0.0,0.0,-0.003909999999999968,0.004723547395760706,0.0003340052394798452
VAL 303,R VAL 303,0.0,0.0,0.0,-0.003794999999999979,0.0004722022871609169,3.338974393432818e-05,0.5932050000000004,0.13928579602744773,0.009848993089397457,-0.5823449999999999,0.13982605613761764,0.009887195248148031,0.0,0.0,0.0,0.007065000000000179,0.004259198868331876,0.0003011708402219538
LYS 304,R LYS 304,0.0,0.0,0.0,-0.0022200000000000024,0.00041424630354413834,2.9291637031752118e-05,-79.78408000000005,1.2293555846849662,0.08692856704202925,79.77623,1.2282332787784769,0.08684920803032482,0.0,0.0,0.0,-0.010070000000003035,0.0028044785611594024,0.0001983065808288105
CYS 305,R CYS 305,0.0,0.0,0.0,-0.003374999999999967,0.0005043560250458042,3.566335654421803e-05,0.2875749999999999,0.3576129113650679,0.025287051466610328,-0.2824299999999998,0.3580198808725573,0.02531582855645852,0.0,0.0,0.0,0.001770000000000187,0.002637631513308908,0.00018650871293320642
ASP 306,R ASP 306,0.0,0.0,0.0,-0.003459999999999991,0.0004983974317750802,3.524202037341189e-05,88.24272,1.3421102494189419,0.09490152584641023,-88.21657499999999,1.3376913262685528,0.09458906079389201,0.0,0.0,0.0,0.02268499999999719,0.005567384933699262,0.0003936735640094565
PRO 307,R PRO 307,0.0,0.0,0.0,-0.006750000000000034,0.0006062177826491066,4.286607049870558e-05,0.3082899999999999,0.2183096101870003,0.01543682057614197,-0.3019550000000001,0.21678692989892157,0.015329150820414014,0.0,0.0,0.0,-0.00041499999999951244,0.004432017035166012,0.00031339092999001846
ARG 308,R ARG 308,0.0,0.0,0.0,-0.0058200000000000005,0.0006462197768561516,4.569463863518424e-05,-87.41318999999994,1.763201311226753,0.12467716037654493,87.40593000000001,1.760527439461719,0.12448808909083704,0.0,0.0,0.0,-0.013079999999996659,0.004879918032100549,0.00034506231321328103
HIE 309,R HIE 309,0.0,0.0,0.0,-0.005585000000000024,0.0007891609468289734,5.5802105695036354e-05,0.9745350000000005,0.7609471589900308,0.05380708962464887,-0.9532950000000001,0.7577834175904085,0.05358337932488951,0.0,0.0,0.0,0.01565500000000032,0.00672205139819668,0.0004753208127149386
GLY 310,R GLY 310,0.0,0.0,0.0,-0.00546499999999999,0.0006393551438754734,4.5209235782084795e-05,0.36779999999999985,0.24944510418126084,0.017638432470035437,-0.31279500000000005,0.2480646548281315,0.017540819960167202,0.0,0.0,0.0,0.0495400000000001,0.00864976300253333,0.000611630607474783
LYS 311,R LYS 311,0.0,0.0,0.0,-0.044344999999999926,0.008219852492593842,0.0005812313437866251,-94.24338000000002,2.4711079611359263,0.1747337196363277,94.63060499999997,2.46715906641069,0.17445449061248705,-9.576000000000028e-06,0.0001350861037412809,9.552029999952917e-06,0.34287042399999934,0.11918810550560892,0.008427871763979375
TYR 312,R TYR 312,0.0,0.0,0.0,-0.07124000000000001,0.0057595485934225366,0.0004072615866982517,-0.9134149999999995,0.41703248407648225,0.02948864974655515,1.054435,0.40596265317760455,0.028705894497036668,0.0,0.0,0.0,0.06977999999999987,0.040116101505505423,0.002836636740931075
MET 313,R MET 313,0.0,0.0,0.0,-0.3945150000000001,0.08064905315625165,0.005702749238305987,1.1220399999999995,0.4079511225624973,0.028846500515660622,-0.38587500000000013,0.43263885560014126,0.030592186859964742,-0.009093168000000002,0.00863457740755018,0.0006105568237558892,0.33255683200000014,0.08691332326753458,0.006145700025793224
ALA 314,R ALA 314,0.0,0.0,0.0,-0.5752899999999999,0.15681140232776505,0.011088240595333462,-2.586235,0.24040879720799924,0.01699946907626778,2.9334549999999995,0.25729585689436396,0.018193564518120826,-0.06429538800000004,0.018455161583553103,0.001304976990362386,-0.29236538799999984,0.16631393204044922,0.011760170915160026
CYS 315,R CYS 315,0.0,0.0,0.0,-0.3464700000000002,0.10725972729780645,0.007584408052049877,1.1115749999999998,0.7204220321276964,0.05094153042336869,-0.6337400000000001,0.7471514855770547,0.05283158820251383,-0.01316311199999999,0.008574107585530769,0.0006062809616351822,0.11820188799999988,0.10841098789167174,0.007665814469333378
CYS 316,R CYS 316,0.0,0.0,0.0,-0.1739,0.020420822706247465,0.0014439702212995806,-3.4010099999999994,0.31452168430810196,0.02224004158044734,3.806919999999997,0.33809133913785033,0.023906667856481476,0.0,0.0,0.0,0.23201000000000033,0.099986148540685,0.007070088365784378
LEU 317,R LEU 317,0.0,0.0,0.0,-0.14930000000000002,0.015745475540611398,0.001113373252777324,1.8729,0.22257913199579524,0.015738721358484246,-1.8153800000000002,0.23183928830118647,0.016393513290323194,0.0,0.0,0.0,-0.09177999999999997,0.04764463873301961,0.0033689847135301406
LEU 318,R LEU 318,0.0,0.0,0.0,-0.05811999999999999,0.0035107833883627412,0.0002482498741188379,-1.3761650000000005,0.1278188474951895,0.009038157382729766,1.425935,0.13763099496479259,0.009731980984105642,0.0,0.0,0.0,-0.008350000000000142,0.024315170161856175,0.0017193421707153303
TYR 319,R TYR 319,0.0,0.0,0.0,-0.08647500000000001,0.005223923334046642,0.00036938716139030183,2.163790000000001,0.26929043039067396,0.01904170894378895,-2.207905,0.27724865369375457,0.01960444031016946,0.0,0.0,0.0,-0.13059000000000015,0.03521195677607258,0.002489861341520852
ARG 320,R ARG 320,0.0,0.0,0.0,-0.02547499999999999,0.0014523687548277612,0.00010269797953221722,-113.20630500000007,1.962031068040986,0.13873654731104657,113.30127500000002,1.9691509209217453,0.1392399969363501,0.0,0.0,0.0,0.06949500000000342,0.02631159392739372,0.0018605106489886882
GLY 321,R GLY 321,0.0,0.0,0.0,-0.013494999999999955,0.0012922751255053987,9.137765044035642e-05,1.8355199999999994,0.1312120406060536,0.009278092368586512,-1.78362,0.1310696211942389,0.009268021795399836,0.0,0.0,0.0,0.03840500000000001,0.009170113139978177,0.0006484249185526433
ASP 322,R ASP 322,0.0,0.0,0.0,-0.041914999999999994,0.007813947465909897,0.0005525295240980327,109.40002000000005,1.7126579283658987,0.12110320350004312,-109.08241000000005,1.6966389191241367,0.11997048849376914,0.0,0.0,0.0,0.27569500000000197,0.04186552250957966,0.0029603394864441824
VAL 323,R VAL 323,0.0,0.0,0.0,-0.11684000000000004,0.020800826906640018,0.0014708405759972752,-0.5976899999999999,0.3217392638457425,0.02275040152392923,1.0313,0.33927900023431967,0.023990648177987968,-5.939999999999973e-06,8.379401171921497e-05,5.925131390948194e-06,0.31676406,0.044415556610678295,0.003140654126958561
VAL 324,R VAL 324,0.0,0.0,0.0,-1.5144900000000001,0.44671465153943596,0.03158749593589207,-0.8100950000000001,0.3105797900298722,0.02196130756296167,1.407285,0.3598765674158304,0.02544711612098714,-0.36800697599999976,0.054230776155490434,0.003834694956855701,-1.2853069759999998,0.4431712410895238,0.03133693898012606
PRO 325,R PRO 325,0.0,0.0,0.0,-1.8068800000000005,0.365728595545929,0.025860916998435856,0.49792499999999995,0.49178216658902973,0.03477425048617153,-0.13022000000000003,0.43975459247175575,0.031095345439470515,-0.32550688800000005,0.05567984796719384,0.0039371598073038765,-1.764681887999999,0.40242719096235785,0.028455899566333695
LYS 326,R LYS 326,0.0,0.0,0.0,-3.5928049999999985,0.6004490294563029,0.042458158048543276,-139.56681999999998,7.488079179442962,0.5294871565845917,142.20617000000001,7.682302662684963,0.5432208307912008,-0.753519924,0.08437198245421795,0.005966000093552992,-1.7069749240000005,0.7954775571211367,0.056248757492206494
ASP 327,R ASP 327,0.0,0.0,0.0,-0.5917449999999999,0.2784506419008591,0.019689433711384447,125.10356500000002,2.9524746257625862,0.20877148291579387,-123.550665,2.903886527186362,0.205335785516973,-0.06162883199999999,0.04678257913593666,0.003308027894841711,0.8995261679999988,0.5653041904952834,0.03997304265323867
VAL 328,R VAL 328,0.0,0.0,0.0,-0.23690499999999992,0.02153127899127289,0.0015224913382348507,-1.0821050000000003,0.46186010216839374,0.03265844102027829,1.3080600000000002,0.47502798485983744,0.03358955093477717,-3.826799999999998e-05,0.00041515263527526817,2.935572436306076e-05,-0.010988267999999786,0.0829571611767818,0.00586595712160878
ASN 329,R ASN 329,0.0,0.0,0.0,-1.8536299999999997,0.4761203661890573,0.03366679395933046,-0.6137949999999998,3.384947258521911,0.23935191604596567,2.236625,2.9316386534453716,0.20729815718398212,-0.5031858959999999,0.04773383287846557,0.003375291692038838,-0.7339858959999991,0.8312307072141103,0.058776886980158705
ALA 330,R ALA 330,0.0,0.0,0.0,-0.16424500000000003,0.017943382484915647,0.0012687887432507776,-0.5390849999999996,0.4729136155525663,0.033440042447266755,0.64704,0.48377552480463537,0.03420809541614385,0.0,0.0,0.0,-0.05628999999999996,0.03705099054006529,0.002619900666055879
ALA 331,R ALA 331,0.0,0.0,0.0,-0.062110000000000005,0.005037648260845651,0.00035621552464765773,-1.6911949999999998,0.27739101819453776,0.019614507000559864,1.8258699999999988,0.29318462289145514,0.020731283498616863,0.0,0.0,0.0,0.072565,0.038216040807493405,0.0027022821605080407
ILE 332,R ILE 332,0.0,0.0,0.0,-0.83175,0.17009528947034278,0.012027553263236812,-3.7003400000000015,0.6071539050356088,0.042932264347457214,3.7040650000000013,0.577230569854878,0.04081636502525593,-0.04342737600000001,0.017141623780103882,0.0012120958415460035,-0.8714523760000006,0.23392491142248523,0.016540989115530178
ALA 333,R ALA 333,0.0,0.0,0.0,-0.22084,0.04743442210041159,0.0033541201528866074,-1.7052199999999988,0.4887422650027357,0.034559296983590705,1.8229350000000004,0.49237876759157395,0.0348164365476277,-0.025727903999999992,0.030858381755684842,0.002182017099588799,-0.1288529040000001,0.07456491944325819,0.005272536017695651
THR 334,R THR 334,0.0,0.0,0.0,-0.04998499999999998,0.006217296438163726,0.00043962924720725394,-0.8561500000000001,1.0335455952690238,0.07308270990802136,1.019675,1.0580166583636579,0.07481307537372732,0.0,0.0,0.0,0.11353999999999984,0.04181146254318297,0.002956516869561201
ILE 335,R ILE 335,0.0,0.0,0.0,-0.06659500000000007,0.0069058652607758625,0.0004883184155855218,-2.5975049999999995,0.3258922520941579,0.023044062139193487,2.7819249999999984,0.3393150444277543,0.02399319688734797,0.0,0.0,0.0,0.11782500000000028,0.037763664745360796,0.0026702943423899976
LYS 336,R LYS 336,0.0,0.0,0.0,-0.15096000000000004,0.8092470688238542,0.0572224090020684,-190.13820999999993,5.084849971821903,0.3595531896391493,187.71242999999998,4.7450267096317775,0.3355240563291921,-0.3925121759999999,0.042402011648669156,0.0029982749972724937,-2.9692521760000052,1.0305929034586705,0.07287392306783588
THR 337,R THR 337,0.0,0.0,0.0,-0.13644999999999993,0.05547186223663317,0.003922452995256928,-1.2776600000000002,0.7807342405710149,0.0552062475812294,1.4696150000000001,0.7759494743699502,0.05486791351851289,-0.035179308,0.051759273843294366,0.003659933352388494,0.020325692000000103,0.08169345589987699,0.0057765996645367185
LYS 338,R LYS 338,0.0,0.0,0.0,-0.03426,0.009037278351362182,0.0006390320805718581,-107.43800499999996,5.646469777213486,0.399265706923255,107.57042,5.697677610536356,0.4028866475425022,0.0,0.0,0.0,0.09815500000000035,0.0706274803104279,0.004994117026562293
ARG 339,R ARG 339,0.0,0.0,0.0,-0.01923999999999999,0.0015337535656030036,0.00010845275469069301,-101.29896499999995,1.8405606628924802,0.13014729259164798,101.32983999999999,1.8388453155174382,0.13002599921554972,0.0,0.0,0.0,0.011635000000000418,0.015975974931125004,0.0011296720209864777
THR 340,R THR 340,0.0,0.0,0.0,-0.014425000000000004,0.005047214578358999,0.0003568919654461249,-1.2855449999999997,0.46879784339841163,0.0331490134072646,1.3412349999999997,0.4750597012744836,0.03359179362396429,0.0,0.0,0.0,0.04126499999999961,0.010997489486242072,0.000777639939174953
ILE 341,R ILE 341,0.0,0.0,0.0,-0.02871499999999995,0.0038488667163206966,0.0002721559754993564,0.5245700000000001,0.36930276887670366,0.02611364921836854,-0.44801999999999964,0.36115154658397924,0.025537270762554104,0.0,0.0,0.0,0.04783500000000057,0.011494684641172143,0.0008127969457373678
GLN 342,R GLN 342,0.0,0.0,0.0,-0.02418499999999999,0.0024941481511731424,0.0001763629070978419,0.570925,0.9911512444501094,0.07008497661321578,-0.45398499999999997,0.9924115148339422,0.07017409118666945,0.0,0.0,0.0,0.09275499999999973,0.025612594070105042,0.001811083895074963
PHE 343,R PHE 343,0.0,0.0,0.0,-0.15123,0.028679558922689467,0.002027951059567288,-1.0956549999999998,0.3601054234179199,0.02546329868408641,1.0931849999999996,0.3725596472714139,0.026343945298208497,-2.8691999999999884e-05,0.0002118702950769646,1.4981492238091644e-05,-0.15372869199999997,0.08901323074814198,0.006294185907733409
VAL 344,R VAL 344,0.0,0.0,0.0,-0.2698,0.03988734135035907,0.0028204609552341478,3.4510949999999996,0.33022131362920776,0.02335017301595425,-3.101829999999998,0.27126498318068704,0.019181330910551856,-0.0009150119999999999,0.0026100480436681618,0.00018455826709004393,0.078549988,0.11129897375515292,0.007870025908137221
ASP 345,R ASP 345,0.0,0.0,0.0,0.09324500000000006,0.9323710178759314,0.06592858693218748,78.28233499999997,4.954786224730167,0.3503562938836394,-80.99126500000003,4.234461085518806,0.2994216148240897,-0.13694076000000008,0.0525442688698205,0.003715440883033928,-2.7526257600000013,1.2334999588053768,0.08722161854646089
TRP 346,R TRP 346,0.0,0.0,0.0,-6.231174999999999,0.5370616671994282,0.03797599467920684,6.326015,0.8031932922870925,0.056794342357975175,-4.361814999999999,0.6747916276710958,0.04771497358141397,-0.7579173599999999,0.046702081359769526,0.003302335842501889,-5.02489236,0.595342363100691,0.042097062207612244
CYS 347,R CYS 347,0.0,0.0,0.0,-0.9416749999999997,0.23684167575619125,0.016747235499478836,0.9242350000000001,0.5538592689257787,0.03916376448804418,-0.32422500000000004,0.5871646910152211,0.04151881346901667,-0.022394987999999998,0.019589315688136117,0.0013851737961885068,-0.36405998800000033,0.34459105619573116,0.024366267257223618
PRO 348,R PRO 348,0.0,0.0,0.0,-3.4811899999999993,0.486490209459555,0.03440005260897152,0.17389000000000013,0.7945444341885483,0.0561827757368751,1.0287849999999996,0.845554503728175,0.05978973234490184,-0.7260063480000001,0.0731992518280049,0.005175968734536404,-3.004521347999999,0.4810900938335199,0.034018206771135436
THR 349,R THR 349,0.0,0.0,0.0,-0.7977849999999996,0.1335579603580429,0.009443973945061622,2.483359999999999,1.301643611131714,0.09204010241193804,-1.1804350000000003,1.2494057890753505,0.08834633059089096,-0.004067568000000002,0.008491037953547019,0.0006004070516265443,0.5010724319999995,0.20841614159313251,0.014737246702923965
GLY 350,R GLY 350,0.0,0.0,0.0,-2.0109600000000003,0.3029868782637247,0.02142440762308227,-9.06973,0.9277948680069205,0.06560500427177712,9.161584999999999,0.6784616442917061,0.047974482945364064,-0.24126494399999998,0.03565381535113608,0.0025211054609961345,-2.160369944,0.5896725108175302,0.04169614310783734
PHE 351,R PHE 351,0.0,0.0,0.0,-1.6818550000000005,0.4555529321330255,0.03221245675006774,-6.6920850000000005,0.8848782333038727,0.06257033992935403,6.272980000000002,0.6395569088048135,0.045223502717059,-0.05245955999999998,0.014728699525321406,0.001041476331241385,-2.1534195600000006,0.7521731097682927,0.05318667065433331
LYS 352,R LYS 352,0.0,0.0,0.0,-2.8536950000000014,0.6494903863607155,0.04592590565111327,-181.98780000000002,4.521279293518003,0.3197027248084902,185.01072499999995,4.242877699084482,0.3000167592767813,-0.34451222400000014,0.03177447019904037,0.002246794334635131,-0.17528222400000348,1.4275589621250206,0.10094366226622319
VAL 353,R VAL 353,0.0,0.0,0.0,-1.0036950000000013,0.18430768289736932,0.01303252124015097,2.007935,0.3431794294170315,0.02426645017045131,-1.3191199999999992,0.3558724147781096,0.025163979772683302,-0.12193113600000009,0.02012657960574254,0.001423164092131142,-0.43681113600000043,0.20943797752858967,0.014809501414846151
GLY 354,R GLY 354,0.0,0.0,0.0,-0.08347000000000004,0.006967000789435045,0.000492641350274155,-0.7198650000000001,0.2493652677800179,0.017632787183964996,0.8513950000000007,0.2663832558082407,0.018836140657655775,0.0,0.0,0.0,0.048060000000000026,0.041982929864410386,0.0029686414401203804
ILE 355,R ILE 355,0.0,0.0,0.0,-0.21165499999999998,0.024419377039556163,0.0017267107097021241,1.551465,0.2297824596765374,0.0162480735435004,-1.4847849999999994,0.24989625602437993,0.017670333722796867,-2.3903999999999973e-05,0.0003372074168579329,2.3844165112664325e-05,-0.14499890400000048,0.057329328192836204,0.00405379567260236
ASN 356,R ASN 356,0.0,0.0,0.0,-0.04979000000000004,0.004505097113270594,0.00031855847186975766,-0.6032599999999996,0.514563594126128,0.03638514067583074,0.7741899999999999,0.5062757883802079,0.035799104311421054,0.0,0.0,0.0,0.12114000000000047,0.025374995566501007,0.001794283143765144
TYR 357,R TYR 357,0.0,0.0,0.0,-0.31487499999999996,0.10203038456753954,0.0072146376814778476,-1.7458149999999986,0.4316561371914031,0.030522698174883182,2.1532249999999995,0.42438287474284425,0.030008400855010636,-0.04130254799999999,0.040008371891659095,0.0028290191068825405,0.05123245200000003,0.07084758233547063,0.005009680590008354
GLU 358,R GLU 358,0.0,0.0,0.0,-0.022965000000000003,0.0032517341527252457,0.00022993232700079137,113.08688499999992,2.608790081971189,0.18446931576540368,-112.89480999999996,2.5676245099136077,0.18155847025006977,0.0,0.0,0.0,0.16910999999999846,0.04722084179681468,0.0033390177447864817
PRO 359,R PRO 359,0.0,0.0,0.0,-0.010375,0.0008912771734988468,6.302281332978135e-05,1.0294350000000008,0.2182538791751444,0.015432879798501402,-1.01268,0.22048289638881244,0.015590495117218023,0.0,0.0,0.0,0.006379999999999964,0.006738367754879241,0.0004764745533603883
PRO 360,R PRO 360,0.0,0.0,0.0,-0.007044999999999939,0.0005941169918458192,4.201041537523315e-05,-0.9417700000000009,0.1731115741364468,0.012240836797375927,0.9399050000000011,0.1749430935332903,0.012370344775914201,0.0,0.0,0.0,-0.008910000000000107,0.004909368594839924,0.0003471447824755582
THR 361,R THR 361,0.0,0.0,0.0,-0.0043950000000000065,0.0004888506929523164,3.456696399743257e-05,-0.3353650000000002,0.24717939188977692,0.017478222417482835,0.34424,0.24456238958597043,0.017293172409942596,0.0,0.0,0.0,0.0044799999999997975,0.00795107539896322,0.0005622259332332427
VAL 362,R VAL 362,0.0,0.0,0.0,-0.0027499999999999925,0.00044440972086578253,3.1424512724941554e-05,0.3109550000000002,0.2197694313934489,0.015540045523581944,-0.30938499999999997,0.220409475238702,0.015585303457905462,0.0,0.0,0.0,-0.0011799999999998559,0.0020994284936623076,0.00014845201244848764
VAL 363,R VAL 363,0.0,0.0,0.0,-0.0014899999999999883,0.0004998999899980012,3.5348267284267386e-05,0.055744999999999933,0.1737410140841821,0.012285344922915262,-0.055870000000000086,0.17337137335788744,0.012259207376498694,0.0,0.0,0.0,-0.0016150000000000597,0.0009678713757518042,6.843884131104536e-05
PRO 364,R PRO 364,0.0,0.0,0.0,-0.0011700000000000059,0.00037563279941985305,2.656124997058643e-05,-0.17134999999999997,0.2396729803294482,0.01694743896581428,0.17019,0.23924670091769287,0.016917296459541042,0.0,0.0,0.0,-0.0023299999999999697,0.0008491760712592925,6.004581584087966e-05
GLY 365,R GLY 365,0.0,0.0,0.0,-0.0004150000000000009,0.000492722031169706,3.484070894801086e-05,-0.48879500000000037,0.13973790815308418,0.009880962244386877,0.48816999999999994,0.13956575905285679,0.00986878946477228,0.0,0.0,0.0,-0.001039999999999992,0.0007472616676907883,5.283937925449248e-05
GLY 366,R GLY 366,0.0,0.0,0.0,-0.0004850000000000009,0.0004997749493522068,3.533942557541088e-05,-0.8172249999999999,0.1998775984821714,0.014133480529402538,0.8163400000000003,0.19965654108994133,0.014117849411294807,0.0,0.0,0.0,-0.0013699999999999312,0.0007956758133813241,5.626277632680561e-05
ASP 367,R ASP 367,0.0,0.0,0.0,-0.0010249999999999942,0.0003072051431860983,2.172268399622744e-05,82.63340500000004,1.4348466506810558,0.10145897966593799,-82.61375000000004,1.432811846508777,0.10131509728307748,0.0,0.0,0.0,0.018629999999996583,0.002182452748629333,0.0001543227138175021
LEU 368,R LEU 368,0.0,0.0,0.0,-0.002210000000000042,0.0004426059195266003,3.1296964709056644e-05,-0.7377849999999998,0.2394540848993815,0.016931960721517193,0.7380399999999997,0.2392456235754379,0.016917220279939627,0.0,0.0,0.0,-0.0019549999999997547,0.0009554972527434405,6.756385868200032e-05
ALA 369,R ALA 369,0.0,0.0,0.0,-0.001344999999999995,0.00047536827828534756,3.361361331365431e-05,1.0316899999999998,0.10899203594759391,0.007706900771387161,-1.0282050000000003,0.10888366716362835,0.007699237941186062,0.0,0.0,0.0,0.0021400000000000043,0.0010297572529484574,7.281483365358851e-05
LYS 370,R LYS 370,0.0,0.0,0.0,-0.003120000000000015,0.0004643274706497743,3.28329103187653e-05,-91.51971000000002,3.2766423616103215,0.2316936033417762,91.49488,3.273170434853247,0.23144810104640515,0.0,0.0,0.0,-0.02794999999999913,0.0045801200857620615,0.00032386339712910654
VAL 371,R VAL 371,0.0,0.0,0.0,-0.0043900000000000015,0.0005078385570237512,3.5909608741948564e-05,0.21307999999999994,0.22809077929631422,0.016128453676654796,-0.19229999999999994,0.2278221235964587,0.01610945684993757,0.0,0.0,0.0,0.016389999999999873,0.003608032704951328,0.00025512643924139255
GLN 372,R GLN 372,0.0,0.0,0.0,-0.010535000000000003,0.001555241138859227,0.00010997215556676484,0.654525,1.0497089069713565,0.0742256286391365,-0.6038699999999998,1.0506084870683272,0.07428923855781534,0.0,0.0,0.0,0.040119999999999954,0.01232946065324859,0.0008718245236284798
ARG 373,R ARG 373,0.0,0.0,0.0,-0.025675000000000038,0.0033074726000377405,0.00023387363040753878,-106.13571999999998,2.0563226234236542,0.14540396713301773,106.21256999999996,2.0717499089190525,0.1464948409519274,0.0,0.0,0.0,0.0511750000000005,0.03209648539949867,0.0022695642478240525
ALA 374,R ALA 374,0.0,0.0,0.0,-0.008224999999999996,0.0005517019122677449,3.9011216335810814e-05,1.3037850000000006,0.0996393936904364,0.007045569095182367,-1.2687100000000002,0.10049818854088363,0.0071062950614223,0.0,0.0,0.0,0.026850000000000086,0.010693339048211155,0.0007561332554517009
VAL 375,R VAL 375,0.0,0.0,0.0,-0.01898,0.0010814804667676197,7.647221717721765e-05,-1.8161950000000011,0.13205308392837384,0.009337563112234944,1.9073650000000004,0.1331549540009727,0.009415477092267059,0.0,0.0,0.0,0.0721899999999999,0.014916899811958583,0.001054784101131625
CYS 376,R CYS 376,0.0,0.0,0.0,-0.015974999999999972,0.0007964766161033423,5.6319401630318786e-05,2.152395,0.3039685328697698,0.02149382108595402,-2.0841950000000007,0.30686740943768703,0.021698802613853724,0.0,0.0,0.0,0.05222500000000023,0.02002509363273998,0.0014159879501605994
MET 377,R MET 377,0.0,0.0,0.0,-0.034900000000000014,0.002774887385102365,0.0001962141687034889,-0.7293250000000002,0.20558800883076606,0.014537267517487448,0.8805299999999997,0.2150406917306588,0.015205673135379476,0.0,0.0,0.0,0.11630499999999994,0.028087754894259444,0.0019861041954036492
LEU 378,R LEU 378,0.0,0.0,0.0,-0.04942999999999998,0.003590974798018576,0.0002539202630748928,1.600969999999998,0.134430536337563,0.009505674384283538,-1.5845749999999998,0.13983552615483485,0.009887864879487255,0.0,0.0,0.0,-0.03303500000000026,0.034938428341870637,0.002470519960453699
SER 379,R SER 379,0.0,0.0,0.0,-0.03639499999999999,0.003778753101222671,0.0002671981942304247,-1.6974950000000004,0.20604950855315615,0.014569900475809224,1.8602299999999996,0.22562042704507315,0.015953773393777595,0.0,0.0,0.0,0.12633999999999998,0.035829379006619526,0.002533519686128359
ASN 380,R ASN 380,0.0,0.0,0.0,-0.10161000000000009,0.013533953598264965,0.0009569950365597232,-0.41704500000000033,0.307914863192734,0.021772868779171027,0.6809599999999999,0.3170573109076655,0.022419337456758177,0.0,0.0,0.0,0.16230499999999978,0.053108304200002135,0.003755324203713951
THR 381,R THR 381,0.0,0.0,0.0,-0.026215,0.0023321181359442825,0.00016490565484543327,-0.6500000000000002,0.20587712354703114,0.014557711015128635,0.7106699999999999,0.21147636061744624,0.014953636865324797,0.0,0.0,0.0,0.034454999999999826,0.02046748580065466,0.0014472698003482284
THR 382,R THR 382,0.0,0.0,0.0,-0.02108500000000003,0.002677270064823601,0.0001893115817904516,-0.21681500000000006,0.18413253589466522,0.013020136476819315,0.21868500000000002,0.18754459676300989,0.013261405614602092,0.0,0.0,0.0,-0.01921500000000006,0.013029150970036313,0.000921300100401596
ALA 383,R ALA 383,0.0,0.0,0.0,-0.005689999999999998,0.0005233545643252369,3.700675613993062e-05,-0.9782200000000004,0.10698285657057058,0.007564830335175824,0.9970849999999998,0.10738131948807414,0.007593005918277639,0.0,0.0,0.0,0.01317499999999991,0.006694353964349419,0.0004733623083854521
ILE 384,R ILE 384,0.0,0.0,0.0,-0.01437000000000002,0.0012095867062761798,8.553069624409874e-05,-0.8523650000000004,0.09971329788448417,0.007050794910859298,0.88616,0.09880508286520691,0.0069865744109686555,0.0,0.0,0.0,0.019425000000000026,0.00740569881915276,0.0005236619854448124
ALA 385,R ALA 385,0.0,0.0,0.0,-0.004319999999999995,0.0005268775948927528,3.725587202039242e-05,-0.5180250000000001,0.08315848949445787,0.005880193183476143,0.5194600000000001,0.0821528356175241,0.005809082715885501,0.0,0.0,0.0,-0.002885000000000088,0.0034888071027215284,0.00024669591605861846
GLU 386,R GLU 386,0.0,0.0,0.0,-0.0034150000000000204,0.000550249943207619,3.890854661896201e-05,82.15923,1.552283227089183,0.10976299961968988,-82.15520499999994,1.550040732684255,0.10960443131964012,0.0,0.0,0.0,0.0006100000000019179,0.0035423015117291784,0.0002504785419951061
ALA 387,R ALA 387,0.0,0.0,0.0,-0.002215000000000021,0.0004228179277183127,2.9897742389686237e-05,-0.8640200000000003,0.0928391059844884,0.006564716140092833,0.8706049999999999,0.09202694700466994,0.006507287827889716,0.0,0.0,0.0,0.004370000000000003,0.002594821766518931,0.00018348160670759924
TRP 388,R TRP 388,0.0,0.0,0.0,-0.008470000000000023,0.0007931582439840115,5.6084757287510864e-05,-1.0650800000000005,0.13877165993097687,0.009812638177370724,1.062105,0.139327972693928,0.00985197543008506,0.0,0.0,0.0,-0.011445000000000434,0.004794473380883531,0.00033902046398411376
ALA 389,R ALA 389,0.0,0.0,0.0,-0.0011649999999999883,0.0003711805490593985,2.6246428328444665e-05,-0.6256300000000002,0.04902716695873385,0.003466744221888575,0.62612,0.048962798122654486,0.0034621926578396944,0.0,0.0,0.0,-0.00067499999999995,0.000989633770644575,6.997767501139915e-05
ARG 390,R ARG 390,0.0,0.0,0.0,-0.0021049999999999854,0.00037944037739806304,2.6830486391415316e-05,-82.76753500000001,0.879012507748549,0.06215557049767916,82.77056,0.8771665841786713,0.0620250439902979,0.0,0.0,0.0,0.0009200000000001296,0.0038475446716079915,0.00027206249282121786
LEU 391,R LEU 391,0.0,0.0,0.0,-0.001689999999999976,0.0004624932431939308,3.270321085153875e-05,-0.8386349999999994,0.07750775299930004,0.005480625774033703,0.8406750000000001,0.07745062540095767,0.005476586242815623,0.0,0.0,0.0,0.00035000000000024123,0.001061838029080078,7.508328708842816e-05
ASP 392,R ASP 392,0.0,0.0,0.0,-0.0010400000000000426,0.0002200000000000025,1.555634918610422e-05,76.38400499999995,0.7972042492242656,0.05637085306172086,-76.38744000000005,0.796177302106074,0.05629823693460154,0.0,0.0,0.0,-0.004475000000001614,0.0019491985532508074,0.00013782915148826536
HIE 393,R HIE 393,0.0,0.0,0.0,-0.0008449999999999957,0.00037546637665707855,2.6549482104176265e-05,-0.5195799999999999,0.49720130088325404,0.035157441146932186,0.5193599999999999,0.4971875605845346,0.03515646956109218,0.0,0.0,0.0,-0.0010649999999997118,0.0008004842284514093,5.66027826170873e-05
LYS 394,R LYS 394,0.0,0.0,0.0,-0.0008600000000000397,0.0003469870314579643,2.4535688292771646e-05,-77.88314500000003,0.9842280599377453,0.06959543354160594,77.879875,0.9832923010828026,0.06952926539841742,0.0,0.0,0.0,-0.004129999999998547,0.0017358283325280923,0.00012274159849063514
PHE 395,R PHE 395,0.0,0.0,0.0,-0.0008799999999999586,0.0003249615361854208,2.297825058615087e-05,-0.6290150000000003,0.06954692498593823,0.0049177102268229056,0.6288400000000004,0.06959507453835599,0.0049211149143254754,0.0,0.0,0.0,-0.0010550000000001435,0.0006796874281608653,4.806115895397922e-05
ASP 396,R ASP 396,0.0,0.0,0.0,-0.0005050000000000327,0.0004999749993750002,3.535357124818025e-05,71.597495,0.8357832135042236,0.059098797787072055,-71.59864000000003,0.835262575716314,0.05906198313603477,0.0,0.0,0.0,-0.0016499999999983572,0.001271809734196341,8.993052874292932e-05
LEU 397,R LEU 397,0.0,0.0,0.0,-0.0003400000000000042,0.00047370877129308624,3.349626844888886e-05,-0.4268650000000004,0.07646245336764829,0.005406711928242427,0.4267750000000002,0.07644648046182347,0.005405582473240029,0.0,0.0,0.0,-0.0004300000000000137,0.0007450503338699193,5.268301434047212e-05
MET 398,R MET 398,0.0,0.0,0.0,-0.00039500000000000754,0.0004888506929523666,3.456696399743612e-05,-0.831245,0.07299010189745085,0.005161179601118458,0.8313399999999997,0.0729731073752521,0.0051599779069294825,0.0,0.0,0.0,-0.0002999999999999642,0.0007280109889280123,5.14781507049322e-05
TYR 399,R TYR 399,0.0,0.0,0.0,-0.0006500000000000272,0.0004769696007084915,3.3726843908081425e-05,-0.32788500000000015,0.12550841316421812,0.008874785004438158,0.32771000000000006,0.12557155689088192,0.008879249940169495,0.0,0.0,0.0,-0.0008250000000000673,0.0007378177281686507,5.2171591886770565e-05
ALA 400,R ALA 400,0.0,0.0,0.0,-0.00013000000000000565,0.0003363034344160194,2.3780243901189267e-05,-0.31710499999999997,0.06167628373207963,0.004361171846533905,0.31716000000000005,0.06167807065724386,0.0043612982012240144,0.0,0.0,0.0,-7.499999999998507e-05,0.0006552671211040779,4.6334382482128015e-05
LYS 401,R LYS 401,0.0,0.0,0.0,-0.0002100000000000135,0.00040730823708835226,2.880104164783119e-05,-63.247144999999946,0.5537868578975089,0.03915864425513195,63.24672999999997,0.5535842637770295,0.03914431868749,0.0,0.0,0.0,-0.0006250000000005685,0.0008027297179003415,5.676156269872957e-05
ARG 402,R ARG 402,0.0,0.0,0.0,-0.0002899999999999936,0.0004537620521815272,3.208582241426819e-05,-68.32459000000003,0.7540447545708935,0.053319015927522466,68.323665,0.7537316782346039,0.05329687808748052,0.0,0.0,0.0,-0.001214999999998838,0.0009585275165536215,6.777813069089665e-05
ALA 403,R ALA 403,0.0,0.0,0.0,-0.00015499999999999181,0.0003619046835839324,2.559052559053704e-05,0.5260649999999999,0.051785719798031274,0.003661803363781436,-0.5259950000000001,0.051809410100868626,0.0036634785211599017,0.0,0.0,0.0,-8.499999999998204e-05,0.0006540451054782026,4.624797292855078e-05
PHE 404,R PHE 404,0.0,0.0,0.0,-0.00031499999999997643,0.000464515877016026,3.284623266068483e-05,0.4218649999999999,0.08666450700834816,0.006128106059379205,-0.42174000000000006,0.08661173361617852,0.006124374417032268,0.0,0.0,0.0,-0.00018999999999992135,0.0006884039511796077,4.867751020747136e-05
VAL 405,R VAL 405,0.0,0.0,0.0,-0.00032000000000002415,0.0004664761515876593,3.298484500494378e-05,0.279605,0.0643832196694144,0.004552581122286604,-0.2793650000000001,0.06429153735134989,0.0045460982034047715,0.0,0.0,0.0,-8.000000000004449e-05,0.0007236021006051661,5.116639522187433e-05
HIE 406,R HIE 406,0.0,0.0,0.0,-0.00021999999999999353,0.00041424630354414745,2.9291637031752762e-05,0.4398699999999998,0.1580165912175054,0.01117346031898807,-0.4397849999999997,0.15800809718175998,0.011172859699960548,0.0,0.0,0.0,-0.0001349999999999385,0.000668412297911959,4.72638868482029e-05
TRP 407,R TRP 407,0.0,0.0,0.0,-0.0003700000000000037,0.00048280430818293694,3.4139420030223445e-05,0.1797499999999999,0.09997813510963291,0.007069521730640628,-0.17957500000000004,0.09990883031544313,0.007064621141646595,0.0,0.0,0.0,-0.00019500000000018502,0.0007463075773430665,5.2771914879018606e-05
TYR 408,R TYR 408,0.0,0.0,0.0,-0.0005500000000000593,0.0004974937185533632,3.517811819867948e-05,-0.03784500000000001,0.2723831694047927,0.019260398616721304,0.037765000000000014,0.272392363650305,0.01926104874805627,0.0,0.0,0.0,-0.0006299999999999684,0.0007301369734509356,5.162848051221787e-05
VAL 409,R VAL 409,0.0,0.0,0.0,-0.0002650000000000024,0.00044133320745215124,3.120697037522255e-05,0.19902499999999995,0.09056320651898314,0.006403785745557072,-0.198975,0.09052040861043435,0.006400759476421527,0.0,0.0,0.0,-0.00021500000000003184,0.0007475125417009754,5.285711872587516e-05
GLY 410,R GLY 410,0.0,0.0,0.0,-8.499999999999896e-05,0.00027888169534768343,1.971991379291478e-05,-0.06970000000000001,0.07037130096850559,0.0049760024115749766,0.06972500000000002,0.07035225209614818,0.004974655452893188,0.0,0.0,0.0,-6.000000000002448e-05,0.000621610810716834,4.3954521951674074e-05
GLU 411,R GLU 411,0.0,0.0,0.0,-0.00031000000000001025,0.0004624932431939024,3.2703210851536746e-05,71.76173000000004,0.6491805581606505,0.04590399748898638,-71.75679499999998,0.648586550105662,0.04586199477661021,0.0,0.0,0.0,0.004624999999997499,0.0010121141239986704,7.15672760414142e-05
GLY 412,R GLY 412,0.0,0.0,0.0,-0.00013499999999999775,0.0003417235724968298,2.4163505540380112e-05,0.3823300000000003,0.11209728408841889,0.007926474973151586,-0.38219500000000034,0.11207946723195869,0.007925215131149344,0.0,0.0,0.0,6.661338147750939e-18,0.0006708203932499553,4.743416490252699e-05
MET 413,R MET 413,0.0,0.0,0.0,-0.0005699999999999905,0.0004950757517794527,3.5007142128427895e-05,-0.58939,0.22092498251669018,0.015621755327107108,0.5891150000000002,0.2209042140272558,0.015620286773135702,0.0,0.0,0.0,-0.0008449999999999969,0.0008431933348881817,5.962277249507328e-05
GLU 414,R GLU 414,0.0,0.0,0.0,-0.0005000000000000048,0.0005000000000000046,3.5355339059327695e-05,73.976395,1.3179604087281012,0.09319387423470342,-73.97327999999997,1.3172907733700925,0.0931465238644464,0.0,0.0,0.0,0.0026149999999998384,0.0013367030335893746,9.451917794836762e-05
GLU 415,R GLU 415,0.0,0.0,0.0,-0.0004950000000000049,0.0004999749993749733,3.535357124817835e-05,70.93918999999995,0.7374629576510698,0.05214650582289592,-70.93810500000004,0.7371011422931736,0.05212092161358533,0.0,0.0,0.0,0.000590000000001396,0.001073266043438391,7.589136973325418e-05
GLY 416,R GLY 416,0.0,0.0,0.0,-0.0003250000000000036,0.0004683748498798851,3.3119103248729796e-05,0.4264750000000001,0.10843209568665504,0.007667307015830237,-0.42677000000000015,0.10829347671951434,0.00765750517466361,0.0,0.0,0.0,-0.0006199999999999654,0.000809691299199818,5.725382083319371e-05
GLU 417,R GLU 417,0.0,0.0,0.0,-0.0010199999999999675,0.0002227105745131888,1.5748015748022768e-05,81.33015499999999,1.0081184558270102,0.07128473963545899,-81.32432,1.006680370127565,0.07118305162045847,0.0,0.0,0.0,0.00481500000000068,0.001944421507794205,0.00013749136336462536
PHE 418,R PHE 418,0.0,0.0,0.0,-0.0009000000000000008,0.0002999999999999977,2.121320343559626e-05,0.6685199999999994,0.11142158498244772,0.007878695831164196,-0.6693349999999997,0.11154511542421133,0.007887430752469598,0.0,0.0,0.0,-0.0017149999999998488,0.0007960998681070313,5.629276152401979e-05
SER 419,R SER 419,0.0,0.0,0.0,-0.0006899999999999857,0.0004624932431938771,3.270321085153496e-05,0.5959150000000002,0.2550051916628368,0.018031590026256716,-0.5967399999999997,0.2550449223176192,0.01803439940779848,0.0,0.0,0.0,-0.0015149999999999172,0.0007414681382231761,5.242971485713721e-05
GLU 420,R GLU 420,0.0,0.0,0.0,-0.0017850000000000131,0.0004458419002292276,3.15257830989183e-05,82.948655,1.3184028579957214,0.09322516012244994,-82.94286999999997,1.3159826644383408,0.09305402659482916,0.0,0.0,0.0,0.004000000000000909,0.0028160255680689922,0.0001991230775176284
ALA 421,R ALA 421,0.0,0.0,0.0,-0.001204999999999976,0.0004037016224886892,2.8546015483776375e-05,0.64267,0.07122935560567616,0.005036676036832163,-0.6431700000000004,0.07123651521515766,0.005037182297673665,0.0,0.0,0.0,-0.0017049999999997744,0.0009154097443222688,6.4729243777452e-05
ARG 422,R ARG 422,0.0,0.0,0.0,-0.0019999999999999957,0.00047958315233125997,3.391164991562549e-05,-77.04251000000001,1.9953968978373786,0.1410958677619411,77.04793000000001,1.9984199921682286,0.14130963281209216,0.0,0.0,0.0,0.003419999999996577,0.00404024751717354,0.00028568864170655224
GLU 423,R GLU 423,0.0,0.0,0.0,-0.002689999999999976,0.000493862328994643,3.492134018046938e-05,81.76603000000001,1.1984928573413354,0.08474624266296997,-81.766705,1.1953688376272829,0.08452534111053327,0.0,0.0,0.0,-0.003365000000002709,0.00383037530798306,0.0002708484354764332
ASP 424,R ASP 424,0.0,0.0,0.0,-0.00466,0.0006666333324999954,4.713809499757333e-05,88.28867500000003,1.126397425142269,0.0796483257629165,-88.26782500000004,1.121138971923793,0.07927649696998283,0.0,0.0,0.0,0.016190000000000423,0.006242107016062415,0.00044138361999498585
MET 425,R MET 425,0.0,0.0,0.0,-0.003695000000000008,0.0005118349343294135,3.619219529124995e-05,0.5103150000000001,0.21563189878818909,0.015247477787325978,-0.5049949999999999,0.21664432827794022,0.015319067363093604,0.0,0.0,0.0,0.0016250000000001168,0.002637114900795802,0.0001864721829120801
ALA 426,R ALA 426,0.0,0.0,0.0,-0.0026549999999999872,0.0004959586676327079,3.5069573707133286e-05,0.264965,0.09236018500955881,0.006530851313190315,-0.26308500000000007,0.09256423593915702,0.0065452798927929465,0.0,0.0,0.0,-0.0007749999999999624,0.001975949139021755,0.0001397207035482003
ALA 427,R ALA 427,0.0,0.0,0.0,-0.006329999999999983,0.000959739548002506,6.78638342565484e-05,0.10542999999999997,0.13675202046039397,0.009669828100850607,-0.08705499999999997,0.13674279496558497,0.009669175759856683,0.0,0.0,0.0,0.012045000000000089,0.0060268544863800975,0.00042616296765439336
LEU 428,R LEU 428,0.0,0.0,0.0,-0.014669999999999944,0.0014903355326904544,0.00010538263614086858,0.29480999999999974,0.11550283070124284,0.008167283483509057,-0.27901500000000007,0.11397892250324183,0.008059526901437828,0.0,0.0,0.0,0.001124999999999985,0.0064319029066053955,0.00045480421611941404
GLU 429,R GLU 429,0.0,0.0,0.0,-0.006265000000000029,0.0008091816854081937,5.721778569640933e-05,82.96449499999999,1.351231715871881,0.09554651092473412,-82.97167999999999,1.3475181696742522,0.09528392355487485,0.0,0.0,0.0,-0.013450000000002831,0.006450387585251983,0.0004561112802813197
LYS 430,R LYS 430,0.0,0.0,0.0,-0.014230000000000007,0.002792328777203699,0.00019744746136630758,-86.14539499999995,2.4007753078919833,0.1697604500315643,86.25992500000002,2.421499421715822,0.17122586617345611,0.0,0.0,0.0,0.100300000000002,0.04030136474116142,0.002849736829954767
ASP 431,R ASP 431,0.0,0.0,0.0,-0.03653499999999999,0.006368577156633998,0.0004503264093965641,90.98512500000001,2.0450109558074447,0.14460411144522273,-90.84570500000001,2.0284441249325393,0.1434326595997811,0.0,0.0,0.0,0.10288500000000127,0.04492017113725066,0.003176335762321017
TYR 432,R TYR 432,0.0,0.0,0.0,-0.040275,0.0037455807293397007,0.0002648525533197757,-0.09337499999999997,0.1245222244219882,0.008805050929722096,0.06924500000000001,0.12908100160364425,0.009127405155628847,0.0,0.0,0.0,-0.064405,0.022211505464510915,0.0015705906134317724
GLU 433,R GLU 433,0.0,0.0,0.0,-0.017104999999999992,0.003048602138685809,0.0002155687245404547,84.71433999999992,1.4399449206168693,0.1018194817903313,-84.69719499999995,1.4359897760738671,0.10153981083763833,0.0,0.0,0.0,4.000000000232262e-05,0.012313748413868245,0.0008707135005271329
GLU 434,R GLU 434,0.0,0.0,0.0,-0.09256000000000002,0.05652518376794535,0.003996934075012992,85.50073499999999,2.6519976385314683,0.18752455138963117,-85.29461999999998,2.6459562025098995,0.18709735735173558,-0.015087383999999995,0.023660080010645436,0.0016730203018943668,0.09846761599999727,0.0879049475134961,0.006215818448664063
VAL 435,R VAL 435,0.0,0.0,0.0,-0.22907500000000003,0.08149410638199553,0.005762503524944694,-0.578315,0.5955425809923252,0.04211121975050118,0.8721750000000001,0.6129670989335397,0.04334331923001513,-0.02814951600000002,0.02257856832200268,0.0015965458769971862,0.036635484,0.06621334402211783,0.0046819904563077264
GLY 436,R GLY 436,0.0,0.0,0.0,-0.06098,0.025055530327654195,0.001771693540090948,0.47636000000000017,0.21543832156791412,0.01523378981081201,-0.3868349999999998,0.22572201437830622,0.01596095670299877,-0.0001512720000000005,0.0008575976760789431,6.064131322852449e-05,0.028393728000000115,0.03732174689445848,0.002639046031479956
VAL 437,R VAL 437,0.0,0.0,0.0,-0.17292000000000002,0.3227478793113906,0.02282172140746617,-3.376500000000002,2.0728777773906484,0.14657459329638262,3.016224999999999,1.4457601095531045,0.1022306777434006,-0.06167995200000002,0.03286700074972609,0.0023240479107394657,-0.5948749520000001,0.6983054125266409,0.04937764925368573
ASP 438,R ASP 438,0.0,0.0,0.0,-0.529685,0.45692812976987957,0.03230969790751686,91.07866999999989,3.639394757528099,0.257344071246289,-90.54176500000001,3.609784788567833,0.25525033026203625,-0.03317558399999999,0.06093216217868313,0.004308554506890531,-0.025955584000002682,0.30248692300449975,0.021389055447673486
SER 439,R SER 439,0.0,0.0,0.0,-0.6043200000000002,0.5386243102571586,0.038086490229476376,-1.0424049999999996,2.585563938674695,0.18282697942282755,1.5649150000000003,2.097223037203005,0.1482960631266892,-0.08925695999999997,0.0928740479599851,0.006567186910875011,-0.17106695999999993,0.6592493718535295,0.04661597013306026
VAL 440,R VAL 440,0.0,0.0,0.0,-0.4562249999999999,0.954383227207499,0.06748508518091241,89.14524500000003,10.405836733054025,0.7358037717862571,-89.31259000000001,9.145398231454642,0.6466773106113036,-0.199809504,0.16334945994874306,0.011550551083291656,-0.8233795040000024,1.3923722283452014,0.09845558445987158
gtp 441,R gtp 441,0.0,0.0,0.0,-0.0031300000000001518,0.0003508560958572068,2.4809272460126827e-05,309.78506000000004,2.738508429121496,0.19364178805683296,-309.77470500000015,2.7375853772626115,0.19357651843395254,0.0,0.0,0.0,0.007225000000005366,0.00679443706276701,0.00048043925214277604
Mg+ 442,R Mg+ 442,0.0,0.0,0.0,-2.0000000000002238e-05,0.00014000000000001568,9.899494936612774e-06,-153.91559499999997,1.370149601677306,0.096884207458607,153.895945,1.3686637139811895,0.09677913933200644,0.0,0.0,0.0,-0.019669999999999844,0.00185502021552463,0.0001311697373635597
MET 443,R MET 443,0.0,0.0,0.0,-0.00017000000000000126,0.0003756327994198618,2.6561249970587048e-05,-65.88201000000005,0.6589370227038962,0.046593883712879904,65.87796499999999,0.6586224743927667,0.04657164178849885,0.0,0.0,0.0,-0.0042150000000006575,0.0007738055311223779,5.471631383762914e-05
ARG 444,R ARG 444,0.0,0.0,0.0,-0.00019499999999999463,0.00039620070671313976,2.801562064277636e-05,-69.57283499999998,0.667703750012145,0.047213784945727505,69.56754000000001,0.6673527540952637,0.04718896578642795,0.0,0.0,0.0,-0.005489999999998503,0.0007999374975589221,5.6564122904931115e-05
GLU 445,R GLU 445,0.0,0.0,0.0,-9.499999999996511e-05,0.0002932149382278073,2.073342711660772e-05,64.13474499999995,0.4126334935271151,0.029177594141771842,-64.13166000000001,0.4125413244732934,0.029171076805474556,0.0,0.0,0.0,0.0029899999999999237,0.0006081940479817257,4.300581356051747e-05
ILE 446,R ILE 446,0.0,0.0,0.0,-8.50000000000023e-05,0.0002788816953476943,1.9719913792915544e-05,0.0035600000000000076,0.04817194619277901,0.0034062709815867527,-0.0035700000000000076,0.04815771070140275,0.003405264380338185,0.0,0.0,0.0,-9.499999999995623e-05,0.0006292654447846907,4.449578631736238e-05
VAL 447,R VAL 447,0.0,0.0,0.0,-4.999999999999893e-05,0.00021794494717702903,1.541103500742211e-05,0.13168000000000013,0.05581906126046911,0.003947003673674502,-0.13167999999999996,0.055792899189771414,0.00394515373591448,0.0,0.0,0.0,-4.9999999999915665e-05,0.0006062177826491337,4.28660704987075e-05
HIE 448,R HIE 448,0.0,0.0,0.0,-2.4999999999995027e-05,0.00015612494995992891,1.1039701082907613e-05,0.001179999999999861,0.13799756374661126,0.00975790131124517,-0.0011799999999999977,0.1379443279007876,0.009754136968486756,0.0,0.0,0.0,-2.5000000000137136e-05,0.0005952940449897263,4.209364560122051e-05
ILE 449,R ILE 449,0.0,0.0,0.0,-4.000000000000004e-05,0.00019595917942265444,1.385640646055103e-05,0.2133799999999999,0.036104232438870835,0.002552954758706089,-0.21331999999999993,0.0361140914325703,0.002553651894836146,0.0,0.0,0.0,1.999999999996227e-05,0.0005996665740226813,4.240283009423427e-05
GLN 450,R GLN 450,0.0,0.0,0.0,-2.5000000000003908e-05,0.00015612494995998437,1.1039701082911535e-05,0.3632749999999995,0.08427899723537245,0.005959425045673415,-0.36325,0.08419374976801998,0.0059533971394490235,0.0,0.0,0.0,-3.907985046680551e-16,0.0006164414002970749,4.358898943541927e-05
ALA 451,R ALA 451,0.0,0.0,0.0,-9.999999999998898e-06,9.949874371065103e-05,7.035623639734369e-06,0.1399599999999999,0.03296950712400824,0.0023312962059764417,-0.13995499999999997,0.033026700940299795,0.002335340419510611,0.0,0.0,0.0,-4.999999999990186e-06,0.000578770248025955,4.0925236712817274e-05
GLY 452,R GLY 452,0.0,0.0,0.0,0.0,0.0,0.0,0.2677399999999998,0.06492166356463838,0.00459065485524674,-0.267725,0.06490184415715818,0.004589253411503905,0.0,0.0,0.0,1.4999999999862901e-05,0.0005610481262778972,3.967209346631075e-05
GLN 453,R GLN 453,0.0,0.0,0.0,-1.4999999999996128e-05,0.00012155245781140079,8.595056718833323e-06,0.18481500000000012,0.2035070042406402,0.014390118271751616,-0.18483499999999978,0.2034336938046402,0.01438493444110888,0.0,0.0,0.0,-3.500000000020265e-05,0.0005947898788647682,4.205799567264027e-05
CYS 454,R CYS 454,0.0,0.0,0.0,-2.000000000000002e-05,0.00014000000000000012,9.899494936611673e-06,0.3089400000000001,0.03711463862143787,0.0026244012650506856,-0.3088900000000001,0.037110617079212045,0.0026241168990728146,0.0,0.0,0.0,3.000000000003833e-05,0.0005736723803703669,4.056476303393149e-05
GLY 455,R GLY 455,0.0,0.0,0.0,0.0,0.0,0.0,0.23288500000000012,0.024749581309588802,0.0017500596775538075,-0.23287500000000005,0.02478788766716444,0.0017527683460742366,0.0,0.0,0.0,1.0000000000041643e-05,0.0005999166608787922,4.242051390541843e-05
ASN 456,R ASN 456,0.0,0.0,0.0,-1.5000000000000568e-05,0.0001215524578114368,8.595056718835869e-06,0.5421399999999994,0.06531516209885675,0.004618479403440018,-0.54204,0.06527096138406314,0.004615353940923633,0.0,0.0,0.0,8.499999999898477e-05,0.000563715353702691,3.986069492621459e-05
GLN 457,R GLN 457,0.0,0.0,0.0,-2.9999999999996697e-05,0.00017058722109230103,1.206233808181349e-05,0.28747999999999974,0.19194212565249988,0.013572357864424303,-0.28744,0.191892642902223,0.013568858905597048,0.0,0.0,0.0,9.999999999372732e-06,0.0005743692192315028,4.061403698234184e-05
ILE 458,R ILE 458,0.0,0.0,0.0,-4.4999999999997265e-05,0.0002073041244162662,1.4658615214268156e-05,0.13215,0.03903303088411193,0.002760052082841949,-0.13210999999999995,0.03902893670086362,0.0027597625803681184,0.0,0.0,0.0,-4.999999999881766e-06,0.0006519010661134887,4.6096366451158765e-05
GLY 459,R GLY 459,0.0,0.0,0.0,-1.0000000000001119e-05,9.949874371067313e-05,7.035623639735931e-06,0.273005,0.029384093911503456,0.002077769206384644,-0.27300499999999994,0.02934833853900482,0.0020752409197488803,0.0,0.0,0.0,-9.999999999961706e-06,0.0005915234568468112,4.182702475672883e-05
ALA 460,R ALA 460,0.0,0.0,0.0,-2.0000000000004457e-05,0.0001400000000000312,9.899494936613872e-06,0.26074500000000006,0.045261462360378285,0.0032004686961443164,-0.26070500000000024,0.04520218993588512,0.003196277502814668,0.0,0.0,0.0,1.999999999995783e-05,0.0005827520913733139,4.120679555607128e-05
LYS 461,R LYS 461,0.0,0.0,0.0,-6.500000000001726e-05,0.00024652586071248646,1.7432010784764946e-05,-51.725355000000015,0.4357651190416227,0.030813247067889453,51.72487,0.4357479582283177,0.030812033615143588,0.0,0.0,0.0,-0.0005500000000009208,0.0006144102863699782,4.344536799229802e-05
PHE 462,R PHE 462,0.0,0.0,0.0,-4.5000000000001704e-05,0.00020730412441628666,1.4658615214269603e-05,0.12914499999999995,0.04009181930269583,0.002834919729904194,-0.12906999999999993,0.040141812365661875,0.0028384547732877518,0.0,0.0,0.0,2.999999999996561e-05,0.0005908468498690072,4.17791814185085e-05
TRP 463,R TRP 463,0.0,0.0,0.0,-4.500000000001059e-05,0.00020730412441632756,1.4658615214272495e-05,0.35680999999999985,0.04615770683212258,0.003263842750501451,-0.35674999999999996,0.046119925195083115,0.0032611711853259575,0.0,0.0,0.0,1.4999999999965042e-05,0.000628311228612196,4.442831304473349e-05
GLU 464,R GLU 464,0.0,0.0,0.0,-4.999999999999449e-05,0.00021794494717700968,1.5411035007420745e-05,52.59857499999999,0.4073551698172998,0.028804360292921032,-52.59789000000001,0.4072726333798144,0.02879852408545694,0.0,0.0,0.0,0.0006350000000012557,0.0006178794380793171,4.369067406216186e-05
VAL 465,R VAL 465,0.0,0.0,0.0,-3.0000000000001136e-05,0.00017058722109232626,1.2062338081815275e-05,0.13422000000000003,0.045115868605181596,0.0031901736629845173,-0.1341900000000001,0.04509782588994703,0.003188897850355179,0.0,0.0,0.0,7.688294445529209e-17,0.0005916079783099072,4.183300132669993e-05
ILE 466,R ILE 466,0.0,0.0,0.0,-6.999999999999673e-05,0.0002551470164434496,1.8041618552667873e-05,0.20756500000000003,0.029735261475224956,0.0021026005029486667,-0.20755999999999997,0.029776104513519207,0.0021054885418828797,0.0,0.0,0.0,-6.499999999997286e-05,0.000693379405520514,4.902932795786525e-05
SER 467,R SER 467,0.0,0.0,0.0,-3.4999999999993925e-05,0.00018377975949485914,1.299519141836477e-05,0.4044200000000002,0.07274732709866223,0.005144012830465995,-0.4043199999999998,0.0727538837451321,0.005144476455384064,0.0,0.0,0.0,6.499999999998923e-05,0.0006170696881230134,4.3633416093645074e-05
ASP 468,R ASP 468,0.0,0.0,0.0,-2.0000000000002238e-05,0.00014000000000001568,9.899494936612774e-06,55.88278499999998,0.4417410539866629,0.03123580948024621,-55.88160500000003,0.4416992743600849,0.031232855214519337,0.0,0.0,0.0,0.001159999999999499,0.0005607138307539993,3.96484552031239e-05
GLU 469,R GLU 469,0.0,0.0,0.0,-5.4999999999999494e-05,0.00022798026230355786,1.612063894515336e-05,59.181490000000025,0.4107643970654019,0.029045429063494926,-59.17976000000002,0.4107378998787772,0.029043555429460455,0.0,0.0,0.0,0.0016750000000005372,0.0005994789404135003,4.238956239449123e-05
HID 470,R HID 470,0.0,0.0,0.0,-8.999999999998121e-05,0.00028618176042502394,2.0236106344843837e-05,0.030194999999999902,0.06220198529789865,0.004398344560741007,-0.030160000000000006,0.062137624672978946,0.004393793577308794,0.0,0.0,0.0,-5.500000000002725e-05,0.0006495960283128764,4.593337566518834e-05
GLY 471,R GLY 471,0.0,0.0,0.0,-2.4999999999997247e-05,0.00015612494995994277,1.1039701082908593e-05,0.08004999999999984,0.0765405611424426,0.0054122349819644726,-0.08000999999999997,0.07643493900043356,0.005404766368678668,0.0,0.0,0.0,1.499999999983459e-05,0.0005956299186575308,4.211739545603317e-05
ILE 472,R ILE 472,0.0,0.0,0.0,-5.5000000000000605e-05,0.00022798026230356247,1.6120638945153684e-05,-0.0880949999999999,0.04349052741689846,0.0030752446853868367,0.08810500000000003,0.043468079955295814,0.003073657410154871,0.0,0.0,0.0,-4.499999999993065e-05,0.000610716791974603,4.3184198498973584e-05
ASP 473,R ASP 473,0.0,0.0,0.0,-5.500000000000116e-05,0.00022798026230356477,1.6120638945153847e-05,54.016075,0.5069729079303735,0.035848398107543034,-54.015179999999994,0.5068733743239555,0.03584136001873762,0.0,0.0,0.0,0.0008399999999981844,0.0006359245238248432,4.4966654311937276e-05
PRO 474,R PRO 474,0.0,0.0,0.0,-1.000000000000334e-05,9.949874371069522e-05,7.035623639737493e-06,0.096185,0.06240938050485685,0.00441300961646358,-0.096145,0.06237406492285071,0.004410512427711771,0.0,0.0,0.0,3.0000000000085514e-05,0.0005559676249566795,3.9312847772704725e-05
THR 475,R THR 475,0.0,0.0,0.0,-3.5000000000000586e-05,0.00018377975949489416,1.2995191418367244e-05,0.11849500000000007,0.1268750959605554,0.008971424071740267,-0.11851999999999997,0.12685042215144574,0.008969679369966352,0.0,0.0,0.0,-5.999999999985128e-05,0.0005969924622639206,4.221374183840723e-05
GLY 476,R GLY 476,0.0,0.0,0.0,-1.500000000000168e-05,0.00012155245781144578,8.595056718836504e-06,0.261965,0.031077866319938252,0.002197537001963735,-0.2618749999999998,0.031071842156525684,0.002197111029283735,0.0,0.0,0.0,7.499999999993761e-05,0.0006628536791780574,4.6870833148125655e-05
SER 477,R SER 477,0.0,0.0,0.0,-5.00000000000167e-06,7.053367989835297e-05,4.987484335816666e-06,-0.016819999999999998,0.142862407931548,0.01010189774250364,0.016785000000000008,0.14286409197205577,0.010102016822149923,0.0,0.0,0.0,-4.000000000000281e-05,0.000527636238330835,3.730951621234948e-05
TYR 478,R TYR 478,0.0,0.0,0.0,-0.00012500000000001732,0.00033071891388311965,2.3385358667340372e-05,-0.2501450000000003,0.11511157185530854,0.008139617305193119,0.25007500000000005,0.11513300732196625,0.008141133021576276,0.0,0.0,0.0,-0.00019500000000006846,0.0006534332406603341,4.620470755236235e-05
HIP 479,R HIP 479,0.0,0.0,0.0,-7.000000000000894e-05,0.0002551470164434941,1.804161855267102e-05,-55.44022999999996,0.4705016653604489,0.03326949181359371,55.439169999999976,0.47043322703839235,0.033264652493431794,0.0,0.0,0.0,-0.0011299999999985033,0.0006731270311037632,4.75972688293439e-05
GLY 480,R GLY 480,0.0,0.0,0.0,-1.5000000000000568e-05,0.00012155245781143678,8.595056718835867e-06,-0.16361999999999996,0.10693192039798038,0.007561228603871203,0.16360500000000003,0.10686112003436979,0.007556222262149251,0.0,0.0,0.0,-2.9999999999987814e-05,0.0005823229344616926,4.1176449579831235e-05
ASP 481,R ASP 481,0.0,0.0,0.0,-0.00010500000000000175,0.0003065534211193918,2.167660028694573e-05,59.406109999999984,0.7220708053256221,0.051058116294257876,-59.40414,0.7219375391273131,0.051048692951005156,0.0,0.0,0.0,0.001865000000002226,0.0006684122979107573,4.726388684811793e-05
SER 482,R SER 482,0.0,0.0,0.0,-4.999999999999949e-05,0.00021794494717703144,1.5411035007422283e-05,-0.16497499999999987,0.11881769386333,0.008401679705570788,0.1649100000000001,0.11875530261845149,0.00839726797833676,0.0,0.0,0.0,-0.00011499999999995292,0.0006646615680178054,4.699867019394739e-05
ASP 483,R ASP 483,0.0,0.0,0.0,-9.999999999999953e-05,0.0002999999999999986,2.1213203435596326e-05,64.17817499999998,1.246197839181163,0.0881194942785023,-64.17458000000002,1.2456625520567621,0.08808164376294772,0.0,0.0,0.0,0.0034950000000013404,0.0008366450860435576,5.9159741378780206e-05
LEU 484,R LEU 484,0.0,0.0,0.0,-0.00013500000000000228,0.00034172357249684127,2.4163505540380925e-05,0.02488499999999993,0.06357335743060911,0.004495315214197989,-0.02484499999999996,0.06352653756502086,0.00449200454975282,0.0,0.0,0.0,-9.500000000010722e-05,0.0006292654447846537,4.449578631735976e-05
GLN 485,R GLN 485,0.0,0.0,0.0,-7.49999999999873e-05,0.00026339134382127383,1.8624580532186017e-05,-0.046665000000000345,0.18903481894878543,0.013366780235905745,0.04664000000000005,0.18898052915578364,0.013362941367827667,0.0,0.0,0.0,-0.00010000000000065512,0.000648074069840838,4.5825756949562075e-05
LEU 486,R LEU 486,0.0,0.0,0.0,-6.500000000000228e-05,0.00024652586071242965,1.7432010784760927e-05,0.0446649999999998,0.060971655504832696,0.004311347106763729,-0.044685000000000044,0.06093616147247868,0.004308837299666811,0.0,0.0,0.0,-8.500000000023266e-05,0.0006463551655241842,4.57042120597104e-05
GLU 487,R GLU 487,0.0,0.0,0.0,-0.00022499999999999132,0.0004175823272122356,2.9527529527543155e-05,68.60775000000001,0.6752953113272656,0.04775058939429903,-68.60208000000003,0.6748438216335583,0.047718664251893396,0.0,0.0,0.0,0.00544499999999573,0.0008288395502132217,5.86078066471377e-05
ARG 488,R ARG 488,0.0,0.0,0.0,-0.0003100000000000014,0.00046249324319388925,3.270321085153581e-05,-68.76652000000001,0.7580747717721812,0.053603981176655366,68.76096000000003,0.7576317432611694,0.053572654330215824,0.0,0.0,0.0,-0.005869999999996764,0.0009182047701901307,6.492688195192769e-05
ILE 489,R ILE 489,0.0,0.0,0.0,-8.00000000000023e-05,0.0002712931993250185,1.9183326093251427e-05,-0.22904499999999992,0.04417083851366241,0.0031233499443706608,0.22898000000000013,0.04415053340561042,0.003121914156411032,0.0,0.0,0.0,-0.0001450000000000662,0.0006033034062559075,4.2659992967649476e-05
ASN 490,R ASN 490,0.0,0.0,0.0,-7.000000000000451e-05,0.00025514701644347793,1.8041618552669878e-05,-0.12240500000000026,0.2171675642792912,0.015356065735565225,0.12232499999999988,0.21710262406290723,0.015351473768827542,0.0,0.0,0.0,-0.0001500000000006807,0.0006461423991660739,4.568916720624759e-05
VAL 491,R VAL 491,0.0,0.0,0.0,-9.999999999999343e-05,0.0002999999999999803,2.121320343559503e-05,-0.2740200000000002,0.04376870571538529,0.0030949148615107337,0.27396999999999994,0.04377212697596571,0.003095156781166396,0.0,0.0,0.0,-0.00015000000000016554,0.000653834841531067,4.6233105022264915e-05
TYR 492,R TYR 492,0.0,0.0,0.0,-8.999999999997676e-05,0.0002861817604250098,2.0236106344842834e-05,-0.11539500000000005,0.04313605191716107,0.0030501794824239568,0.11535499999999997,0.04309024222489363,0.003046940248019319,0.0,0.0,0.0,-0.00013000000000000124,0.0006581033353508638,4.653493311480803e-05
TYR 493,R TYR 493,0.0,0.0,0.0,-8.00000000000134e-05,0.0002712931993250561,1.9183326093254086e-05,0.5721099999999996,0.04423231737090563,0.0031276971560562894,-0.5718799999999999,0.04420877288502731,0.003126032309493878,0.0,0.0,0.0,0.0001499999999997892,0.0006062177826492056,4.286607049871258e-05
ASN 494,R ASN 494,0.0,0.0,0.0,-2.000000000000002e-05,0.00014000000000000012,9.899494936611673e-06,0.21276500000000112,0.13464419695998756,0.009520782471782433,-0.21271999999999994,0.1345906073988821,0.009516993117576584,0.0,0.0,0.0,2.5000000000652278e-05,0.0005425633603558038,3.836502313309493e-05
GLU 495,R GLU 495,0.0,0.0,0.0,-5.499999999999783e-05,0.00022798026230355095,1.612063894515287e-05,60.03296499999996,0.8682825829063047,0.06139685023592187,-60.03087000000003,0.8679251425641688,0.06137157538694247,0.0,0.0,0.0,0.002040000000000646,0.0007200000000013794,5.0911688245528956e-05
ALA 496,R ALA 496,0.0,0.0,0.0,-1.999999999999884e-05,0.00013999999999999188,9.89949493661109e-06,0.39056000000000013,0.05960508703122524,0.00421471612329937,-0.3904850000000002,0.05959362193221657,0.00421390541837377,0.0,0.0,0.0,5.500000000008498e-05,0.000558547222712642,3.9495252879302195e-05
ALA 497,R ALA 497,0.0,0.0,0.0,-1.0000000000000563e-05,9.949874371066761e-05,7.035623639735541e-06,-0.040175,0.10280697629538568,0.007269551009175186,0.040225,0.10276752587758445,0.007266761443380397,0.0,0.0,0.0,3.999999999996895e-05,0.0006069596362198513,4.291852746775769e-05
GLY 498,R GLY 498,0.0,0.0,0.0,-9.999999999999454e-06,9.949874371065656e-05,7.03562363973476e-06,-0.09727999999999999,0.08513466743929879,0.0060199300660389735,0.09734999999999999,0.08512471732699028,0.006019226486850283,0.0,0.0,0.0,6.0000000000011155e-05,0.0005713142742834487,4.039801975344977e-05
ASN 499,R ASN 499,0.0,0.0,0.0,-5.999999999999839e-05,0.00023748684174075197,1.6792855623746213e-05,-0.1129600000000007,0.26788379644913207,0.018942244903917806,0.11288000000000015,0.26786380046583386,0.01894083097437914,0.0,0.0,0.0,-0.00014000000000059744,0.0006406246951219029,4.5299006611626205e-05
LYS 500,R LYS 500,0.0,0.0,0.0,-5.9999999999998944e-05,0.00023748684174075416,1.679285562374637e-05,-53.762724999999975,0.6806900758604015,0.048132056852727534,53.76190999999998,0.6806292176377671,0.048127753526535956,0.0,0.0,0.0,-0.0008750000000000568,0.000607762289058514,4.2975283594273385e-05
TYR 501,R TYR 501,0.0,0.0,0.0,-0.00012000000000000454,0.00032496153618545077,2.2978250586152986e-05,-0.4150849999999999,0.10282367322265887,0.0072707316602251704,0.41496500000000014,0.10277705860258833,0.00726743550882974,0.0,0.0,0.0,-0.0002400000000000299,0.0006421837743199465,4.540925015896056e-05
VAL 502,R VAL 502,0.0,0.0,0.0,-3.000000000000336e-05,0.0001705872210923389,1.2062338081816168e-05,0.36854000000000026,0.0297836935251461,0.0021060251660412676,-0.3684400000000004,0.029813862547474257,0.0021081584380682685,0.0,0.0,0.0,7.000000000007722e-05,0.0005523585791859945,3.905764969889833e-05
PRO 503,R PRO 503,0.0,0.0,0.0,-2.4999999999986144e-05,0.00015612494995987343,1.103970108290369e-05,-0.19201500000000007,0.04411377080912481,0.0031193146482841323,0.19198999999999994,0.044083782732429175,0.0031171941710455096,0.0,0.0,0.0,-5.0000000000007815e-05,0.0005454356057317407,3.8568121551350596e-05
ARG 504,R ARG 504,0.0,0.0,0.0,-9.999999999998899e-05,0.00029999999999996696,2.121320343559409e-05,-60.446494999999985,0.4033628019225704,0.028522057251785568,60.44439000000002,0.40327884633084177,0.028516120694962583,0.0,0.0,0.0,-0.0022049999999973124,0.0006804226627609902,4.8113147891130343e-05
ALA 505,R ALA 505,0.0,0.0,0.0,-1.4999999999998349e-05,0.0001215524578114188,8.595056718834595e-06,-0.0043899999999999295,0.04270817134928632,0.0030199237573157378,0.00436499999999999,0.042715591708414845,0.0030204484559416,0.0,0.0,0.0,-3.9999999999944594e-05,0.0005986651818838157,4.2332020977032395e-05
ILE 506,R ILE 506,0.0,0.0,0.0,-3.0000000000005578e-05,0.00017058722109235152,1.206233808181706e-05,0.12792500000000004,0.0320073331441403,0.0022632602313918545,-0.12795500000000007,0.03193404100642428,0.002258077694633189,0.0,0.0,0.0,-6.000000000017103e-05,0.0006053098380166973,4.280186911805373e-05
LEU 507,R LEU 507,0.0,0.0,0.0,-2.4999999999995027e-05,0.0001561249499599289,1.1039701082907612e-05,0.021785000000000103,0.038358946479276436,0.002712387117466821,-0.021759999999999984,0.03831999999999998,0.0027096331855068485,0.0,0.0,0.0,1.2656542480726783e-16,0.0005916079783100916,4.183300132671297e-05
VAL 508,R VAL 508,0.0,0.0,0.0,-1.500000000000501e-05,0.00012155245781147276,8.595056718838412e-06,0.09077000000000007,0.036762577439564834,0.002599506780141188,-0.09078999999999994,0.03678200511119552,0.00260088052397646,0.0,0.0,0.0,-3.4999999999900664e-05,0.0005690123021520726,4.0235245743029926e-05
ASP 509,R ASP 509,0.0,0.0,0.0,-1.9999999999996132e-05,0.0001399999999999729,9.899494936609749e-06,48.72108500000001,0.2228442006749553,0.01575746454453567,-48.72081499999999,0.2227859528249414,0.015753345799562234,0.0,0.0,0.0,0.0002499999999993463,0.000572276157114533,4.0466035140706434e-05
LEU 510,R LEU 510,0.0,0.0,0.0,-9.999999999998898e-06,9.949874371065103e-05,7.035623639734369e-06,-0.15314499999999984,0.03797109393999566,0.002684961801404235,0.15310999999999997,0.037918437467807285,0.002681238426548459,0.0,0.0,0.0,-4.499999999993065e-05,0.0006024740658319137,4.260134974387766e-05
GLU 511,R GLU 511,0.0,0.0,0.0,-4.999999999997229e-06,7.053367989829033e-05,4.9874843358122365e-06,46.28622,0.19240618908701146,0.01360517210456869,-46.286095,0.19240328992780134,0.013604967103054968,0.0,0.0,0.0,0.00011999999999787292,0.0006128621378410639,4.333589735999009e-05
PRO 512,R PRO 512,0.0,0.0,0.0,0.0,0.0,0.0,0.22846000000000033,0.03380959035539919,0.0023906990609442063,-0.22845000000000007,0.033859378316796584,0.0023942196014567615,0.0,0.0,0.0,1.000000000000334e-05,0.0005999166608785893,4.242051390540409e-05
GLY 513,R GLY 513,0.0,0.0,0.0,-4.999999999999449e-06,7.053367989832165e-05,4.9874843358144515e-06,0.13170500000000007,0.030827390012778965,0.0021798256524318453,-0.13169500000000003,0.030872835551662346,0.0021830391373037572,0.0,0.0,0.0,4.9999999999872365e-06,0.0005700657856772961,4.030973827748531e-05
THR 514,R THR 514,0.0,0.0,0.0,-1.4999999999998349e-05,0.0001215524578114188,8.595056718834595e-06,-0.09277500000000022,0.03719642960016433,0.002630184760620422,0.09277500000000004,0.03723189996494929,0.0026326928941674825,0.0,0.0,0.0,-1.5000000000175983e-05,0.0005871754422659331,4.151957369724514e-05
MET 515,R MET 515,0.0,0.0,0.0,-3.4999999999998364e-05,0.0001837797594948825,1.2995191418366421e-05,0.29559999999999975,0.028145514740365783,0.0019901884332898575,-0.2955699999999999,0.028164607222541202,0.00199153847565145,0.0,0.0,0.0,-5.0000000000183234e-06,0.0006284703652518651,4.443956570443802e-05
ASP 516,R ASP 516,0.0,0.0,0.0,-2.4999999999998914e-05,0.00015612494995995317,1.1039701082909328e-05,47.30050500000006,0.31364854530154646,0.022178301329201955,-47.30033500000003,0.313577698142902,0.022173291678571422,0.0,0.0,0.0,0.00014499999999820546,0.0006196571632773865,4.381637821642597e-05
SER 517,R SER 517,0.0,0.0,0.0,0.0,0.0,0.0,0.0866,0.12802831718022384,0.009052969126203844,-0.08658000000000005,0.12800528739079484,0.00905134067417639,0.0,0.0,0.0,2.0000000000015004e-05,0.0005653317610041048,3.997499218261351e-05
VAL 518,R VAL 518,0.0,0.0,0.0,0.0,0.0,0.0,0.08014000000000017,0.050658172094934485,0.0035820737010843306,-0.08006499999999997,0.050658570597678816,0.0035821018794836143,0.0,0.0,0.0,7.500000000018658e-05,0.000547151715706013,3.8689468851357574e-05
ARG 519,R ARG 519,0.0,0.0,0.0,-3.9999999999991153e-05,0.0001959591794226109,1.3856406460547953e-05,-48.4687,0.5351923579429776,0.037843814554069745,48.46844000000001,0.5351080604882277,0.037837853823880704,0.0,0.0,0.0,-0.00029999999999958505,0.0006244997998384757,4.415880433154277e-05
SER 520,R SER 520,0.0,0.0,0.0,-1.5000000000000014e-05,0.0001215524578114323,8.59505671883555e-06,-0.02318499999999993,0.09033925378815148,0.006387949896093441,0.023194999999999997,0.09036679132845205,0.006389897094241813,0.0,0.0,0.0,-4.999999999952265e-06,0.0005612263358040398,3.96846947827515e-05
GLY 521,R GLY 521,0.0,0.0,0.0,-9.999999999999454e-06,9.949874371065656e-05,7.03562363973476e-06,0.05430499999999999,0.049954098680688834,0.003532288192517704,-0.054295000000000024,0.04991450665888623,0.003529488613807953,0.0,0.0,0.0,-2.886579864025407e-17,0.0006403124237431448,4.527692569067718e-05
PRO 522,R PRO 522,0.0,0.0,0.0,-1.9999999999999463e-05,0.00013999999999999622,9.899494936611397e-06,0.059735000000000024,0.03620987123699835,0.002560424549757325,-0.05975000000000001,0.036239308768242176,0.002562506097553715,0.0,0.0,0.0,-3.500000000018488e-05,0.000603137629401604,4.2648270773865293e-05
PHE 523,R PHE 523,0.0,0.0,0.0,-2.4999999999999466e-05,0.00015612494995995662,1.1039701082909572e-05,0.16414999999999996,0.02681095858040092,0.0018958210622313143,-0.16411500000000004,0.026828003559713386,0.0018970263242770171,0.0,0.0,0.0,9.999999999772413e-06,0.0005830094338860132,4.1224992419653005e-05
GLY 524,R GLY 524,0.0,0.0,0.0,-5.00000000000167e-06,7.053367989835297e-05,4.987484335816666e-06,0.17193500000000003,0.05301594830803287,0.003748793655964551,-0.17197499999999993,0.05302475247466994,0.0037494162045577277,0.0,0.0,0.0,-4.499999999997839e-05,0.0005856406748169328,4.1411049250171894e-05
GLN 525,R GLN 525,0.0,0.0,0.0,-3.0000000000000028e-05,0.00017058722109231995,1.2062338081814828e-05,0.06252999999999932,0.2389273929460583,0.01689471797633807,-0.06261500000000013,0.23892450015643008,0.016894513425221802,0.0,0.0,0.0,-0.00011500000000047806,0.0006416969689821618,4.537482782341403e-05
ILE 526,R ILE 526,0.0,0.0,0.0,-4.000000000000004e-05,0.00019595917942265444,1.385640646055103e-05,0.14928999999999987,0.037281709992971014,0.0026362149950260078,-0.14920000000000005,0.03725184559186281,0.0026341032629720387,0.0,0.0,0.0,4.999999999997229e-05,0.0006224949798996483,4.401704215416249e-05
PHE 527,R PHE 527,0.0,0.0,0.0,-3.4999999999998364e-05,0.00018377975949488248,1.299519141836642e-05,-0.2505900000000001,0.03725401857518112,0.002634256916096017,0.25057000000000007,0.0372207616794709,0.002631905298448226,0.0,0.0,0.0,-5.500000000019156e-05,0.0006180412607584751,4.37021166535401e-05
ARG 528,R ARG 528,0.0,0.0,0.0,-5.49999999999895e-05,0.00022798026230351647,1.6120638945150432e-05,-55.407580000000046,0.44864236714159084,0.03172380601334036,55.40658000000002,0.4486041056422941,0.031721100516779246,0.0,0.0,0.0,-0.0010550000000010583,0.0006340149840523136,4.483162945972717e-05
PRO 529,R PRO 529,0.0,0.0,0.0,-1.0000000000001119e-05,9.949874371067313e-05,7.035623639735931e-06,-0.06427499999999998,0.04907473255148732,0.0034701076172072884,0.06433499999999998,0.04907334077684126,0.003470009203878277,0.0,0.0,0.0,5.000000000012772e-05,0.0005634713834792452,3.984344362627398e-05
ASP 530,R ASP 530,0.0,0.0,0.0,-2.999999999999836e-05,0.0001705872210923105,1.2062338081814159e-05,52.348009999999995,0.3869904907090418,0.027364360023507305,-52.347429999999996,0.386884330387738,0.02735685335519862,0.0,0.0,0.0,0.0005500000000019156,0.0006224949798991561,4.4017042154127684e-05
ASN 531,R ASN 531,0.0,0.0,0.0,-2.4999999999997247e-05,0.00015612494995994277,1.1039701082908593e-05,-0.13459999999999966,0.052565482971243256,0.0037169409465312095,0.1346800000000001,0.052607676245962166,0.0037199244615986303,0.0,0.0,0.0,5.499999999948102e-05,0.0006016435821968944,4.2542625682879e-05
PHE 532,R PHE 532,0.0,0.0,0.0,-2.5000000000003908e-05,0.00015612494995998437,1.1039701082911535e-05,0.0012749999999999847,0.0670812147698594,0.0047433581853998765,-0.0012800000000000062,0.06706893170462758,0.004742489641527959,0.0,0.0,0.0,-3.000000000025871e-05,0.0005823229344615034,4.117644957981785e-05
VAL 533,R VAL 533,0.0,0.0,0.0,-1.5000000000000568e-05,0.00012155245781143678,8.595056718835867e-06,0.026715000000000017,0.04107570784539195,0.0029044911559514114,-0.026715,0.041052573305457946,0.002902855296944715,0.0,0.0,0.0,-1.500000000000168e-05,0.0005698903403286914,4.029733241791271e-05
PHE 534,R PHE 534,0.0,0.0,0.0,0.0,0.0,0.0,0.06122999999999999,0.039401232214234035,0.0027860878485790734,-0.061270000000000005,0.03937203449150171,0.0027840232578051497,0.0,0.0,0.0,-4.0000000000235404e-05,0.000581721582890047,4.113392760241245e-05
GLY 535,R GLY 535,0.0,0.0,0.0,-5.00000000000167e-06,7.053367989835297e-05,4.987484335816666e-06,-0.002824999999999982,0.030700885573546603,0.002170880437748705,0.002780000000000011,0.030658467019732082,0.0021678809930436678,0.0,0.0,0.0,-4.999999999996757e-05,0.0005454356057317704,3.85681215513527e-05
GLN 536,R GLN 536,0.0,0.0,0.0,-1.000000000000001e-05,9.949874371066208e-05,7.03562363973515e-06,-0.028150000000000154,0.1754484753424776,0.012406080666350667,0.02811499999999997,0.17546276463968088,0.012407091072245751,0.0,0.0,0.0,-4.5000000000392504e-05,0.0005941169918461942,4.2010415375259666e-05
SER 537,R SER 537,0.0,0.0,0.0,-4.999999999999449e-06,7.053367989832165e-05,4.9874843358144515e-06,0.11473500000000003,0.08208047742916691,0.005803966219319327,-0.11470000000000001,0.08205211758388682,0.005801960875428233,0.0,0.0,0.0,3.0000000000038883e-05,0.0005648893696999857,3.9943710393505455e-05
GLY 538,R GLY 538,0.0,0.0,0.0,0.0,0.0,0.0,-0.18665000000000018,0.03512958155173413,0.002484036533547704,0.18666500000000005,0.035145736227883875,0.00248517884165304,0.0,0.0,0.0,1.4999999999973924e-05,0.0005429318557609378,3.839107969307556e-05
ALA 539,R ALA 539,0.0,0.0,0.0,0.0,0.0,0.0,-0.09721500000000004,0.02745776347410687,0.0019415570748757263,0.09717500000000003,0.02745258412244636,0.0019411908394075968,0.0,0.0,0.0,-4.0000000000045e-05,0.0005276362383308497,3.730951621235051e-05
GLY 540,R GLY 540,0.0,0.0,0.0,-2.0000000000000574e-05,0.000140000000000004,9.899494936611948e-06,-0.07115499999999994,0.025248385591954196,0.0017853304666083534,0.07110500000000003,0.025263688863663494,0.0017864125713283518,0.0,0.0,0.0,-6.99999999999179e-05,0.0006124540799113377,4.330704330706745e-05
ASN 541,R ASN 541,0.0,0.0,0.0,-9.999999999999454e-06,9.949874371065656e-05,7.03562363973476e-06,-0.31973499999999944,0.06395212877614083,0.0045220983928924525,0.31971499999999997,0.06396908452526098,0.004523297345410748,0.0,0.0,0.0,-2.9999999999823503e-05,0.0005823229344616785,4.117644957983023e-05
ASN 542,R ASN 542,0.0,0.0,0.0,-2.0000000000002238e-05,0.00014000000000001568,9.899494936612774e-06,0.4055600000000003,0.03702845392397566,0.0026183070866496816,-0.4055049999999998,0.037065617153909214,0.0026209349238393623,0.0,0.0,0.0,3.500000000038028e-05,0.0005863232896625463,4.145931740879908e-05
TRP 543,R TRP 543,0.0,0.0,0.0,-5.499999999998728e-05,0.00022798026230350725,1.612063894514978e-05,-0.05771000000000002,0.036242321945482374,0.0025627191613596615,0.057775,0.03622035857083687,0.0025611661162447037,0.0,0.0,0.0,1.0000000000021104e-05,0.0005915234568465569,4.182702475671085e-05
ALA 544,R ALA 544,0.0,0.0,0.0,-1.5000000000000568e-05,0.00012155245781143678,8.595056718835867e-06,0.17520000000000002,0.03808648054100037,0.0026931208662070846,-0.1752100000000001,0.03810873784317677,0.0026946946951370695,0.0,0.0,0.0,-2.500000000016378e-05,0.0005425633603552125,3.8365023133053113e-05
LYS 545,R LYS 545,0.0,0.0,0.0,-1.5000000000000568e-05,0.00012155245781143678,8.595056718835867e-06,-45.37263500000001,0.20422781831585043,0.014441087523807202,45.37251000000001,0.20422524305341985,0.014440905425254403,0.0,0.0,0.0,-0.00013999999999960265,0.0006003332407923018,4.2449970553593304e-05
GLY 546,R GLY 546,0.0,0.0,0.0,-1.500000000000501e-05,0.00012155245781147276,8.595056718838412e-06,0.09259000000000002,0.03884033856701028,0.002746426678431436,-0.09256000000000003,0.038826748511818325,0.002745465716413143,0.0,0.0,0.0,1.4999999999978364e-05,0.0006039660586489096,4.27068495677156e-05
HID 547,R HID 547,0.0,0.0,0.0,-2.4999999999995027e-05,0.00015612494995992891,1.1039701082907613e-05,0.23163999999999996,0.05945208490877364,0.0042038972394672245,-0.23163500000000004,0.05944107817831028,0.004203118946092291,0.0,0.0,0.0,-2.000000000011326e-05,0.0005741080037766046,4.059556626039091e-05
TYR 548,R TYR 548,0.0,0.0,0.0,-3.499999999999892e-05,0.0001837797594948854,1.2995191418366626e-05,0.16123999999999988,0.10921040426626039,0.007722341743279698,-0.1612300000000001,0.10912665623027212,0.007716419862863862,0.0,0.0,0.0,-2.500000000000835e-05,0.0005517019122675492,3.901121633579697e-05
THR 549,R THR 549,0.0,0.0,0.0,-4.999999999999449e-06,7.053367989832165e-05,4.9874843358144515e-06,0.13807,0.04559643736082895,0.0032241550055789794,-0.13809000000000007,0.04563882009868334,0.003227151917713189,0.0,0.0,0.0,-2.500000000002167e-05,0.0005868347297153266,4.149548168174822e-05
GLU 550,R GLU 550,0.0,0.0,0.0,-1.4999999999996128e-05,0.00012155245781140079,8.595056718833323e-06,46.417705,0.2375964603613574,0.016800606830743654,-46.41749,0.2376419152865212,0.016803820979325822,0.0,0.0,0.0,0.0002000000000032287,0.0005744562646547649,4.062019202324783e-05
GLY 551,R GLY 551,0.0,0.0,0.0,-4.999999999999449e-06,7.053367989832165e-05,4.9874843358144515e-06,0.10473499999999998,0.03276758726241554,0.002317018315637597,-0.10468000000000002,0.03277953019797561,0.0023178628087097766,0.0,0.0,0.0,5.000000000010108e-05,0.0005267826876426237,3.724916106437741e-05
ALA 552,R ALA 552,0.0,0.0,0.0,-1.5000000000000568e-05,0.00012155245781143678,8.595056718835867e-06,0.17366000000000004,0.05522865560558223,0.0039052556894523627,-0.17359000000000002,0.05520952725753048,0.0039039031109903335,0.0,0.0,0.0,5.500000000003169e-05,0.0005403471106612021,3.820831061430938e-05
GLU 553,R GLU 553,0.0,0.0,0.0,-2.5000000000001133e-05,0.00015612494995996705,1.103970108291031e-05,47.88722999999999,0.4880499944692339,0.03451034606472523,-47.88701000000002,0.48811900178009904,0.034515225618471645,0.0,0.0,0.0,0.00019500000000135742,0.0006379459224741912,4.510958878118081e-05
LEU 554,R LEU 554,0.0,0.0,0.0,-2.0000000000001126e-05,0.0001400000000000079,9.899494936612224e-06,0.11361999999999994,0.046298980550331825,0.0032738323109163703,-0.11362999999999991,0.046292365461272494,0.00327336455348317,0.0,0.0,0.0,-2.9999999999957283e-05,0.0005648893696999076,3.9943710393499926e-05
VAL 555,R VAL 555,0.0,0.0,0.0,-2.9999999999992255e-05,0.00017058722109227577,1.2062338081811704e-05,0.2298250000000001,0.026488193124485405,0.0018729980979702513,-0.22978000000000004,0.026464534758805155,0.0018713251988898218,0.0,0.0,0.0,1.500000000002097e-05,0.0005871754422657252,4.151957369723044e-05
ASP 556,R ASP 556,0.0,0.0,0.0,-1.500000000000168e-05,0.00012155245781144578,8.595056718836504e-06,51.74635000000003,0.5359123972217776,0.03789472901974576,-51.74589,0.5358487546864481,0.03789022881291542,0.0,0.0,0.0,0.000445000000002409,0.0005718172785092567,4.043358752335321e-05
SER 557,R SER 557,0.0,0.0,0.0,-2.000000000000002e-05,0.00014000000000000012,9.899494936611673e-06,0.26746499999999984,0.1314935313047758,0.009297996766777254,-0.2674400000000002,0.13154803837381987,0.00930185099859162,0.0,0.0,0.0,5.000000000090487e-06,0.0006123520229410211,4.329982678948963e-05
VAL 558,R VAL 558,0.0,0.0,0.0,-2.9999999999994475e-05,0.0001705872210922884,1.2062338081812597e-05,0.24326999999999974,0.03360516478162317,0.0023762439899977085,-0.2432450000000002,0.03352812215141013,0.0023707962533712997,0.0,0.0,0.0,-5.000000000081918e-06,0.0005787702480258107,4.092523671280707e-05
LEU 559,R LEU 559,0.0,0.0,0.0,-3.5000000000005025e-05,0.00018377975949491747,1.2995191418368893e-05,0.3240049999999999,0.026730038814037512,0.0018900991706785545,-0.3239650000000001,0.026697261563686108,0.0018877814690793418,0.0,0.0,0.0,4.999999999779625e-06,0.0005700657856777013,4.030973827751396e-05
ASP 560,R ASP 560,0.0,0.0,0.0,-3.4999999999996704e-05,0.00018377975949487372,1.29951914183658e-05,53.72074000000005,0.35331677343945106,0.024983268640598688,-53.72006500000002,0.35323892873504115,0.02497776418876192,0.0,0.0,0.0,0.0006399999999973715,0.0006327716807813684,4.474371464233149e-05
VAL 561,R VAL 561,0.0,0.0,0.0,-4.0000000000003364e-05,0.00019595917942267073,1.3856406460552183e-05,0.35215499999999994,0.02888548034913208,0.0020425119032702055,-0.3520650000000001,0.02886123308176481,0.0020407973625521415,0.0,0.0,0.0,5.000000000000726e-05,0.0005634713834792381,3.9843443626273484e-05
VAL 562,R VAL 562,0.0,0.0,0.0,-3.9999999999993376e-05,0.0001959591794226218,1.3856406460548723e-05,0.3547899999999998,0.027587966579654746,0.0019507638247621714,-0.35469499999999987,0.027626110384924695,0.0019534609990988355,0.0,0.0,0.0,5.5000000000008445e-05,0.0005932748098478294,4.195086411505597e-05
ARG 563,R ARG 563,0.0,0.0,0.0,-7.500000000000062e-05,0.00026339134382132067,1.862458053218933e-05,-54.87070999999998,0.31239628022985416,0.022089752816798286,54.86986999999997,0.3123814864911582,0.022088706741503185,0.0,0.0,0.0,-0.0009149999999979741,0.0006765907182331913,4.784218849505662e-05
LYS 564,R LYS 564,0.0,0.0,0.0,-6.500000000000894e-05,0.0002465258607124549,1.7432010784762713e-05,-54.90614499999999,1.1017779649174744,0.07790746703550601,54.90527000000001,1.1016283252976413,0.0778968859165142,0.0,0.0,0.0,-0.0009400000000003672,0.0005885575587814944,4.161730409329947e-05
GLU 565,R GLU 565,0.0,0.0,0.0,-4.5000000000015026e-05,0.00020730412441634803,1.4658615214273942e-05,57.106660000000005,0.3355927061150848,0.023729987821072062,-57.10539999999996,0.3355166761964632,0.02372461169396902,0.0,0.0,0.0,0.001214999999999975,0.000654809132498745,4.6301997797274305e-05
SER 566,R SER 566,0.0,0.0,0.0,-2.9999999999996697e-05,0.00017058722109230103,1.206233808181349e-05,0.5989199999999998,0.037464698050302,0.0026491542046474972,-0.5987849999999998,0.03750624981253323,0.002652092357931892,0.0,0.0,0.0,0.0001050000000000495,0.0006115349540296687,4.3242051292698235e-05
GLU 567,R GLU 567,0.0,0.0,0.0,-4.999999999999727e-05,0.0002179449471770218,1.54110350074216e-05,59.362735000000015,1.0252483234675116,0.07249600419240164,-59.36095999999998,1.0250674848040968,0.07248321696788151,0.0,0.0,0.0,0.0017250000000049682,0.0005910795208798291,4.1795633743462265e-05
SER 568,R SER 568,0.0,0.0,0.0,-6.499999999999562e-05,0.0002465258607124044,1.7432010784759142e-05,0.23953500000000008,0.1660264098720441,0.011739840027657954,-0.23950000000000007,0.16599701804550585,0.011737761711672288,0.0,0.0,0.0,-2.9999999999942572e-05,0.0006237788069498814,4.410782243547155e-05
CYS 569,R CYS 569,0.0,0.0,0.0,-7.000000000000783e-05,0.00025514701644349,1.8041618552670732e-05,-0.1388600000000001,0.06590645188447015,0.004660289905145376,0.13888,0.06590846379638961,0.004660432168801515,0.0,0.0,0.0,-4.999999999999893e-05,0.0006383572667400937,4.513867521316299e-05
ASP 570,R ASP 570,0.0,0.0,0.0,-7.000000000000173e-05,0.0002551470164434678,1.804161855266916e-05,65.72107499999997,0.9927955325141344,0.0702012453372454,-65.71709500000001,0.9923222490565388,0.07016777914301646,0.0,0.0,0.0,0.003910000000001758,0.0008377947242627504,5.924103307685045e-05
CYM 571,R CYM 571,0.0,0.0,0.0,-9.000000000000619e-05,0.0002861817604251034,2.0236106344849455e-05,67.45520500000002,0.44731193028159627,0.03162972992077609,-67.45073499999998,0.44706383747172557,0.03161218710995377,0.0,0.0,0.0,0.004379999999999029,0.0006600000000013088,4.666904755840469e-05
LEU 572,R LEU 572,0.0,0.0,0.0,-8.500000000000174e-05,0.00027888169534769254,1.9719913792915422e-05,0.3749249999999998,0.08339987634882912,0.0058972618116376625,-0.3747699999999999,0.0833169076478483,0.005891395038528685,0.0,0.0,0.0,6.999999999981465e-05,0.000620564259363874,4.3880519595820275e-05
GLN 573,R GLN 573,0.0,0.0,0.0,-0.00016500000000000848,0.00037118054905936837,2.6246428328442534e-05,0.5808350000000009,0.2256567476832891,0.015956341650735548,-0.5806600000000001,0.22549883458678885,0.015945175508598197,0.0,0.0,0.0,1.000000000100698e-05,0.0007279423054051084,5.147329404645209e-05
GLY 574,R GLY 574,0.0,0.0,0.0,-5.5000000000000605e-05,0.00022798026230356247,1.6120638945153684e-05,0.07975000000000006,0.03675414942560897,0.0025989108295591755,-0.07972499999999999,0.03669563155199815,0.0025947729910340924,0.0,0.0,0.0,-2.9999999999953397e-05,0.0006317436188834774,4.467101968838367e-05
PHE 575,R PHE 575,0.0,0.0,0.0,-7.499999999999841e-05,0.00026339134382131286,1.8624580532188778e-05,0.31113499999999994,0.05134361474419275,0.00363054181562483,-0.3111199999999998,0.05130161400969945,0.003627571915207327,0.0,0.0,0.0,-6.00000000001355e-05,0.0005799999999999062,4.101219330881312e-05
GLN 576,R GLN 576,0.0,0.0,0.0,-5.5000000000000605e-05,0.00022798026230356244,1.6120638945153684e-05,-0.030320000000000034,0.26386454403727677,0.018658040840345478,0.030395,0.2638133790674763,0.01865442293063497,0.0,0.0,0.0,1.999999999981128e-05,0.0005287721626561412,3.7389838191683356e-05
LEU 577,R LEU 577,0.0,0.0,0.0,-4.499999999999283e-05,0.00020730412441624573,1.465861521426671e-05,0.2497250000000001,0.057039279229317966,0.004033286113704372,-0.2497049999999999,0.05704478920111861,0.004033675727546811,0.0,0.0,0.0,-2.499999999971525e-05,0.0006199798383820521,4.383919479188888e-05
THR 578,R THR 578,0.0,0.0,0.0,-2.4999999999999466e-05,0.00015612494995995662,1.1039701082909572e-05,0.03016499999999997,0.06612562116910474,0.004675787513884668,-0.03011,0.06610686726808342,0.00467446141282608,0.0,0.0,0.0,2.9999999999882344e-05,0.0005908468498689138,4.1779181418501886e-05
HID 579,R HID 579,0.0,0.0,0.0,-1.500000000000945e-05,0.00012155245781150876,8.595056718840956e-06,0.592825,0.04361724859502349,0.003084205225824052,-0.5926950000000002,0.043658011578629904,0.0030870876040370015,0.0,0.0,0.0,0.00011500000000004729,0.0006014773478694826,4.2530871140861115e-05
SER 580,R SER 580,0.0,0.0,0.0,-5.00000000000167e-06,7.053367989835297e-05,4.987484335816666e-06,0.26157500000000034,0.09969330155531951,0.007049380956864181,-0.26148500000000013,0.09971825196522412,0.007051145217267874,0.0,0.0,0.0,8.500000000010277e-05,0.0006064445564105957,4.2882105825159996e-05
LEU 581,R LEU 581,0.0,0.0,0.0,-2.0000000000002238e-05,0.00014000000000001568,9.899494936612774e-06,-0.05918999999999997,0.038662952551506063,0.0027338835929863665,0.05920500000000002,0.0385975773203448,0.00272926086605879,0.0,0.0,0.0,-4.999999999869553e-06,0.0006363764609097676,4.499861108967926e-05
GLY 582,R GLY 582,0.0,0.0,0.0,0.0,0.0,0.0,-0.14751,0.03254734858632869,0.002301445089503541,0.14753000000000005,0.0325568594922786,0.0023021176121127817,0.0,0.0,0.0,1.999999999996005e-05,0.0005653317610040183,3.9974992182607395e-05
GLY 583,R GLY 583,0.0,0.0,0.0,-9.999999999998898e-06,9.949874371065103e-05,7.035623639734369e-06,0.18816999999999978,0.04789959394399956,0.0033870127693884176,-0.18819499999999986,0.04782506638782727,0.0033817428753529486,0.0,0.0,0.0,-3.500000000013603e-05,0.0005863232896619852,4.145931740875941e-05
GLY 584,R GLY 584,0.0,0.0,0.0,0.0,0.0,0.0,0.22301500000000007,0.04263935711288361,0.003015057855995485,-0.2229700000000001,0.042582145319370275,0.0030110123712797725,0.0,0.0,0.0,4.500000000002613e-05,0.0005941169918458703,4.201041537523676e-05
THR 585,R THR 585,0.0,0.0,0.0,-1.9999999999995577e-05,0.00013999999999996906,9.899494936609478e-06,0.05693500000000043,0.047318080846543376,0.003345893583932411,-0.05698999999999999,0.04722626282059594,0.003339401069054152,0.0,0.0,0.0,-7.499999999949436e-05,0.000639824194603745,4.524240267715293e-05
GLY 586,R GLY 586,0.0,0.0,0.0,-1.5000000000000568e-05,0.00012155245781143678,8.595056718835867e-06,0.29118000000000005,0.04501952465319829,0.0031833611168071464,-0.29118000000000016,0.04499219487866636,0.0031814286099171637,0.0,0.0,0.0,-1.4999999999998349e-05,0.0005698903403287081,4.029733241791389e-05
SER 587,R SER 587,0.0,0.0,0.0,-1.9999999999996688e-05,0.0001399999999999768,9.899494936610025e-06,0.30680999999999997,0.13438118878771693,0.00950218498557043,-0.3067349999999999,0.1344313013215302,0.009505728476818609,0.0,0.0,0.0,5.499999999998673e-05,0.000584786285748959,4.13506348197983e-05
GLY 588,R GLY 588,0.0,0.0,0.0,-9.999999999998898e-06,9.949874371065103e-05,7.035623639734369e-06,0.35515499999999983,0.0321076466748979,0.0022703534691762006,-0.35508999999999974,0.03207400660971681,0.00226797475735529,0.0,0.0,0.0,5.499999999994065e-05,0.0005932748098478042,4.1950864115054186e-05
MET 589,R MET 589,0.0,0.0,0.0,-2.500000000001279e-05,0.00015612494996003983,1.1039701082915455e-05,0.24372,0.11039688220235223,0.007806238402713574,-0.2437200000000002,0.11033780675724855,0.007802061137930132,0.0,0.0,0.0,-2.4999999999928413e-05,0.0006437196594791251,4.551785364007846e-05
GLY 590,R GLY 590,0.0,0.0,0.0,-3.4999999999998364e-05,0.00018377975949488245,1.2995191418366418e-05,0.2866450000000001,0.02359552870778773,0.0016684558354958558,-0.2866399999999999,0.023582417178907866,0.0016675287103975883,0.0,0.0,0.0,-2.9999999999955616e-05,0.0006237788069500357,4.410782243548246e-05
THR 591,R THR 591,0.0,0.0,0.0,-2.000000000000668e-05,0.00014000000000004677,9.899494936614971e-06,0.2507599999999998,0.03928450585154341,0.002777834048318895,-0.250765,0.039261683293001656,0.002776220249728005,0.0,0.0,0.0,-2.500000000027036e-05,0.0005695392874945224,4.0272509233953145e-05
LEU 592,R LEU 592,0.0,0.0,0.0,-2.0000000000004457e-05,0.0001400000000000312,9.899494936613872e-06,0.37444999999999995,0.03279005184503571,0.0023186068015083215,-0.37448000000000015,0.03281812913619207,0.0023205921658057227,0.0,0.0,0.0,-4.9999999999854604e-05,0.0006144102863721728,4.34453679924532e-05
LEU 593,R LEU 593,0.0,0.0,0.0,-4.499999999998616e-05,0.00020730412441621508,1.4658615214264541e-05,0.2607149999999998,0.030629785748518427,0.002165852920906845,-0.26064500000000007,0.030714149426607516,0.0021718183337931084,0.0,0.0,0.0,2.5000000000070522e-05,0.0005868347297153701,4.14954816817513e-05
ILE 594,R ILE 594,0.0,0.0,0.0,-8.000000000001117e-05,0.00027129319932504863,1.9183326093253558e-05,0.31024999999999986,0.031082913312623764,0.0021978938782389874,-0.31025499999999984,0.031132940352624594,0.0022014313241617155,0.0,0.0,0.0,-8.500000000013053e-05,0.0006616456755694075,4.678541439378824e-05
SER 595,R SER 595,0.0,0.0,0.0,-5.500000000001615e-05,0.0002279802623036269,1.612063894515824e-05,0.4340800000000001,0.13190645776458385,0.009327195076763415,-0.4340850000000001,0.13186257154704675,0.009324091852561306,0.0,0.0,0.0,-6.000000000009997e-05,0.0005885575587823542,4.161730409336027e-05
LYS 596,R LYS 596,0.0,0.0,0.0,-2.0000000000002238e-05,0.00014000000000001568,9.899494936612774e-06,-52.93916499999998,0.5032059894085912,0.03558203674445008,52.938550000000006,0.503117916099905,0.03557580902106873,0.0,0.0,0.0,-0.0006349999999989108,0.0006097335483651547,4.311467267659366e-05
ILE 597,R ILE 597,0.0,0.0,0.0,-6.999999999999895e-05,0.00025514701644345765,1.8041618552668445e-05,0.29259999999999997,0.03425974313972694,0.002422529669581022,-0.29253500000000016,0.0342550547364902,0.0024221981494088585,0.0,0.0,0.0,-5.0000000002281555e-06,0.0006363764609098974,4.499861108968843e-05
ARG 598,R ARG 598,0.0,0.0,0.0,-8.999999999999453e-05,0.0002861817604250663,2.023610634484683e-05,-59.289159999999974,0.36544629482898233,0.025840955323307175,59.28791499999998,0.36533507602972287,0.025833090966591993,0.0,0.0,0.0,-0.0013350000000033901,0.0006802756794100141,4.8102754598710674e-05
GLU 599,R GLU 599,0.0,0.0,0.0,-4.5000000000001704e-05,0.00020730412441628666,1.4658615214269603e-05,56.278330000000004,0.9303906604755973,0.06578855451749256,-56.277529999999985,0.9303141991287123,0.06578314788380445,0.0,0.0,0.0,0.0007550000000006207,0.0006123520229404625,4.3299826789450136e-05
GLU 600,R GLU 600,0.0,0.0,0.0,-7.999999999999785e-05,0.0002712931993250035,1.9183326093250366e-05,57.288030000000035,0.3829940066082179,0.02708176592264763,-57.28683,0.38297073138865617,0.027080120116089054,0.0,0.0,0.0,0.001119999999998953,0.0006209669878484229,4.390899680006043e-05
TYR 601,R TYR 601,0.0,0.0,0.0,-8.999999999999675e-05,0.0002861817604250734,2.023610634484733e-05,-0.15468000000000012,0.16057197015668706,0.011354152896627735,0.15462000000000004,0.16048721319781217,0.011348159674590417,0.0,0.0,0.0,-0.00015000000000005897,0.0006304760106462318,4.458138625033924e-05
PRO 602,R PRO 602,0.0,0.0,0.0,-6.000000000000227e-05,0.0002374868417407674,1.6792855623747304e-05,0.028510000000000025,0.08045887085958886,0.005689301319142798,-0.028564999999999955,0.08042409946651564,0.005686842610359461,0.0,0.0,0.0,-0.00011499999999957211,0.0006494420682399306,4.592248904402714e-05
ASP 603,R ASP 603,0.0,0.0,0.0,-0.00010499999999999843,0.0003065534211193821,2.1676600286945047e-05,64.22643999999998,0.5975907013995182,0.042256043733362454,-64.22380999999997,0.5973211898981485,0.04223698639233983,0.0,0.0,0.0,0.002525000000002251,0.000713705121178089,5.046657309525933e-05
ARG 604,R ARG 604,0.0,0.0,0.0,-0.000145000000000009,0.000352100837829187,2.4897289009048297e-05,-64.55771999999999,0.6406700255238276,0.04530221195508569,64.55480499999999,0.6403910500442441,0.04528248540974587,0.0,0.0,0.0,-0.003059999999997558,0.0007255342858892453,5.130302135356246e-05
ILE 605,R ILE 605,0.0,0.0,0.0,-0.00011499999999999732,0.00031902194281897806,2.2558257911460638e-05,-0.2601649999999999,0.04609303390969215,0.00325926968430048,0.2601,0.04609793921641204,0.0032596165418650232,0.0,0.0,0.0,-0.00018000000000003346,0.0006615134163420252,4.677606225413259e-05
MET 606,R MET 606,0.0,0.0,0.0,-7.499999999999396e-05,0.0002633913438212972,1.862458053218767e-05,0.16940499999999997,0.08007247326641041,0.005661978883305734,-0.16938999999999993,0.08002517041531382,0.0056586340666277485,0.0,0.0,0.0,-6.000000000001886e-05,0.0006606057825966561,4.6711882856514166e-05
ASN 607,R ASN 607,0.0,0.0,0.0,-4.500000000000615e-05,0.00020730412441630712,1.465861521427105e-05,-0.623455,0.08898886433144067,0.006292462941885138,0.62335,0.08894558729920103,0.00628940279358851,0.0,0.0,0.0,-0.00015000000000011226,0.000646142399165601,4.568916720621415e-05
THR 608,R THR 608,0.0,0.0,0.0,-4.999999999999227e-05,0.000217944947177,1.541103500742006e-05,0.35363500000000014,0.11122217303667478,0.007864595277253632,-0.3535599999999998,0.11115438093030876,0.007859801651441399,0.0,0.0,0.0,2.5000000000240386e-05,0.0005782516753109966,4.088856808448874e-05
PHE 609,R PHE 609,0.0,0.0,0.0,-5.0000000000012254e-05,0.0002179449471770871,1.5411035007426217e-05,-0.16457,0.04263338011464735,0.003014635218397085,0.16457499999999997,0.04263008767291031,0.0030144024076091923,0.0,0.0,0.0,-4.500000000009052e-05,0.0005683088948800414,4.0185507337831e-05
SER 610,R SER 610,0.0,0.0,0.0,-2.000000000000668e-05,0.00014000000000004674,9.89949493661497e-06,0.10298000000000009,0.14163311618403365,0.010014973689431234,-0.10298500000000001,0.14164167739404948,0.01001557905839697,0.0,0.0,0.0,-2.499999999995138e-05,0.0005606915373001595,3.9646878817885284e-05
VAL 611,R VAL 611,0.0,0.0,0.0,-2.4999999999999466e-05,0.00015612494995995662,1.1039701082909572e-05,-0.06900500000000002,0.041850149043940285,0.0029592524182637885,0.06902500000000002,0.04190685355642913,0.0029632620327942625,0.0,0.0,0.0,-4.999999999990984e-06,0.0006284703652520011,4.443956570444763e-05
VAL 612,R VAL 612,0.0,0.0,0.0,-3.499999999999615e-05,0.00018377975949487082,1.2995191418365594e-05,-0.0985850000000001,0.03658623750811239,0.002587037664008789,0.09866500000000004,0.03656258709391326,0.002585365327182981,0.0,0.0,0.0,4.4999999999904004e-05,0.0006107167919747247,4.318419849898219e-05
PRO 613,R PRO 613,0.0,0.0,0.0,-2.5000000000003908e-05,0.00015612494995998437,1.1039701082911535e-05,0.30910000000000004,0.030877337968159533,0.0021833575062274457,-0.3091149999999999,0.03086521950351195,0.0021825006013744585,0.0,0.0,0.0,-4.000000000002002e-05,0.0005642694391866896,3.989987468652384e-05
SER 614,R SER 614,0.0,0.0,0.0,-2.0000000000002238e-05,0.00014000000000001568,9.899494936612774e-06,-0.21703999999999987,0.0522955868118914,0.003697856406081819,0.21710499999999985,0.05232584423590334,0.0036999959290518274,0.0,0.0,0.0,4.500000000004167e-05,0.0005941169918458991,4.20104153752388e-05
PRO 615,R PRO 615,0.0,0.0,0.0,-1.4999999999999458e-05,0.0001215524578114278,8.595056718835232e-06,-0.19920500000000008,0.019377899137935212,0.0013702243885582942,0.1991450000000001,0.019352621915388574,0.0013684370190110652,0.0,0.0,0.0,-7.499999999978969e-05,0.0006077622890569474,4.297528359416261e-05
LYS 616,R LYS 616,0.0,0.0,0.0,-2.500000000000002e-05,0.0001561249499599601,1.1039701082909819e-05,-48.50953499999998,0.7625596427672815,0.0539211094459936,48.50937999999999,0.7625132625740665,0.053917829871080084,0.0,0.0,0.0,-0.00017999999999979366,0.0006305553108169746,4.4586993619187386e-05
VAL 617,R VAL 617,0.0,0.0,0.0,-4.5000000000002815e-05,0.00020730412441629178,1.4658615214269966e-05,-0.10681499999999994,0.062157226249246356,0.004395179618058857,0.10676499999999992,0.062175475671682724,0.004396470047094606,0.0,0.0,0.0,-9.500000000003283e-05,0.0006131680030791632,4.3357525298389014e-05
SER 618,R SER 618,0.0,0.0,0.0,0.0,0.0,0.0,0.08481500000000017,0.053959251060406443,0.00381549523325608,-0.08478,0.053971025560017,0.00381632781610805,0.0,0.0,0.0,3.5000000000189326e-05,0.000542010147506522,3.8325905077378254e-05
ASP 619,R ASP 619,0.0,0.0,0.0,-2.0000000000000574e-05,0.000140000000000004,9.899494936611948e-06,45.85880499999999,0.23841545037219417,0.016858518169782327,-45.85870499999997,0.2383918370632152,0.0168568484566918,0.0,0.0,0.0,8.000000000137675e-05,0.0006734983296202973,4.762352359923248e-05
THR 620,R THR 620,0.0,0.0,0.0,-4.999999999999449e-06,7.053367989832165e-05,4.9874843358144515e-06,0.05569000000000001,0.0480934912436186,0.0034007233789298554,-0.05563499999999998,0.04805561127485528,0.003398044860651488,0.0,0.0,0.0,4.999999999999893e-05,0.0005979130371552006,4.227883631322865e-05
VAL 621,R VAL 621,0.0,0.0,0.0,-9.999999999998898e-06,9.949874371065103e-05,7.035623639734369e-06,0.19376499999999985,0.03926868695283807,0.0027767154832643503,-0.1936699999999999,0.039224751114571015,0.002773608750346775,0.0,0.0,0.0,8.499999999986852e-05,0.0006146340374560999,4.346118958332747e-05
VAL 622,R VAL 622,0.0,0.0,0.0,-9.999999999996679e-06,9.949874371062894e-05,7.035623639732807e-06,0.17117499999999997,0.021229563702535148,0.0015011568455694391,-0.17114000000000001,0.021185145739408343,0.0014980160212760933,0.0,0.0,0.0,2.4999999999896216e-05,0.0005868347297152394,4.149548168174205e-05
GLU 623,R GLU 623,0.0,0.0,0.0,-3.0000000000001136e-05,0.00017058722109232626,1.2062338081815275e-05,48.09129500000001,0.23837587540898267,0.016855719797297122,-48.091095,0.23839046955819093,0.016856751759484204,0.0,0.0,0.0,0.0001699999999991064,0.0005840376700166157,4.129769969371401e-05
PRO 624,R PRO 624,0.0,0.0,0.0,-2.0000000000002238e-05,0.00014000000000001568,9.899494936612774e-06,0.30428999999999995,0.024799110871158228,0.0017535619464393013,-0.30423999999999984,0.02479440259413451,0.0017532290209781836,0.0,0.0,0.0,2.9999999999952286e-05,0.0005469003565551823,3.867169507535101e-05
TYR 625,R TYR 625,0.0,0.0,0.0,-9.999999999994458e-06,9.949874371060685e-05,7.035623639731245e-06,0.4193300000000001,0.027886575623406924,0.0019718786727382508,-0.41929500000000025,0.02788185745246877,0.0019715450476717345,0.0,0.0,0.0,2.5000000000052758e-05,0.0006036348233824461,4.268342769740716e-05
ASN 626,R ASN 626,0.0,0.0,0.0,-5.00000000000167e-06,7.053367989835297e-05,4.987484335816666e-06,0.23005500000000054,0.054036579971349245,0.0038209632129870227,-0.23005499999999995,0.05400603646815825,0.0038188034611642678,0.0,0.0,0.0,-4.99999999895806e-06,0.0006519010661130872,4.609636645113038e-05
ALA 627,R ALA 627,0.0,0.0,0.0,0.0,0.0,0.0,0.2803599999999999,0.021521858655796366,0.0015218252199252005,-0.28044999999999987,0.021500406972892443,0.0015203083568802777,0.0,0.0,0.0,-9.000000000001008e-05,0.0006015812497078427,4.253821811030933e-05
THR 628,R THR 628,0.0,0.0,0.0,-2.5000000000003908e-05,0.00015612494995998437,1.1039701082911535e-05,0.4147249999999999,0.0390286993762302,0.002759745798982355,-0.4147750000000001,0.03905872981805732,0.002761869271888153,0.0,0.0,0.0,-7.500000000003393e-05,0.000547151715706034,3.8689468851359065e-05
LEU 629,R LEU 629,0.0,0.0,0.0,-1.9999999999997796e-05,0.0001399999999999846,9.899494936610575e-06,0.34696,0.035177669052965335,0.002487436833368794,-0.3468600000000003,0.03518366666508465,0.0024878609285888436,0.0,0.0,0.0,8.000000000009777e-05,0.0005688585061329289,4.022437072222432e-05
SER 630,R SER 630,0.0,0.0,0.0,-3.4999999999998364e-05,0.00018377975949488248,1.299519141836642e-05,0.37864999999999993,0.08986048909281608,0.006354096119827003,-0.37863,0.08981337929284249,0.006350764953924837,0.0,0.0,0.0,-1.5000000000033875e-05,0.0006039660586489192,4.270684956771628e-05
VAL 631,R VAL 631,0.0,0.0,0.0,-3.0000000000001136e-05,0.00017058722109232626,1.2062338081815275e-05,0.33045500000000033,0.019033601209434054,0.0013458788485591292,-0.330475,0.01899945722908766,0.0013434645045551656,0.0,0.0,0.0,-5.0000000000020026e-05,0.0005722761571128952,4.046603514059063e-05
HID 632,R HID 632,0.0,0.0,0.0,-2.9999999999992255e-05,0.00017058722109227577,1.2062338081811704e-05,0.3287049999999998,0.2809460410381328,0.019865885076557777,-0.3286649999999999,0.2808405468855953,0.019858425513494295,0.0,0.0,0.0,1.0000000000127684e-05,0.0006081940479812639,4.3005813560484815e-05
GLN 633,R GLN 633,0.0,0.0,0.0,-5.5000000000007266e-05,0.00022798026230359009,1.612063894515564e-05,0.49292500000000045,0.2709818801599106,0.019161312503975313,-0.4928550000000002,0.2709511283884971,0.019159138025365317,0.0,0.0,0.0,1.5000000000675584e-05,0.0006121886963995405,4.3288277858986765e-05
LEU 634,R LEU 634,0.0,0.0,0.0,-1.4999999999991686e-05,0.0001215524578113648,8.595056718830778e-06,0.35676500000000017,0.026798503223127535,0.001894940335472303,-0.3567249999999999,0.026757604059406855,0.0018920483278711277,0.0,0.0,0.0,2.5000000000230394e-05,0.0006359048670985741,4.4965264371493204e-05
VAL 635,R VAL 635,0.0,0.0,0.0,-4.5000000000015026e-05,0.00020730412441634803,1.4658615214273942e-05,0.41452999999999973,0.026386343058485893,0.001865796210736996,-0.4144650000000006,0.02631176115351503,0.0018605224736611254,0.0,0.0,0.0,1.9999999999946727e-05,0.0006400000000001113,4.525483399594691e-05
GLU 636,R GLU 636,0.0,0.0,0.0,-4.500000000000559e-05,0.00020730412441630455,1.4658615214270868e-05,56.79249500000004,0.35438404305187376,0.025058735998628533,-56.79182500000002,0.35431296105758037,0.02505370974261002,0.0,0.0,0.0,0.0006249999999944578,0.0006036348233819508,4.268342769737213e-05
ASN 637,R ASN 637,0.0,0.0,0.0,-5.9999999999993395e-05,0.00023748684174073218,1.6792855623744813e-05,0.4749399999999999,0.12643811292486049,0.00894052470495993,-0.47487500000000027,0.12640446738545172,0.00893814560605267,0.0,0.0,0.0,4.999999999775184e-06,0.0006441855322814206,4.555079582184581e-05
THR 638,R THR 638,0.0,0.0,0.0,-6.0000000000011155e-05,0.0002374868417408025,1.6792855623749787e-05,0.23349000000000028,0.0836452622687025,0.00591461321643268,-0.23345500000000002,0.08367662741172154,0.005916831066964844,0.0,0.0,0.0,-2.4999999999892885e-05,0.0006199798383817803,4.3839194791869665e-05
ASP 639,R ASP 639,0.0,0.0,0.0,-6.500000000000062e-05,0.00024652586071242336,1.7432010784760483e-05,61.30487,0.39343700016592764,0.027820197078702025,-61.30337000000003,0.39321181708609454,0.02780427423042618,0.0,0.0,0.0,0.0014350000000014518,0.0006291065092637044,4.448454787889629e-05
GLU 640,R GLU 640,0.0,0.0,0.0,-8.500000000000841e-05,0.0002788816953477144,1.9719913792916967e-05,61.57561000000001,0.3783920161641636,0.026756356057652978,-61.573875,0.3782551511550387,0.02674667824004704,0.0,0.0,0.0,0.0016500000000010573,0.0007262919523166823,5.135659646043427e-05
THR 641,R THR 641,0.0,0.0,0.0,-7.999999999999785e-05,0.0002712931993250034,1.918332609325036e-05,0.04021000000000018,0.12975386660905328,0.00917498389644363,-0.040225000000000025,0.1297402958798846,0.009174024300981548,0.0,0.0,0.0,-9.499999999981301e-05,0.0005966364051914995,4.2188564801367395e-05
TYR 642,R TYR 642,0.0,0.0,0.0,-5.999999999998451e-05,0.00023748684174069702,1.679285562374233e-05,-0.26776500000000025,0.06944652457106826,0.004910610845404056,0.267765,0.06943334771563296,0.004909679101020754,0.0,0.0,0.0,-6.0000000000136055e-05,0.0006374950980204571,4.5077710678344795e-05
CYS 643,R CYS 643,0.0,0.0,0.0,-3.4999999999998364e-05,0.00018377975949488248,1.299519141836642e-05,0.144865,0.13032078412517323,0.009215071018445816,-0.14490499999999998,0.13034548697595943,0.009216817773776373,0.0,0.0,0.0,-7.49999999998785e-05,0.0005825590098863922,4.119314263319889e-05
ILE 644,R ILE 644,0.0,0.0,0.0,-5.499999999999838e-05,0.00022798026230355322,1.612063894515303e-05,-0.050255000000000036,0.038700387271964155,0.0027365306274551404,0.05026499999999998,0.03869747763097743,0.0027363248847678875,0.0,0.0,0.0,-4.5000000000046115e-05,0.0006426313095392845,4.544089567780193e-05
ASP 645,R ASP 645,0.0,0.0,0.0,-1.9999999999988916e-05,0.0001399999999999224,9.89949493660618e-06,51.27208499999997,0.2981650344651094,0.02108345177829995,-51.27180999999995,0.29816826441625965,0.021083680170336076,0.0,0.0,0.0,0.0002549999999986596,0.0005656633274313136,3.9998437469522825e-05
ASN 646,R ASN 646,0.0,0.0,0.0,-5.000000000000338e-05,0.00021794494717704838,1.541103500742348e-05,0.3831649999999997,0.06807281230417954,0.00481347471947244,-0.38312000000000007,0.06804098470774674,0.0048112241685457895,0.0,0.0,0.0,-4.9999999994909675e-06,0.000595797784487308,4.212926536268967e-05
GLU 647,R GLU 647,0.0,0.0,0.0,-1.0000000000001119e-05,9.949874371067313e-05,7.035623639735931e-06,49.548535,0.35600710494856636,0.025173503805972216,-49.54823000000004,0.3559341892752385,0.025168347889265724,0.0,0.0,0.0,0.00029499999999657686,0.0005813561730976019,4.110808922819746e-05
ALA 648,R ALA 648,0.0,0.0,0.0,-1.9999999999997796e-05,0.0001399999999999846,9.899494936610575e-06,-0.09154500000000006,0.05021531613960017,0.0035507590561737563,0.09155999999999999,0.050225356146074256,0.003551468991839855,0.0,0.0,0.0,-5.000000000081606e-06,0.0005700657856774259,4.030973827749449e-05
LEU 649,R LEU 649,0.0,0.0,0.0,-4.5000000000001704e-05,0.00020730412441628666,1.4658615214269603e-05,0.008170000000000179,0.029090051564065765,0.0020569772726017235,-0.008150000000000001,0.02911077979031134,0.0020584429795357452,0.0,0.0,0.0,-2.4999999999846258e-05,0.0005952940449896305,4.209364560121374e-05
TYR 650,R TYR 650,0.0,0.0,0.0,-2.4999999999999466e-05,0.00015612494995995662,1.1039701082909572e-05,-0.014729999999999919,0.06033520614036224,0.0042663433406138354,0.014650000000000012,0.06031009451161556,0.0042645676803164945,0.0,0.0,0.0,-0.00010499999999987575,0.0005864938192342686,4.147137567045485e-05
ASP 651,R ASP 651,0.0,0.0,0.0,-3.0000000000005578e-05,0.00017058722109235152,1.206233808181706e-05,49.85897500000004,0.33323229791034115,0.0235630817562778,-49.858695,0.33327431940629687,0.02356605312475239,0.0,0.0,0.0,0.0002499999999980673,0.0006062177826478994,4.2866070498620226e-05
ILE 652,R ILE 652,0.0,0.0,0.0,-3.500000000000725e-05,0.0001837797594949291,1.2995191418369716e-05,-0.1039899999999999,0.03608434425065823,0.002551548451431024,0.10400500000000007,0.03609605206944358,0.0025523763192366266,0.0,0.0,0.0,-1.9999999999944507e-05,0.0005996665740226967,4.240283009423536e-05
CYS 653,R CYS 653,0.0,0.0,0.0,-4.999999999997229e-06,7.053367989829033e-05,4.9874843358122365e-06,0.061040000000000004,0.05324986760546927,0.0037653342481113183,-0.06099499999999997,0.053232273810161435,0.0037640901789144205,0.0,0.0,0.0,4.000000000002668e-05,0.0005642694391866891,3.9899874686523805e-05
PHE 654,R PHE 654,0.0,0.0,0.0,-3.4999999999999475e-05,0.00018377975949488828,1.299519141836683e-05,-0.028944999999999953,0.04312913139630792,0.003049690127701496,0.028974999999999973,0.043171337424267986,0.003052674544559247,0.0,0.0,0.0,-5.000000000290328e-06,0.0006041316081780428,4.271855568718284e-05
ARG 655,R ARG 655,0.0,0.0,0.0,-3.0000000000000028e-05,0.00017058722109231997,1.206233808181483e-05,-51.20464,0.8001139858793787,0.056576602513750615,51.20431499999999,0.8000759937513096,0.05657391606461168,0.0,0.0,0.0,-0.00035499999999757394,0.0005991452244638421,4.2365965113391885e-05
THR 656,R THR 656,0.0,0.0,0.0,-1.9999999999997796e-05,0.0001399999999999846,9.899494936610575e-06,-0.21028499999999972,0.07447512185287099,0.005266186369185951,0.21020000000000003,0.07441948669535399,0.005262252369470686,0.0,0.0,0.0,-0.00010499999999980192,0.0005603347213942524,3.962164812321507e-05
LEU 657,R LEU 657,0.0,0.0,0.0,-2.4999999999999466e-05,0.00015612494995995662,1.1039701082909572e-05,-0.07724499999999976,0.03729269331920134,0.0026369916334717525,0.07721499999999999,0.03727249354416735,0.0026355632936812543,0.0,0.0,0.0,-5.499999999978161e-05,0.0005495225200116454,3.885711003149547e-05
LYS 658,R LYS 658,0.0,0.0,0.0,-1.5000000000000568e-05,0.00012155245781143678,8.595056718835867e-06,-50.07849,0.7141877553555439,0.05050070048523041,50.07825500000002,0.7141592889351469,0.05049868760534053,0.0,0.0,0.0,-0.00024999999999941735,0.000563471383478928,3.9843443626251556e-05
LEU 659,R LEU 659,0.0,0.0,0.0,-2.500000000000169e-05,0.0001561249499599705,1.1039701082910553e-05,-0.04693000000000012,0.049499748484209405,0.0035001607820212997,0.04687499999999993,0.04939867786692278,0.003493014010135091,0.0,0.0,0.0,-8.000000000010665e-05,0.0006193545026880839,4.379497688091659e-05
THR 660,R THR 660,0.0,0.0,0.0,-9.999999999999454e-06,9.949874371065656e-05,7.03562363973476e-06,0.015909999999999903,0.10043401764342597,0.0071017574937475856,-0.01594500000000004,0.10043476477296083,0.007101810323783638,0.0,0.0,0.0,-4.500000000013049e-05,0.0006107167919744574,4.318419849896329e-05
THR 661,R THR 661,0.0,0.0,0.0,-5.000000000000005e-06,7.053367989832949e-05,4.9874843358150055e-06,-0.10058999999999996,0.09115202630770201,0.006445421592107067,0.10052000000000007,0.09118014915539452,0.0064474101777380315,0.0,0.0,0.0,-7.499999999988294e-05,0.0006159342497376663,4.355312847545523e-05
PRO 662,R PRO 662,0.0,0.0,0.0,-1.9999999999995577e-05,0.00013999999999996906,9.899494936609478e-06,-0.28936499999999993,0.04802417906638332,0.003395822267875669,0.2893349999999999,0.048037826501622645,0.0033967872872760216,0.0,0.0,0.0,-4.999999999994564e-05,0.000597913037154971,4.227883631321241e-05
THR 663,R THR 663,0.0,0.0,0.0,-5.000000000000005e-06,7.053367989832949e-05,4.9874843358150055e-06,0.3853100000000002,0.06428595414240959,0.0045457034109145245,-0.3852799999999997,0.06425217194772594,0.004543314649020107,0.0,0.0,0.0,2.5000000000237055e-05,0.0005952940449895096,4.20936456012052e-05
TYR 664,R TYR 664,0.0,0.0,0.0,-1.5000000000000568e-05,0.00012155245781143678,8.595056718835867e-06,0.38686500000000007,0.10286421523056523,0.0072735984130965214,-0.3867300000000001,0.10286548060452487,0.007273687888547281,0.0,0.0,0.0,0.00011999999999997347,0.0005528109984432879,3.908964057137549e-05
GLY 665,R GLY 665,0.0,0.0,0.0,-9.999999999998898e-06,9.949874371065103e-05,7.035623639734369e-06,0.3489149999999999,0.01839205738899262,0.0013005148499728829,-0.34891000000000005,0.01831889461730492,0.0012953414607738054,0.0,0.0,0.0,-5.000000000086047e-06,0.0005787702480258723,4.092523671281143e-05
ASP 666,R ASP 666,0.0,0.0,0.0,0.0,0.0,0.0,49.94013500000002,0.3793892944877051,0.026826874284183632,-49.93979500000003,0.3793406819344493,0.026823436857577834,0.0,0.0,0.0,0.00033999999999970496,0.0005868560300470673,4.149698784264976e-05
LEU 667,R LEU 667,0.0,0.0,0.0,-2.9999999999996697e-05,0.00017058722109230103,1.206233808181349e-05,0.3872650000000003,0.018133802000676283,0.0012822534363372382,-0.38727500000000037,0.018119033500707416,0.0012812091456896443,0.0,0.0,0.0,-3.999999999996451e-05,0.000639061812346736,4.5188494110774196e-05
ASN 668,R ASN 668,0.0,0.0,0.0,-2.9999999999994475e-05,0.0001705872210922884,1.2062338081812597e-05,0.5102300000000001,0.05227405761943458,0.0036963340622838503,-0.5101950000000003,0.05232080824107803,0.0036996398304427274,0.0,0.0,0.0,5.0000000001659824e-06,0.0006204635363978046,4.3873397406587386e-05
HIE 669,R HIE 669,0.0,0.0,0.0,-4.5000000000001704e-05,0.00020730412441628666,1.4658615214269603e-05,0.3262149999999998,0.14697618438032747,0.010392785664825387,-0.3261899999999999,0.14693370579958845,0.010389781975575814,0.0,0.0,0.0,-2.000000000000668e-05,0.0006241794613729991,4.413615298142144e-05
LEU 670,R LEU 670,0.0,0.0,0.0,-4.999999999999893e-05,0.00021794494717702903,1.541103500742211e-05,0.4388549999999995,0.022148227355713954,0.0015661161754486732,-0.43876499999999974,0.022113339300075783,0.0015636492173762568,0.0,0.0,0.0,3.9999999999852376e-05,0.0005370288632837916,3.797367509208724e-05
VAL 671,R VAL 671,0.0,0.0,0.0,-2.9999999999996697e-05,0.000170587221092301,1.2062338081813488e-05,0.4159849999999998,0.02212972604891765,0.0015648079354990253,-0.41593999999999987,0.02210082351406863,0.001562764217660503,0.0,0.0,0.0,1.4999999999921187e-05,0.0005785974420958503,4.091301748831665e-05
SER 672,R SER 672,0.0,0.0,0.0,-1.9999999999993358e-05,0.0001399999999999535,9.899494936608376e-06,0.46617999999999976,0.04499275052717139,0.0031814679001997497,-0.4661049999999998,0.04504202454375436,0.0031849520993259615,0.0,0.0,0.0,5.5000000000105244e-05,0.0006098975323773545,4.3126268097296926e-05
ALA 673,R ALA 673,0.0,0.0,0.0,-1.500000000000501e-05,0.00012155245781147276,8.595056718838412e-06,0.42133000000000004,0.01734275352993009,0.00122631786254605,-0.42125999999999997,0.01734134942846009,0.001226218577578959,0.0,0.0,0.0,5.499999999996508e-05,0.0006016435821980042,4.254262568295748e-05
THR 674,R THR 674,0.0,0.0,0.0,-4.5000000000003926e-05,0.0002073041244162969,1.4658615214270328e-05,0.4953599999999998,0.07150559698373257,0.005056209251998964,-0.49521000000000015,0.07151059991357797,0.005056563012560912,0.0,0.0,0.0,0.00010499999999975862,0.0005864938192341505,4.1471375670446496e-05
MET 675,R MET 675,0.0,0.0,0.0,-9.500000000000952e-05,0.00029321493822794437,2.073342711661741e-05,0.32939000000000007,0.11120035026923232,0.00786305217456935,-0.3293000000000001,0.11116433780669001,0.00786050570892226,0.0,0.0,0.0,-4.999999999917293e-06,0.0006595263451901266,4.6635555105511826e-05
SER 676,R SER 676,0.0,0.0,0.0,-6.500000000000616e-05,0.0002465258607124444,1.743201078476197e-05,0.693905,0.09373188344955118,0.006627845040056476,-0.6937700000000002,0.0937425042336714,0.006628596042903769,0.0,0.0,0.0,6.999999999996117e-05,0.0005959026766175788,4.213668235635043e-05
GLY 677,R GLY 677,0.0,0.0,0.0,-5.000000000000338e-05,0.00021794494717704838,1.541103500742348e-05,0.48346500000000003,0.021074362979697024,0.00149018249721305,-0.48336,0.02108294097131803,0.0014907890528174676,0.0,0.0,0.0,5.499999999998603e-05,0.0006418527868600448,4.538584581122214e-05
VAL 678,R VAL 678,0.0,0.0,0.0,-8.000000000001117e-05,0.0002712931993250486,1.9183326093253555e-05,0.5180850000000004,0.034438753969906706,0.0024351876467736166,-0.5178850000000002,0.034418625408342916,0.002433764342535888,0.0,0.0,0.0,0.00012000000000010086,0.0006209669878506631,4.390899680021883e-05
THR 679,R THR 679,0.0,0.0,0.0,-9.500000000000064e-05,0.00029321493822791694,2.073342711661547e-05,0.41133,0.06304879935414967,0.004458223356898925,-0.4111400000000001,0.06303380362947933,0.004457162999038604,0.0,0.0,0.0,9.499999999996511e-05,0.0006131680030790127,4.3357525298378375e-05
THR 680,R THR 680,0.0,0.0,0.0,-0.00011500000000001398,0.0003190219428190242,2.25582579114639e-05,0.08586000000000008,0.06377217575087119,0.004509373792446132,-0.08581999999999995,0.06382317447448067,0.004512979946775745,0.0,0.0,0.0,-7.499999999997488e-05,0.0006398241946036896,4.5242402677149015e-05
CYS 681,R CYS 681,0.0,0.0,0.0,-0.000145000000000004,0.00035210083782917485,2.489728900904744e-05,0.39522000000000007,0.17016812745047188,0.012032703686204535,-0.39506,0.17005709747023215,0.012024852681010282,0.0,0.0,0.0,1.5000000000080504e-05,0.0006362193018132538,4.4987498263392244e-05
LEU 682,R LEU 682,0.0,0.0,0.0,-9.49999999999962e-05,0.0002932149382279033,2.0733427116614503e-05,0.3969649999999998,0.10425643277515345,0.0073720430597630435,-0.39680000000000004,0.10422087123028623,0.007369528478810535,0.0,0.0,0.0,6.999999999986046e-05,0.000689274981411757,4.8739101345848484e-05
ARG 683,R ARG 683,0.0,0.0,0.0,-0.00010999999999997457,0.000312889756943168,2.2124646889832472e-05,-60.23917500000002,0.4272854249473322,0.030213642148243416,60.23725000000003,0.42712959098490744,0.030202623023086447,0.0,0.0,0.0,-0.0020350000000003378,0.0006586159730814135,4.6571182076364414e-05
PHE 684,R PHE 684,0.0,0.0,0.0,-0.00013999999999999346,0.0003469870314579333,2.453568829276945e-05,0.068795,0.06307061895209207,0.004459766235465708,-0.06876000000000004,0.06307291336223497,0.004459928474762795,0.0,0.0,0.0,-0.00010500000000014609,0.000651133626838883,4.6042100299636513e-05
PRO 685,R PRO 685,0.0,0.0,0.0,-0.00019000000000000627,0.0003923009049186736,2.7739863013361312e-05,-0.7194249999999996,0.040705950117893734,0.0028783453363004003,0.7190350000000001,0.04070594274795571,0.002878344815167085,0.0,0.0,0.0,-0.000579999999999754,0.0006584831053261729,4.6561786907291244e-05
GLY 686,R GLY 686,0.0,0.0,0.0,-0.00011999999999999233,0.00032496153618541776,2.297825058615065e-05,0.34055999999999975,0.0467250082932051,0.0033039570215122995,-0.34028499999999995,0.04668012184002957,0.003300783069969917,0.0,0.0,0.0,0.00015499999999996072,0.0006564868620163511,4.6420631189163916e-05
GLN 687,R GLN 687,0.0,0.0,0.0,-0.00037000000000001474,0.00048280430818295136,3.413942003022446e-05,1.3023899999999997,0.07956096970248155,0.005625810119440216,-1.3016000000000003,0.07942518492266244,0.005616208685581014,0.0,0.0,0.0,0.00041999999999976724,0.0008084553172562789,5.7166423711823644e-05
LEU 688,R LEU 688,0.0,0.0,0.0,-0.00039500000000000315,0.000488850692952361,3.4566963997435724e-05,-0.47169499999999975,0.034698299309914485,0.0024535402737681034,0.47158500000000003,0.03468173546696006,0.002452369033200545,0.0,0.0,0.0,-0.0005050000000000443,0.0007615608971054249,5.3850487462975646e-05
ASN 689,R ASN 689,0.0,0.0,0.0,-0.00025499999999999633,0.00043586121644394405,3.082004218037304e-05,-0.020239999999999512,0.08237853118379856,0.005825041802425143,0.020304999999999986,0.08232455268630375,0.005821224946263458,0.0,0.0,0.0,-0.00018999999999881113,0.0007027801932327456,4.969406403184666e-05
ALA 690,R ALA 690,0.0,0.0,0.0,-0.00015500000000000182,0.00036190468358395574,2.559052559053869e-05,0.0007199999999999963,0.11007284678793407,0.007783325638825606,-0.0008050000000000201,0.11000198623206767,0.0077783150408684285,0.0,0.0,0.0,-0.0002400000000000535,0.0006726068688321245,4.756048780238459e-05
ASP 691,R ASP 691,0.0,0.0,0.0,-0.00018500000000000737,0.00038829756630709395,2.745678422539792e-05,69.26266999999996,0.5346819625782008,0.03780772415171776,-69.25778500000001,0.534380612274188,0.03778641546736975,0.0,0.0,0.0,0.004699999999999704,0.0007874007873996906,5.5677643628194824e-05
LEU 692,R LEU 692,0.0,0.0,0.0,-0.00015500000000000458,0.0003619046835839622,2.5590525590539147e-05,0.08891000000000014,0.0673159854715059,0.004759958980915693,-0.08895999999999998,0.06730496564147403,0.004759179761261388,0.0,0.0,0.0,-0.00020499999999989583,0.0006580083586095005,4.652821724502073e-05
ARG 693,R ARG 693,0.0,0.0,0.0,-0.00028000000000003467,0.00044899888641292867,3.174901573277902e-05,-64.79724999999999,0.5068411856836929,0.03583908393815693,64.79446500000005,0.506660565635394,0.03582631217205989,0.0,0.0,0.0,-0.0030649999999972978,0.0007878927592027962,5.571243128800768e-05
LYS 694,R LYS 694,0.0,0.0,0.0,-0.0003649999999999698,0.0004814301610825411,3.404225315691967e-05,-73.99167000000006,0.6366826847767452,0.04502026438696936,73.986275,0.6362496753414063,0.04498964599616477,0.0,0.0,0.0,-0.005759999999998087,0.0011499565209138244,8.13142054007855e-05
LEU 695,R LEU 695,0.0,0.0,0.0,-0.00016499999999999292,0.0003711805490593334,2.624642832844006e-05,0.18377499999999966,0.06574872147045874,0.004649136680610693,-0.1837949999999999,0.06570299060925633,0.00464590302040412,0.0,0.0,0.0,-0.00018500000000043482,0.0007146852454054432,5.0535878344016074e-05
ALA 696,R ALA 696,0.0,0.0,0.0,-7.000000000000894e-05,0.0002551470164434941,1.804161855267102e-05,-0.18752499999999997,0.03987291530600674,0.002819440879855425,0.18737500000000015,0.039903187529318304,0.002821581449293945,0.0,0.0,0.0,-0.00021999999999995385,0.0006337191807101765,4.481071300481489e-05
VAL 697,R VAL 697,0.0,0.0,0.0,-0.00018500000000000572,0.0003882975663070905,2.7456784225397674e-05,-0.3364699999999997,0.10127472093271948,0.007161204193430114,0.3363050000000002,0.10123093388386716,0.007158107981512951,0.0,0.0,0.0,-0.0003499999999999856,0.0006837397165591626,4.8347699014555186e-05
ASN 698,R ASN 698,0.0,0.0,0.0,-0.00017999999999999128,0.0003841874542459524,2.716615541441094e-05,0.3611249999999998,0.09160780193302356,0.006477649795643508,-0.3611150000000001,0.09150312440020793,0.006470247976314326,0.0,0.0,0.0,-0.00017000000000063408,0.0006716397844091512,4.749210460703816e-05
MET 699,R MET 699,0.0,0.0,0.0,-0.0001399999999999846,0.0003469870314579113,2.4535688292767895e-05,-0.21895000000000014,0.19273735367074007,0.013628588976853023,0.21892500000000012,0.1926768003029944,0.013624307207157356,0.0,0.0,0.0,-0.0001650000000000129,0.0006227158260395432,4.4032658334474345e-05
VAL 700,R VAL 700,0.0,0.0,0.0,-0.0001250000000000062,0.0003307189138830903,2.33853586673383e-05,0.31536500000000006,0.05195701853455278,0.0036739160136017406,-0.3152750000000002,0.05197354495317632,0.003675084607869484,0.0,0.0,0.0,-3.5000000000091626e-05,0.0006354329232892538,4.493189290470226e-05
PRO 701,R PRO 701,0.0,0.0,0.0,-8.999999999999898e-05,0.0002861817604250804,2.023610634484783e-05,0.39003499999999997,0.043979356236761975,0.0031098101027233274,-0.39001499999999995,0.04400175877166703,0.0031113942011580407,0.0,0.0,0.0,-7.000000000001005e-05,0.0006746109990210517,4.77022012070817e-05
PHE 702,R PHE 702,0.0,0.0,0.0,-0.000139999999999999,0.0003469870314579471,2.4535688292770426e-05,-0.19776,0.03883944386831538,0.0027463634136800077,0.19782999999999995,0.03887468456463699,0.0027488553072142824,0.0,0.0,0.0,-7.000000000058293e-05,0.0006596211033614571,4.664225552006389e-05
PRO 703,R PRO 703,0.0,0.0,0.0,-0.00010999999999999899,0.0003128897569432375,2.2124646889837385e-05,-0.285635,0.04082672868354742,0.002886885670579971,0.2855,0.04083723790855568,0.0028876287850068062,0.0,0.0,0.0,-0.0002450000000001218,0.0006670644646510678,4.7168580644334405e-05
ARG 704,R ARG 704,0.0,0.0,0.0,-6.500000000000173e-05,0.00024652586071242753,1.7432010784760778e-05,-57.93200500000006,0.3576920812186364,0.025292649620642708,57.931355,0.35757748667343325,0.025284546562642698,0.0,0.0,0.0,-0.0007149999999987245,0.0006113714092149252,4.323048692794493e-05
LEU 705,R LEU 705,0.0,0.0,0.0,-9.000000000000785e-05,0.00028618176042510867,2.0236106344849828e-05,0.06904,0.07068499416424942,0.004998183870167231,-0.06906000000000002,0.070683282323333,0.004998062824735199,0.0,0.0,0.0,-0.00011000000000010779,0.00061473571557234,4.346837931187663e-05
HID 706,R HID 706,0.0,0.0,0.0,-6.499999999999062e-05,0.0002465258607123854,1.74320107847578e-05,-0.28556,0.23435126711840076,0.016571137015908115,0.2855600000000001,0.2343297386163352,0.016569614720928178,0.0,0.0,0.0,-6.49999999998796e-05,0.0006861304540678836,4.851674968500055e-05
PHE 707,R PHE 707,0.0,0.0,0.0,-5.999999999999783e-05,0.00023748684174074974,1.6792855623746057e-05,0.224935,0.12519984335054088,0.008852965823666093,-0.22494999999999987,0.1251300423559428,0.008848030148004707,0.0,0.0,0.0,-7.499999999977192e-05,0.0006319612329882644,4.468640732930134e-05
PHE 708,R PHE 708,0.0,0.0,0.0,-9.4999999999974e-05,0.0002932149382278347,2.0733427116609655e-05,-0.31201500000000015,0.09197904530380781,0.006503900666138717,0.31196,0.09193475077466669,0.006500768569946202,0.0,0.0,0.0,-0.00015000000000026326,0.0006383572667402372,4.513867521317314e-05
MET 709,R MET 709,0.0,0.0,0.0,-5.999999999998451e-05,0.00023748684174069702,1.679285562374233e-05,0.23965500000000003,0.13331468776920274,0.009426771975337055,-0.23959999999999998,0.1333589517055381,0.009429901908291528,0.0,0.0,0.0,-5.000000000059401e-06,0.000612352022941105,4.3299826789495564e-05
PRO 710,R PRO 710,0.0,0.0,0.0,-9.000000000000341e-05,0.0002861817604250945,2.0236106344848828e-05,-0.317525,0.04365488947414617,0.003086866837911799,0.3174250000000002,0.04368025154460364,0.0030886602071123403,0.0,0.0,0.0,-0.0001899999999999924,0.0006662582082045197,4.711156970426145e-05
GLY 711,R GLY 711,0.0,0.0,0.0,-2.4999999999997247e-05,0.00015612494995994277,1.1039701082908593e-05,0.2669249999999999,0.03829281100937968,0.0027077106335427256,-0.2669000000000002,0.038312008561283514,0.002709068105456064,0.0,0.0,0.0,2.2204460492503132e-17,0.000556776436282915,3.937003937005289e-05
PHE 712,R PHE 712,0.0,0.0,0.0,-7.000000000000562e-05,0.00025514701644348194,1.8041618552670163e-05,-0.2654600000000001,0.04414327128793132,0.003121400647145366,0.2654049999999999,0.0441012582020063,0.00311842987334975,0.0,0.0,0.0,-0.00012499999999977972,0.0005825590098867803,4.119314263322633e-05
ALA 713,R ALA 713,0.0,0.0,0.0,-3.5000000000000586e-05,0.00018377975949489416,1.2995191418367244e-05,0.26165999999999995,0.03534168077497264,0.0024990342134513393,-0.26160500000000003,0.035333114425422606,0.0024984284810656548,0.0,0.0,0.0,1.9999999999891216e-05,0.0006079473661428435,4.298837052041055e-05
PRO 714,R PRO 714,0.0,0.0,0.0,-5.0000000000001154e-05,0.0002179449471770387,1.5411035007422795e-05,-0.006010000000000008,0.047423200018556315,0.0033533266318687177,0.006009999999999991,0.04740337435246565,0.003351924745575293,0.0,0.0,0.0,-4.9999999999812415e-05,0.0005894913061275982,4.168333000133397e-05
LEU 715,R LEU 715,0.0,0.0,0.0,-4.999999999999505e-05,0.0002179449471770121,1.5411035007420914e-05,-0.201175,0.06130990437930892,0.004335264914050814,0.20114499999999988,0.06129978772393964,0.00433454955848936,0.0,0.0,0.0,-8.000000000005336e-05,0.0006431174076323177,4.547526800359249e-05
THR 716,R THR 716,0.0,0.0,0.0,-3.500000000000281e-05,0.00018377975949490579,1.2995191418368068e-05,-0.030210000000000185,0.05702653680524527,0.004032385088257317,0.030145000000000022,0.056998894506823536,0.004030430482591158,0.0,0.0,0.0,-0.00010000000000012,0.0006403124237436067,4.527692569070984e-05
SER 717,R SER 717,0.0,0.0,0.0,-1.0000000000001119e-05,9.949874371067313e-05,7.035623639735931e-06,0.3415400000000001,0.12751105207000618,0.009016392959493233,-0.34150500000000006,0.1274943135006415,0.00901520936390272,0.0,0.0,0.0,2.5000000000030552e-05,0.000586834729715281,4.1495481681744995e-05
ARG 718,R ARG 718,0.0,0.0,0.0,-3.500000000000281e-05,0.0001837797594949058,1.299519141836807e-05,-52.32097000000003,1.1582704214027886,0.08190208694217117,52.32031500000001,1.1581280437734502,0.08189201932345173,0.0,0.0,0.0,-0.0006900000000027262,0.0006114736298508169,4.323771501842655e-05
GLY 719,R GLY 719,0.0,0.0,0.0,-2.0000000000001126e-05,0.0001400000000000079,9.899494936612224e-06,0.23191000000000003,0.09544596324622644,0.006749048784828869,-0.2318499999999999,0.09542309730877567,0.0067474319188859065,0.0,0.0,0.0,3.99999999999423e-05,0.0005462600113498097,3.862641583164908e-05
SER 720,R SER 720,0.0,0.0,0.0,-3.000000000000336e-05,0.0001705872210923389,1.2062338081816168e-05,0.3214999999999998,0.0915747235868071,0.006475310803351498,-0.3214599999999999,0.09162591554795015,0.006478930621638146,0.0,0.0,0.0,9.999999999963372e-06,0.0006402343321004437,4.527140377766638e-05
GLN 721,R GLN 721,0.0,0.0,0.0,-4.9999999999983394e-05,0.0002179449471769613,1.5411035007417323e-05,0.2989099999999999,0.22913557536969278,0.0162023319154991,-0.29896,0.22906343750149222,0.016197230997920607,0.0,0.0,0.0,-9.999999999980246e-05,0.0006244997998399715,4.4158804331648546e-05
GLN 722,R GLN 722,0.0,0.0,0.0,-1.9999999999997796e-05,0.0001399999999999846,9.899494936610575e-06,0.23016000000000011,0.29191261432147814,0.020641338910061046,-0.23015999999999984,0.2918944918973294,0.020640057461160335,0.0,0.0,0.0,-1.999999999981128e-05,0.0005653317610031046,3.9974992182542784e-05
TYR 723,R TYR 723,0.0,0.0,0.0,-7.999999999999952e-05,0.0002712931993250091,1.9183326093250763e-05,0.042679999999999864,0.04300113486874521,0.003040639406440704,-0.042669999999999986,0.04301756734172693,0.0030418013577484075,0.0,0.0,0.0,-7.000000000004114e-05,0.0005432310742212988,3.841223763331331e-05
ARG 724,R ARG 724,0.0,0.0,0.0,-8.500000000000007e-05,0.00027888169534768707,1.9719913792915036e-05,-54.908465,0.48382507042806044,0.03421159882077405,54.90762999999993,0.48378434566123457,0.034208719144895566,0.0,0.0,0.0,-0.0009199999999970032,0.0006584831053273398,4.656178690737376e-05
ALA 725,R ALA 725,0.0,0.0,0.0,-4.499999999999949e-05,0.00020730412441627647,1.4658615214268883e-05,-0.1575400000000001,0.08751947440427178,0.0061885613837143055,0.15745999999999993,0.0874652982616535,0.006184730551931914,0.0,0.0,0.0,-0.00012500000000001288,0.0006239991987174171,4.412340648680576e-05
LEU 726,R LEU 726,0.0,0.0,0.0,-8.999999999999814e-05,0.0002861817604250778,2.0236106344847646e-05,0.26315500000000003,0.061820231114094716,0.004371350463529597,-0.2630449999999999,0.06185412658020494,0.004373747234923398,0.0,0.0,0.0,2.0000000000135466e-05,0.0006852736679605388,4.845616575834755e-05
THR 727,R THR 727,0.0,0.0,0.0,-0.00011000000000000163,0.00031288975694324496,2.2124646889837914e-05,-0.48681999999999986,0.11201775573541832,0.007920851469381257,0.48668999999999973,0.11198305184267923,0.007918397533592319,0.0,0.0,0.0,-0.00023999999999984478,0.0006343500610864385,4.4855322984032135e-05
VAL 728,R VAL 728,0.0,0.0,0.0,-0.000125000000000004,0.00033071891388308447,2.3385358667337886e-05,-0.4113200000000001,0.050226662242278994,0.00355156134678818,0.41122499999999973,0.05029109637898325,0.003556117528288528,0.0,0.0,0.0,-0.00022000000000015784,0.0006720119046566148,4.7518417482077996e-05
PRO 729,R PRO 729,0.0,0.0,0.0,-0.00012500000000000732,0.00033071891388309325,2.3385358667338506e-05,-0.21294499999999986,0.04209681668487579,0.0029766944544242667,0.212935,0.04204772021168291,0.002973222809511564,0.0,0.0,0.0,-0.00013500000000010726,0.0007118813103320536,5.0337610193576015e-05
GLU 730,R GLU 730,0.0,0.0,0.0,-7.499999999999619e-05,0.00026339134382130506,1.8624580532188226e-05,57.932250000000025,0.5504428012944379,0.038922183745061636,-57.931035000000044,0.5503406433913762,0.038914960090460964,0.0,0.0,0.0,0.0011400000000027432,0.0006003332407916175,4.244997055354492e-05
LEU 731,R LEU 731,0.0,0.0,0.0,-0.00010999999999999676,0.0003128897569432311,2.2124646889836935e-05,-0.37044499999999986,0.05983499791092227,0.004230973277509604,0.37035999999999974,0.05973876798194069,0.004224168793976006,0.0,0.0,0.0,-0.0001949999999999985,0.0006457360141727358,4.566043144779141e-05
THR 732,R THR 732,0.0,0.0,0.0,-0.00010999999999999676,0.00031288975694323114,2.2124646889836938e-05,-0.044635000000000286,0.08018710479247892,0.005670084556247815,0.04464500000000001,0.08018777322634671,0.0056701318216598835,0.0,0.0,0.0,-0.0001000000000003598,0.0006708203932499271,4.7434164902525e-05
GLN 733,R GLN 733,0.0,0.0,0.0,-0.00011499999999999678,0.0003190219428189765,2.255825791146053e-05,-0.638805,0.16376204375556686,0.011579725164052942,0.638645,0.16383115996354208,0.01158461241798786,0.0,0.0,0.0,-0.00027499999999996305,0.0006398241946042343,4.524240267718753e-05
GLN 734,R GLN 734,0.0,0.0,0.0,-3.9999999999997815e-05,0.00019595917942264354,1.3856406460550262e-05,-0.4969550000000008,0.19767347564860646,0.01397762550918435,0.49687499999999996,0.1976266666596391,0.013974315613832418,0.0,0.0,0.0,-0.00012000000000082167,0.0005706137047074795,4.0348482003663694e-05
MET 735,R MET 735,0.0,0.0,0.0,-0.000129999999999999,0.0003363034344160022,2.3780243901188047e-05,-0.30199000000000004,0.0855492250111015,0.006049243713060367,0.3019150000000001,0.08553009864953931,0.006047891275064362,0.0,0.0,0.0,-0.0002050000000000396,0.0006730341744667211,4.759070287357084e-05
PHE 736,R PHE 736,0.0,0.0,0.0,-0.00013999999999999568,0.0003469870314579388,2.453568829276984e-05,-0.1668350000000001,0.04512579943890146,0.003190875878971132,0.16680499999999984,0.045068913621253995,0.0031868534442299457,0.0,0.0,0.0,-0.0001700000000000923,0.0006091797764205504,4.3075515086867605e-05
ASP 737,R ASP 737,0.0,0.0,0.0,-4.999999999999893e-05,0.00021794494717702903,1.541103500742211e-05,55.29882000000002,0.413201666982999,0.029217770072126413,-55.298194999999986,0.4131033369220383,0.029210817086836437,0.0,0.0,0.0,0.0005750000000021771,0.0006036348233847285,4.268342769756854e-05
ALA 738,R ALA 738,0.0,0.0,0.0,-3.4999999999999475e-05,0.0001837797594948883,1.2995191418366831e-05,-0.13433499999999995,0.05175029251125052,0.0036592982763092646,0.134355,0.05179767345161383,0.0036626486147322544,0.0,0.0,0.0,-1.499999999995616e-05,0.0006203023456348156,4.386199949842997e-05
LYS 739,R LYS 739,0.0,0.0,0.0,-4.9999999999998376e-05,0.00021794494717702662,1.541103500742194e-05,-54.25860999999998,0.5813985448030229,0.041111085360220824,54.258064999999995,0.5813955888841821,0.04111087634519513,0.0,0.0,0.0,-0.0005949999999998213,0.0006789513973764233,4.800911371809512e-05
ASN 740,R ASN 740,0.0,0.0,0.0,-4.0000000000008914e-05,0.00019595917942269792,1.3856406460554105e-05,-0.47222499999999984,0.11799404381154166,0.008343438851876368,0.47211999999999976,0.11800362536803716,0.008344116370233598,0.0,0.0,0.0,-0.00014499999999912917,0.0006355902768286535,4.494301948017759e-05
MET 741,R MET 741,0.0,0.0,0.0,-4.999999999998561e-05,0.00021794494717697097,1.5411035007418007e-05,-0.42547499999999994,0.10578737814597797,0.00748029724509666,0.4254949999999999,0.10581304255619985,0.007482111992946965,0.0,0.0,0.0,-2.999999999996339e-05,0.000684908753046672,4.843036237733242e-05
MET 742,R MET 742,0.0,0.0,0.0,-5.000000000000338e-05,0.00021794494717704838,1.541103500742348e-05,-0.13706499999999988,0.13900316821928924,0.00982900828542738,0.13710000000000014,0.13904222380269946,0.009831769932214638,0.0,0.0,0.0,-1.4999999999927294e-05,0.0006362193018134598,4.498749826340681e-05
ALA 743,R ALA 743,0.0,0.0,0.0,-2.999999999999503e-05,0.00017058722109229157,1.206233808181282e-05,-0.182385,0.13345975713674893,0.00943702992869049,0.18239500000000003,0.13344736406164037,0.009436153605945588,0.0,0.0,0.0,-2.0000000000037766e-05,0.000574108003776352,4.059556626037305e-05
ALA 744,R ALA 744,0.0,0.0,0.0,-2.0000000000002238e-05,0.00014000000000001568,9.899494936612774e-06,-0.20052000000000011,0.09453332534085501,0.0066845155396632674,0.20052499999999995,0.09453771403519337,0.0066848258672159875,0.0,0.0,0.0,-1.499999999996282e-05,0.0006121886964000257,4.328827785902107e-05
CYS 745,R CYS 745,0.0,0.0,0.0,-2.5000000000003908e-05,0.00015612494995998437,1.1039701082911535e-05,0.18982,0.18854582360794947,0.013332203043758371,-0.18977500000000003,0.18855109221375527,0.013332575590447638,0.0,0.0,0.0,1.999999999976687e-05,0.0005827520913732824,4.120679555606905e-05
ASP 746,R ASP 746,0.0,0.0,0.0,-1.5000000000000014e-05,0.0001215524578114323,8.59505671883555e-06,53.55025999999998,0.45200033451469573,0.03196125016339292,-53.549924999999945,0.45195766326167075,0.03195823285015535,0.0,0.0,0.0,0.0003200000000004621,0.0006305553108177748,4.4586993619243974e-05
PRO 747,R PRO 747,0.0,0.0,0.0,-4.000000000000004e-05,0.0001959591794226544,1.3856406460551029e-05,0.09664999999999997,0.042663889883600675,0.003016792584849018,-0.09663500000000008,0.0427227313616531,0.0030209533056636093,0.0,0.0,0.0,-2.5000000000137136e-05,0.0006437196594791828,4.5517853640082535e-05
ARG 748,R ARG 748,0.0,0.0,0.0,-4.500000000000059e-05,0.00020730412441628156,1.4658615214269242e-05,-53.220729999999996,0.6115698546372761,0.043244519138328906,53.220364999999994,0.611519788539945,0.04324097893063587,0.0,0.0,0.0,-0.0004099999999982629,0.0006179805822149591,4.3697826032580836e-05
HID 749,R HID 749,0.0,0.0,0.0,-5.499999999998506e-05,0.00022798026230349804,1.6120638945149127e-05,-0.23292499999999997,0.08876446008961011,0.0062765951657725964,0.23292499999999983,0.08879323946675238,0.006278630175046159,0.0,0.0,0.0,-5.4999999999849616e-05,0.0006495960283128915,4.593337566518941e-05
GLY 750,R GLY 750,0.0,0.0,0.0,-1.0000000000001119e-05,9.949874371067313e-05,7.035623639735931e-06,-0.146195,0.0325691107492975,0.002302983906804394,0.14619500000000005,0.03256511899256611,0.0023027016469790327,0.0,0.0,0.0,-1.000000000001111e-05,0.0005655970296951653,3.999374951164205e-05
ARG 751,R ARG 751,0.0,0.0,0.0,-0.00013500000000000068,0.00034172357249683726,2.416350554038064e-05,-60.07844,0.8628959591976109,0.0610159584207101,60.07792999999998,0.8627913798263132,0.06100856354244842,0.0,0.0,0.0,-0.0006449999999988166,0.0007341491673998392,5.191218546708842e-05
TYR 752,R TYR 752,0.0,0.0,0.0,-0.00014999999999999682,0.0003570714214271349,2.5248762345904658e-05,0.1969700000000001,0.06366434716542668,0.004501749160048776,-0.19696000000000002,0.06371246659799,0.004505151717756013,0.0,0.0,0.0,-0.0001400000000000756,0.0006483826030979011,4.584757354539116e-05
LEU 753,R LEU 753,0.0,0.0,0.0,-0.0001649999999999907,0.0003711805490593284,2.624642832843971e-05,0.4250350000000002,0.04250569108954362,0.00300560624084369,-0.42497999999999964,0.04248104989286846,0.0030038638451171345,0.0,0.0,0.0,-0.00011000000000011001,0.0006984983894040439,4.939129477954811e-05
THR 754,R THR 754,0.0,0.0,0.0,-9.000000000000563e-05,0.0002861817604251016,2.023610634484933e-05,-0.7509999999999998,0.11025502256133186,0.007796207411299355,0.7508850000000002,0.11018453509907782,0.007791223195044508,0.0,0.0,0.0,-0.000204999999999928,0.0006503652819762112,4.5987770113368006e-05
VAL 755,R VAL 755,0.0,0.0,0.0,-0.00010999999999999732,0.0003128897569432327,2.212464688983705e-05,0.4245499999999999,0.030869361833379298,0.0021827935083283696,-0.4244799999999999,0.030869233874521614,0.0021827844602707717,0.0,0.0,0.0,-3.999999999999754e-05,0.0006390618123469468,4.51884941107891e-05
ALA 756,R ALA 756,0.0,0.0,0.0,-9.499999999998954e-05,0.0002932149382278827,2.0733427116613046e-05,-0.43400999999999973,0.03035819329275328,0.0021466484341877805,0.4339149999999997,0.030313656575877642,0.002143499212736326,0.0,0.0,0.0,-0.0001899999999999491,0.0007027801932324667,4.9694064031826935e-05
ALA 757,R ALA 757,0.0,0.0,0.0,-8.499999999999286e-05,0.0002788816953476634,1.9719913792913362e-05,0.43573500000000026,0.02503407228159061,0.0017701762271026904,-0.435555,0.025059069715376376,0.0017719438125969082,0.0,0.0,0.0,9.500000000004061e-05,0.0006131680030789682,4.3357525298375224e-05
VAL 758,R VAL 758,0.0,0.0,0.0,-6.999999999999673e-05,0.0002551470164434495,1.804161855266787e-05,-0.3775350000000001,0.022359310700462563,0.0015810420218954012,0.37744500000000003,0.02239658400292297,0.0015836776423880984,0.0,0.0,0.0,-0.00015999999999990577,0.0006359245238233455,4.496665431183138e-05
PHE 759,R PHE 759,0.0,0.0,0.0,-0.00017999999999998462,0.0003841874542459382,2.7166155414409935e-05,0.20180000000000015,0.060666547618930346,0.0042897727212522245,-0.20173000000000008,0.06056465223213927,0.004282567629355065,0.0,0.0,0.0,-0.00011000000000011668,0.0007334166619322623,5.186038950875043e-05
ARG 760,R ARG 760,0.0,0.0,0.0,-0.00016500000000000182,0.0003711805490593534,2.6246428328441477e-05,-60.698020000000035,0.4765061170582354,0.033694070664874905,60.69592500000001,0.47639003912316735,0.03368586271537163,0.0,0.0,0.0,-0.0022599999999984278,0.0006799999999983595,4.808326112056923e-05
GLY 761,R GLY 761,0.0,0.0,0.0,-6.499999999998618e-05,0.0002465258607123686,1.743201078475661e-05,0.17784500000000006,0.06988670098809906,0.0049417360183441434,-0.17786500000000013,0.06992472220180758,0.004944424524148367,0.0,0.0,0.0,-8.500000000003394e-05,0.0005637153537024342,3.9860694926196436e-05
ARG 762,R ARG 762,0.0,0.0,0.0,-0.0003299999999999814,0.00047021271782032354,3.3249060137090735e-05,-70.44972499999999,0.6677059677573597,0.04721394176399553,70.44302499999995,0.6673096390592241,0.047185917092992476,0.0,0.0,0.0,-0.007029999999998893,0.0008538735269336846,6.037797611704825e-05
MET 763,R MET 763,0.0,0.0,0.0,-0.00016000000000001123,0.000366606055596493,2.5922962793633265e-05,0.40761000000000025,0.15583285244132467,0.01101904666929033,-0.4073999999999998,0.1557647906299754,0.01101423397245584,0.0,0.0,0.0,5.000000000016325e-05,0.0007466592261534977,5.2796780204863817e-05
SER 764,R SER 764,0.0,0.0,0.0,-0.00020999999999997355,0.0004073082370882748,2.8801041647825712e-05,-0.29544,0.152238156846436,0.010764863306145612,0.29523000000000016,0.15202008781736673,0.010749443497223447,0.0,0.0,0.0,-0.00042000000000008556,0.0007166589146867243,5.067543783727741e-05
MET 765,R MET 765,0.0,0.0,0.0,-0.0004049999999999887,0.0004908920451585933,3.471130939621742e-05,-0.35937499999999994,0.1662265754174102,0.011753993869106782,0.3592299999999998,0.16610300147799906,0.011745255872053226,0.0,0.0,0.0,-0.0005500000000001481,0.000804673846971416,5.6899033383695444e-05
LYS 766,R LYS 766,0.0,0.0,0.0,-0.00045500000000002537,0.0004979708826829408,3.521185879785581e-05,-73.1415,0.6919594352275396,0.04892892089554068,73.13449500000003,0.6913446535346582,0.04888544926514211,0.0,0.0,0.0,-0.007460000000000093,0.0009583318840588804,6.776429738453145e-05
GLU 767,R GLU 767,0.0,0.0,0.0,-0.00025999999999999526,0.0004386342439892182,3.101612483854108e-05,67.85207500000003,0.9898304094006016,0.06999157947118219,-67.84775499999998,0.9891832059728141,0.06994581527792262,0.0,0.0,0.0,0.004060000000000912,0.0010081666528896326,7.128814768244035e-05
VAL 768,R VAL 768,0.0,0.0,0.0,-0.0001850000000000096,0.00038829756630709867,2.7456784225398253e-05,-0.29895000000000005,0.052204094666989914,0.003691386934473305,0.29881,0.05220425174255366,0.003691398041392933,0.0,0.0,0.0,-0.0003250000000000888,0.0006552671211039218,4.6334382482116976e-05
ASP 769,R ASP 769,0.0,0.0,0.0,-0.00027499999999997194,0.0004465142774872483,3.1573327350784504e-05,69.80290500000002,0.6554133626726791,0.04634472332261294,-69.79823999999995,0.6549201038374777,0.046309844655887826,0.0,0.0,0.0,0.004390000000000782,0.0008988325761760623,6.355706097654677e-05
GLU 770,R GLU 770,0.0,0.0,0.0,-0.0003449999999999642,0.000475368278285324,3.361361331365264e-05,70.00542,0.8377216384953802,0.05923586513267888,-70.000745,0.8370103284746351,0.0591855679187594,0.0,0.0,0.0,0.004329999999999643,0.0011185258155272683,7.909171890915448e-05
GLN 771,R GLN 771,0.0,0.0,0.0,-0.00017499999999999184,0.0003799671038392489,2.686773157525459e-05,-0.6713300000000001,0.1357379132740741,0.009598119894020929,0.6709799999999997,0.13566823356998686,0.009593192794893813,0.0,0.0,0.0,-0.0005249999999993449,0.0006923691212064731,4.895789006892678e-05
MET 772,R MET 772,0.0,0.0,0.0,-0.00023500000000003406,0.0004239988207531386,2.9981244136964374e-05,-0.480635,0.08636406529917563,0.006106861622388489,0.48048499999999983,0.08638078359797537,0.006108043784633608,0.0,0.0,0.0,-0.0003850000000001219,0.0007257926701199709,5.132129187773223e-05
LEU 773,R LEU 773,0.0,0.0,0.0,-0.0002699999999999969,0.0004439594576084572,3.1392674304684166e-05,-0.4514200000000001,0.06526655805234462,0.004615042578351834,0.45113499999999995,0.06526244536485044,0.004614751767430232,0.0,0.0,0.0,-0.0005550000000002564,0.0007327857804300358,5.181577944991548e-05
ASN 774,R ASN 774,0.0,0.0,0.0,-0.00014999999999999015,0.0003570714214271191,2.524876234590354e-05,-0.146104999999999,0.346360193981641,0.024491364189750633,0.145945,0.34619962734670867,0.024480010414111342,0.0,0.0,0.0,-0.0003099999999989933,0.0006956292115773808,4.918841326978176e-05
VAL 775,R VAL 775,0.0,0.0,0.0,-0.00013000000000000676,0.0003363034344160223,2.378024390118947e-05,-0.2570249999999998,0.04124432536725528,0.002916414215265055,0.2569799999999999,0.04119368398189284,0.0029128333285652085,0.0,0.0,0.0,-0.00017499999999976202,0.0006959705453534774,4.921254921255435e-05
GLN 776,R GLN 776,0.0,0.0,0.0,-0.00022499999999997077,0.00041758232721219755,2.9527529527540465e-05,-0.18994000000000036,0.16711315447923425,0.01181668447577416,0.1898,0.16711400300393747,0.011816744475531325,0.0,0.0,0.0,-0.00036500000000014407,0.0007083607837815161,5.0088671373852785e-05
ASN 777,R ASN 777,0.0,0.0,0.0,-0.00021499999999999853,0.00041082234603292663,2.9049526674284875e-05,-0.5171899999999992,0.2751701726205077,0.019457469504023384,0.516995,0.2751511129815759,0.01945612178402982,0.0,0.0,0.0,-0.0004099999999991155,0.0007495998932756632,5.300471677119337e-05
LYS 778,R LYS 778,0.0,0.0,0.0,-0.0001299999999999951,0.00033630343441599215,2.378024390118734e-05,-62.772440000000024,0.8458274507249177,0.05980903261213197,62.77062999999998,0.8456058024296371,0.05979335971086883,0.0,0.0,0.0,-0.0019399999999994578,0.0007045565981522493,4.981967482831808e-05
ASN 779,R ASN 779,0.0,0.0,0.0,-8.50000000000073e-05,0.00027888169534771075,1.971991379291671e-05,-0.7109900000000002,0.07938116842173706,0.00561309624895217,0.7109000000000001,0.07943085042979127,0.00561660929743198,0.0,0.0,0.0,-0.0001749999999997698,0.0006740734381342849,4.766418991224836e-05
SER 780,R SER 780,0.0,0.0,0.0,-7.999999999999674e-05,0.0002712931993249997,1.9183326093250095e-05,-0.21339499999999995,0.1936544060304335,0.013693434371077257,0.2133899999999998,0.1936557974861587,0.013693532761855157,0.0,0.0,0.0,-8.500000000004615e-05,0.0006912127024296009,4.887611891302499e-05
SER 781,R SER 781,0.0,0.0,0.0,-7.000000000000006e-05,0.0002551470164434617,1.8041618552668733e-05,-0.03235999999999994,0.19017449986788454,0.013447367846534134,0.03236,0.19012156742463485,0.013443624957577472,0.0,0.0,0.0,-6.999999999997897e-05,0.0006205642593638769,4.3880519595820485e-05
TYR 782,R TYR 782,0.0,0.0,0.0,-0.00013500000000000512,0.0003417235724968485,2.4163505540381434e-05,-0.13555499999999993,0.08519710661166854,0.006024345182258407,0.13551000000000005,0.08523930959363764,0.006027329383732071,0.0,0.0,0.0,-0.0001800000000000468,0.0006982836100040612,4.9376107582529415e-05
PHE 783,R PHE 783,0.0,0.0,0.0,-0.0001399999999999846,0.00034698703145791135,2.45356882927679e-05,-0.16966499999999995,0.08354407683971395,0.005907458326133172,0.16956999999999997,0.08349655741406345,0.0059040981953216165,0.0,0.0,0.0,-0.000234999999999852,0.0006631553362523348,4.689216352440711e-05
VAL 784,R VAL 784,0.0,0.0,0.0,-0.00011500000000000954,0.0003190219428190119,2.255825791146303e-05,0.33552000000000004,0.06036861436210035,0.004268705658627676,-0.3354200000000001,0.06038396807100293,0.004269791329795814,0.0,0.0,0.0,-1.4999999999977254e-05,0.0007104751930927201,5.023818269006841e-05
GLU 785,R GLU 785,0.0,0.0,0.0,-0.0002049999999999941,0.00040370162248867743,2.8546015483775545e-05,63.22175500000001,0.6544642045017329,0.046277607704703475,-63.22123000000001,0.6543057596385397,0.04626640396098266,0.0,0.0,0.0,0.00032000000000380167,0.0007794870107971685,5.5118055118150946e-05
TRP 786,R TRP 786,0.0,0.0,0.0,-0.0002549999999999697,0.0004358612164438985,3.082004218036982e-05,0.7289649999999999,0.10249816473966962,0.007247714734659626,-0.7288749999999999,0.10253589310578033,0.007250382533011624,0.0,0.0,0.0,-0.00016500000000014837,0.0007535084604700997,5.328109420798431e-05
ILE 787,R ILE 787,0.0,0.0,0.0,-0.00025500000000000246,0.00043586121644395445,3.082004218037377e-05,-0.250005,0.0695119772053711,0.004915239045560262,0.24999999999999997,0.06948064478687559,0.004913023509001347,0.0,0.0,0.0,-0.0002599999999998559,0.0006945502141673356,4.911211663122919e-05
PRO 788,R PRO 788,0.0,0.0,0.0,-0.00031500000000000305,0.0004645158770160652,3.28462326606876e-05,-0.30523500000000015,0.0700411291670821,0.004952655739600664,0.3053400000000002,0.06995823325384823,0.004946794113362631,0.0,0.0,0.0,-0.0002099999999999813,0.0007251896303726954,5.127865052826988e-05
ASN 789,R ASN 789,0.0,0.0,0.0,-0.00030999999999999805,0.0004624932431938843,3.2703210851535466e-05,0.17677000000000034,0.3566096424663813,0.025216109642448845,-0.17675000000000005,0.356534833501581,0.025210819849818458,0.0,0.0,0.0,-0.0002899999999995373,0.0007112664760831849,5.0294134846907935e-05
ASN 790,R ASN 790,0.0,0.0,0.0,-0.00018999999999999795,0.00039230090491865644,2.77398630133601e-05,-0.04189499999999995,0.11043493095483897,0.00780892885580348,0.04192000000000002,0.11046000905305049,0.007810702145133943,0.0,0.0,0.0,-0.00016499999999982861,0.0006765907182332309,4.7842188495059426e-05
VAL 791,R VAL 791,0.0,0.0,0.0,-0.00024000000000000797,0.0004270831300812667,3.0199337741084005e-05,0.5257550000000003,0.04550928449228573,0.0032179923671443026,-0.5255850000000005,0.045482334757568445,0.0032160867331273253,0.0,0.0,0.0,-6.99999999998968e-05,0.000667158152164847,4.717520535196498e-05
LYS 792,R LYS 792,0.0,0.0,0.0,-0.0002599999999999736,0.00043863424398918175,3.10161248385385e-05,-71.73516,0.6238155852493769,0.04411042305396892,71.73021500000002,0.6233215372295391,0.04407548858346301,0.0,0.0,0.0,-0.0052049999999943,0.000950249967112617,6.719281955676252e-05
THR 793,R THR 793,0.0,0.0,0.0,-0.00015499999999999737,0.00036190468358394533,2.5590525590537954e-05,0.5832900000000002,0.06820033650943351,0.0048224920425024905,-0.5830500000000004,0.06812398623098408,0.004817093262538783,0.0,0.0,0.0,8.50000000001616e-05,0.0007125833284609059,5.038725037151875e-05
ALA 794,R ALA 794,0.0,0.0,0.0,-0.00015500000000001624,0.00036190468358398935,2.5590525590541068e-05,-0.3936049999999998,0.0352947442971346,0.00249571530327491,0.3934649999999996,0.03524413107171464,0.0024921364077836925,0.0,0.0,0.0,-0.00029500000000002636,0.000691357360559679,4.8886347787498195e-05
VAL 795,R VAL 795,0.0,0.0,0.0,-0.00017000000000000793,0.0003756327994198765,2.656124997058809e-05,0.40886499999999953,0.040463771141605896,0.0028612206966610056,-0.40865,0.04049910492838159,0.0028637191726844148,0.0,0.0,0.0,4.499999999979909e-05,0.0006949640278462963,4.9141377677083275e-05
CYS 796,R CYS 796,0.0,0.0,0.0,-0.0001800000000000046,0.00038418745424598075,2.7166155414412944e-05,-0.2730299999999999,0.12112550969965039,0.008564866928329973,0.27292999999999995,0.12109808049676109,0.008562927390793416,0.0,0.0,0.0,-0.0002799999999999492,0.0006645299090333209,4.698936049787408e-05
ASP 797,R ASP 797,0.0,0.0,0.0,-0.000160000000000009,0.0003666060555964879,2.5922962793632905e-05,68.12637000000001,0.6020827460547441,0.042573679257072755,-68.12127499999995,0.6017951639729413,0.04255334413305371,0.0,0.0,0.0,0.004934999999999903,0.0007488491169780796,5.295162887007582e-05
ILE 798,R ILE 798,0.0,0.0,0.0,-0.00010500000000000786,0.0003065534211194096,2.1676600286946992e-05,0.020040000000000006,0.05577345605214006,0.0039437788984678125,-0.020009999999999993,0.05572862729334,0.003940609026533842,0.0,0.0,0.0,-7.500000000000284e-05,0.0006552671211046521,4.633438248216861e-05
PRO 799,R PRO 799,0.0,0.0,0.0,-0.00011499999999998733,0.0003190219428189503,2.2558257911458676e-05,0.06562999999999988,0.04873492690053002,0.003446079729199547,-0.06557999999999992,0.048784358148898546,0.003449575046291937,0.0,0.0,0.0,-6.499999999977746e-05,0.0007076545767533653,5.0038734996000075e-05
PRO 800,R PRO 800,0.0,0.0,0.0,-7.999999999998675e-05,0.00027129319932496575,1.9183326093247696e-05,0.28392,0.05767732310015756,0.0040784026284808915,-0.28383,0.05770252247519161,0.004080184493377715,0.0,0.0,0.0,9.999999999870113e-06,0.0006323764701503997,4.471576903061599e-05
ARG 801,R ARG 801,0.0,0.0,0.0,-9.999999999999842e-05,0.0002999999999999953,2.1213203435596092e-05,-55.88924500000001,1.069109080015041,0.07559742803067467,55.888174999999954,1.0689167340718384,0.07558382711859744,0.0,0.0,0.0,-0.001169999999999618,0.000707884171317184,5.005496978330005e-05
GLY 802,R GLY 802,0.0,0.0,0.0,-2.500000000000169e-05,0.0001561249499599705,1.1039701082910553e-05,-0.12755500000000006,0.0925885898747789,0.006547001976095627,0.12743000000000004,0.09260461705552267,0.006548135268914349,0.0,0.0,0.0,-0.00015000000000001012,0.0005454356057317997,3.856812155135477e-05
LEU 803,R LEU 803,0.0,0.0,0.0,-6.999999999999784e-05,0.00025514701644345364,1.804161855266816e-05,0.10749999999999987,0.07258291810061104,0.005132387358724987,-0.10745499999999991,0.07262663406079081,0.005135478543913907,0.0,0.0,0.0,-2.500000000006608e-05,0.000619979838381938,4.383919479188081e-05
LYS 804,R LYS 804,0.0,0.0,0.0,-8.000000000000007e-05,0.000271293199325011,1.9183326093250898e-05,-60.053305,1.5114031335073033,0.10687234048096109,60.051265,1.510993277541312,0.10684335928767487,0.0,0.0,0.0,-0.0021199999999995,0.0007652450587865764,5.4110997033748635e-05
MET 805,R MET 805,0.0,0.0,0.0,-0.00010000000000002895,0.00030000000000008687,2.1213203435602567e-05,-0.37107999999999974,0.18361417047711792,0.012983482506631285,0.3710049999999998,0.18352445334341713,0.01297713854726844,0.0,0.0,0.0,-0.00017499999999992467,0.0005952940449894711,4.2093645601202474e-05
SER 806,R SER 806,0.0,0.0,0.0,-6.999999999997675e-05,0.0002551470164433767,1.8041618552662723e-05,0.5501499999999997,0.07813749100144042,0.005525154975202135,-0.5499899999999998,0.07812464335918737,0.0055242465097061965,0.0,0.0,0.0,8.999999999994763e-05,0.000601581249707793,4.2538218110305816e-05
ALA 807,R ALA 807,0.0,0.0,0.0,-4.0000000000004476e-05,0.00019595917942267618,1.3856406460552569e-05,-0.38367000000000007,0.021793602272224776,0.001541040395317269,0.3835799999999999,0.021737607964079135,0.0015370809998175058,0.0,0.0,0.0,-0.00012999999999999123,0.0006108191221630222,4.319143433598872e-05
THR 808,R THR 808,0.0,0.0,0.0,-8.499999999999064e-05,0.0002788816953476561,1.9719913792912847e-05,0.17134500000000055,0.05987533695103554,0.004233825678390669,-0.17131000000000005,0.05982093195529455,0.0042299786642487815,0.0,0.0,0.0,-4.99999999994194e-05,0.0006910137480539632,4.8862050714208976e-05
PHE 809,R PHE 809,0.0,0.0,0.0,-0.00012000000000001343,0.00032496153618547484,2.297825058615469e-05,-0.26608999999999994,0.041327737658865916,0.0029223123549682742,0.26598999999999995,0.04127917029204929,0.002918878123526233,0.0,0.0,0.0,-0.0002200000000001001,0.000617737808459647,4.36806593357133e-05
ILE 810,R ILE 810,0.0,0.0,0.0,-9.50000000000073e-05,0.0002932149382279375,2.0733427116616922e-05,0.34082999999999997,0.03852364338948223,0.0027240329476715197,-0.34073999999999993,0.0385464965982648,0.0027256489135617226,0.0,0.0,0.0,-5.000000000014992e-06,0.0006745183466740578,4.7695649696796474e-05
GLY 811,R GLY 811,0.0,0.0,0.0,-5.999999999998895e-05,0.00023748684174071464,1.6792855623743573e-05,-0.25639999999999974,0.07002021136786207,0.004951176627833065,0.2563750000000001,0.07007755971065156,0.004955231768040691,0.0,0.0,0.0,-8.499999999995928e-05,0.0006765907182336464,4.78421884950888e-05
ASN 812,R ASN 812,0.0,0.0,0.0,-7.999999999998008e-05,0.0002712931993249432,1.91833260932461e-05,-0.2664249999999991,0.06663088154151943,0.004711514817444595,0.26637500000000014,0.06663568394636567,0.004711854398747872,0.0,0.0,0.0,-0.00012999999999955492,0.0006025777958075905,4.2608684560799e-05
SER 813,R SER 813,0.0,0.0,0.0,-4.999999999999893e-05,0.00021794494717702903,1.541103500742211e-05,-0.22104999999999997,0.06415222131773816,0.004536247072195285,0.22096499999999988,0.0640654647606653,0.004530112457213423,0.0,0.0,0.0,-0.0001350000000000473,0.0006138200061907599,4.340362888054549e-05
THR 814,R THR 814,0.0,0.0,0.0,-6.499999999998841e-05,0.000246525860712377,1.7432010784757207e-05,-0.30254000000000003,0.07882523961270284,0.005573786145879664,0.30252500000000015,0.07883583813850073,0.005574535574825891,0.0,0.0,0.0,-8.000000000006668e-05,0.0006352952069709158,4.4922154890444574e-05
ALA 815,R ALA 815,0.0,0.0,0.0,-1.9999999999997796e-05,0.0001399999999999846,9.899494936610575e-06,-0.35211000000000003,0.016548048223276338,0.0011701237114080697,0.3520900000000001,0.016549377631798,0.0011702177147861331,0.0,0.0,0.0,-3.999999999997561e-05,0.0006232174580352227,4.4068129073054855e-05
ILE 816,R ILE 816,0.0,0.0,0.0,-3.0000000000005578e-05,0.00017058722109235152,1.206233808181706e-05,-0.39861,0.029169468627316026,0.0020625929069983417,0.3984849999999999,0.02917601369275722,0.002063055713014019,0.0,0.0,0.0,-0.00015500000000005622,0.0006090771708083031,4.306825977444682e-05
GLN 817,R GLN 817,0.0,0.0,0.0,-5.0000000000012254e-05,0.00021794494717708711,1.541103500742622e-05,-0.2535900000000002,0.19979787761635545,0.014127843412920485,0.25355000000000005,0.19983007156081395,0.01413011986856446,0.0,0.0,0.0,-9.000000000021658e-05,0.0006015812497070444,4.2538218110252886e-05
GLU 818,R GLU 818,0.0,0.0,0.0,-1.9999999999996688e-05,0.0001399999999999768,9.899494936610025e-06,51.84398500000001,0.5941207661521236,0.042010682258991364,-51.84386500000001,0.5941123856425687,0.04201008966747776,0.0,0.0,0.0,0.00010000000000005117,0.000624499799840387,4.415880433167792e-05
LEU 819,R LEU 819,0.0,0.0,0.0,-1.9999999999997796e-05,0.0001399999999999846,9.899494936610575e-06,-0.40433500000000017,0.022722516916039957,0.0016067245796957891,0.4043400000000003,0.02274146873004708,0.0016080646753158113,0.0,0.0,0.0,-1.4999999999825152e-05,0.0006362193018135006,4.498749826340969e-05
PHE 820,R PHE 820,0.0,0.0,0.0,-4.499999999999949e-05,0.00020730412441627641,1.4658615214268878e-05,-0.3562849999999998,0.032830226545062055,0.002321447581790398,0.35629999999999995,0.03280182921728626,0.002319439587486614,0.0,0.0,0.0,-2.999999999986791e-05,0.0006473793323854194,4.5776631592975e-05
LYS 821,R LYS 821,0.0,0.0,0.0,-2.0000000000004457e-05,0.00014000000000003119,9.89949493661387e-06,-51.36107499999999,0.84857996050772,0.06000366444540215,51.36092500000001,0.8484956036273549,0.059997699513187557,0.0,0.0,0.0,-0.00016999999999882222,0.0005666568626595777,4.006869101924815e-05
ARG 822,R ARG 822,0.0,0.0,0.0,-2.4999999999999466e-05,0.00015612494995995664,1.1039701082909573e-05,-50.43632000000002,0.3685860111256384,0.026062966791743913,50.436105000000026,0.3685384294378587,0.026059602258334983,0.0,0.0,0.0,-0.00024000000000071965,0.0005936328831880433,4.1976183723758706e-05
ILE 823,R ILE 823,0.0,0.0,0.0,-5.0000000000001154e-05,0.0002179449471770387,1.5411035007422795e-05,-0.3763050000000001,0.02372492307679699,0.001677605399073236,0.3763200000000002,0.02373431271387135,0.0016782693466780522,0.0,0.0,0.0,-3.5000000000011686e-05,0.0006736282357501694,4.7632709349767504e-05
SER 824,R SER 824,0.0,0.0,0.0,-1.9999999999997796e-05,0.0001399999999999846,9.899494936610575e-06,-0.36211,0.0926936777779365,0.0065544328129899685,0.36208999999999997,0.09270863983469925,0.006555490790169712,0.0,0.0,0.0,-3.999999999993967e-05,0.0005642694391865084,3.9899874686511025e-05
GLU 825,R GLU 825,0.0,0.0,0.0,-2.0000000000004457e-05,0.0001400000000000312,9.899494936613872e-06,48.49512500000001,0.47029107941054893,0.033254601138274026,-48.49495000000002,0.4702397340699962,0.03325097047442531,0.0,0.0,0.0,0.00015500000000045588,0.0005576513247562022,3.943190332727722e-05
GLN 826,R GLN 826,0.0,0.0,0.0,-1.000000000000334e-05,9.949874371069522e-05,7.035623639737493e-06,-0.03255499999999991,0.14008571295817476,0.009905555758007759,0.03258500000000002,0.14003357731272892,0.009901869211164128,0.0,0.0,0.0,2.0000000000379713e-05,0.0005381449618826687,3.805259518086112e-05
PHE 827,R PHE 827,0.0,0.0,0.0,-1.000000000000334e-05,9.949874371069522e-05,7.035623639737493e-06,-0.31989499999999993,0.023642207489993718,0.001671756523839394,0.3198499999999999,0.023691506917037194,0.0016752425197564995,0.0,0.0,0.0,-5.4999999999640894e-05,0.0005932748098474746,4.195086411503088e-05
THR 828,R THR 828,0.0,0.0,0.0,-5.00000000000167e-06,7.053367989835297e-05,4.987484335816666e-06,-0.39771,0.03358684117329116,0.0023749483152269717,0.39770500000000003,0.033591784337839395,0.0023752978497442296,0.0,0.0,0.0,-1.0000000000047748e-05,0.0005830094338856961,4.122499241963059e-05
ALA 829,R ALA 829,0.0,0.0,0.0,0.0,0.0,0.0,-0.19509,0.02543426625637161,0.0017984742144384548,0.195015,0.025385719903126658,0.0017950414688803166,0.0,0.0,0.0,-7.50000000000517e-05,0.0006319612329883855,4.468640732930991e-05
MET 830,R MET 830,0.0,0.0,0.0,-5.000000000006111e-06,7.053367989841563e-05,4.9874843358210965e-06,-0.3004250000000001,0.11344709945608884,0.00802192133313451,0.3004000000000002,0.11342464458837788,0.008020333534211603,0.0,0.0,0.0,-2.9999999999884564e-05,0.0006157109711544846,4.353734029542908e-05
PHE 831,R PHE 831,0.0,0.0,0.0,-3.4999999999993925e-05,0.00018377975949485916,1.2995191418364771e-05,-0.2535399999999998,0.02806507438080428,0.0019845004409171554,0.2535250000000001,0.028057964555539976,0.0019839977003514113,0.0,0.0,0.0,-4.999999999983018e-05,0.0005809475019312615,4.107919181289799e-05
ARG 832,R ARG 832,0.0,0.0,0.0,-2.5000000000002244e-05,0.00015612494995997396,1.1039701082910798e-05,-47.435159999999996,0.8723412488240477,0.06168384125522255,47.435064999999994,0.8723676637608891,0.06168570907331907,0.0,0.0,0.0,-0.0001199999999991519,0.0005706137047055268,4.0348482003525615e-05
ARG 833,R ARG 833,0.0,0.0,0.0,0.0,0.0,0.0,-43.93217499999998,0.41759094144443404,0.029528138645743378,43.93213000000001,0.4175768110176943,0.029527139473686504,0.0,0.0,0.0,-4.5000000000783305e-05,0.0005224700948398742,3.6944214702845364e-05
LYS 834,R LYS 834,0.0,0.0,0.0,-5.000000000000005e-06,7.053367989832949e-05,4.9874843358150055e-06,-45.18840999999998,0.4662827596023839,0.03297117012652224,45.188374999999986,0.46633839041673203,0.03297510381912909,0.0,0.0,0.0,-4.0000000000972594e-05,0.0005817215828897519,4.113392760239158e-05
ALA 835,R ALA 835,0.0,0.0,0.0,-5.0000000000005595e-06,7.053367989833732e-05,4.9874843358155595e-06,0.24561499999999994,0.01824545902409752,0.0012901487801800645,-0.245535,0.018202164019697712,0.0012870873610598037,0.0,0.0,0.0,7.500000000003393e-05,0.0005651327277728176,3.996091840786104e-05
PHE 836,R PHE 836,0.0,0.0,0.0,0.0,0.0,0.0,0.14107999999999998,0.03958855390134888,0.0027993334921012944,-0.14102499999999998,0.03955849308302816,0.0027972078712530345,0.0,0.0,0.0,5.500000000001393e-05,0.0006495960283130967,4.5933375665203916e-05
LEU 837,R LEU 837,0.0,0.0,0.0,-9.999999999994458e-06,9.949874371060685e-05,7.035623639731245e-06,0.09265000000000026,0.028069333800430873,0.0019848016273673434,-0.09261500000000003,0.028068252083091938,0.001984725138400775,0.0,0.0,0.0,2.500000000026148e-05,0.0005868347297152674,4.149548168174403e-05
HIP 838,R HIP 838,0.0,0.0,0.0,0.0,0.0,0.0,-43.33577499999999,0.24867907909060477,0.01758426631641924,43.335730000000005,0.24864057814551258,0.017581543888483563,0.0,0.0,0.0,-4.49999999994688e-05,0.0005856406748176963,4.141104925022588e-05
TRP 839,R TRP 839,0.0,0.0,0.0,-9.999999999994458e-06,9.949874371060685e-05,7.035623639731245e-06,0.0342,0.03208052368649864,0.002268435584273885,-0.03415500000000003,0.032075083398176864,0.002268050897797491,0.0,0.0,0.0,3.500000000022041e-05,0.0005601562282075956,3.960902674894701e-05
TYR 840,R TYR 840,0.0,0.0,0.0,-1.5000000000000568e-05,0.0001215524578114368,8.595056718835869e-06,-0.07483999999999998,0.03331657845577787,0.0023558378552014166,0.07482,0.03332908039535442,0.002356721875826673,0.0,0.0,0.0,-3.500000000000281e-05,0.000560156228207946,3.9609026748971785e-05
THR 841,R THR 841,0.0,0.0,0.0,-9.999999999998898e-06,9.949874371065103e-05,7.035623639734369e-06,0.07136999999999999,0.1112597101380369,0.007867249551145556,-0.07140999999999996,0.11127174798662956,0.007868100755582632,0.0,0.0,0.0,-4.9999999999990055e-05,0.0005361902647381094,3.791437722025273e-05
GLY 842,R GLY 842,0.0,0.0,0.0,-5.0000000000005595e-06,7.053367989833732e-05,4.9874843358155595e-06,-0.007545000000000055,0.03178754433736583,0.002247718815821942,0.007555000000000027,0.03180419744310495,0.0022488963682215364,0.0,0.0,0.0,4.999999999992788e-06,0.0005522454164589425,3.904964788573072e-05
GLU 843,R GLU 843,0.0,0.0,0.0,-5.00000000000167e-06,7.053367989835297e-05,4.987484335816666e-06,45.93710000000001,0.2553498188705721,0.018055958849813817,-45.936975000000004,0.25530296585598417,0.018052645841380402,0.0,0.0,0.0,0.00011999999999957822,0.0005878775382692809,4.1569219381746264e-05
GLY 844,R GLY 844,0.0,0.0,0.0,-1.5000000000000568e-05,0.00012155245781143678,8.595056718835867e-06,0.17754499999999995,0.050933858826914154,0.003601567696850929,-0.17748999999999981,0.05095998332024887,0.0036034149774901328,0.0,0.0,0.0,4.000000000011106e-05,0.0005370288632838799,3.797367509209348e-05
MET 845,R MET 845,0.0,0.0,0.0,-1.4999999999996128e-05,0.00012155245781140079,8.595056718833323e-06,-0.32409499999999997,0.06574462696677164,0.004648847155478418,0.32411000000000006,0.06568202113211777,0.004644420254455859,0.0,0.0,0.0,6.88338275267597e-17,0.0005385164807135766,3.807886552932847e-05
ASP 846,R ASP 846,0.0,0.0,0.0,-5.00000000000167e-06,7.053367989835297e-05,4.987484335816666e-06,47.595160000000014,0.4669994051369771,0.03302184461824403,-47.59504000000002,0.46698379886157465,0.033020741087927415,0.0,0.0,0.0,0.00011500000000268073,0.0005931062299444258,4.193894371576912e-05
GLU 847,R GLU 847,0.0,0.0,0.0,-1.9999999999998907e-05,0.00013999999999999234,9.899494936611124e-06,46.18939500000006,0.32533777673349584,0.02300485481044099,-46.18929000000003,0.3252757228851417,0.023000466940743997,0.0,0.0,0.0,8.499999999905583e-05,0.0005811841360564993,4.1095924372359566e-05
MET 848,R MET 848,0.0,0.0,0.0,-1.0000000000001119e-05,9.949874371067313e-05,7.035623639735931e-06,0.22602000000000008,0.10834431041822168,0.007661099659970486,-0.22603999999999996,0.10831582709835182,0.007659085585107417,0.0,0.0,0.0,-3.0000000000041106e-05,0.0006157109711545599,4.35373402954344e-05
GLU 849,R GLU 849,0.0,0.0,0.0,-2.9999999999990036e-05,0.00017058722109226316,1.2062338081810813e-05,50.1585,0.44716593117197817,0.03161940622473027,-50.15829999999997,0.44714107394187275,0.031617648553133364,0.0,0.0,0.0,0.00016999999999825377,0.0006091797764206115,4.307551508687192e-05
PHE 850,R PHE 850,0.0,0.0,0.0,-1.500000000000945e-05,0.00012155245781150876,8.595056718840956e-06,0.27735999999999983,0.03815455936058043,0.0026979347657051086,-0.27739500000000006,0.03816423685860841,0.0026986190681531587,0.0,0.0,0.0,-5.000000000002558e-05,0.0006224949798994443,4.401704215414806e-05
THR 851,R THR 851,0.0,0.0,0.0,-2.4999999999997247e-05,0.00015612494995994277,1.1039701082908593e-05,0.14877500000000035,0.10198938363869088,0.007211738477995464,-0.14878,0.10206160688525324,0.00721684543273582,0.0,0.0,0.0,-2.9999999999577033e-05,0.0006550572494065515,4.631954231207801e-05
GLU 852,R GLU 852,0.0,0.0,0.0,-1.9999999999995577e-05,0.00013999999999996906,9.899494936609478e-06,52.19125999999997,0.6759117193851326,0.047794176026068606,-52.19098999999997,0.6758858852668199,0.04779234927804412,0.0,0.0,0.0,0.00025000000000190424,0.0006304760106459485,4.458138625031921e-05
ALA 853,R ALA 853,0.0,0.0,0.0,-1.9999999999993358e-05,0.0001399999999999535,9.899494936608376e-06,0.3011799999999999,0.03406167347621152,0.002408524029359113,-0.30115500000000006,0.03405335482738681,0.002407935812059687,0.0,0.0,0.0,4.999999999972249e-06,0.0005873457244246988,4.1531614464162975e-05
GLU 854,R GLU 854,0.0,0.0,0.0,-2.5000000000003908e-05,0.00015612494995998437,1.1039701082911535e-05,49.86591000000003,0.434184456076697,0.030701477317762512,-49.865770000000026,0.43414575559139723,0.030698740780203446,0.0,0.0,0.0,0.00011500000000012278,0.0005401620127322036,3.8195222214231536e-05
SER 855,R SER 855,0.0,0.0,0.0,-1.9999999999997796e-05,0.0001399999999999846,9.899494936610575e-06,0.2818449999999999,0.10390986947831292,0.007347537334032412,-0.28183,0.10387083854480039,0.007344777430256137,0.0,0.0,0.0,-5.000000000011939e-06,0.0005957977844873321,4.212926536269137e-05
ASN 856,R ASN 856,0.0,0.0,0.0,-2.9999999999994475e-05,0.0001705872210922884,1.2062338081812597e-05,0.6810600000000008,0.08497185651732109,0.006008417595340807,-0.6810499999999996,0.08499910293644554,0.006010344208113402,0.0,0.0,0.0,-1.9999999999136265e-05,0.0006321392251706725,4.4698993277219234e-05
MET 857,R MET 857,0.0,0.0,0.0,-4.000000000000004e-05,0.00019595917942265444,1.385640646055103e-05,0.3101049999999999,0.1372213685072409,0.009703016019516819,-0.31005000000000005,0.13723919811773835,0.009704276763365686,0.0,0.0,0.0,1.4999999999953661e-05,0.000636219301813367,4.4987498263400254e-05
ASN 858,R ASN 858,0.0,0.0,0.0,-2.5000000000001133e-05,0.00015612494995996702,1.1039701082910309e-05,0.32032499999999975,0.12550824425112436,0.008874773060478755,-0.3203049999999999,0.12544274381166887,0.008870141479987787,0.0,0.0,0.0,-4.9999999998462385e-06,0.0006204635363982652,4.387339740661996e-05
ASP 859,R ASP 859,0.0,0.0,0.0,-4.000000000000781e-05,0.0001959591794226925,1.3856406460553723e-05,55.25239,0.746502537102057,0.05278570061578268,-55.251974999999966,0.7465098890034252,0.05278622047371388,0.0,0.0,0.0,0.0003749999999968168,0.0006359048670960992,4.49652643713182e-05
LEU 860,R LEU 860,0.0,0.0,0.0,-2.5000000000003908e-05,0.00015612494995998437,1.1039701082911535e-05,0.37585999999999986,0.029949797995979736,0.002117770525812454,-0.37578000000000017,0.029914738842247844,0.002115291469277806,0.0,0.0,0.0,5.4999999999816304e-05,0.0005495225200118387,3.885711003150914e-05
VAL 861,R VAL 861,0.0,0.0,0.0,-7.000000000001227e-05,0.0002551470164435062,1.804161855267188e-05,0.3820700000000001,0.03657492447018697,0.0025862377114254996,-0.3820299999999998,0.03656294709128481,0.0025853907828412444,0.0,0.0,0.0,-3.000000000015046e-05,0.0006317436188833678,4.4671019688375916e-05
SER 862,R SER 862,0.0,0.0,0.0,-3.0000000000005578e-05,0.00017058722109235152,1.206233808181706e-05,0.3099399999999999,0.14453219848877988,0.010219969765121632,-0.3099899999999999,0.14452992735070488,0.010219809171408249,0.0,0.0,0.0,-7.999999999993429e-05,0.0005688585061331323,4.02243707222387e-05
GLU 863,R GLU 863,0.0,0.0,0.0,-9.500000000000286e-05,0.00029321493822792377,2.0733427116615953e-05,59.288645000000024,0.4957840547789649,0.03505722671383688,-59.28811000000002,0.4957689561671042,0.03505615908075356,0.0,0.0,0.0,0.0004399999999961324,0.0007045565981513652,4.9819674828255564e-05
TYR 864,R TYR 864,0.0,0.0,0.0,-9.000000000002562e-05,0.0002861817604251651,2.023610634485382e-05,0.23165,0.06008916291645261,0.004248945457404686,-0.2315599999999999,0.060123925354221765,0.0042514035329524,0.0,0.0,0.0,-1.0935696792557792e-16,0.0006557438524303302,4.636809247748772e-05
GLN 865,R GLN 865,0.0,0.0,0.0,-5.499999999999838e-05,0.00022798026230355328,1.6120638945153034e-05,0.055710000000000336,0.1448468360027245,0.010242217997094225,-0.05568500000000001,0.14491016449856095,0.010246695997979054,0.0,0.0,0.0,-2.999999999961034e-05,0.0005992495306636028,4.237334067550895e-05
GLN 866,R GLN 866,0.0,0.0,0.0,-6.500000000000228e-05,0.00024652586071242965,1.7432010784760927e-05,0.4061099999999998,0.3929691945941822,0.02778711822949622,-0.40608,0.3929520372768157,0.02778590502395054,0.0,0.0,0.0,-3.5000000000309225e-05,0.0006354329232888714,4.493189290467522e-05
TYR 867,R TYR 867,0.0,0.0,0.0,-0.0001450000000000129,0.0003521008378291964,2.4897289009048964e-05,0.3144500000000001,0.05827081173280391,0.004120368612151028,-0.314385,0.05821929899096991,0.004116726111244195,0.0,0.0,0.0,-8.000000000013067e-05,0.0006431174076327129,4.5475268003620436e-05
GLN 868,R GLN 868,0.0,0.0,0.0,-7.500000000000395e-05,0.0002633913438213324,1.8624580532190157e-05,0.41519999999999996,0.22192660949061546,0.0156925810496553,-0.4152049999999998,0.2218603231202013,0.01568789389545329,0.0,0.0,0.0,-7.999999999995566e-05,0.0005946427498925899,4.204759208324665e-05
ASP 869,R ASP 869,0.0,0.0,0.0,-7.999999999999841e-05,0.0002712931993250054,1.91833260932505e-05,117.26974999999999,1.192735170733738,0.08433911273855206,-117.269365,1.192695242623497,0.08433628939480092,0.0,0.0,0.0,0.00030500000000671434,0.0007014092956315626,4.959712693283577e-05
gtp 870,R gtp 870,0.0,0.0,0.0,-3.5000000000011686e-05,0.00018377975949495243,1.2995191418371366e-05,193.25553999999994,0.918606340295165,0.06495527724636684,-193.25466500000005,0.9186113556596471,0.06495563188619038,0.0,0.0,0.0,0.0008399999999920738,0.0005953150426441678,4.2095130359604976e-05
Mg+ 871,R Mg+ 871,0.0,0.0,0.0,-5.00000000000167e-06,7.053367989835297e-05,4.987484335816666e-06,-95.83207999999999,0.42710288409474717,0.030200734560772775,95.83166999999997,0.4270812699046279,0.030199206206732457,0.0,0.0,0.0,-0.0004150000000001342,0.0005502499432108762,3.890854661919232e-05
MET 872,L MET   1,0.0,0.0,0.0,-4.999999999997229e-06,7.053367989829033e-05,4.9874843358122365e-06,-45.456154999999974,0.3343470666505624,0.023641907809844324,45.45611000000002,0.33437676040547715,0.023644007475390236,0.0,0.0,0.0,-4.999999999967031e-05,0.0005634713834779378,3.984344362618154e-05
ARG 873,L ARG   2,0.0,0.0,0.0,-2.000000000001112e-05,0.00014000000000007786,9.89949493661717e-06,-45.504964999999956,0.2819621672844588,0.01993773605248965,45.50488999999996,0.28188538079207276,0.019932306427542682,0.0,0.0,0.0,-9.500000000130627e-05,0.0006131680030821183,4.3357525298597973e-05
GLU 874,L GLU   3,0.0,0.0,0.0,-9.999999999998898e-06,9.949874371065103e-05,7.035623639734369e-06,46.88924,0.3521018636724467,0.024897361547120838,-46.88909,0.35210561185573175,0.024897626583702634,0.0,0.0,0.0,0.00014000000000045533,0.0005660388679246455,4.0024992192467334e-05
CYS 875,L CYS   4,0.0,0.0,0.0,-3.0000000000005578e-05,0.00017058722109235152,1.206233808181706e-05,0.006234999999999999,0.07582525815979792,0.00536165542300137,-0.006199999999999998,0.07583666659340982,0.005362462121078339,0.0,0.0,0.0,4.9999999998595615e-06,0.00059579778448729,4.2129265362688396e-05
ILE 876,L ILE   5,0.0,0.0,0.0,-5.500000000001393e-05,0.00022798026230361768,1.6120638945157588e-05,-0.07818000000000007,0.04038771595423529,0.002855842782787589,0.07821,0.040400939345515134,0.0028567778177520146,0.0,0.0,0.0,-2.5000000000128252e-05,0.0006118619125258647,4.326517074968091e-05
SER 877,L SER   6,0.0,0.0,0.0,-5.000000000001004e-05,0.00021794494717707744,1.5411035007425536e-05,-0.05097500000000002,0.060287348382558587,0.004262959286106301,0.05094499999999998,0.06030134306132829,0.00426394885933216,0.0,0.0,0.0,-8.000000000001832e-05,0.0005418486873658044,3.831448812133898e-05
ILE 878,L ILE   7,0.0,0.0,0.0,-4.500000000000615e-05,0.00020730412441630712,1.465861521427105e-05,-0.10768999999999998,0.045969053720954355,0.0032505029610815517,0.10765500000000004,0.046052752089315904,0.003256421329465822,0.0,0.0,0.0,-7.999999999977803e-05,0.0006352952069708053,4.492215489043676e-05
HID 879,L HID   8,0.0,0.0,0.0,-0.00010500000000000398,0.00030655342111939824,2.167660028694619e-05,-0.22897999999999988,0.04738332618126332,0.003350507125794537,0.2289849999999999,0.0473623772101867,0.003349025809843821,0.0,0.0,0.0,-9.999999999991571e-05,0.000648074069841007,4.582575694957402e-05
VAL 880,L VAL   9,0.0,0.0,0.0,-4.499999999999283e-05,0.00020730412441624576,1.4658615214266711e-05,-0.13572000000000006,0.03453536737896385,0.0024420192464434023,0.13570500000000005,0.03451605387352351,0.0024406535753768673,0.0,0.0,0.0,-6.0000000000048906e-05,0.0006452906321960272,4.562893818619651e-05
GLY 881,L GLY  10,0.0,0.0,0.0,-4.0000000000004476e-05,0.00019595917942267618,1.3856406460552569e-05,-0.5109099999999998,0.038849477473967005,0.0027470728967396094,0.5108450000000001,0.038820883233124194,0.002745050978579326,0.0,0.0,0.0,-0.00010499999999997733,0.0006033034062559879,4.2659992967655155e-05
GLN 882,L GLN  11,0.0,0.0,0.0,-0.0001400000000000068,0.0003469870314579663,2.4535688292771785e-05,-0.4282549999999996,0.09463736035520029,0.006691871926075706,0.42822000000000027,0.09462357845695632,0.006690897398705112,0.0,0.0,0.0,-0.0001749999999997698,0.0007241374178982929,5.1204247870679975e-05
ALA 883,L ALA  12,0.0,0.0,0.0,-4.5000000000008365e-05,0.00020730412441631737,1.4658615214271775e-05,-0.24269000000000004,0.03654208395808824,0.0025839155365452345,0.24267500000000009,0.03656377134541758,0.002585449066409914,0.0,0.0,0.0,-5.9999999999983955e-05,0.000580000000000029,4.10121933088218e-05
GLY 884,L GLY  13,0.0,0.0,0.0,-2.000000000000002e-05,0.00014000000000000012,9.899494936611673e-06,-0.3223000000000002,0.02382372766801871,0.0016845919387197604,0.3222550000000001,0.02380062971855729,0.0016829586670501929,0.0,0.0,0.0,-6.500000000005502e-05,0.0006006454861232141,4.24720496326815e-05
VAL 885,L VAL  14,0.0,0.0,0.0,-0.00010000000000000898,0.0003000000000000269,2.1213203435598328e-05,-0.409285,0.034863788879007374,0.0024652421534202256,0.40927000000000013,0.03484102610429262,0.0024636325821842833,0.0,0.0,0.0,-0.0001150000000000162,0.0006646615680178183,4.6998670193948304e-05
GLN 886,L GLN  15,0.0,0.0,0.0,-9.500000000000507e-05,0.00029321493822793065,2.073342711661644e-05,-0.6578750000000003,0.15005792006755325,0.010610697285051582,0.6578099999999999,0.15002081155626504,0.010608073317054418,0.0,0.0,0.0,-0.0001600000000000179,0.0006740919818539207,4.766550115123864e-05
ILE 887,L ILE  16,0.0,0.0,0.0,-9.000000000000118e-05,0.00028618176042508747,2.023610634484833e-05,-0.23161500000000002,0.028081253088137012,0.001985644448283736,0.23157,0.0280628776143861,0.0019843451060740573,0.0,0.0,0.0,-0.0001350000000000584,0.0006377891501114505,4.5098503301101155e-05
GLY 888,L GLY  17,0.0,0.0,0.0,-1.9999999999995577e-05,0.00013999999999996906,9.899494936609478e-06,-0.3603549999999999,0.024371068400871405,0.0017232947731017358,0.36030999999999985,0.024308103587076333,0.0017188424884206715,0.0,0.0,0.0,-6.499999999989625e-05,0.0005922626106718256,4.187929082492959e-05
ASN 889,L ASN  18,0.0,0.0,0.0,-5.0000000000007815e-05,0.00021794494717706776,1.541103500742485e-05,-0.6939649999999995,0.1255398493507142,0.00887700787850276,0.6939399999999997,0.12555308200120105,0.008877943568191993,0.0,0.0,0.0,-7.499999999833307e-05,0.0006159342497388574,4.355312847553945e-05
ALA 890,L ALA  19,0.0,0.0,0.0,-1.5000000000000568e-05,0.00012155245781143678,8.595056718835867e-06,-0.278365,0.026056703072338063,0.001842487143781459,0.27836500000000003,0.026059964984627274,0.0018427177958113927,0.0,0.0,0.0,-1.5000000000044422e-05,0.0006203023456347747,4.3861999498427077e-05
CYS 891,L CYS  20,0.0,0.0,0.0,-2.500000000000835e-05,0.0001561249499600121,1.1039701082913495e-05,-0.3925899999999998,0.033502267087470075,0.0023689680242672973,0.3925449999999998,0.033561406034315795,0.002373149779301981,0.0,0.0,0.0,-7.00000000001122e-05,0.0005788782255362121,4.093287187578912e-05
TRP 892,L TRP  21,0.0,0.0,0.0,-0.00010999999999997457,0.000312889756943168,2.2124646889832472e-05,-0.46241499999999985,0.04117186873339714,0.002911290757550751,0.4623150000000002,0.041235370436068945,0.002915781006008363,0.0,0.0,0.0,-0.00021000000000002573,0.0006825686778634377,4.826489407427729e-05
GLU 893,L GLU  22,0.0,0.0,0.0,-7.499999999999619e-05,0.00026339134382130506,1.8624580532188226e-05,53.11266500000001,0.4144286703071448,0.029304532309230608,-53.11232000000001,0.4143449741435032,0.02929861409674358,0.0,0.0,0.0,0.00026999999999844705,0.0006058877783897416,4.284273567374384e-05
LEU 894,L LEU  23,0.0,0.0,0.0,-2.9999999999998917e-05,0.00017058722109231366,1.2062338081814384e-05,-0.25709499999999996,0.025484033727024576,0.0018019933060365763,0.2570550000000001,0.02550160730228508,0.0018032359454602158,0.0,0.0,0.0,-7.000000000000838e-05,0.0006442825467135301,4.5557655778127565e-05
TYR 895,L TYR  24,0.0,0.0,0.0,-4.999999999998561e-05,0.00021794494717697097,1.5411035007418007e-05,-0.17972499999999994,0.029342109245928887,0.002074800442211281,0.17974499999999993,0.02932831353828622,0.0020738249383687414,0.0,0.0,0.0,-2.9999999999987536e-05,0.0006396092557179305,4.522720420278292e-05
CYS 896,L CYS  25,0.0,0.0,0.0,-2.4999999999999466e-05,0.00015612494995995662,1.1039701082909572e-05,-0.3336099999999999,0.03885097038685171,0.0027471784616220586,0.3336099999999999,0.03880860600433893,0.002744182847406502,0.0,0.0,0.0,-2.49999999999595e-05,0.000578251675311053,4.088856808449272e-05
LEU 897,L LEU  26,0.0,0.0,0.0,-2.0000000000002238e-05,0.00014000000000001568,9.899494936612774e-06,-0.3127949999999998,0.02083417804954182,0.0014731988579278939,0.3127700000000001,0.02088221970959634,0.0014765959162882948,0.0,0.0,0.0,-4.49999999998596e-05,0.0005941169918457933,4.201041537523132e-05
GLU 898,L GLU  27,0.0,0.0,0.0,-2.4999999999999466e-05,0.00015612494995995662,1.1039701082909572e-05,47.97869999999999,0.2999629143780324,0.021210581086118646,-47.97857999999999,0.2998812491671903,0.021204806483681296,0.0,0.0,0.0,9.50000000010931e-05,0.0006212688628939769,4.393034258923865e-05
HIP 899,L HIP  28,0.0,0.0,0.0,-2.4999999999995027e-05,0.00015612494995992891,1.1039701082907613e-05,-47.87752500000001,0.38094151699826756,0.026936632990496544,47.87737,0.38091836802614226,0.026934996110979815,0.0,0.0,0.0,-0.0001800000000020674,0.0005895761189211908,4.168932717148204e-05
GLY 900,L GLY  29,0.0,0.0,0.0,0.0,0.0,0.0,-0.1666400000000002,0.06775190329429827,0.004790783025769349,0.16659000000000007,0.067758703499993,0.00479126387292537,0.0,0.0,0.0,-5.000000000004418e-05,0.0005809475019311034,4.107919181288681e-05
ILE 901,L ILE  30,0.0,0.0,0.0,-2.4999999999997247e-05,0.00015612494995994277,1.1039701082908593e-05,0.08369000000000003,0.03963879286759373,0.002802885923472448,-0.08373999999999998,0.0396876857475969,0.002806343172172646,0.0,0.0,0.0,-7.499999999998507e-05,0.0005994789404140954,4.238956239453331e-05
GLN 902,L GLN  31,0.0,0.0,0.0,-3.999999999999948e-05,0.0001959591794226517,1.3856406460550838e-05,-0.25633499999999987,0.21186345313668417,0.01498100843985477,0.25642,0.21179160417731388,0.014975927951215577,0.0,0.0,0.0,4.49999999998596e-05,0.0005941169918455768,4.2010415375216013e-05
PRO 903,L PRO  32,0.0,0.0,0.0,-6.499999999999284e-05,0.0002465258607123938,1.7432010784758393e-05,0.12308500000000011,0.04883234353376836,0.0034529681253958663,-0.12310999999999998,0.04875210662115021,0.0034472945188944895,0.0,0.0,0.0,-8.999999999991903e-05,0.0005932115979985985,4.194639436233172e-05
ASP 904,L ASP  33,0.0,0.0,0.0,-2.9999999999998917e-05,0.00017058722109231366,1.2062338081814384e-05,51.24141499999999,0.4245083424090727,0.030017272758771616,-51.24101499999997,0.42450808564461845,0.03001725460278294,0.0,0.0,0.0,0.0003699999999999193,0.0005684188596446844,4.0193283020908074e-05
GLY 905,L GLY  34,0.0,0.0,0.0,-2.0000000000002238e-05,0.00014000000000001568,9.899494936612774e-06,-0.13720999999999994,0.03251378015549742,0.0022990714429960823,0.137155,0.032580070211710575,0.0023037588578234385,0.0,0.0,0.0,-7.499999999992735e-05,0.0005285593627967599,3.737479096932295e-05
GLN 906,L GLN  35,0.0,0.0,0.0,-2.9999999999996697e-05,0.00017058722109230103,1.206233808181349e-05,0.14250999999999953,0.22521505256087979,0.015925109089108283,-0.1425250000000001,0.2252201575681004,0.01592547006763065,0.0,0.0,0.0,-4.5000000000356976e-05,0.0005856406748162935,4.141104925012668e-05
MET 907,L MET  36,0.0,0.0,0.0,-1.5000000000002789e-05,0.00012155245781145478,8.59505671883714e-06,0.08033999999999997,0.09228387941563793,0.006525455692899922,-0.08036500000000002,0.09231458051142298,0.006527626588201869,0.0,0.0,0.0,-4.0000000000119936e-05,0.0006151422599689824,4.349712634184855e-05
PRO 908,L PRO  37,0.0,0.0,0.0,-1.5000000000001124e-05,0.0001215524578114413,8.595056718836186e-06,-0.04134000000000002,0.06921997110661059,0.004894591096302124,0.04131500000000001,0.06923543727745206,0.0048956847197302224,0.0,0.0,0.0,-3.999999999987125e-05,0.0005553377350766447,3.9268307832147384e-05
SER 909,L SER  38,0.0,0.0,0.0,0.0,0.0,0.0,-0.08922499999999996,0.15122190441533265,0.010693003407602562,0.08925999999999994,0.15124120602534216,0.010694368237535118,0.0,0.0,0.0,3.5000000000005025e-05,0.0005511578721202877,3.897274688806034e-05
ASP 910,L ASP  39,0.0,0.0,0.0,-2.5000000000001133e-05,0.00015612494995996705,1.103970108291031e-05,44.72851499999999,0.560086868062328,0.03960412224604073,-44.72846000000001,0.5600745561064562,0.039603251659292064,0.0,0.0,0.0,3.0000000000924842e-05,0.0005992495306612248,4.237334067534079e-05
LYS 911,L LYS  40,0.0,0.0,0.0,-4.999999999999449e-06,7.053367989832165e-05,4.9874843358144515e-06,-43.348470000000006,0.7079941165709003,0.050062744086746255,43.348425,0.7079280149671403,0.05005806999751966,0.0,0.0,0.0,-5.000000000094928e-05,0.0006062177826495989,4.2866070498740396e-05
THR 912,L THR  41,0.0,0.0,0.0,0.0,0.0,0.0,-0.015364999999999842,0.10655497067241906,0.007534574233160121,0.015319999999999966,0.10643114017993041,0.0075258180950644816,0.0,0.0,0.0,-4.499999999991511e-05,0.0005683088948803717,4.018550733785437e-05
ILE 913,L ILE  42,0.0,0.0,0.0,-2.999999999999614e-05,0.00017058722109229786,1.2062338081813266e-05,0.152945,0.05853607413381932,0.00413912549640621,-0.15297999999999998,0.058596754176319356,0.004143416223359657,0.0,0.0,0.0,-6.500000000018602e-05,0.0005922626106721915,4.187929082495547e-05
GLY 914,L GLY  43,0.0,0.0,0.0,0.0,0.0,0.0,-0.09948500000000006,0.14933666587613367,0.01055969691208038,0.09952499999999995,0.14934908561822532,0.01056057512046574,0.0,0.0,0.0,3.9999999999913437e-05,0.0005817215828900651,4.113392760241373e-05
GLY 915,L GLY  44,0.0,0.0,0.0,-4.999999999999449e-06,7.053367989832165e-05,4.9874843358144515e-06,0.1327000000000001,0.10567331735116493,0.007472231928948678,-0.13270500000000002,0.10566285049628373,0.007471491810542258,0.0,0.0,0.0,-9.999999999996123e-06,0.0005384236250388078,3.8072299641598396e-05
GLY 916,L GLY  45,0.0,0.0,0.0,0.0,0.0,0.0,-0.11963999999999991,0.13413802741952036,0.00948499088033299,0.119555,0.134056543946948,0.009479229128731934,0.0,0.0,0.0,-8.49999999999862e-05,0.0006146340374564089,4.346118958334932e-05
ASP 917,L ASP  46,0.0,0.0,0.0,-9.999999999999454e-06,9.949874371065656e-05,7.03562363973476e-06,44.88870500000001,0.6206131467952773,0.043883976459246285,-44.88861999999998,0.6206032191366101,0.043883274467769795,0.0,0.0,0.0,7.50000000017792e-05,0.0005651327277712265,3.996091840774854e-05
ASP 918,L ASP  47,0.0,0.0,0.0,-1.4999999999999458e-05,0.0001215524578114278,8.595056718835232e-06,45.40356500000001,0.33098802965757357,0.023404388026244435,-45.40351000000001,0.33103694642849124,0.0234078469642874,0.0,0.0,0.0,4.000000000004889e-05,0.0006151422599699398,4.349712634191626e-05
SER 919,L SER  48,0.0,0.0,0.0,0.0,0.0,0.0,0.2105850000000001,0.0472823727725248,0.0033433686418042462,-0.210655,0.047349191914962944,0.0033480934686773546,0.0,0.0,0.0,-6.999999999992471e-05,0.0005874521257090378,4.153913817113128e-05
PHE 920,L PHE  49,0.0,0.0,0.0,-2.4999999999992805e-05,0.00015612494995991504,1.1039701082906633e-05,0.19319,0.01955847386684374,0.0013829929500905084,-0.19320000000000004,0.019595152461769478,0.0013855865184101467,0.0,0.0,0.0,-3.5000000000140476e-05,0.0005601562282078067,3.960902674896194e-05
ASN 921,L ASN  50,0.0,0.0,0.0,-1.5000000000002789e-05,0.00012155245781145478,8.59505671883714e-06,0.2629050000000003,0.20919203133723793,0.01479211039287497,-0.262845,0.2092106856138089,0.014793429449421115,0.0,0.0,0.0,4.500000000042803e-05,0.0006107167919755553,4.3184198499040927e-05
THR 922,L THR  51,0.0,0.0,0.0,-5.00000000000167e-06,7.053367989835297e-05,4.987484335816666e-06,0.28703000000000023,0.062434118076577526,0.0044147588269349575,-0.2870000000000001,0.06239679478947515,0.004412119671994332,0.0,0.0,0.0,2.5000000000191536e-05,0.000627992834353989,4.440579917082659e-05
PHE 923,L PHE  52,0.0,0.0,0.0,-4.000000000000004e-05,0.00019595917942265444,1.385640646055103e-05,0.22822000000000017,0.014973363015700441,0.0010587766525569635,-0.2282350000000001,0.014963280890230786,0.0010580637386281267,0.0,0.0,0.0,-5.50000000000761e-05,0.0006340149840498273,4.483162945955137e-05
PHE 924,L PHE  53,0.0,0.0,0.0,-2.9999999999996697e-05,0.00017058722109230103,1.206233808181349e-05,-0.18662500000000015,0.034694010650253564,0.0024532370197352595,0.18666500000000003,0.03472668678408605,0.002455547571316851,0.0,0.0,0.0,9.99999999995893e-06,0.0005384236250388054,3.807229964159823e-05
SER 925,L SER  54,0.0,0.0,0.0,-9.999999999996679e-06,9.949874371062894e-05,7.035623639732807e-06,0.04309999999999988,0.15856213293217267,0.011212035943574207,-0.043055,0.15852369531082727,0.011209317993303606,0.0,0.0,0.0,3.4999999999862364e-05,0.0005232351287900247,3.69983107722443e-05
GLU 926,L GLU  55,0.0,0.0,0.0,-1.5000000000000568e-05,0.00012155245781143678,8.595056718835867e-06,47.75674999999998,0.3400192457803828,0.024042991442524406,-47.75662499999999,0.3399879032760205,0.024040775192787012,0.0,0.0,0.0,0.0001099999999991752,0.0005365631370107186,3.7940743271500574e-05
THR 927,L THR  56,0.0,0.0,0.0,-2.4999999999998914e-05,0.00015612494995995317,1.1039701082909328e-05,-0.44817,0.0649097149893602,0.004589809963386269,0.4481350000000001,0.06496627413512267,0.0045938092989369446,0.0,0.0,0.0,-5.999999999990457e-05,0.0005969924622639523,4.221374183840948e-05
GLY 928,L GLY  57,0.0,0.0,0.0,-5.000000000000005e-06,7.053367989832949e-05,4.9874843358150055e-06,-0.24937500000000007,0.047960550194925664,0.0033913230272269728,0.24939500000000006,0.04796205766019556,0.0033914296211184475,0.0,0.0,0.0,1.4999999999969482e-05,0.0005610481262779892,3.967209346631726e-05
ALA 929,L ALA  58,0.0,0.0,0.0,-1.5000000000000014e-05,0.0001215524578114323,8.59505671883555e-06,-0.04794500000000002,0.07062536353888735,0.004993967348211239,0.04784500000000004,0.07064277015378147,0.004995198181754152,0.0,0.0,0.0,-0.0001150000000001139,0.0005931062299452304,4.1938943715826016e-05
GLY 930,L GLY  59,0.0,0.0,0.0,-1.4999999999999458e-05,0.0001215524578114278,8.595056718835232e-06,-0.019589999999999965,0.0525448560755475,0.0037154824047490797,0.01955999999999998,0.052554033146848,0.003716131321683881,0.0,0.0,0.0,-4.499999999990179e-05,0.0005770398599749978,4.080287980032568e-05
LYS 931,L LYS  60,0.0,0.0,0.0,-3.500000000000281e-05,0.00018377975949490579,1.2995191418368068e-05,-51.91711499999993,0.40609364902859185,0.02871515730249071,51.91670499999993,0.40603099386820035,0.028710726913611796,0.0,0.0,0.0,-0.00044500000000113004,0.0006379459224739018,4.5109588781160353e-05
HIP 932,L HIP  61,0.0,0.0,0.0,-3.999999999999559e-05,0.00019595917942263267,1.3856406460549492e-05,-47.93785499999994,0.3222580394351082,0.022787084497644685,47.937704999999966,0.3222351284068414,0.02278546444329954,0.0,0.0,0.0,-0.0001900000000014046,0.0006737210105073392,4.7639269515759275e-05
VAL 933,L VAL  62,0.0,0.0,0.0,-3.499999999999448e-05,0.0001837797594948621,1.2995191418364978e-05,-0.31025499999999995,0.0256082013230149,0.0018107732809494153,0.31026,0.025646294079261663,0.0018134668455750326,0.0,0.0,0.0,-3.000000000000752e-05,0.000590846849868826,4.1779181418495685e-05
PRO 934,L PRO  63,0.0,0.0,0.0,-2.9999999999996697e-05,0.00017058722109230103,1.206233808181349e-05,0.111155,0.043701956191914304,0.0030901949574420034,-0.11120499999999998,0.04366111513692712,0.0030873070587487785,0.0,0.0,0.0,-7.999999999995566e-05,0.0006112282715974115,4.3220365569946245e-05
ARG 935,L ARG  64,0.0,0.0,0.0,-3.499999999998949e-05,0.00018377975949483585,1.2995191418363123e-05,-48.57169500000002,0.30846815390268634,0.02181199234046851,48.57147000000006,0.3084160486975872,0.021808307946082437,0.0,0.0,0.0,-0.0002599999999972624,0.000610245852092386,4.3150898020548906e-05
ALA 936,L ALA  65,0.0,0.0,0.0,-2.4999999999999466e-05,0.00015612494995995662,1.1039701082909572e-05,-0.06896499999999998,0.04160232896124925,0.002941728892165284,0.06898000000000001,0.04163795864352619,0.002944248291160239,0.0,0.0,0.0,-9.99999999997947e-06,0.0006556675987114193,4.636270052531446e-05
VAL 937,L VAL  66,0.0,0.0,0.0,-7.00000000000145e-05,0.0002551470164435143,1.804161855267245e-05,-0.14145000000000016,0.03761166707286468,0.00265954648389534,0.14139000000000004,0.037554732058689685,0.0026555205704343306,0.0,0.0,0.0,-0.00013000000000016443,0.0006731270311017108,4.7597268829198775e-05
PHE 938,L PHE  67,0.0,0.0,0.0,-0.00010000000000000675,0.00030000000000002025,2.1213203435597857e-05,0.0011350000000000103,0.04658730272295233,0.00329421976725901,-0.001174999999999998,0.0465620486555306,0.0032924340350263654,0.0,0.0,0.0,-0.00013999999999994017,0.0006248199740723954,4.418144406873936e-05
VAL 939,L VAL  68,0.0,0.0,0.0,-7.500000000000951e-05,0.00026339134382135184,1.8624580532191532e-05,-0.08960500000000017,0.03922026230151961,0.002773291343331962,0.08957000000000001,0.0392688820823817,0.002776729281006701,0.0,0.0,0.0,-0.00011000000000022824,0.0006228161847609544,4.403975476772045e-05
ASP 940,L ASP  69,0.0,0.0,0.0,-9.000000000000118e-05,0.00028618176042508747,2.023610634484833e-05,61.22015,0.5333335893222503,0.03771237976443244,-61.218890000000016,0.5331219165413023,0.037697412238552344,0.0,0.0,0.0,0.0011700000000011812,0.0006790434448532933,4.8015622457603704e-05
LEU 941,L LEU  70,0.0,0.0,0.0,-0.00020999999999997908,0.0004073082370882856,2.8801041647826475e-05,0.18151499999999995,0.06557796714598599,0.004637062526535531,-0.18146000000000004,0.06558451341589704,0.004637525417720089,0.0,0.0,0.0,-0.00015499999999985637,0.0007006960824776765,4.9546695147081346e-05
GLU 942,L GLU  71,0.0,0.0,0.0,-0.00019000000000000017,0.000392300904918661,2.773986301336042e-05,65.92540500000001,0.6108873308350938,0.04319625741744448,-65.92297499999998,0.6104875218880004,0.043167986655677594,0.0,0.0,0.0,0.0022400000000001798,0.0008499411744348673,6.009991680525529e-05
PRO 943,L PRO  72,0.0,0.0,0.0,-0.00013500000000000512,0.0003417235724968485,2.4163505540381434e-05,-0.3799949999999997,0.05869229059254861,0.004150171668136253,0.3798850000000001,0.05866823480385254,0.0041484706670048745,0.0,0.0,0.0,-0.0002450000000000907,0.0006670644646507461,4.716858064431166e-05
THR 944,L THR  73,0.0,0.0,0.0,-0.00021499999999999235,0.0004108223460329148,2.904952667428404e-05,-0.24306500000000003,0.17450484456025891,0.01233935589384635,0.24305499999999974,0.174470891483365,0.012336955048754965,0.0,0.0,0.0,-0.00022499999999995858,0.0006959705453536271,4.9212549212564935e-05
VAL 945,L VAL  74,0.0,0.0,0.0,-0.0001699999999999985,0.00037563279941985565,2.6561249970586617e-05,-0.224345,0.049071946924897476,0.0034699106436621354,0.2242499999999999,0.049043016832165165,0.0034678649771869977,0.0,0.0,0.0,-0.0002649999999999031,0.0006669145372534608,4.7157979176381046e-05
ILE 946,L ILE  75,0.0,0.0,0.0,-0.00010000000000000675,0.00030000000000002025,2.1213203435597857e-05,-0.35058,0.0276778539630535,0.0019571198225966087,0.3505199999999998,0.02770161728130725,0.001958800142944681,0.0,0.0,0.0,-0.00016000000000004455,0.0006199999999997511,4.384062043354834e-05
ASP 947,L ASP  76,0.0,0.0,0.0,-0.00015999999999998516,0.00036660605559643317,2.5922962793629033e-05,61.51076999999999,0.6159417887264861,0.043553661562467004,-61.50902999999997,0.6156598566590098,0.043533725954792366,0.0,0.0,0.0,0.001579999999998023,0.0007372923436474673,5.213444159100465e-05
GLU 948,L GLU  77,0.0,0.0,0.0,-0.00011500000000001231,0.00031902194281901964,2.255825791146358e-05,60.872,0.9852999086568243,0.06967122469137263,-60.87059999999994,0.9850631096565484,0.0696544804734853,0.0,0.0,0.0,0.001284999999997183,0.0007305990692583093,5.166115562011306e-05
VAL 949,L VAL  78,0.0,0.0,0.0,-7.499999999999619e-05,0.00026339134382130506,1.8624580532188226e-05,-0.23145500000000008,0.041082940194198204,0.0029050025602398925,0.23147999999999994,0.04109780529420061,0.002906053681541364,0.0,0.0,0.0,-5.000000000017435e-05,0.0006304760106457669,4.458138625030637e-05
ARG 950,L ARG  79,0.0,0.0,0.0,-0.0001449999999999818,0.00035210083782912096,2.4897289009043628e-05,-60.810700000000026,0.6382626967003341,0.045131988101521886,60.80914500000004,0.6380232785480617,0.045115058681620794,0.0,0.0,0.0,-0.001699999999999875,0.0007071067811828112,4.99999999997358e-05
THR 951,L THR  80,0.0,0.0,0.0,-5.500000000000005e-05,0.0002279802623035602,1.6120638945153525e-05,-0.013294999999999852,0.12836162968348416,0.009076537879334807,0.013315000000000023,0.12836863236398519,0.009077033043621683,0.0,0.0,0.0,-3.4999999999756336e-05,0.0005601562282079534,3.9609026748972306e-05
GLY 952,L GLY  81,0.0,0.0,0.0,-8.000000000000007e-05,0.00027129319932501096,1.9183326093250895e-05,-0.04536999999999993,0.051731451748428615,0.003657966033193855,0.04539,0.05168914682987134,0.0036549746237149157,0.0,0.0,0.0,-5.999999999993552e-05,0.0006216108107168712,4.3954521951676704e-05
THR 953,L THR  82,0.0,0.0,0.0,-5.500000000000116e-05,0.00022798026230356477,1.6120638945153847e-05,0.02148999999999985,0.11621587628202955,0.008217703420055995,-0.021514999999999954,0.11619728815682412,0.008216389041117765,0.0,0.0,0.0,-8.000000000024654e-05,0.0006352952069709175,4.4922154890444696e-05
TYR 954,L TYR  83,0.0,0.0,0.0,-0.00010499999999999954,0.00030655342111938534,2.1676600286945277e-05,-0.1650799999999999,0.12588543839539185,0.008901444714202294,0.16511000000000006,0.1259342205280199,0.008904894131880498,0.0,0.0,0.0,-7.499999999997175e-05,0.00066285367917838,4.687083314814847e-05
ARG 955,L ARG  84,0.0,0.0,0.0,-0.00011500000000002064,0.0003190219428190427,2.2558257911465208e-05,-56.65435000000002,0.6389096160645054,0.045177732208450526,56.653400000000005,0.638737528254321,0.04516556376269643,0.0,0.0,0.0,-0.0010649999999991166,0.0006639088792902523,4.6945447063609845e-05
GLN 956,L GLN  85,0.0,0.0,0.0,-7.500000000000728e-05,0.0002633913438213441,1.8624580532190987e-05,-0.24521999999999955,0.2840962013121617,0.020088635045716806,0.2452250000000001,0.2840647538414436,0.020086411373737213,0.0,0.0,0.0,-6.999999999933948e-05,0.0006746109990211344,4.770220120708755e-05
LEU 957,L LEU  86,0.0,0.0,0.0,-3.0000000000005578e-05,0.00017058722109235152,1.206233808181706e-05,-0.2518700000000003,0.02723771466184396,0.0019259972741414114,0.25183500000000003,0.027192237403346805,0.0019227815463541001,0.0,0.0,0.0,-6.500000000024375e-05,0.0005392355700431298,3.812971282344906e-05
PHE 958,L PHE  87,0.0,0.0,0.0,-3.500000000000281e-05,0.00018377975949490579,1.2995191418368068e-05,0.1423050000000001,0.037296809179874636,0.002637282668771003,-0.142235,0.037272909398113806,0.002635592698995807,0.0,0.0,0.0,3.500000000008718e-05,0.0006194957626975402,4.380496547197629e-05
HIE 959,L HIE  88,0.0,0.0,0.0,-5.5000000000000605e-05,0.00022798026230356247,1.6120638945153684e-05,0.5294650000000002,0.05535737326679869,0.003914357402562825,-0.5294550000000001,0.055377233363538364,0.00391576172347079,0.0,0.0,0.0,-4.499999999984183e-05,0.0006107167919750751,4.318419849900697e-05
PRO 960,L PRO  89,0.0,0.0,0.0,-6.500000000000672e-05,0.0002465258607124465,1.743201078476212e-05,0.21202500000000002,0.04080409752708678,0.0028852854061600297,-0.21200500000000005,0.040878783922714795,0.0028905665318411248,0.0,0.0,0.0,-4.49999999999573e-05,0.000634803119084908,4.4887359022330995e-05
GLU 961,L GLU  90,0.0,0.0,0.0,-4.4999999999997265e-05,0.00020730412441626622,1.4658615214268158e-05,56.60972499999998,0.5596566263137335,0.039573699560242655,-56.60879500000001,0.5595493838568153,0.03956611637339086,0.0,0.0,0.0,0.0008850000000023784,0.0006097335483670396,4.3114672676726943e-05
GLN 962,L GLN  91,0.0,0.0,0.0,-3.0000000000001136e-05,0.00017058722109232626,1.2062338081815275e-05,-0.007020000000000408,0.09921118686922341,0.007015290300479363,0.0070599999999999994,0.09925969171823974,0.0070187201112453515,0.0,0.0,0.0,9.999999999372732e-06,0.0005566866263887888,3.9363688851537466e-05
LEU 963,L LEU  92,0.0,0.0,0.0,-9.999999999999565e-05,0.00029999999999998696,2.1213203435595503e-05,0.08563500000000004,0.11242198083560015,0.007949434500327696,-0.08562500000000002,0.112423860345569,0.007949567401752124,0.0,0.0,0.0,-8.999999999986685e-05,0.000657190992025892,4.647042069962225e-05
ILE 964,L ILE  93,0.0,0.0,0.0,-7.000000000000173e-05,0.0002551470164434678,1.804161855266916e-05,0.04190999999999998,0.046972671842253136,0.003321469479010759,-0.04189000000000001,0.047003488168432785,0.0033236485223320476,0.0,0.0,0.0,-4.9999999999643666e-05,0.0006383572667400382,4.5138675213159074e-05
THR 965,L THR  94,0.0,0.0,0.0,-0.00010500000000000786,0.0003065534211194096,2.1676600286946992e-05,0.03361999999999988,0.0552163526502797,0.003904385739140057,-0.03364,0.05529692939033779,0.0039100833750701555,0.0,0.0,0.0,-0.00012500000000019716,0.0006398241946035446,4.524240267713876e-05
GLY 966,L GLY  95,0.0,0.0,0.0,-8.499999999999618e-05,0.0002788816953476743,1.9719913792914135e-05,-0.17802500000000002,0.04822223942331984,0.0034098272500230724,0.17798499999999998,0.048256758853035264,0.0034122681423065194,0.0,0.0,0.0,-0.00012499999999999512,0.0006703543838896166,4.7401213064647796e-05
LYS 967,L LYS  96,0.0,0.0,0.0,-0.0003049999999999942,0.0004604074282632633,3.255572146336124e-05,-67.73942500000005,1.3045482913143363,0.09224549431736907,67.73595499999999,1.3039149753626371,0.09220071211696107,0.0,0.0,0.0,-0.0037749999999991245,0.0010071618539227848,7.121709766612162e-05
GLU 968,L GLU  97,0.0,0.0,0.0,-0.0002549999999999997,0.0004358612164439497,3.082004218037344e-05,67.98974500000003,0.8763810529508179,0.06196949854449301,-67.986635,0.8757302220291182,0.061923477848679034,0.0,0.0,0.0,0.0028550000000021215,0.0009664238200651761,6.833648366682938e-05
ASP 969,L ASP  98,0.0,0.0,0.0,-0.0001700000000000057,0.0003756327994198716,2.6561249970587742e-05,67.239755,0.6710002570599575,0.047446883194501244,-67.23713000000002,0.6705590004604437,0.0474156816411253,0.0,0.0,0.0,0.0024549999999990747,0.0008414125028765323,5.949684865591414e-05
ALA 970,L ALA  99,0.0,0.0,0.0,-0.00012000000000000454,0.00032496153618545077,2.2978250586152986e-05,0.3630100000000001,0.08563673218893793,0.00605543140494543,-0.3629350000000002,0.08555437320791878,0.0060496077455484045,0.0,0.0,0.0,-4.499999999997062e-05,0.0006730341744667087,4.7590702873569965e-05
ALA 971,L ALA 100,0.0,0.0,0.0,-0.00015499999999999236,0.0003619046835839336,2.5590525590537127e-05,0.441765,0.06205279828500901,0.004387795445893084,-0.44167999999999963,0.06203319756388716,0.004386409465610943,0.0,0.0,0.0,-6.99999999999923e-05,0.0006964912059745825,4.924936547814237e-05
ASN 972,L ASN 101,0.0,0.0,0.0,-0.00018499999999998628,0.0003882975663070497,2.7456784225394794e-05,0.8403249999999997,0.10581681990591031,0.007482379091906482,-0.8402250000000001,0.10577492318597961,0.007479416546429235,0.0,0.0,0.0,-8.500000000140062e-05,0.0006616456755688016,4.67854143937454e-05
ASN 973,L ASN 102,0.0,0.0,0.0,-0.0001799999999999735,0.00038418745424591446,2.7166155414408255e-05,-0.6993749999999999,0.12787738023200135,0.009042296272241871,0.6992100000000002,0.1278545888890965,0.009040684680929835,0.0,0.0,0.0,-0.00034499999999944465,0.0007113191969840535,5.029786277755938e-05
TYR 974,L TYR 103,0.0,0.0,0.0,-9.500000000001396e-05,0.00029321493822795803,2.0733427116618376e-05,-0.20908999999999994,0.0856038661510098,0.006053107425116459,0.20913500000000007,0.08553944572534902,0.006048552213133293,0.0,0.0,0.0,-4.999999999991178e-05,0.0006461423991659462,4.5689167206238556e-05
ALA 975,L ALA 104,0.0,0.0,0.0,-7.999999999999563e-05,0.0002712931993249959,1.9183326093249828e-05,-0.33122999999999997,0.0563621956634057,0.003985409075615719,0.33110000000000006,0.056407003111315246,0.0039885774406421695,0.0,0.0,0.0,-0.00020999999999991026,0.0007251896303725932,5.127865052826265e-05
ARG 976,L ARG 105,0.0,0.0,0.0,-0.0003200000000000114,0.00046647615158764067,3.298484500494246e-05,-68.31330000000004,0.6841270203634786,0.048375085529196296,68.31006999999998,0.6836094097522813,0.04833848493187713,0.0,0.0,0.0,-0.0035499999999984767,0.0009578622030300357,6.773108592048238e-05
GLY 977,L GLY 106,0.0,0.0,0.0,-5.000000000000338e-05,0.00021794494717704838,1.541103500742348e-05,-0.10439999999999997,0.0618308175588839,0.004372099038219506,0.10438999999999997,0.06175951667557005,0.004367057304409924,0.0,0.0,0.0,-5.999999999987793e-05,0.0006681317235394794,4.724404724406215e-05
HID 978,L HID 107,0.0,0.0,0.0,-0.00010000000000002008,0.0003000000000000602,2.1213203435600683e-05,-0.66321,0.2311850252503396,0.016347249906329835,0.6631400000000004,0.23116061602271248,0.016345523913291967,0.0,0.0,0.0,-0.00016999999999985248,0.0006641535966929536,4.6962751197102286e-05
TYR 979,L TYR 108,0.0,0.0,0.0,-0.00019999999999998797,0.000399999999999976,2.8284271247460205e-05,-0.35769500000000015,0.22491565524658366,0.0159039385019875,0.35761000000000004,0.2249000397954613,0.01590283432284951,0.0,0.0,0.0,-0.00028500000000012126,0.000737411011580715,5.214283268103553e-05
THR 980,L THR 109,0.0,0.0,0.0,-0.0001450000000000201,0.00035210083782921393,2.48972890090502e-05,-0.38185499999999983,0.094160734783667,0.006658169408703896,0.3817600000000004,0.0941043165853716,0.006654180039644195,0.0,0.0,0.0,-0.00023999999999977373,0.0007017121917143811,4.9618544920251356e-05
ILE 981,L ILE 110,0.0,0.0,0.0,-0.00016500000000002236,0.0003711805490593996,2.6246428328444743e-05,-0.1361100000000001,0.049777282971250794,0.003519785433801309,0.1360850000000001,0.049685589208541804,0.0035133017056609055,0.0,0.0,0.0,-0.00019000000000012562,0.0007168681887210476,5.069023574615705e-05
GLY 982,L GLY 111,0.0,0.0,0.0,-3.499999999999615e-05,0.00018377975949487082,1.2995191418365594e-05,-0.24502500000000005,0.03779040056681049,0.0026721848504547645,0.24493,0.03782016790020879,0.0026742897187851424,0.0,0.0,0.0,-0.00013000000000003314,0.0005942221806698533,4.20178533483111e-05
LYS 983,L LYS 112,0.0,0.0,0.0,-0.00011999999999999122,0.00032496153618541467,2.2978250586150435e-05,-63.54335499999999,1.2051311418179442,0.08521564025985552,63.54142000000002,1.2048165393936223,0.08519339450909395,0.0,0.0,0.0,-0.0020550000000008595,0.0007949685528379954,5.6212765454180275e-05
GLU 984,L GLU 113,0.0,0.0,0.0,-0.0001100000000000001,0.0003128897569432406,2.212464688983761e-05,62.37150500000004,1.3526775225336518,0.09564874489421642,-62.36975,1.3523622730243525,0.09562645338763728,0.0,0.0,0.0,0.0016449999999989017,0.000817908919132058,5.7834894311123775e-05
ILE 985,L ILE 114,0.0,0.0,0.0,-0.00011000000000000566,0.0003128897569432564,2.2124646889838724e-05,-0.2972350000000001,0.06545822923819368,0.004628595777879029,0.29719000000000007,0.06543259050350957,0.00462678284556341,0.0,0.0,0.0,-0.0001550000000002072,0.0006715467221274084,4.748552410998886e-05
ILE 986,L ILE 115,0.0,0.0,0.0,-8.500000000000396e-05,0.0002788816953476998,1.9719913792915937e-05,-0.3351099999999998,0.02971629014530929,0.002101259027345517,0.335155,0.029665316027305894,0.002097654612894997,0.0,0.0,0.0,-4.000000000006665e-05,0.0006069596362195743,4.29185274677381e-05
ASP 987,L ASP 116,0.0,0.0,0.0,-3.5000000000006e-05,0.00018377975949492256,1.2995191418369254e-05,56.025775000000024,0.5473140728798442,0.03870094923721661,-56.02502500000001,0.5471977105003203,0.03869272117445297,0.0,0.0,0.0,0.0007150000000014245,0.0006275149400616979,4.437200694134965e-05
LEU 988,L LEU 117,0.0,0.0,0.0,-7.99999999999973e-05,0.0002712931993250016,1.918332609325023e-05,-0.4400700000000002,0.03472268854797853,0.0024552648533304093,0.4399749999999997,0.03478152347152483,0.002459425110671427,0.0,0.0,0.0,-0.00017500000000026105,0.0006118619125261383,4.3265170749700254e-05
VAL 989,L VAL 118,0.0,0.0,0.0,-5.5000000000005043e-05,0.00022798026230358084,1.6120638945154985e-05,-0.3441949999999997,0.026464258444173803,0.0018713056604948647,0.3441399999999999,0.026382198543714458,0.0018655031492870351,0.0,0.0,0.0,-0.0001099999999998813,0.0006464518543555139,4.5711048992540226e-05
LEU 990,L LEU 119,0.0,0.0,0.0,-2.9999999999996697e-05,0.00017058722109230103,1.206233808181349e-05,-0.34559500000000026,0.022752603697161193,0.0016088520363912791,0.3455899999999997,0.022773710720921773,0.0016103445283544562,0.0,0.0,0.0,-3.500000000023373e-05,0.0005947898788647364,4.205799567263803e-05
ASP 991,L ASP 120,0.0,0.0,0.0,-4.000000000000225e-05,0.0001959591794226653,1.38564064605518e-05,53.810140000000025,0.45226962135040005,0.031980291618154,-53.809670000000054,0.45223170067480756,0.03197761022146814,0.0,0.0,0.0,0.00042999999999949524,0.0005874521257093042,4.1539138171150116e-05
ARG 992,L ARG 121,0.0,0.0,0.0,-3.5000000000011686e-05,0.00018377975949495243,1.2995191418371366e-05,-54.370320000000014,0.49319545577620455,0.034874185122974424,54.369760000000014,0.4931028111846437,0.03486763416108113,0.0,0.0,0.0,-0.000595000000001562,0.000617231723099921,4.3644873696741146e-05
ILE 993,L ILE 122,0.0,0.0,0.0,-2.5000000000002796e-05,0.00015612494995997743,1.1039701082911044e-05,-0.30990999999999996,0.024638017371533753,0.0017421709158403475,0.3099599999999999,0.02454787974550905,0.0017357972231801348,0.0,0.0,0.0,2.5000000000039436e-05,0.0006199798383817456,4.383919479186721e-05
ARG 994,L ARG 123,0.0,0.0,0.0,-3.9999999999991153e-05,0.0001959591794226109,1.3856406460547953e-05,-53.244230000000044,0.4509877904040058,0.03188965248270099,53.243780000000015,0.450867898167571,0.03188117482136152,0.0,0.0,0.0,-0.000489999999998787,0.0006479969135782389,4.5820301177912584e-05
LYS 995,L LYS 124,0.0,0.0,0.0,-3.5000000000005025e-05,0.00018377975949491747,1.2995191418368893e-05,-51.918234999999974,0.6398304773727909,0.045242846936012625,51.917794999999984,0.6398163587896135,0.04524184860142208,0.0,0.0,0.0,-0.00047499999999963907,0.0005994789404173764,4.238956239476532e-05
LEU 996,L LEU 125,0.0,0.0,0.0,-5.00000000000167e-05,0.00021794494717710647,1.541103500742759e-05,-0.34053500000000014,0.022227207989306275,0.0015717009496082272,0.3405349999999999,0.022269907386427545,0.00157472025293393,0.0,0.0,0.0,-5.0000000000172126e-05,0.0006763874629232022,4.782781617425608e-05
ALA 997,L ALA 126,0.0,0.0,0.0,-2.0000000000004457e-05,0.0001400000000000312,9.899494936613872e-06,-0.3022749999999998,0.013807583966793751,0.000976343625472251,0.3022649999999998,0.013818638681146243,0.0009771253118205237,0.0,0.0,0.0,-3.0000000000040065e-05,0.0005559676249567251,3.931284777270796e-05
ASP 998,L ASP 127,0.0,0.0,0.0,-2.000000000000002e-05,0.00014000000000000012,9.899494936611673e-06,48.977144999999965,0.41844197205700745,0.02958831559745818,-48.97688,0.4184103555127277,0.029586079970172388,0.0,0.0,0.0,0.00024500000000074354,0.0005873457244255256,4.1531614464221434e-05
GLN 999,L GLN 128,0.0,0.0,0.0,-1.0000000000001119e-05,9.949874371067313e-05,7.035623639735931e-06,-0.17782000000000014,0.16775257851967607,0.01186189858327917,0.17779000000000003,0.16767992098042026,0.01185676091940796,0.0,0.0,0.0,-4.0000000000155464e-05,0.0005902541825351208,4.1737273509430616e-05
CYS1000,L CYS 129,0.0,0.0,0.0,-1.9999999999997796e-05,0.0001399999999999846,9.899494936610575e-06,0.045434999999999934,0.05572589860199659,0.0039404160789185735,-0.04542999999999998,0.055750651117273994,0.003942166346058981,0.0,0.0,0.0,-1.5000000000098268e-05,0.0005785974420959925,4.091301748832671e-05
THR1001,L THR 130,0.0,0.0,0.0,-1.5000000000000568e-05,0.00012155245781143678,8.595056718835867e-06,-0.1414699999999997,0.090700215545499,0.006413473746730385,0.14142999999999992,0.09071254102934191,0.006414345290051058,0.0,0.0,0.0,-5.499999999969418e-05,0.0006260790684889959,4.4270475488752594e-05
GLY1002,L GLY 131,0.0,0.0,0.0,-1.0000000000000563e-05,9.949874371066761e-05,7.035623639735541e-06,-0.07184999999999998,0.0359392195240798,0.0025412865836028794,0.07187999999999997,0.03595657937012365,0.002542514110088675,0.0,0.0,0.0,2.00000000000182e-05,0.0006079473661428495,4.298837052041098e-05
LEU1003,L LEU 132,0.0,0.0,0.0,-1.0000000000001119e-05,9.949874371067313e-05,7.035623639735931e-06,-0.16086000000000006,0.04745809098562686,0.0033557937958104914,0.16082000000000002,0.047519339220994994,0.003360124700066943,0.0,0.0,0.0,-4.999999999992788e-05,0.0006144102863720333,4.3445367992443336e-05
GLN1004,L GLN 133,0.0,0.0,0.0,-2.5000000000006127e-05,0.00015612494995999822,1.1039701082912514e-05,0.10701999999999941,0.0888928546059814,0.0062856740290919266,-0.107005,0.08893314890972889,0.006288523266634231,0.0,0.0,0.0,-1.0000000001042509e-05,0.0005476312628042436,3.8723377951863296e-05
GLY1005,L GLY 134,0.0,0.0,0.0,-9.999999999996679e-06,9.949874371062894e-05,7.035623639732807e-06,-0.11309499999999986,0.029364706281521432,0.0020763982939215014,0.11309999999999999,0.02935455671612181,0.0020756806112694846,0.0,0.0,0.0,-4.999999999990568e-06,0.0006123520229410835,4.3299826789494046e-05
PHE1006,L PHE 135,0.0,0.0,0.0,-2.4999999999999466e-05,0.00015612494995995662,1.1039701082909572e-05,-0.22002999999999978,0.06315670273217304,0.0044658532779302505,0.21999000000000005,0.06315773824322703,0.004465926499619077,0.0,0.0,0.0,-6.499999999988404e-05,0.000640917311359079,4.531969770418546e-05
SER1007,L SER 136,0.0,0.0,0.0,-9.999999999994458e-06,9.949874371060685e-05,7.035623639731245e-06,0.03209500000000014,0.07966646706739293,0.00563326990965283,-0.03204,0.07962059030175554,0.00563002593244472,0.0,0.0,0.0,4.500000000011287e-05,0.0005504316487993598,3.8921395144571945e-05
VAL1008,L VAL 137,0.0,0.0,0.0,-3.5000000000005025e-05,0.00018377975949491747,1.2995191418368893e-05,-0.2291650000000001,0.03391943064085824,0.0023984659420137624,0.22911499999999993,0.03395352374938532,0.002400876688836885,0.0,0.0,0.0,-8.50000000000617e-05,0.0005897245119546112,4.1699820143503276e-05
PHE1009,L PHE 138,0.0,0.0,0.0,-7.999999999998675e-05,0.0002712931993249658,1.91833260932477e-05,0.10474500000000006,0.030758250519169677,0.0021749367519539524,-0.10468499999999997,0.030689505942585852,0.0021700757763267304,0.0,0.0,0.0,-1.9999999999846807e-05,0.0006630233781701502,4.6882832678932596e-05
HID1010,L HID 139,0.0,0.0,0.0,-7.000000000000562e-05,0.0002551470164434819,1.804161855267016e-05,-0.6381050000000005,0.04830718347202042,0.003415833701308835,0.6380249999999998,0.04826255665627422,0.0034126781089051446,0.0,0.0,0.0,-0.0001499999999999435,0.0006062177826493066,4.286607049871973e-05
SER1011,L SER 140,0.0,0.0,0.0,-6.000000000000672e-05,0.00023748684174078493,1.6792855623748544e-05,0.04837999999999999,0.13786441020074766,0.009748485933723251,-0.04829,0.13786571691323404,0.009748578332249269,0.0,0.0,0.0,2.9999999999933136e-05,0.0006701492371106592,4.738670699679386e-05
PHE1012,L PHE 141,0.0,0.0,0.0,-0.0001050000000000173,0.00030655342111943716,2.167660028694894e-05,0.2154299999999998,0.054037996817055026,0.003821063399107668,-0.21536999999999992,0.054069520989186125,0.003823292494696187,0.0,0.0,0.0,-4.500000000003723e-05,0.0006730341744666653,4.759070287356689e-05
GLY1013,L GLY 142,0.0,0.0,0.0,-7.999999999999563e-05,0.0002712931993249959,1.9183326093249828e-05,0.34838000000000025,0.031739495900216554,0.002244321278248575,-0.3482749999999998,0.031710083175545634,0.0022422414845417768,0.0,0.0,0.0,2.5000000000074964e-05,0.0005868347297151921,4.149548168173871e-05
GLY1014,L GLY 143,0.0,0.0,0.0,-6.999999999999673e-05,0.0002551470164434495,1.804161855266787e-05,-0.23861000000000004,0.04441540160800094,0.003140643166614135,0.2385149999999997,0.04436135452170235,0.003136821460491624,0.0,0.0,0.0,-0.00016499999999998848,0.000545687639588835,3.858594303629459e-05
GLY1015,L GLY 144,0.0,0.0,0.0,-5.5000000000000605e-05,0.00022798026230356247,1.6120638945153684e-05,-0.40666,0.04611533801242572,0.003260846822529599,0.40660500000000005,0.0461552702841178,0.003263670460539764,0.0,0.0,0.0,-0.00011000000000001231,0.0006228161847607351,4.403975476770495e-05
THR1016,L THR 145,0.0,0.0,0.0,-9.500000000002506e-05,0.00029321493822799234,2.07334271166208e-05,-0.24539000000000005,0.04350055057122896,0.003075953429426434,0.2453449999999998,0.043492596783821794,0.0030753910117252616,0.0,0.0,0.0,-0.00013999999999993572,0.0006858571279790819,4.8497422611913855e-05
GLY1017,L GLY 146,0.0,0.0,0.0,-3.0000000000005578e-05,0.00017058722109235152,1.206233808181706e-05,-0.38061499999999976,0.024735334543929184,0.0017490522790930183,0.380545,0.024725047522703863,0.001748324876846355,0.0,0.0,0.0,-9.999999999997566e-05,0.0006164414002968463,4.35889894354031e-05
SER1018,L SER 147,0.0,0.0,0.0,-7.999999999999118e-05,0.0002712931993249808,1.9183326093248764e-05,-0.39315000000000017,0.11794506136333101,0.008339975269747483,0.3931699999999998,0.11796932270721984,0.00834169080582593,0.0,0.0,0.0,-5.999999999992761e-05,0.000690217357069395,4.880573736764258e-05
GLY1019,L GLY 148,0.0,0.0,0.0,-4.00000000000067e-05,0.00019595917942268705,1.3856406460553336e-05,-0.426525,0.04419999292986506,0.003125411472910504,0.4264799999999997,0.04422148346675265,0.0031269310833469594,0.0,0.0,0.0,-8.500000000001673e-05,0.0005981429595004738,4.229509427817755e-05
PHE1020,L PHE 149,0.0,0.0,0.0,-0.00013500000000001843,0.00034172357249688214,2.4163505540383815e-05,-0.235205,0.03674878195260368,0.0025985312919031872,0.23521000000000003,0.03678608296625228,0.002601168871872793,0.0,0.0,0.0,-0.00012999999999975032,0.0006581033353509507,4.653493311481418e-05
THR1021,L THR 150,0.0,0.0,0.0,-5.0000000000001154e-05,0.00021794494717703873,1.5411035007422798e-05,-0.23194499999999998,0.07266286517197099,0.005138040470354449,0.23198000000000008,0.07259992837462007,0.0051335901667351495,0.0,0.0,0.0,-1.4999999999943947e-05,0.0005785974420960331,4.091301748832958e-05
SER1022,L SER 151,0.0,0.0,0.0,-3.4999999999998364e-05,0.00018377975949488248,1.299519141836642e-05,-0.6093099999999997,0.0916857344410813,0.006483160456135758,0.6092099999999997,0.09173584849991988,0.0064867040552195115,0.0,0.0,0.0,-0.00013500000000006714,0.0006138200061907336,4.340362888054363e-05
LEU1023,L LEU 152,0.0,0.0,0.0,-0.00010999999999998789,0.0003128897569432059,2.212464688983515e-05,-0.39786,0.030387668551567226,0.0021487326497262376,0.39778999999999987,0.030327312772484506,0.0021444648516589187,0.0,0.0,0.0,-0.00017999999999998017,0.0006462197768560763,4.5694638635178906e-05
LEU1024,L LEU 153,0.0,0.0,0.0,-4.0000000000004476e-05,0.00019595917942267618,1.3856406460552569e-05,-0.2682200000000002,0.031961251539951635,0.0022600017699108783,0.26824000000000014,0.031940137757998505,0.002258508800071323,0.0,0.0,0.0,-2.000000000025537e-05,0.0006241794613730763,4.4136152981426896e-05
MET1025,L MET 154,0.0,0.0,0.0,-7.499999999999396e-05,0.00026339134382129725,1.8624580532187673e-05,-0.38139999999999985,0.12057802453183614,0.008526153880853921,0.38138500000000003,0.12059480409619613,0.008527340375228351,0.0,0.0,0.0,-9.000000000001257e-05,0.0007013558298038463,4.959334632790178e-05
GLU1026,L GLU 155,0.0,0.0,0.0,-6.500000000000394e-05,0.000246525860712436,1.7432010784761378e-05,54.721569999999986,0.5616342716582019,0.03971354020362822,-54.72094500000002,0.5615297961575537,0.0397061526701306,0.0,0.0,0.0,0.0005599999999972738,0.0006606057825976132,4.671188285658185e-05
ARG1027,L ARG 156,0.0,0.0,0.0,-5.0000000000011705e-05,0.0002179449471770847,1.5411035007426047e-05,-55.795340000000024,0.49440723538018644,0.034959870880502335,55.794635000000035,0.494359951624985,0.03495652741410805,0.0,0.0,0.0,-0.0007549999999999101,0.0006204635363960025,4.387339740645996e-05
LEU1028,L LEU 157,0.0,0.0,0.0,-1.9999999999997796e-05,0.0001399999999999846,9.899494936610575e-06,-0.2825449999999999,0.026100535914038478,0.0018455865937419631,0.2825449999999999,0.026060467666563513,0.0018427533407919822,0.0,0.0,0.0,-1.999999999976687e-05,0.000599666574022347,4.240283009421063e-05
SER1029,L SER 158,0.0,0.0,0.0,-1.5000000000003344e-05,0.00012155245781145928,8.595056718837458e-06,-0.35523000000000027,0.06186054558440307,0.004374201127063095,0.35525,0.061897233379206294,0.0043767953459123085,0.0,0.0,0.0,4.999999999819593e-06,0.0006284703652519873,4.443956570444666e-05
VAL1030,L VAL 159,0.0,0.0,0.0,-4.000000000000559e-05,0.00019595917942268163,1.3856406460552953e-05,-0.36577499999999985,0.038081023817644125,0.0026927350175982587,0.36572000000000016,0.03808689538410578,0.002693150200044381,0.0,0.0,0.0,-9.499999999993014e-05,0.0005881963957726672,4.159176601203392e-05
ASP1031,L ASP 160,0.0,0.0,0.0,-5.000000000000393e-05,0.00021794494717705082,1.5411035007423652e-05,52.99582500000001,0.4775360451048378,0.033766897575463584,-52.99536500000002,0.4774940646458277,0.033763929108739245,0.0,0.0,0.0,0.0004100000000005366,0.0005932115979985375,4.19463943623274e-05
TYR1032,L TYR 161,0.0,0.0,0.0,-6.499999999999284e-05,0.0002465258607123938,1.7432010784758393e-05,-0.10578999999999997,0.037477672019483606,0.002650071602806219,0.10579500000000001,0.03741581183136352,0.0026456974269556998,0.0,0.0,0.0,-6.000000000002559e-05,0.0005713142742832607,4.039801975343648e-05
GLY1033,L GLY 162,0.0,0.0,0.0,-4.999999999999449e-06,7.053367989832165e-05,4.9874843358144515e-06,0.1437950000000001,0.07312354596844971,0.005170615521869702,-0.14377999999999994,0.07307380926159543,0.005167098605600647,0.0,0.0,0.0,1.0000000000131015e-05,0.0005655970296952574,3.9993749511648555e-05
LYS1034,L LYS 163,0.0,0.0,0.0,-3.0000000000000028e-05,0.00017058722109231997,1.206233808181483e-05,-49.046540000000014,1.1662464398222614,0.08246607661329898,49.04630000000003,1.1662076873342404,0.08246333639859223,0.0,0.0,0.0,-0.0002700000000014313,0.0005975784467334388,4.225517719761387e-05
LYS1035,L LYS 164,0.0,0.0,0.0,-4.999999999997229e-06,7.053367989829033e-05,4.9874843358122365e-06,-47.91543999999999,0.41252578877022184,0.029169978265375318,47.915245000000006,0.41255300868515077,0.029171903004018274,0.0,0.0,0.0,-0.00019999999999853913,0.0005477225575034744,3.8729833461954544e-05
SER1036,L SER 165,0.0,0.0,0.0,-5.0000000000005595e-06,7.053367989833732e-05,4.9874843358155595e-06,0.16070499999999996,0.12360885071466374,0.008740465655501435,-0.160625,0.12359257410945043,0.008739314725709333,0.0,0.0,0.0,7.499999999999812e-05,0.0005994789404140823,4.238956239453238e-05
LYS1037,L LYS 166,0.0,0.0,0.0,-3.500000000000725e-05,0.0001837797594949291,1.2995191418369716e-05,-51.54636999999999,0.36596433309787946,0.025877586160592304,51.54606999999998,0.3659000889624099,0.025873043414208104,0.0,0.0,0.0,-0.00033500000000273643,0.0005854698967478724,4.139897341710084e-05
LEU1038,L LEU 167,0.0,0.0,0.0,-2.5000000000003908e-05,0.00015612494995998437,1.1039701082911535e-05,0.16424499999999972,0.043084973888816894,0.003046567720402776,-0.16422499999999995,0.04305954452847858,0.00304476959308913,0.0,0.0,0.0,-5.000000000263683e-06,0.0006123520229412339,4.329982678950468e-05
GLU1039,L GLU 168,0.0,0.0,0.0,-5.49999999999895e-05,0.00022798026230351644,1.6120638945150432e-05,51.96520500000001,0.32331633576802926,0.02286191734899602,-51.96484000000003,0.32328913436123224,0.02285999391907562,0.0,0.0,0.0,0.0003100000000016223,0.0006276145313816437,4.437904911111775e-05
PHE1040,L PHE 169,0.0,0.0,0.0,-7.499999999998952e-05,0.00026339134382128164,1.862458053218657e-05,0.15558000000000005,0.03878393481842683,0.0027424383311206663,-0.15571000000000004,0.03872487443491569,0.0027382621313526458,0.0,0.0,0.0,-0.00020499999999998408,0.0006268771809533097,4.432691056231917e-05
SER1041,L SER 170,0.0,0.0,0.0,-6.000000000000893e-05,0.00023748684174079373,1.6792855623749167e-05,-0.15561499999999984,0.044647136246348876,0.0031570292800352988,0.15563999999999992,0.04471499077490701,0.003161827319763066,0.0,0.0,0.0,-3.499999999993765e-05,0.0006354329232893344,4.4931892904707963e-05
ILE1042,L ILE 171,0.0,0.0,0.0,-9.499999999997622e-05,0.0002932149382278416,2.0733427116610142e-05,0.1783800000000001,0.034562488336345065,0.0024439369877310552,-0.17837,0.03462749052414841,0.0024485333365098258,0.0,0.0,0.0,-8.500000000012164e-05,0.0006765907182336235,4.784218849508719e-05
TYR1043,L TYR 172,0.0,0.0,0.0,-0.00012999999999996792,0.0003363034344159218,2.378024390118236e-05,-0.28455000000000014,0.0474011339526815,0.0033517663253872986,0.28454500000000005,0.04742317972257805,0.0033533251967263313,0.0,0.0,0.0,-0.0001349999999999879,0.000660889552043282,4.673194838651444e-05
PRO1044,L PRO 173,0.0,0.0,0.0,-0.00010000000000000675,0.0003000000000000203,2.121320343559786e-05,-0.40819500000000014,0.056095159996204624,0.003966526802506064,0.4081600000000003,0.05607472157755083,0.003965081588063381,0.0,0.0,0.0,-0.00013499999999985857,0.0006684122979119419,4.726388684820169e-05
ALA1045,L ALA 174,0.0,0.0,0.0,-0.00010500000000000231,0.0003065534211193934,2.1676600286945847e-05,0.07912,0.06860492402153069,0.004851100699841222,-0.079135,0.06863517155948545,0.004853239523761423,0.0,0.0,0.0,-0.00012000000000004008,0.000682348884369351,4.824935232726435e-05
PRO1046,L PRO 175,0.0,0.0,0.0,-0.00011999999999998457,0.0003249615361853966,2.2978250586149157e-05,0.2525549999999999,0.05285070458376197,0.0037371091601665035,-0.252565,0.05286403101353523,0.0037380514810526713,0.0,0.0,0.0,-0.0001299999999998569,0.0006805145112339391,4.811964255893673e-05
GLN1047,L GLN 176,0.0,0.0,0.0,-0.0001400000000000079,0.00034698703145796903,2.4535688292771978e-05,0.21923000000000006,0.2570307512730725,0.01817481871986624,-0.21924000000000007,0.2569680571588615,0.01817038557653633,0.0,0.0,0.0,-0.000149999999999757,0.0006224949798995013,4.401704215415209e-05
VAL1048,L VAL 177,0.0,0.0,0.0,-0.00010999999999999011,0.0003128897569432122,2.21246468898356e-05,-0.2867000000000002,0.04596466033813305,0.0032501923020030223,0.2867200000000001,0.046016862126832744,0.0032538835258809845,0.0,0.0,0.0,-9.000000000017063e-05,0.0006796322535018623,4.805725751642615e-05
SER1049,L SER 178,0.0,0.0,0.0,-0.00013499999999999458,0.0003417235724968218,2.4163505540379546e-05,0.22419000000000003,0.1640905052097775,0.011602950896216017,-0.224145,0.1641152460163283,0.011604700335424427,0.0,0.0,0.0,-8.999999999999731e-05,0.0006941901756722755,4.908665806509467e-05
THR1050,L THR 179,0.0,0.0,0.0,-0.0002300000000000013,0.00042083250825001873,2.9757352032733195e-05,0.2002700000000001,0.05800376798105441,0.004101485767377471,-0.20020499999999994,0.05799933598757842,0.004101172378113366,0.0,0.0,0.0,-0.00016499999999983306,0.0006912127024293057,4.887611891300412e-05
ALA1051,L ALA 180,0.0,0.0,0.0,-0.0001450000000000129,0.0003521008378291964,2.4897289009048964e-05,-0.473835,0.03307382310831544,0.0023386724599654186,0.47386,0.032976967719912424,0.0023318237497719956,0.0,0.0,0.0,-0.00011999999999996902,0.0006599999999999504,4.666904755830863e-05
VAL1052,L VAL 181,0.0,0.0,0.0,-0.00026500000000001414,0.00044133320745217076,3.1206970375223926e-05,-0.4320299999999996,0.0812013491267257,0.005741802460900408,0.43203500000000006,0.08115949590158827,0.005738842990969488,0.0,0.0,0.0,-0.0002599999999998645,0.0006873136110974917,4.8600411520884984e-05
VAL1053,L VAL 182,0.0,0.0,0.0,-0.0002650000000000113,0.00044133320745216615,3.12069703752236e-05,-0.27249500000000026,0.05633870760853472,0.003983748219328104,0.27247499999999997,0.05630034968807883,0.003981035904761446,0.0,0.0,0.0,-0.00028500000000000134,0.0007237230133137648,5.117494504149251e-05
GLU1054,L GLU 183,0.0,0.0,0.0,-0.00020000000000000462,0.00040000000000000934,2.828427124746256e-05,62.493570000000005,0.5836628436839488,0.041271195469554406,-62.49239500000001,0.5832464821783959,0.04124175426515426,0.0,0.0,0.0,0.0009750000000018133,0.0008685476383046031,6.141559248287455e-05
PRO1055,L PRO 184,0.0,0.0,0.0,-0.00013000000000000788,0.00033630343441602516,2.3780243901189673e-05,-0.37639999999999985,0.03650164379860324,0.002581055985444824,0.37627999999999995,0.03650906188879516,0.00258158052363264,0.0,0.0,0.0,-0.00025000000000025224,0.0007053367989835396,4.9874843358167356e-05
TYR1056,L TYR 185,0.0,0.0,0.0,-0.0002600000000000113,0.0004386342439892454,3.1016124838543e-05,-0.6294150000000001,0.07337562793598329,0.0051884404087354855,0.6292550000000001,0.07335700358520539,0.005187123468262461,0.0,0.0,0.0,-0.0004199999999999493,0.0007704544113703355,5.447935388750541e-05
ASN1057,L ASN 186,0.0,0.0,0.0,-0.00012500000000001955,0.0003307189138831255,2.3385358667340786e-05,-0.18870500000000065,0.24010786737422787,0.016978190123655673,0.18877000000000005,0.24006835922295125,0.016975396475487688,0.0,0.0,0.0,-6.0000000000997034e-05,0.0006755738301620839,4.7770283649977846e-05
SER1058,L SER 187,0.0,0.0,0.0,-9.00000000000123e-05,0.0002861817604251228,2.0236106344850827e-05,-0.3757799999999999,0.14236348408212,0.010066618498781016,0.37576,0.14229333224012977,0.010061658014462614,0.0,0.0,0.0,-0.0001099999999998716,0.0005982474404456488,4.230248219666135e-05
ILE1059,L ILE 188,0.0,0.0,0.0,-7.999999999999785e-05,0.0002712931993250035,1.9183326093250366e-05,-0.5212149999999999,0.03675457488531413,0.0025989409141034393,0.5211749999999999,0.03678347964780008,0.0026009847894596792,0.0,0.0,0.0,-0.00012000000000013778,0.0006128621378416927,4.333589736003456e-05
LEU1060,L LEU 189,0.0,0.0,0.0,-9.500000000001396e-05,0.0002932149382279581,2.073342711661838e-05,-0.462245,0.04039894769669073,0.002856636986913067,0.46220999999999995,0.04037283616492691,0.0028547906227953303,0.0,0.0,0.0,-0.00013000000000000788,0.0006189507250177503,4.376642548803813e-05
THR1061,L THR 190,0.0,0.0,0.0,-7.500000000000284e-05,0.0002633913438213285,1.8624580532189882e-05,-0.23264000000000012,0.059059041644781304,0.004176104883740357,0.23263499999999993,0.059033480119336096,0.004174297410942379,0.0,0.0,0.0,-8.000000000013774e-05,0.0006193545026882447,4.379497688092796e-05
THR1062,L THR 191,0.0,0.0,0.0,-5.49999999999895e-05,0.00022798026230351647,1.6120638945150432e-05,-0.43839000000000006,0.04097789526073432,0.0028975747617617327,0.4382900000000001,0.04098201922795065,0.0028978663702801384,0.0,0.0,0.0,-0.00015499999999982528,0.0006172317230991242,4.364487369668481e-05
HID1063,L HID 192,0.0,0.0,0.0,-8.000000000002227e-05,0.0002712931993250863,1.918332609325622e-05,-0.214695,0.07039383477975868,0.004977595792649279,0.2146500000000002,0.07036083782900773,0.004975262555885832,0.0,0.0,0.0,-0.0001249999999998952,0.000677772085586571,4.7925723781721344e-05
THR1064,L THR 193,0.0,0.0,0.0,-3.499999999999226e-05,0.00018377975949485038,1.299519141836415e-05,-0.3242399999999999,0.07891788390472658,0.005580337086592485,0.3243049999999999,0.07892523028157704,0.005580856553881297,0.0,0.0,0.0,3.000000000012215e-05,0.0005908468498683982,4.1779181418465436e-05
THR1065,L THR 194,0.0,0.0,0.0,-4.500000000000615e-05,0.00020730412441630712,1.465861521427105e-05,-0.29791999999999996,0.08315638039260666,0.0058800440474540226,0.2978600000000002,0.083125088872132,0.005877831402821896,0.0,0.0,0.0,-0.0001049999999999348,0.0006196571632765984,4.381637821637024e-05
LEU1066,L LEU 195,0.0,0.0,0.0,-4.500000000000892e-05,0.00020730412441631992,1.4658615214271954e-05,-0.35690500000000014,0.0276417433422699,0.0019545664161137147,0.35690999999999995,0.027646191419433905,0.0019548809426663057,0.0,0.0,0.0,-3.9999999999889015e-05,0.0006069596362197103,4.2918527467747714e-05
GLU1067,L GLU 196,0.0,0.0,0.0,-3.9999999999997815e-05,0.00019595917942264354,1.3856406460550262e-05,53.84223500000001,0.49247578597740554,0.03482329678347983,-53.84172000000002,0.4924285446616971,0.03481995631801087,0.0,0.0,0.0,0.00047499999999587315,0.0005994789404132488,4.238956239447344e-05
HIE1068,L HIE 197,0.0,0.0,0.0,-4.999999999999449e-05,0.00021794494717700968,1.5411035007420745e-05,-0.6283399999999999,0.07147960828096359,0.005054371573202745,0.6283150000000002,0.0715134656900348,0.0050567656535575115,0.0,0.0,0.0,-7.499999999980744e-05,0.0006319612329884428,4.4686407329313954e-05
SER1069,L SER 198,0.0,0.0,0.0,-4.999999999997229e-06,7.053367989829033e-05,4.9874843358122365e-06,-0.29778499999999997,0.0565035288720979,0.0039954028426430295,0.29773499999999997,0.05651729624637046,0.003996376343013756,0.0,0.0,0.0,-5.499999999988736e-05,0.0005585472227126495,3.9495252879302724e-05
ASP1070,L ASP 199,0.0,0.0,0.0,-5.0000000000007815e-05,0.00021794494717706776,1.541103500742485e-05,49.82103500000001,0.31886394241674476,0.0225470855958757,-49.82083500000001,0.31880816767148945,0.022543141725816805,0.0,0.0,0.0,0.00014999999999773194,0.0006383572667401502,4.5138675213166995e-05
CYS1071,L CYS 200,0.0,0.0,0.0,-2.0000000000002238e-05,0.00014000000000001568,9.899494936612774e-06,-0.1671600000000001,0.05560336680453786,0.003931751772429169,0.1671900000000001,0.05556432218609322,0.003928990900982064,0.0,0.0,0.0,1.0000000000127684e-05,0.0005915234568469758,4.1827024756740465e-05
ALA1072,L ALA 201,0.0,0.0,0.0,-3.500000000000725e-05,0.0001837797594949291,1.2995191418369716e-05,-0.07392000000000003,0.060709007568893684,0.004292775093107016,0.07394,0.060661078130874006,0.004289385970042798,0.0,0.0,0.0,-1.4999999999994462e-05,0.0006669145372534695,4.715797917638166e-05
PHE1073,L PHE 202,0.0,0.0,0.0,-2.4999999999990586e-05,0.00015612494995990116,1.103970108290565e-05,0.34547000000000005,0.03630301778089492,0.0025670110050406607,-0.34541000000000005,0.036317239707884266,0.0025680166471422315,0.0,0.0,0.0,3.5000000000042775e-05,0.0006194957626973418,4.380496547196226e-05
MET1074,L MET 203,0.0,0.0,0.0,-3.500000000001613e-05,0.00018377975949497574,1.2995191418373014e-05,-0.17265499999999995,0.07828764893008343,0.005535772744161375,0.1725899999999999,0.07829828797617497,0.005536525038325043,0.0,0.0,0.0,-9.999999999995567e-05,0.0006403124237432436,4.5276925690684165e-05
VAL1075,L VAL 204,0.0,0.0,0.0,-7.500000000000951e-05,0.00026339134382135184,1.8624580532191532e-05,0.12501500000000002,0.026556445074595533,0.001877824239645459,-0.12500500000000003,0.026496886137808647,0.0018736127868372323,0.0,0.0,0.0,-6.500000000003947e-05,0.0006089129658661636,4.30566487316377e-05
ASP1076,L ASP 205,0.0,0.0,0.0,-7.499999999999174e-05,0.0002633913438212895,1.8624580532187124e-05,56.18306500000004,0.4325519862038656,0.03058604426604633,-56.18277500000006,0.4323520491092347,0.030571906578503904,0.0,0.0,0.0,0.0002149999999994634,0.0006773293142914432,4.7894415123191375e-05
ASN1077,L ASN 206,0.0,0.0,0.0,-9.999999999999786e-05,0.0002999999999999936,2.121320343559597e-05,-0.5048850000000005,0.20403255077315502,0.014427280023448646,0.5048600000000002,0.2040035058522271,0.01442522623739393,0.0,0.0,0.0,-0.00012500000000088108,0.0006077622890583093,4.297528359425891e-05
GLU1078,L GLU 207,0.0,0.0,0.0,-4.9999999999995605e-05,0.00021794494717701453,1.5411035007421087e-05,57.90367999999999,0.6106622942354692,0.0431803449268835,-57.903375,0.6103459874326927,0.04315797865836563,0.0,0.0,0.0,0.00025499999999851753,0.000734829912291665,5.196032140001522e-05
ALA1079,L ALA 208,0.0,0.0,0.0,-6.000000000000893e-05,0.0002374868417407937,1.6792855623749164e-05,-0.08901500000000004,0.09122622854749608,0.0064506684828008285,0.08893999999999995,0.09126848525093424,0.006453656482955999,0.0,0.0,0.0,-0.0001349999999999052,0.0006299007858384933,4.454071171411338e-05
ILE1080,L ILE 209,0.0,0.0,0.0,-7.499999999999174e-05,0.00026339134382128945,1.862458053218712e-05,-0.26523499999999983,0.055659229019095494,0.003935701827501749,0.265255,0.05562778060465841,0.003933478088791146,0.0,0.0,0.0,-5.499999999993399e-05,0.0006098975323774243,4.3126268097301866e-05
TYR1081,L TYR 210,0.0,0.0,0.0,-0.00017000000000001237,0.00037563279941988634,2.6561249970588786e-05,-0.1446449999999998,0.0853036867608897,0.006031881536883822,0.14459500000000006,0.08528634694369307,0.006030655426651395,0.0,0.0,0.0,-0.00021999999999988446,0.0006493073232296675,4.591296113297834e-05
ASP1082,L ASP 211,0.0,0.0,0.0,-5.999999999999284e-05,0.00023748684174073004,1.6792855623744664e-05,56.780175,0.8752760846612212,0.06189136548743602,-56.780145000000005,0.8751354603581224,0.06188142184760394,0.0,0.0,0.0,-2.9999999999859027e-05,0.0006921704992279477,4.894384537413598e-05
ILE1083,L ILE 212,0.0,0.0,0.0,-8.500000000000619e-05,0.0002788816953477071,1.9719913792916456e-05,-0.09796500000000002,0.03363010221512861,0.0023780073328314175,0.09785999999999997,0.03363986325774829,0.0023786975427741996,0.0,0.0,0.0,-0.00019000000000031215,0.0006737210105081614,4.7639269515817415e-05
CYS1084,L CYS 213,0.0,0.0,0.0,-8.000000000001783e-05,0.00027129319932507124,1.9183326093255157e-05,-0.18706000000000006,0.104066644031601,0.007358622969007161,0.18708499999999995,0.1040259956693519,0.007355748695748115,0.0,0.0,0.0,-5.4999999999774115e-05,0.0006260790684888258,4.4270475488740566e-05
ARG1085,L ARG 214,0.0,0.0,0.0,-0.00013500000000000344,0.0003417235724968443,2.416350554038114e-05,-58.73100000000002,0.6139360145791417,0.04341183191235542,58.73131500000002,0.6135932738975363,0.043387596486340246,0.0,0.0,0.0,0.00017999999999901206,0.0007730459236048713,5.466260147496222e-05
ARG1086,L ARG 215,0.0,0.0,0.0,-7.500000000000006e-05,0.0002633913438213187,1.862458053218919e-05,-52.80935499999997,0.5236162898322076,0.03702526292800947,52.80940499999995,0.5234828182267532,0.0370158250602782,0.0,0.0,0.0,-2.4999999996992983e-05,0.0006666145812991983,4.713676908744942e-05
ASN1087,L ASN 216,0.0,0.0,0.0,-5.5000000000007266e-05,0.00022798026230359009,1.612063894515564e-05,0.05173000000000037,0.20017673965773317,0.014154633004779722,-0.051700000000000024,0.20024519969277663,0.014159473860281671,0.0,0.0,0.0,-2.4999999999835155e-05,0.0005782516753105975,4.0888568084460514e-05
LEU1088,L LEU 217,0.0,0.0,0.0,-3.9999999999998926e-05,0.000195959179422649,1.3856406460550646e-05,-0.1208500000000001,0.0446788260812661,0.0031592700897517642,0.12080500000000007,0.0447452452781297,0.0031639666362020856,0.0,0.0,0.0,-8.500000000010832e-05,0.0006839407869103854,4.83619168354397e-05
ASP1089,L ASP 218,0.0,0.0,0.0,-5.500000000000116e-05,0.00022798026230356477,1.6120638945153847e-05,52.96106999999999,0.4505341664090048,0.031857576422403576,-52.96110999999996,0.45042774992856716,0.03185005164090883,0.0,0.0,0.0,-9.499999999924569e-05,0.0006526676029956093,4.6150568793896474e-05
ILE1090,L ILE 219,0.0,0.0,0.0,-9.499999999999898e-05,0.00029321493822791184,2.073342711661511e-05,0.14285499999999987,0.0539098689944616,0.00381200339388622,-0.14295000000000002,0.05393187832812791,0.0038135596887947047,0.0,0.0,0.0,-0.00019000000000002793,0.0006195966429864757,4.381209878561573e-05
GLU1091,L GLU 220,0.0,0.0,0.0,-0.00013000000000000235,0.00033630343441601085,2.378024390118866e-05,57.627970000000026,0.9354165270597213,0.06614393695178986,-57.628245000000014,0.9352364433510685,0.06613120311063289,0.0,0.0,0.0,-0.0004050000000024312,0.0007286803139931221,5.152547913416793e-05
ARG1092,L ARG 221,0.0,0.0,0.0,-0.00016500000000000236,0.0003711805490593547,2.624642832844157e-05,-59.634010000000025,0.7617435788345803,0.05386340501192412,59.634024999999994,0.7615200288735205,0.053847597642584184,0.0,0.0,0.0,-0.0001499999999988688,0.0008108637370088965,5.73367247057256e-05
PRO1093,L PRO 222,0.0,0.0,0.0,-0.0001399999999999979,0.0003469870314579443,2.453568829277023e-05,0.4723350000000002,0.036296594537228735,0.0025665568131253034,-0.47233000000000014,0.0362470840206482,0.0025630558909238888,0.0,0.0,0.0,-0.00013500000000002955,0.000697692625731453,4.9334318683855827e-05
THR1094,L THR 223,0.0,0.0,0.0,-0.00011000000000000566,0.00031288975694325645,2.2124646889838727e-05,-0.5276600000000002,0.08438610312130793,0.005966998575498411,0.5276550000000002,0.08431889453141472,0.005962246210531665,0.0,0.0,0.0,-0.00011500000000020397,0.0006868587918925043,4.856825094647894e-05
TYR1095,L TYR 224,0.0,0.0,0.0,-0.00016999999999998573,0.00037563279941982747,2.6561249970584622e-05,-0.44599499999999975,0.16673825288457408,0.011790174929787975,0.44598000000000004,0.16674594327898895,0.01179071872279205,0.0,0.0,0.0,-0.0001849999999998733,0.0006788040954500634,4.799869789899403e-05
THR1096,L THR 225,0.0,0.0,0.0,-8.500000000000452e-05,0.00027888169534770165,1.9719913792916066e-05,-0.16445000000000007,0.0903425564172274,0.0063881834272349735,0.16442000000000004,0.09029614388222798,0.006384901565411959,0.0,0.0,0.0,-0.0001150000000001336,0.0006259193238752096,4.425917983878596e-05
ASN1097,L ASN 226,0.0,0.0,0.0,-6.99999999999923e-05,0.00025514701644343337,1.8041618552666727e-05,0.05704499999999996,0.08409377488851372,0.005946327847924305,-0.057090000000000043,0.08404464230395654,0.005942853649552545,0.0,0.0,0.0,-0.00011500000000051358,0.0006795402857810893,4.8050754416525265e-05
LEU1098,L LEU 227,0.0,0.0,0.0,-6.999999999998785e-05,0.00025514701644341716,1.8041618552665582e-05,-0.4436449999999998,0.027823892161234685,0.0019674462826212266,0.443605,0.027826228184934795,0.001967611464441163,0.0,0.0,0.0,-0.00010999999999989241,0.0006147357155722918,4.346837931187322e-05
ASN1099,L ASN 228,0.0,0.0,0.0,-9.500000000002729e-05,0.00029321493822799923,2.073342711662129e-05,-0.37187499999999996,0.0905636205934822,0.006403815025045693,0.37183000000000016,0.09054413895995593,0.006402437465528191,0.0,0.0,0.0,-0.00013999999999988688,0.0006636264009215505,4.692547282660508e-05
ARG1100,L ARG 229,0.0,0.0,0.0,-7.499999999999841e-05,0.00026339134382131286,1.8624580532188778e-05,-54.78253500000001,0.46094829295221273,0.032593966372287286,54.78219999999996,0.4609063570862246,0.03259100105876578,0.0,0.0,0.0,-0.0004099999999991155,0.0006260191690318062,4.426623995751577e-05
LEU1101,L LEU 230,0.0,0.0,0.0,-2.4999999999995027e-05,0.0001561249499599289,1.1039701082907612e-05,-0.37860000000000005,0.021213674834879397,0.0015000333329629634,0.37866500000000025,0.02128808998007727,0.0015052952783422033,0.0,0.0,0.0,4.000000000002002e-05,0.000546260011350178,3.862641583167512e-05
ILE1102,L ILE 231,0.0,0.0,0.0,-3.999999999999171e-05,0.00019595917942261365,1.3856406460548147e-05,-0.39622000000000007,0.022804639878761853,0.0016125315500789673,0.3961850000000001,0.02276929456526781,0.0016100322589934872,0.0,0.0,0.0,-7.500000000008277e-05,0.0006159342497376634,4.355312847545503e-05
GLY1103,L GLY 232,0.0,0.0,0.0,-3.4999999999998364e-05,0.00018377975949488248,1.299519141836642e-05,-0.3078949999999998,0.01755317563861693,0.0012411969525424537,0.3078699999999999,0.017565964249082196,0.001242101243860648,0.0,0.0,0.0,-5.999999999993177e-05,0.0005624944444170517,3.977436360270568e-05
GLN1104,L GLN 233,0.0,0.0,0.0,-1.9999999999997796e-05,0.0001399999999999846,9.899494936610575e-06,-0.15100499999999983,0.10896543018315469,0.007705019459741798,0.150995,0.10894399926108815,0.007703504064709765,0.0,0.0,0.0,-2.9999999999823503e-05,0.000599249530664185,4.237334067555011e-05
ILE1105,L ILE 234,0.0,0.0,0.0,-5.5000000000000605e-05,0.00022798026230356247,1.6120638945153684e-05,-0.37744999999999995,0.018123120592217302,0.0012814981467018413,0.3774299999999997,0.01811091107593018,0.001280634803525678,0.0,0.0,0.0,-7.499999999983408e-05,0.0006552671211037363,4.633438248210386e-05
VAL1106,L VAL 235,0.0,0.0,0.0,-2.000000000000002e-05,0.00014000000000000012,9.899494936611673e-06,-0.3409450000000001,0.01904683635147707,0.0013468147144279875,0.3408950000000002,0.01896507250183441,0.0013410331371741632,0.0,0.0,0.0,-7.000000000013107e-05,0.0006596211033615218,4.664225552006846e-05
SER1107,L SER 236,0.0,0.0,0.0,-1.000000000000334e-05,9.949874371069522e-05,7.035623639737493e-06,-0.36096999999999985,0.03174238648873301,0.0022445256737227354,0.36097500000000005,0.03164070756161921,0.002237335887836141,0.0,0.0,0.0,-4.999999999906191e-06,0.0005873457244247542,4.153161446416689e-05
SER1108,L SER 237,0.0,0.0,0.0,-1.5000000000000568e-05,0.00012155245781143678,8.595056718835867e-06,-0.3508500000000002,0.06557322243111022,0.004636727024529186,0.35084000000000026,0.06552231986124919,0.004633127669296331,0.0,0.0,0.0,-2.4999999999960055e-05,0.0005952940449897421,4.209364560122163e-05
ILE1109,L ILE 238,0.0,0.0,0.0,-1.4999999999996128e-05,0.00012155245781140079,8.595056718833323e-06,-0.28112499999999974,0.01836707312012763,0.0012987481953791408,0.28103500000000026,0.01834812728863292,0.001297408522786628,0.0,0.0,0.0,-0.00010500000000000398,0.0005864938192343271,4.1471375670458984e-05
THR1110,L THR 239,0.0,0.0,0.0,-4.5000000000008365e-05,0.00020730412441631732,1.4658615214271771e-05,-0.23749499999999998,0.04589727633531208,0.0032454275334692024,0.23747000000000007,0.04589868298764096,0.0032455269988092544,0.0,0.0,0.0,-7.000000000001005e-05,0.0006364746656389929,4.500555521267723e-05
ALA1111,L ALA 240,0.0,0.0,0.0,-2.4999999999997247e-05,0.00015612494995994277,1.1039701082908593e-05,-0.10836499999999996,0.05250677837193982,0.00371278990450578,0.10834999999999986,0.05245061963409042,0.003708818882070161,0.0,0.0,0.0,-4.000000000001225e-05,0.0006232174580352954,4.406812907305999e-05
SER1112,L SER 241,0.0,0.0,0.0,-1.4999999999998349e-05,0.0001215524578114188,8.595056718834595e-06,-0.3146149999999999,0.03761617703860943,0.002659865386631443,0.3146900000000001,0.03760018483997007,0.0026587345674210453,0.0,0.0,0.0,6.0000000000004494e-05,0.000544426303552599,3.8496753109836855e-05
LEU1113,L LEU 242,0.0,0.0,0.0,-9.999999999998898e-06,9.949874371065103e-05,7.035623639734369e-06,-0.11444000000000022,0.058647219882957694,0.0041469846876977905,0.11441000000000004,0.05864146911529412,0.004146578047016596,0.0,0.0,0.0,-4.0000000000205426e-05,0.00061514225996914,4.3497126341859704e-05
ARG1114,L ARG 243,0.0,0.0,0.0,-2.9999999999996697e-05,0.00017058722109230103,1.206233808181349e-05,-47.481100000000026,0.3488730571417317,0.024669050447820036,47.48098500000004,0.3487881230388405,0.0246630446998092,0.0,0.0,0.0,-0.00014500000000069235,0.0006196571632749698,4.381637821625508e-05
PHE1115,L PHE 244,0.0,0.0,0.0,-1.4999999999998903e-05,0.00012155245781142328,8.595056718834914e-06,0.17688999999999994,0.029638284363302566,0.002095743185602646,-0.17685499999999987,0.029618979979060905,0.002094378159502255,0.0,0.0,0.0,2.0000000000175432e-05,0.000574108003776386,4.0595566260375456e-05
ASP1116,L ASP 245,0.0,0.0,0.0,-9.999999999998898e-06,9.949874371065103e-05,7.035623639734369e-06,44.38965,0.3278804469618042,0.023184648746516788,-44.38950500000001,0.3278748541357486,0.023184253273993795,0.0,0.0,0.0,0.000134999999999863,0.0006056195175192946,4.282376676568183e-05
GLY1117,L GLY 246,0.0,0.0,0.0,-2.0000000000002238e-05,0.00014000000000001568,9.899494936612774e-06,-0.18041500000000002,0.03412422563223932,0.0024129471347296223,0.1803750000000001,0.034085251576011055,0.002410191252784687,0.0,0.0,0.0,-5.999999999999561e-05,0.0006053098380169126,4.2801869118068955e-05
ALA1118,L ALA 247,0.0,0.0,0.0,0.0,0.0,0.0,-0.16208999999999998,0.028907817281835533,0.0020440913629287574,0.16209999999999997,0.02887282459337834,0.0020416170061987545,0.0,0.0,0.0,9.999999999981136e-06,0.0006163602842494036,4.358325366468212e-05
LEU1119,L LEU 248,0.0,0.0,0.0,-2.5000000000001133e-05,0.00015612494995996702,1.1039701082910309e-05,0.08789999999999974,0.022246348014899168,0.0015730543537971092,-0.08792499999999993,0.02223329429032083,0.0015721313160802007,0.0,0.0,0.0,-5.0000000000189894e-05,0.000580947501931024,4.10791918128812e-05
ASN1120,L ASN 249,0.0,0.0,0.0,-1.4999999999996128e-05,0.00012155245781140079,8.595056718833323e-06,-0.03065000000000005,0.05593011264068786,0.003954856192075783,0.030629999999999984,0.0558677286096365,0.003950444974936365,0.0,0.0,0.0,-3.5000000000060536e-05,0.0005601562282073836,3.9609026748932015e-05
VAL1121,L VAL 250,0.0,0.0,0.0,-2.000000000000002e-05,0.00014000000000000012,9.899494936611673e-06,0.051885000000000084,0.042697795903301465,0.003019190102494365,-0.051829999999999946,0.04276378257357508,0.003023856064696205,0.0,0.0,0.0,3.500000000010994e-05,0.0005420101475067452,3.832590507739404e-05
ASP1122,L ASP 251,0.0,0.0,0.0,-1.5000000000000568e-05,0.00012155245781143678,8.595056718835867e-06,46.384604999999986,0.32554707643558783,0.023019654534305947,-46.384595,0.32562060895252226,0.023024854068442152,0.0,0.0,0.0,-5.000000000876525e-06,0.0005431160097063958,3.840410134343712e-05
LEU1123,L LEU 252,0.0,0.0,0.0,-2.4999999999999466e-05,0.00015612494995995662,1.1039701082909572e-05,0.0899499999999999,0.0354121095107309,0.002504014277115845,-0.08996000000000003,0.03541409888730753,0.0025041549472826123,0.0,0.0,0.0,-3.500000000011383e-05,0.0005327053594626293,3.7667957205044255e-05
THR1124,L THR 253,0.0,0.0,0.0,-2.0000000000002793e-05,0.00014000000000001956,9.899494936613049e-06,0.08413499999999978,0.10203605624973909,0.007215038729972251,-0.08411000000000002,0.10200797958983411,0.007213053410311063,0.0,0.0,0.0,4.999999999701354e-06,0.0005522454164591942,3.904964788574852e-05
GLU1125,L GLU 254,0.0,0.0,0.0,-9.999999999997788e-06,9.949874371063999e-05,7.035623639733588e-06,45.1245,0.27200742636861297,0.019233829571834674,-45.12451,0.2719775724212644,0.01923171857897314,0.0,0.0,0.0,-1.9999999999740227e-05,0.0005996665740218,4.240283009417195e-05
PHE1126,L PHE 255,0.0,0.0,0.0,-1.5000000000000568e-05,0.00012155245781143678,8.595056718835867e-06,-0.12235999999999991,0.037084368674685377,0.002622260856589201,0.12226000000000002,0.037073203260576046,0.0026214713425860544,0.0,0.0,0.0,-0.00011500000000012278,0.000617879438078347,4.369067406209327e-05
GLN1127,L GLN 256,0.0,0.0,0.0,-1.5000000000002789e-05,0.00012155245781145478,8.59505671883714e-06,0.04252499999999987,0.22333821745281346,0.015792396805900014,-0.04249999999999991,0.223258034569867,0.01578672701987336,0.0,0.0,0.0,9.999999999887876e-06,0.0006163602842491747,4.358325366466594e-05
THR1128,L THR 257,0.0,0.0,0.0,-9.999999999999454e-06,9.949874371065656e-05,7.03562363973476e-06,0.07792500000000004,0.05397915685706849,0.0038169027856365455,-0.07790000000000004,0.054006573673951855,0.003818841447350223,0.0,0.0,0.0,1.4999999999987246e-05,0.0005698903403286363,4.0297332417908816e-05
ASN1129,L ASN 258,0.0,0.0,0.0,-2.500000000000169e-05,0.0001561249499599705,1.1039701082910553e-05,-0.295964999999999,0.03292542748393764,0.002328179304735823,0.296015,0.03291784888172383,0.002327643416634093,0.0,0.0,0.0,2.500000000090097e-05,0.0005695392874942299,4.027250923393246e-05
LEU1130,L LEU 259,0.0,0.0,0.0,-1.4999999999993907e-05,0.00012155245781138282,8.595056718832052e-06,0.04913999999999971,0.035103566770344104,0.0024821970107145068,-0.049130000000000014,0.03511599493108517,0.0024830758143882755,0.0,0.0,0.0,-5.000000000308092e-06,0.0005873457244248465,4.153161446417342e-05
VAL1131,L VAL 260,0.0,0.0,0.0,-1.9999999999998907e-05,0.00013999999999999234,9.899494936611124e-06,-0.13741500000000006,0.03016442896857147,0.002132947227429682,0.13739,0.03015904341984332,0.0021325664116270734,0.0,0.0,0.0,-4.500000000003279e-05,0.0005224700948380265,3.694421470271471e-05
PRO1132,L PRO 261,0.0,0.0,0.0,-2.9999999999998917e-05,0.00017058722109231366,1.2062338081814384e-05,-0.15803,0.02625602978365104,0.001856581670705561,0.15808499999999998,0.026261716908839088,0.0018569838111841535,0.0,0.0,0.0,2.5000000000288125e-05,0.0006359048670990399,4.4965264371526136e-05
TYR1133,L TYR 262,0.0,0.0,0.0,-2.0000000000002238e-05,0.00014000000000001568,9.899494936612774e-06,0.12187999999999992,0.036261489213765485,0.0025640744918976424,-0.12184499999999994,0.03622748921744379,0.002561670329101703,0.0,0.0,0.0,1.5000000000453539e-05,0.0005956299186574324,4.211739545602622e-05
PRO1134,L PRO 263,0.0,0.0,0.0,-1.0000000000000563e-05,9.949874371066761e-05,7.035623639735541e-06,0.15682499999999996,0.03460107476654449,0.0024466654603766346,-0.15678000000000014,0.034634687814386056,0.002449042261783146,0.0,0.0,0.0,3.499999999975856e-05,0.0005863232896623716,4.145931740878673e-05
ARG1135,L ARG 264,0.0,0.0,0.0,-4.500000000000504e-05,0.000207304124416302,1.4658615214270687e-05,-51.05072499999999,0.5039755245796834,0.03563645109823417,51.05032,0.5039638752931577,0.035635627369284335,0.0,0.0,0.0,-0.0004500000000035698,0.0005722761571133536,4.046603514062304e-05
GLY1136,L GLY 265,0.0,0.0,0.0,-9.999999999998898e-06,9.949874371065103e-05,7.035623639734369e-06,-0.07887000000000001,0.05763534592591573,0.004075434394024747,0.07887499999999997,0.05756343783166535,0.004070349723918082,0.0,0.0,0.0,-5.000000000019433e-06,0.0005612263358039956,3.968469478274837e-05
HID1137,L HID 266,0.0,0.0,0.0,-2.4999999999995027e-05,0.0001561249499599289,1.1039701082907612e-05,0.05252000000000004,0.05185006846668576,0.0036663535017780273,-0.05243000000000002,0.05191411272476879,0.0036708821146966848,0.0,0.0,0.0,6.50000000001949e-05,0.000600645486122785,4.2472049632651155e-05
PHE1138,L PHE 267,0.0,0.0,0.0,-7.999999999999563e-05,0.0002712931993249959,1.9183326093249828e-05,0.06944999999999996,0.054435076008029944,0.003849141137968311,-0.069495,0.05444428321688139,0.003849792185949777,0.0,0.0,0.0,-0.0001250000000000284,0.000591079520876872,4.179563374325317e-05
PRO1139,L PRO 268,0.0,0.0,0.0,-2.9999999999987814e-05,0.00017058722109225053,1.206233808180992e-05,0.36206500000000014,0.045079715782155194,0.0031876172723524165,-0.362095,0.045115473786717125,0.0031901457451031607,0.0,0.0,0.0,-6.0000000000011155e-05,0.0006053098380168378,4.280186911806366e-05
LEU1140,L LEU 269,0.0,0.0,0.0,-4.5000000000006705e-05,0.0002073041244163097,1.4658615214271233e-05,-0.28996000000000005,0.051771212077757145,0.003660777513042897,0.28996999999999984,0.05181147652789024,0.0036636246396158827,0.0,0.0,0.0,-3.5000000000090236e-05,0.0005420101475067167,3.8325905077392024e-05
ALA1141,L ALA 270,0.0,0.0,0.0,-1.9999999999991135e-05,0.00013999999999993794,9.899494936607277e-06,0.15015499999999996,0.028494753464454188,0.0020148833402954423,-0.1501549999999999,0.02853666019351293,0.002017846593524921,0.0,0.0,0.0,-2.0000000000014452e-05,0.000607947366142852,4.2988370520411155e-05
THR1142,L THR 271,0.0,0.0,0.0,-2.4999999999999466e-05,0.00015612494995995662,1.1039701082909572e-05,-0.05708999999999996,0.0799905738196697,0.005656187717889156,0.05709499999999998,0.08005033400929695,0.005660413401422198,0.0,0.0,0.0,-1.9999999999991135e-05,0.0005827520913734308,4.120679555607955e-05
TYR1143,L TYR 272,0.0,0.0,0.0,-6.499999999999506e-05,0.0002465258607124022,1.743201078475899e-05,0.07907999999999983,0.05460259700783476,0.003860986661463625,-0.07908000000000001,0.05461770408942504,0.0038620548934472673,0.0,0.0,0.0,-6.500000000014383e-05,0.0006409173113593122,4.531969770420195e-05
ALA1144,L ALA 273,0.0,0.0,0.0,-2.4999999999999466e-05,0.00015612494995995662,1.1039701082909572e-05,-0.06891000000000004,0.03186223312952176,0.002253000110963151,0.06885,0.031901684908480894,0.0022557897730063384,0.0,0.0,0.0,-8.499999999991736e-05,0.0006306940621253033,4.459680481828916e-05
PRO1145,L PRO 274,0.0,0.0,0.0,-2.9999999999996697e-05,0.00017058722109230103,1.206233808181349e-05,0.14654,0.03360027380840798,0.0023758981459650022,-0.14651000000000003,0.03360148657425734,0.00237598390146061,0.0,0.0,0.0,1.5987211554602254e-16,0.000608276253029996,4.3011626335225436e-05
VAL1146,L VAL 275,0.0,0.0,0.0,-6.499999999999728e-05,0.0002465258607124107,1.7432010784759586e-05,0.011664999999999886,0.1366523793243278,0.009662782408550855,-0.011690000000000008,0.13666321341165663,0.009663548494212673,0.0,0.0,0.0,-9.00000000001161e-05,0.0006015812497077477,4.253821811030261e-05
ILE1147,L ILE 276,0.0,0.0,0.0,-3.500000000000114e-05,0.00018377975949489706,1.299519141836745e-05,0.041080000000000026,0.08436695798711721,0.005965644810077114,-0.041085,0.08434404409915376,0.005964024553520883,0.0,0.0,0.0,-3.999999999986237e-05,0.0006468384651516628,4.5738386504103904e-05
SER1148,L SER 277,0.0,0.0,0.0,-3.4999999999987264e-05,0.0001837797594948242,1.2995191418362298e-05,-0.5204449999999997,0.05716561007283926,0.004042219053317065,0.52048,0.057239056595998955,0.004047412506775144,0.0,0.0,0.0,2.182976022169214e-16,0.0005830951894844411,4.1231056256170314e-05
ALA1149,L ALA 278,0.0,0.0,0.0,-4.999999999999449e-06,7.053367989832165e-05,4.9874843358144515e-06,-0.2784749999999998,0.03125554950724953,0.0022101011006287995,0.2785249999999999,0.031277457936988724,0.002211650260552173,0.0,0.0,0.0,4.499999999998838e-05,0.0005504316487994415,3.892139514457772e-05
GLU1150,L GLU 279,0.0,0.0,0.0,-3.500000000000003e-05,0.00018377975949489123,1.2995191418367038e-05,50.62782499999999,0.6647947761354849,0.04700808943027941,-50.62777499999997,0.6647812981562247,0.047007136393226255,0.0,0.0,0.0,1.5000000001634816e-05,0.000552064307847012,3.903684157296799e-05
LYS1151,L LYS 280,0.0,0.0,0.0,-4.9999999999998376e-05,0.00021794494717702662,1.541103500742194e-05,-52.16736999999996,0.5385360555265978,0.03808024967763124,52.16744499999997,0.538494221861633,0.03807729159081339,0.0,0.0,0.0,2.4999999998840393e-05,0.0006199798383833842,4.383919479198307e-05
ALA1152,L ALA 281,0.0,0.0,0.0,-2.4999999999997247e-05,0.00015612494995994277,1.1039701082908593e-05,-0.24798,0.014976635136103754,0.0010590080264095676,0.247945,0.01495834131847461,0.0010577144581596317,0.0,0.0,0.0,-6.0000000000004494e-05,0.0005535341001239882,3.914077158156654e-05
TYR1153,L TYR 282,0.0,0.0,0.0,-1.4999999999998349e-05,0.0001215524578114188,8.595056718834595e-06,0.07441999999999997,0.12688748401635214,0.008972300039566226,-0.07442500000000003,0.12681113663633803,0.008966901464552845,0.0,0.0,0.0,-2.0000000000073294e-05,0.0005912698199638469,4.180908992073852e-05
HIE1154,L HIE 283,0.0,0.0,0.0,-3.999999999999948e-05,0.00019595917942265173,1.385640646055084e-05,-0.0220200000000001,0.18248366940633343,0.012903544009302248,0.02195499999999985,0.1825494535050707,0.012908195647533385,0.0,0.0,0.0,-0.00010499999999995956,0.0006033034062561163,4.265999296766424e-05
GLU1155,L GLU 284,0.0,0.0,0.0,-2.0000000000000574e-05,0.000140000000000004,9.899494936611948e-06,47.62369499999999,0.31829811808424896,0.022507075773628888,-47.62368999999997,0.31832081914890376,0.022508680981304645,0.0,0.0,0.0,-1.5000000000924274e-05,0.0006039660586495039,4.270684956775763e-05
GLN1156,L GLN 285,0.0,0.0,0.0,-9.999999999998898e-06,9.949874371065103e-05,7.035623639734369e-06,0.3646549999999998,0.05796245314856868,0.004098564367556046,-0.3646750000000001,0.057995339252392274,0.004100889766258093,0.0,0.0,0.0,-3.000000000056957e-05,0.0005559676249569092,3.9312847772720974e-05
LEU1157,L LEU 286,0.0,0.0,0.0,-1.4999999999996128e-05,0.00012155245781140079,8.595056718833323e-06,-0.005665000000000316,0.03569471634570026,0.0025239975980574955,0.005644999999999996,0.035714548506176017,0.002525399943573294,0.0,0.0,0.0,-3.500000000030978e-05,0.0006275149400613934,4.437200694132812e-05
SER1158,L SER 287,0.0,0.0,0.0,-1.000000000000334e-05,9.949874371069522e-05,7.035623639737493e-06,0.4528050000000001,0.029348542979166576,0.0020752553758513525,-0.4528450000000001,0.029311447848919706,0.0020726323540366967,0.0,0.0,0.0,-4.999999999997229e-05,0.0005894913061276223,4.168333000133567e-05
VAL1159,L VAL 288,0.0,0.0,0.0,-3.0000000000005578e-05,0.00017058722109235152,1.206233808181706e-05,0.2354550000000002,0.0269467618648321,0.0019054238045641836,-0.23549500000000007,0.026970168241965988,0.0019070788853636216,0.0,0.0,0.0,-6.999999999994344e-05,0.0006671581521648089,4.717520535196229e-05
ALA1160,L ALA 289,0.0,0.0,0.0,-9.999999999998898e-06,9.949874371065103e-05,7.035623639734369e-06,0.19410000000000022,0.02466718467924373,0.0017442333559474152,-0.19411000000000006,0.02467464082818519,0.0017447605852952198,0.0,0.0,0.0,-1.9999999999904538e-05,0.0006161168720299996,4.356604182158571e-05
GLU1161,L GLU 290,0.0,0.0,0.0,-1.0000000000001119e-05,9.949874371067313e-05,7.035623639735931e-06,46.71670000000002,0.3154493620208208,0.022305638300589254,-46.71668000000002,0.315442891185691,0.022305180743449234,0.0,0.0,0.0,1.0000000001113563e-05,0.0005915234568479349,4.182702475680828e-05
ILE1162,L ILE 291,0.0,0.0,0.0,-9.999999999998898e-06,9.949874371065103e-05,7.035623639734369e-06,0.217685,0.018020704065047043,0.0012742562046150745,-0.21768999999999983,0.018000386106972244,0.0012728195080216193,0.0,0.0,0.0,-1.4999999999991686e-05,0.0006121886963999926,4.3288277859018735e-05
THR1163,L THR 292,0.0,0.0,0.0,-5.00000000000167e-06,7.053367989835297e-05,4.987484335816666e-06,0.23861500000000002,0.04366528111669564,0.003087601638003239,-0.2386599999999999,0.04363627390142334,0.003085550518141001,0.0,0.0,0.0,-4.9999999999892355e-05,0.0005894913061275576,4.168333000133109e-05
ASN1164,L ASN 293,0.0,0.0,0.0,-4.499999999999504e-05,0.00020730412441625598,1.4658615214267433e-05,0.1877299999999998,0.11931561968158207,0.008436888377832177,-0.18772999999999995,0.11928209044110533,0.008434517502501264,0.0,0.0,0.0,-4.5000000000605665e-05,0.0006024740658310744,4.260134974381831e-05
ALA1165,L ALA 294,0.0,0.0,0.0,-1.4999999999998349e-05,0.0001215524578114188,8.595056718834595e-06,0.21902500000000014,0.017130510062457575,0.001211309983034814,-0.21902500000000008,0.0170898910177907,0.0012084377828418872,0.0,0.0,0.0,-1.4999999999885661e-05,0.0005956299186576075,4.21173954560386e-05
CYS1166,L CYS 295,0.0,0.0,0.0,-2.000000000000668e-05,0.00014000000000004674,9.89949493661497e-06,0.28392500000000015,0.03972139694169776,0.0028087269135677077,-0.28387000000000007,0.03973868518207349,0.002809949376768154,0.0,0.0,0.0,3.500000000006942e-05,0.0005863232896619134,4.1459317408754334e-05
PHE1167,L PHE 296,0.0,0.0,0.0,-4.0000000000008914e-05,0.00019595917942269792,1.3856406460554105e-05,0.07718999999999995,0.042735861989668666,0.0030218817812747135,-0.07712999999999998,0.04275363259420195,0.0030231383527718403,0.0,0.0,0.0,1.9999999999829043e-05,0.00063213922517103,4.469899327724452e-05
GLU1168,L GLU 297,0.0,0.0,0.0,-3.000000000000336e-05,0.0001705872210923389,1.2062338081816168e-05,48.80624000000002,0.3415072947934638,0.02414821239731316,-48.806200000000025,0.34142565808272124,0.024142439810137174,0.0,0.0,0.0,9.99999999940826e-06,0.0005566866263871288,3.936368885142008e-05
PRO1169,L PRO 298,0.0,0.0,0.0,-4.999999999999227e-05,0.000217944947177,1.541103500742006e-05,0.10254500000000004,0.04351238875308951,0.0030767905152934857,-0.10252999999999997,0.04351906593666741,0.0030772626634722015,0.0,0.0,0.0,-3.4999999999962836e-05,0.0006113714092102228,4.323048692761242e-05
ALA1170,L ALA 299,0.0,0.0,0.0,-2.500000000000169e-05,0.0001561249499599705,1.1039701082910553e-05,0.20073999999999997,0.062496739114932955,0.0044191868030215645,-0.20073000000000005,0.06247445157822496,0.004417610836187347,0.0,0.0,0.0,-1.5000000000018332e-05,0.0005698903403288068,4.0297332417920864e-05
ASN1171,L ASN 300,0.0,0.0,0.0,-2.4999999999990586e-05,0.00015612494995990116,1.103970108290565e-05,0.1430300000000004,0.08839473457169197,0.006250451623682834,-0.14303000000000002,0.08833249175699734,0.006246050392047763,0.0,0.0,0.0,-2.5000000000190424e-05,0.000619979838381267,4.3839194791833364e-05
GLN1172,L GLN 301,0.0,0.0,0.0,-3.999999999997783e-05,0.00019595917942254564,1.3856406460543338e-05,0.2043599999999997,0.05709728890236414,0.0040373880170229085,-0.20433999999999997,0.057149491686278524,0.004041079311273176,0.0,0.0,0.0,-2.000000000020208e-05,0.0006241794613731636,4.413615298143307e-05
MET1173,L MET 302,0.0,0.0,0.0,-3.0000000000005578e-05,0.00017058722109235155,1.2062338081817062e-05,0.18319500000000008,0.13419317037390535,0.009488890076031018,-0.1831750000000001,0.13410959837013903,0.009482980642972967,0.0,0.0,0.0,-9.999999999952269e-06,0.000591523456846785,4.1827024756726974e-05
VAL1174,L VAL 303,0.0,0.0,0.0,-5.500000000000949e-05,0.00022798026230359927,1.6120638945156286e-05,-0.29645,0.028247433511736374,0.0019973951787264923,0.29640000000000005,0.02830953902838926,0.002001786701923927,0.0,0.0,0.0,-0.00010499999999993598,0.0006737766692309714,4.7643205181850525e-05
LYS1175,L LYS 304,0.0,0.0,0.0,-0.00010500000000000175,0.0003065534211193918,2.167660028694573e-05,-55.938840000000006,0.7521812310876453,0.053187244918331954,55.93857999999997,0.7519866778102109,0.053173487924154356,0.0,0.0,0.0,-0.00036499999999939803,0.000708360783782202,5.008867137390128e-05
CYS1176,L CYS 305,0.0,0.0,0.0,-4.5000000000001704e-05,0.00020730412441628666,1.4658615214269603e-05,-0.05202499999999995,0.09232499323043575,0.006528362878624321,0.05202000000000002,0.09235063399890657,0.006530175954750376,0.0,0.0,0.0,-4.999999999988125e-05,0.0005979130371549169,4.2278836313208583e-05
ASP1177,L ASP 306,0.0,0.0,0.0,-2.9999999999999472e-05,0.0001705872210923168,1.2062338081814606e-05,50.814959999999985,0.3718675952549688,0.026295009830832286,-50.814715,0.37184668046648295,0.02629353093195574,0.0,0.0,0.0,0.0002149999999994634,0.000590571756859903,4.1759729405289035e-05
PRO1178,L PRO 307,0.0,0.0,0.0,-1.5000000000000568e-05,0.00012155245781143678,8.595056718835867e-06,-0.13797499999999993,0.03904323725051513,0.0027607737819314465,0.13794000000000003,0.03909650112222305,0.0027645401064191385,0.0,0.0,0.0,-5.0000000000007815e-05,0.0005722761571131252,4.046603514060689e-05
ARG1179,L ARG 308,0.0,0.0,0.0,-5.000000000000393e-05,0.00021794494717705085,1.5411035007423655e-05,-48.693184999999986,0.45417451576890744,0.0321149879942311,48.69311999999999,0.4540901844326214,0.03210902486825566,0.0,0.0,0.0,-0.00011499999999784904,0.0006178794380804088,4.369067406223905e-05
HIE1180,L HIE 309,0.0,0.0,0.0,-3.9999999999998926e-05,0.000195959179422649,1.3856406460550646e-05,-0.3049499999999998,0.18811075859716261,0.013301439301819932,0.30492499999999995,0.1880683103954515,0.013298437760692021,0.0,0.0,0.0,-6.499999999986184e-05,0.0006089129658659475,4.305664873162242e-05
GLY1181,L GLY 310,0.0,0.0,0.0,-4.999999999999449e-06,7.053367989832165e-05,4.9874843358144515e-06,-0.17974500000000013,0.04422714070567907,0.0031273311105477256,0.17977000000000004,0.04422903005945283,0.0031274647080342744,0.0,0.0,0.0,1.999999999998926e-05,0.0005653317610040375,3.997499218260875e-05
LYS1182,L LYS 311,0.0,0.0,0.0,-1.4999999999991686e-05,0.0001215524578113648,8.595056718830778e-06,-47.27057000000001,0.5058440126138973,0.03576857315419003,47.27047000000002,0.5058174859545366,0.035766697436118405,0.0,0.0,0.0,-0.0001149999999996254,0.0005931062299464559,4.193894371591267e-05
TYR1183,L TYR 312,0.0,0.0,0.0,-4.00000000000178e-05,0.00019595917942274145,1.3856406460557184e-05,-0.16324999999999992,0.049141504860962464,0.0034748291324898247,0.16325500000000004,0.049178551981529615,0.0034774487595074714,0.0,0.0,0.0,-3.499999999996506e-05,0.0006275149400611838,4.4372006941313296e-05
MET1184,L MET 313,0.0,0.0,0.0,-2.4999999999999466e-05,0.00015612494995995664,1.1039701082909573e-05,-0.2423099999999999,0.07789078186794636,0.005507710005074704,0.24226499999999998,0.07784539019749338,0.005504500329276036,0.0,0.0,0.0,-6.9999999999929e-05,0.0005701754116060769,4.031749000124879e-05
ALA1185,L ALA 314,0.0,0.0,0.0,-1.4999999999998349e-05,0.0001215524578114188,8.595056718834595e-06,0.2156600000000001,0.02398508703340417,0.001696001768866962,-0.21562500000000007,0.024018001061702536,0.001698329142127556,0.0,0.0,0.0,2.0000000000026663e-05,0.0006321392251710989,4.469899327724939e-05
CYS1186,L CYS 315,0.0,0.0,0.0,-1.500000000000501e-05,0.00012155245781147276,8.595056718838412e-06,-0.10030999999999997,0.06713332927838457,0.004747043237637512,0.10024999999999999,0.06711935264884501,0.0047460549406849566,0.0,0.0,0.0,-7.500000000003837e-05,0.0006319612329883029,4.468640732930407e-05
CYS1187,L CYS 316,0.0,0.0,0.0,-9.999999999998898e-06,9.949874371065103e-05,7.035623639734369e-06,0.282215,0.027616639458847445,0.0019527913034935013,-0.2822149999999999,0.027606679898169995,0.001952087056204235,0.0,0.0,0.0,-1.0000000000047748e-05,0.0005999166608788032,4.242051390541921e-05
LEU1188,L LEU 317,0.0,0.0,0.0,-4.999999999997229e-06,7.053367989829033e-05,4.9874843358122365e-06,-0.10948000000000002,0.028653439584105968,0.0020261041434240378,0.10948000000000001,0.0286298725110679,0.002024437699708244,0.0,0.0,0.0,-4.9999999999506e-06,0.0006123520229410404,4.3299826789491e-05
LEU1189,L LEU 318,0.0,0.0,0.0,-5.000000000002114e-05,0.00021794494717712582,1.5411035007428954e-05,0.11882500000000014,0.017603533026071972,0.0012447577575576837,-0.11879500000000004,0.017609173035664966,0.0012451565664605999,0.0,0.0,0.0,-1.9999999999946727e-05,0.0005996665740227856,4.240283009424164e-05
TYR1190,L TYR 319,0.0,0.0,0.0,-2.0000000000002238e-05,0.00014000000000001568,9.899494936612774e-06,-0.006639999999999908,0.043556978774933496,0.003079943505975399,0.006619999999999982,0.04357436861275216,0.00308117315319993,0.0,0.0,0.0,-3.9999999999948964e-05,0.0005730619512757899,4.0521599178710595e-05
ARG1191,L ARG 320,0.0,0.0,0.0,-4.999999999999893e-05,0.00021794494717702906,1.5411035007422114e-05,-47.36173500000001,0.30547172499790914,0.021600112820677374,47.361614999999986,0.3054384173217565,0.021597757612310062,0.0,0.0,0.0,-0.00016999999999598003,0.0006009159675000863,4.24911755542586e-05
GLY1192,L GLY 321,0.0,0.0,0.0,0.0,0.0,0.0,-0.08067500000000007,0.026030162792422148,0.0018406104625911458,0.08073999999999996,0.026017924590558836,0.001839745091038438,0.0,0.0,0.0,6.499999999981743e-05,0.0005663700203929749,4.004840820806358e-05
ASP1193,L ASP 322,0.0,0.0,0.0,-1.0000000000001119e-05,9.949874371067313e-05,7.035623639735931e-06,44.14847499999999,0.23072550655219437,0.016314757027575785,-44.14837499999999,0.23077375148666446,0.016318168459607953,0.0,0.0,0.0,9.000000000092712e-05,0.0005761076288341861,4.0736961104195555e-05
VAL1194,L VAL 323,0.0,0.0,0.0,-1.000000000000334e-05,9.949874371069522e-05,7.035623639737493e-06,-0.03200500000000009,0.030495491060155297,0.0021563568524249547,0.032020000000000035,0.030493927264293147,0.002156246275359103,0.0,0.0,0.0,4.999999999961702e-06,0.0006284703652519805,4.443956570444618e-05
VAL1195,L VAL 324,0.0,0.0,0.0,-5.000000000000005e-06,7.053367989832949e-05,4.9874843358150055e-06,0.1496650000000002,0.0237097611755162,0.0016765332907521034,-0.14956000000000005,0.023741659588158298,0.0016787888491409347,0.0,0.0,0.0,0.00010000000000023768,0.0005477225575050524,3.872983346206612e-05
PRO1196,L PRO 325,0.0,0.0,0.0,-5.00000000000167e-06,7.053367989835297e-05,4.987484335816666e-06,0.11384000000000002,0.028158025498958537,0.00199107307751373,-0.11393499999999991,0.028091115588384893,0.0019863418323642088,0.0,0.0,0.0,-0.0001000000000003265,0.0005999999999997667,4.2426406871176355e-05
LYS1197,L LYS 326,0.0,0.0,0.0,-4.999999999999449e-06,7.053367989832165e-05,4.9874843358144515e-06,-41.33653999999997,0.29623924183413314,0.020947277675447712,41.33649999999996,0.29621802781658413,0.0209457776178812,0.0,0.0,0.0,-4.4999999999753015e-05,0.0005683088948807399,4.01855073378804e-05
ASP1198,L ASP 327,0.0,0.0,0.0,-9.999999999996679e-06,9.949874371062894e-05,7.035623639732807e-06,42.679129999999994,0.218655969732848,0.015461311894501732,-42.679075000000005,0.2186675773263537,0.015462132675309844,0.0,0.0,0.0,4.500000000110305e-05,0.0006107167919745748,4.3184198498971585e-05
VAL1199,L VAL 328,0.0,0.0,0.0,-1.0000000000002229e-05,9.949874371068417e-05,7.035623639736712e-06,0.09817000000000004,0.020058192839834718,0.0014183284175394583,-0.09812999999999991,0.020136859238719673,0.0014238909719497658,0.0,0.0,0.0,3.000000000009828e-05,0.0006157109711542938,4.353734029541559e-05
ASN1200,L ASN 329,0.0,0.0,0.0,-5.00000000000167e-06,7.053367989835297e-05,4.987484335816666e-06,0.25279999999999964,0.16489772587880105,0.011660030017114067,-0.2528,0.16486646111322953,0.011657819264339283,0.0,0.0,0.0,-5.000000000059401e-06,0.0006041316081769273,4.271855568710396e-05
ALA1201,L ALA 330,0.0,0.0,0.0,-5.00000000000167e-06,7.053367989835297e-05,4.987484335816666e-06,0.06458499999999999,0.02136826560579975,0.0015109645512056274,-0.06450500000000005,0.02133752504392194,0.0015087908652294988,0.0,0.0,0.0,7.499999999995593e-05,0.0005471517157059842,3.868946885135554e-05
ALA1202,L ALA 331,0.0,0.0,0.0,-1.5000000000000568e-05,0.00012155245781143678,8.595056718835867e-06,0.042969999999999973,0.03325746683077353,0.002351658032112664,-0.04295999999999999,0.033233994644038825,0.0023499982978717254,0.0,0.0,0.0,-5.0000000000316456e-06,0.0005873457244246766,4.15316144641614e-05
ILE1203,L ILE 332,0.0,0.0,0.0,-2.0000000000001126e-05,0.0001400000000000079,9.899494936612224e-06,0.11952499999999996,0.025062110346098353,0.0017721588176571677,-0.11949999999999998,0.025026386075500423,0.0017696327302578936,0.0,0.0,0.0,4.999999999730775e-06,0.0005873457244247,4.1531614464163056e-05
ALA1204,L ALA 333,0.0,0.0,0.0,-4.999999999999449e-06,7.053367989832165e-05,4.9874843358144515e-06,0.08374499999999997,0.029072151193195086,0.0020557115252388823,-0.083695,0.029003654511112722,0.0020508680783999605,0.0,0.0,0.0,4.499999999996923e-05,0.0005683088948803125,4.018550733785018e-05
THR1205,L THR 334,0.0,0.0,0.0,-4.999999999999449e-06,7.053367989832165e-05,4.9874843358144515e-06,-0.12397499999999978,0.0610745804324516,0.004318624998190974,0.12400000000000004,0.06107569074517275,0.004318703509156412,0.0,0.0,0.0,2.0000000000233996e-05,0.0006161168720301107,4.3566041821593554e-05
ILE1206,L ILE 335,0.0,0.0,0.0,-1.5000000000002789e-05,0.00012155245781145478,8.59505671883714e-06,0.036774999999999974,0.02764533188442485,0.001954820164362949,-0.03683999999999997,0.02762470633328065,0.0019533617176549713,0.0,0.0,0.0,-7.999999999951157e-05,0.000594642749892799,4.204759208326143e-05
LYS1207,L LYS 336,0.0,0.0,0.0,-1.000000000000334e-05,9.949874371069522e-05,7.035623639737493e-06,-43.61127,0.26663420092047896,0.018853885156712706,43.61124999999999,0.26670044525849745,0.018858569338775513,0.0,0.0,0.0,-3.000000000195513e-05,0.000573672380369839,4.056476303389416e-05
THR1208,L THR 337,0.0,0.0,0.0,0.0,0.0,0.0,0.05760000000000001,0.12485868011476034,0.008828841939914896,-0.057539999999999945,0.12482719415255632,0.008826615546176232,0.0,0.0,0.0,6.000000000007888e-05,0.0006053098380168091,4.280186911806164e-05
LYS1209,L LYS 338,0.0,0.0,0.0,-2.0000000000000574e-05,0.000140000000000004,9.899494936611948e-06,-43.240755,0.7767529755175042,0.054924729629525555,43.240700000000004,0.7767486401659696,0.05492442307387865,0.0,0.0,0.0,-7.500000000030482e-05,0.000607762289056153,4.2975283594106445e-05
ARG1210,L ARG 339,0.0,0.0,0.0,-2.0000000000004457e-05,0.0001400000000000312,9.899494936613872e-06,-47.206495,0.4011894315345562,0.02836837675784608,47.20639000000003,0.40114008512936256,0.02836488744007212,0.0,0.0,0.0,-0.00012500000000258637,0.0005994789404148782,4.2389562394588666e-05
THR1211,L THR 340,0.0,0.0,0.0,-9.999999999999454e-06,9.949874371065656e-05,7.03562363973476e-06,0.11964500000000002,0.05747442017976341,0.004064055225387566,-0.11959499999999991,0.05748383229221933,0.004064720762241853,0.0,0.0,0.0,4.000000000002668e-05,0.0005370288632838985,3.79736750920948e-05
ILE1212,L ILE 341,0.0,0.0,0.0,-1.9999999999997796e-05,0.0001399999999999846,9.899494936610575e-06,-0.2541299999999999,0.022784711979747203,0.0016111224348261612,0.2541299999999999,0.022754628100675457,0.0016089951833365584,0.0,0.0,0.0,-1.9999999999749107e-05,0.0006554387843271168,4.634652090503712e-05
GLN1213,L GLN 342,0.0,0.0,0.0,-3.49999999999917e-05,0.0001837797594948475,1.2995191418363946e-05,0.11186999999999962,0.23890235055352654,0.016892947211780435,-0.11188000000000001,0.23893439601698196,0.016895213168231994,0.0,0.0,0.0,-4.500000000003723e-05,0.0006024740658326502,4.260134974392974e-05
PHE1214,L PHE 343,0.0,0.0,0.0,-3.0000000000001136e-05,0.00017058722109232626,1.2062338081815275e-05,-0.036404999999999986,0.04480860380551927,0.0031684467606384013,0.03643500000000002,0.044776844183126635,0.0031662010162022258,0.0,0.0,0.0,8.881784197001253e-17,0.0005744562646540103,4.0620192023194465e-05
VAL1215,L VAL 344,0.0,0.0,0.0,-1.4999999999998349e-05,0.0001215524578114188,8.595056718834595e-06,-0.22644999999999968,0.03233075161514163,0.002286129370792457,0.22647499999999993,0.0323159306689449,0.0022850813716365262,0.0,0.0,0.0,1.0000000000419396e-05,0.0005290557626565195,3.7409891740024555e-05
ASP1216,L ASP 345,0.0,0.0,0.0,-4.999999999999449e-06,7.053367989832165e-05,4.9874843358144515e-06,45.38292500000001,0.4008474265514672,0.0283441933535719,-45.38281999999998,0.4008904683339185,0.028347236867196465,0.0,0.0,0.0,0.00010000000000090381,0.0005656854249480956,3.999999999991922e-05
TRP1217,L TRP 346,0.0,0.0,0.0,-2.0000000000004457e-05,0.00014000000000003119,9.89949493661387e-06,-0.30279999999999996,0.027133005731028146,0.0019185932346383458,0.30275499999999983,0.027078127243219792,0.0019147127395512907,0.0,0.0,0.0,-6.499999999963535e-05,0.0006713977956475151,4.747499341760578e-05
CYS1218,L CYS 347,0.0,0.0,0.0,0.0,0.0,0.0,-0.21415000000000017,0.04269505240657248,0.0030189961079802427,0.21422500000000005,0.0426742823606911,0.0030175274439514146,0.0,0.0,0.0,7.499999999984297e-05,0.0005562148865323452,3.933033180639274e-05
PRO1219,L PRO 348,0.0,0.0,0.0,-4.999999999999449e-06,7.053367989832165e-05,4.9874843358144515e-06,-0.1013300000000001,0.03380903873226776,0.002390660055298517,0.10135000000000007,0.03381904049496353,0.0023913672867211166,0.0,0.0,0.0,1.499999999990287e-05,0.0006121886964000673,4.3288277859024014e-05
THR1220,L THR 349,0.0,0.0,0.0,-5.0000000000005595e-06,7.053367989833732e-05,4.9874843358155595e-06,-0.26719000000000004,0.05056979236659019,0.003575824310561163,0.26707500000000006,0.05059732576925376,0.003577771216134418,0.0,0.0,0.0,-0.00012000000000007727,0.000604648658313069,4.275511665285188e-05
GLY1221,L GLY 350,0.0,0.0,0.0,-5.00000000000167e-06,7.053367989835297e-05,4.987484335816666e-06,0.23043999999999998,0.02472825105016499,0.0017485514004455028,-0.23053499999999985,0.024739821644467926,0.0017493695650148994,0.0,0.0,0.0,-0.00010000000000001563,0.0005385164807134769,3.8078865529321416e-05
PHE1222,L PHE 351,0.0,0.0,0.0,-1.500000000000501e-05,0.00012155245781147276,8.595056718838412e-06,0.14201,0.0293238793477261,0.002073511393747328,-0.14195499999999994,0.02934915629111003,0.002075298743554772,0.0,0.0,0.0,3.999999999953374e-05,0.0005642694391869209,3.9899874686540197e-05
LYS1223,L LYS 352,0.0,0.0,0.0,-9.999999999998898e-06,9.949874371065103e-05,7.035623639734369e-06,-44.70463999999998,0.267745066065116,0.018932435184388367,44.70457999999998,0.2677407955507698,0.018932133213423033,0.0,0.0,0.0,-7.000000000047635e-05,0.0006442825467136475,4.555765577813587e-05
VAL1224,L VAL 353,0.0,0.0,0.0,0.0,0.0,0.0,-0.09001499999999994,0.02860357975848471,0.0020225785213434807,0.09001999999999995,0.028580580819850585,0.0020209522507966524,0.0,0.0,0.0,5.000000000072724e-06,0.0005431160097067794,3.840410134346425e-05
GLY1225,L GLY 354,0.0,0.0,0.0,-5.00000000000167e-06,7.053367989835297e-05,4.987484335816666e-06,0.05056999999999998,0.031313337413951814,0.0022141873226987755,-0.05056000000000001,0.03138401503950694,0.002219184985529595,0.0,0.0,0.0,5.000000000002988e-06,0.0005700657856773998,4.0309738277492644e-05
ILE1226,L ILE 355,0.0,0.0,0.0,-1.500000000000501e-05,0.00012155245781147276,8.595056718838412e-06,-0.07071000000000004,0.03273279548098521,0.002314558165179702,0.07069000000000003,0.0327787110789914,0.002317804888250943,0.0,0.0,0.0,-3.5000000000042775e-05,0.0006113714092106976,4.3230486927645995e-05
ASN1227,L ASN 356,0.0,0.0,0.0,-1.000000000000334e-05,9.949874371069522e-05,7.035623639737493e-06,-0.17034500000000036,0.04806449807290206,0.0033986732521676787,0.17034500000000002,0.048029532321270774,0.0033962008001589025,0.0,0.0,0.0,-1.0000000000403019e-05,0.0005655970296956668,3.99937495116775e-05
TYR1228,L TYR 357,0.0,0.0,0.0,-9.999999999998898e-06,9.949874371065103e-05,7.035623639734369e-06,0.11584000000000005,0.03430545729180708,0.002425762148274228,-0.11588499999999996,0.034257579818195,0.0024223766996485097,0.0,0.0,0.0,-5.499999999993399e-05,0.0006180412607585625,4.3702116653546275e-05
GLU1229,L GLU 358,0.0,0.0,0.0,-2.4999999999998348e-05,0.00015612494995994962,1.1039701082909077e-05,45.66653499999996,0.4770222204245543,0.03373056468388663,-45.66646499999999,0.47701700050994367,0.033730195580184794,0.0,0.0,0.0,4.499999999879378e-05,0.0006107167919741051,4.3184198498938375e-05
PRO1230,L PRO 359,0.0,0.0,0.0,-1.5000000000000568e-05,0.00012155245781143678,8.595056718835867e-06,0.08614000000000001,0.037728906689698756,0.0026678365767040485,-0.08615499999999988,0.03774110458107986,0.0026686990978752245,0.0,0.0,0.0,-3.00000000000189e-05,0.0005823229344613328,4.117644957980579e-05
PRO1231,L PRO 360,0.0,0.0,0.0,-1.4999999999996128e-05,0.00012155245781140079,8.595056718833323e-06,-0.08687499999999997,0.04507892384474134,0.0031875612739208554,0.08688499999999998,0.045077286686312466,0.003187445509338162,0.0,0.0,0.0,-5.000000000121574e-06,0.0005873457244247268,4.153161446416495e-05
THR1232,L THR 361,0.0,0.0,0.0,-2.4999999999998358e-05,0.00015612494995994968,1.1039701082909082e-05,0.040379999999999985,0.04951298415567353,0.0035010966853258837,-0.04033999999999999,0.04949903433401504,0.0035001102839767777,0.0,0.0,0.0,1.4999999999947278e-05,0.0005429318557609876,3.8391079693079086e-05
VAL1233,L VAL 362,0.0,0.0,0.0,-4.499999999999782e-05,0.00020730412441626877,1.4658615214268338e-05,-0.24502999999999986,0.03692369293556753,0.002610899366118962,0.24510000000000015,0.036861090596995744,0.0026064727123067373,0.0,0.0,0.0,2.5000000000005575e-05,0.0005695392874947271,4.027250923396762e-05
VAL1234,L VAL 363,0.0,0.0,0.0,-1.999999999999835e-05,0.00013999999999998847,9.89949493661085e-06,0.02528499999999987,0.08076214320459808,0.005710745912313035,-0.025315000000000025,0.08075577858580771,0.005710295865802401,0.0,0.0,0.0,-5.0000000000349766e-05,0.000572276157113173,4.0466035140610265e-05
PRO1235,L PRO 364,0.0,0.0,0.0,-5.00000000000006e-05,0.00021794494717703627,1.5411035007422622e-05,0.29653500000000016,0.055781079005339004,0.003944317922657777,-0.29652999999999996,0.05577301408387342,0.003943747646591971,0.0,0.0,0.0,-4.4999999999797426e-05,0.0006348031190845836,4.488735902230806e-05
GLY1236,L GLY 365,0.0,0.0,0.0,-3.000000000000058e-05,0.00017058722109232315,1.2062338081815055e-05,0.28313500000000014,0.02676409488475009,0.0018925072985326978,-0.2830949999999999,0.026764266756256757,0.0018925194516834834,0.0,0.0,0.0,1.0000000000025544e-05,0.0006479969135729066,4.582030117753554e-05
GLY1237,L GLY 366,0.0,0.0,0.0,-9.999999999998898e-06,9.949874371065103e-05,7.035623639734369e-06,0.008710000000000004,0.11798337128595708,0.008342684190355044,-0.008764999999999972,0.1179888120755523,0.008343068912276824,0.0,0.0,0.0,-6.499999999996842e-05,0.0005484295761535714,3.8779827230145436e-05
ASP1238,L ASP 367,0.0,0.0,0.0,-6.999999999999673e-05,0.0002551470164434496,1.8041618552667873e-05,54.20613500000001,0.5803748588414284,0.041038699831695925,-54.20589999999999,0.5803818225964003,0.041039192243532245,0.0,0.0,0.0,0.00016500000000000626,0.000572516375312756,4.048302113239923e-05
LEU1239,L LEU 368,0.0,0.0,0.0,-7.000000000000395e-05,0.00025514701644347587,1.8041618552669733e-05,0.07622499999999997,0.05287981065586373,0.0037391672702621896,-0.076185,0.0528717389065274,0.003738596511393014,0.0,0.0,0.0,-3.0000000000054428e-05,0.0006849087530467591,4.8430362377338574e-05
ALA1240,L ALA 369,0.0,0.0,0.0,-2.4999999999997247e-05,0.00015612494995994277,1.1039701082908593e-05,0.002445000000000017,0.04097678580611222,0.002897496311473062,-0.00242,0.041046602782690775,0.0029024331172311257,0.0,0.0,0.0,-1.7763568394002505e-17,0.0006082762530300106,4.301162633522647e-05
LYS1241,L LYS 370,0.0,0.0,0.0,-4.499999999999949e-05,0.00020730412441627641,1.4658615214268878e-05,-48.14588499999997,0.6086176646944007,0.04303576778553311,48.14578999999999,0.6085553515508922,0.04303136158089992,0.0,0.0,0.0,-0.00014000000000020664,0.0006167657578039072,4.361192497468026e-05
VAL1242,L VAL 371,0.0,0.0,0.0,-9.999999999998898e-06,9.949874371065103e-05,7.035623639734369e-06,0.08338499999999999,0.0413567016939213,0.0029243604215280924,-0.08340999999999997,0.04135591735169226,0.0029243049601572,0.0,0.0,0.0,-3.500000000003778e-05,0.0005777326371254847,4.085186654242171e-05
GLN1243,L GLN 372,0.0,0.0,0.0,-2.500000000000002e-05,0.00015612494995996009,1.1039701082909817e-05,0.0721949999999994,0.18625677699079848,0.013170343005214412,-0.07219500000000009,0.1862267353926389,0.01316821874343678,0.0,0.0,0.0,-2.500000000061675e-05,0.0005695392874954587,4.027250923401935e-05
ARG1244,L ARG 373,0.0,0.0,0.0,-3.4999999999993925e-05,0.00018377975949485916,1.2995191418364771e-05,-45.091365000000025,0.27967969495801365,0.01977634088649965,45.091360000000016,0.2796681790942782,0.019775526591965797,0.0,0.0,0.0,-3.999999999834358e-05,0.0006545227268802956,4.628174586177676e-05
ALA1245,L ALA 374,0.0,0.0,0.0,-1.0000000000001119e-05,9.949874371067313e-05,7.035623639735931e-06,-0.25162000000000007,0.021955536887081774,0.0015524909017446903,0.251605,0.021939210901944187,0.0015513364802646566,0.0,0.0,0.0,-2.5000000000056644e-05,0.0005238081709939875,3.703883097507712e-05
VAL1246,L VAL 375,0.0,0.0,0.0,-1.500000000000501e-05,0.00012155245781147278,8.595056718838414e-06,0.16959000000000002,0.02311735062674787,0.0016346435391240504,-0.16951999999999995,0.0231278965753485,0.0016353892503010053,0.0,0.0,0.0,5.5000000000032243e-05,0.0005847862857489973,4.1350634819801004e-05
CYS1247,L CYS 376,0.0,0.0,0.0,-2.000000000000668e-05,0.00014000000000004674,9.89949493661497e-06,-0.254405,0.04486458486378766,0.0031724052192303592,0.25439000000000006,0.044838241490941094,0.003170542461472446,0.0,0.0,0.0,-3.500000000002501e-05,0.0005690123021516827,4.023524574300235e-05
MET1248,L MET 377,0.0,0.0,0.0,-3.999999999999559e-05,0.00019595917942263267,1.3856406460549492e-05,0.08351000000000001,0.018764591655562126,0.0013268570005844484,-0.08350999999999996,0.018741128567938522,0.0013251979097478259,0.0,0.0,0.0,-4.000000000007886e-05,0.0006390618123468484,4.5188494110782145e-05
LEU1249,L LEU 378,0.0,0.0,0.0,-3.500000000000281e-05,0.00018377975949490579,1.2995191418368068e-05,-0.25439500000000004,0.0144301411982019,0.0010203650694727935,0.25441499999999995,0.014431658775070641,0.0010204723783622794,0.0,0.0,0.0,-1.5000000000084946e-05,0.000603966058648951,4.270684956771853e-05
SER1250,L SER 379,0.0,0.0,0.0,-2.500000000000835e-05,0.0001561249499600121,1.1039701082913495e-05,0.30890999999999996,0.02749530687226438,0.0019442117940183224,-0.3089500000000001,0.027537383681094922,0.001947187073703799,0.0,0.0,0.0,-6.500000000005502e-05,0.0005574719723895475,3.941922119980888e-05
ASN1251,L ASN 380,0.0,0.0,0.0,-5.00000000000167e-06,7.053367989835297e-05,4.987484335816666e-06,0.06623000000000069,0.047043140839020885,0.003326452389558548,-0.06630000000000001,0.04705996175094064,0.0033276418076469676,0.0,0.0,0.0,-7.499999999939888e-05,0.0005994789404137538,4.2389562394509154e-05
THR1252,L THR 381,0.0,0.0,0.0,-2.9999999999996697e-05,0.00017058722109230103,1.206233808181349e-05,0.24831,0.06107924279163971,0.004318954676770799,-0.24828999999999982,0.0610552692238763,0.004317259489537325,0.0,0.0,0.0,-1.0000000000078834e-05,0.0005915234568463982,4.1827024756699625e-05
THR1253,L THR 382,0.0,0.0,0.0,-3.500000000000281e-05,0.00018377975949490579,1.2995191418368068e-05,0.267625,0.06423024501743725,0.004541764180910334,-0.267685,0.06421118107463827,0.004540416156587402,0.0,0.0,0.0,-9.499999999978747e-05,0.0006292654447842221,4.449578631732924e-05
ALA1254,L ALA 383,0.0,0.0,0.0,-1.4999999999998349e-05,0.0001215524578114188,8.595056718834595e-06,0.3164449999999999,0.019959132621434096,0.0014113238023217682,-0.3164399999999999,0.019929284984665264,0.0014092132556856047,0.0,0.0,0.0,-9.999999999925625e-06,0.000608194047981351,4.3005813560490974e-05
ILE1255,L ILE 384,0.0,0.0,0.0,-3.000000000000336e-05,0.0001705872210923389,1.2062338081816168e-05,0.3670749999999999,0.01814936293647904,0.0012833537606600119,-0.36699499999999974,0.0182363640838894,0.0012895056707904996,0.0,0.0,0.0,5.000000000013216e-05,0.0006062177826492122,4.286607049871305e-05
ALA1256,L ALA 385,0.0,0.0,0.0,-1.9999999999995577e-05,0.00013999999999996906,9.899494936609478e-06,0.35850000000000015,0.02273851358378364,0.0016078557149195837,-0.35844499999999985,0.0227402061336324,0.001607975396267139,0.0,0.0,0.0,3.500000000004666e-05,0.0005601562282077768,3.960902674895982e-05
GLU1257,L GLU 386,0.0,0.0,0.0,-6.999999999999673e-05,0.0002551470164434496,1.8041618552667873e-05,54.34682999999999,1.0038558417924652,0.07098332730651821,-54.34629499999999,1.0037270535238698,0.07097422060071211,0.0,0.0,0.0,0.0004649999999990939,0.0006846714540595172,4.841358280503383e-05
ALA1258,L ALA 387,0.0,0.0,0.0,-3.000000000000336e-05,0.0001705872210923389,1.2062338081816168e-05,0.4180750000000005,0.020582987513957214,0.0014554370048197184,-0.41808500000000043,0.02065303307022179,0.001460389973602385,0.0,0.0,0.0,-4.000000000002724e-05,0.0006232174580353585,4.406812907306446e-05
TRP1259,L TRP 388,0.0,0.0,0.0,-0.00010500000000003951,0.000306553421119502,2.1676600286953524e-05,0.6509600000000002,0.02839627440351191,0.0020079198191157257,-0.6509500000000001,0.028399779928718526,0.0020081676971802475,0.0,0.0,0.0,-9.499999999979636e-05,0.0006602840297930168,4.668913149758225e-05
ALA1260,L ALA 389,0.0,0.0,0.0,-5.4999999999993944e-05,0.00022798026230353487,1.6120638945151733e-05,0.4307400000000004,0.02316230558471097,0.0016378223346864168,-0.4307150000000003,0.023127554453499365,0.0016353650586330537,0.0,0.0,0.0,-3.0000000000036664e-05,0.0006075360071633145,4.295928304801786e-05
ARG1261,L ARG 390,0.0,0.0,0.0,-0.00012499999999999678,0.0003307189138830654,2.3385358667336537e-05,-56.30985999999997,0.4210048816843514,0.029769540675164498,56.30943999999997,0.4208025741409533,0.029755235371582298,0.0,0.0,0.0,-0.0005449999999997601,0.0006840869827751811,4.8372254444177544e-05
LEU1262,L LEU 391,0.0,0.0,0.0,-9.999999999999786e-05,0.0002999999999999936,2.121320343559597e-05,0.49353500000000033,0.030603084403368765,0.002163964850684632,-0.49339499999999986,0.030648147986463453,0.0021671513272037137,0.0,0.0,0.0,4.000000000017323e-05,0.0006468384651520692,4.573838650413264e-05
ASP1263,L ASP 392,0.0,0.0,0.0,-5.500000000000283e-05,0.00022798026230357165,1.6120638945154335e-05,59.64938499999998,0.5299657788749518,0.03747423960392887,-59.64801999999996,0.5297358866505829,0.03745798376884955,0.0,0.0,0.0,0.0013099999999990075,0.0006811020481548137,4.816118769303152e-05
HIE1264,L HIE 393,0.0,0.0,0.0,-0.00010499999999999288,0.0003065534211193659,2.16766002869439e-05,0.5618450000000006,0.3469653166744476,0.024534152825703977,-0.5616950000000003,0.34696393468918285,0.024534055104588757,0.0,0.0,0.0,4.500000000066784e-05,0.0007021217843080659,4.964750749030318e-05
LYS1265,L LYS 394,0.0,0.0,0.0,-0.00023000000000001464,0.0004208325082500431,2.975735203273492e-05,-59.57496000000004,0.7061828788600458,0.04993467023997766,59.57411500000001,0.7058791835516336,0.04991319573877838,0.0,0.0,0.0,-0.0010749999999978854,0.0007806247498005829,5.519850541460442e-05
PHE1266,L PHE 395,0.0,0.0,0.0,-0.00016999999999999904,0.00037563279941985685,2.65612499705867e-05,0.5579950000000001,0.038673181599137824,0.0027346068958809164,-0.5578599999999998,0.03863198674674006,0.0027316939799328726,0.0,0.0,0.0,-3.499999999995396e-05,0.0006586159730831654,4.6571182076488284e-05
ASP1267,L ASP 396,0.0,0.0,0.0,-0.00010499999999999954,0.0003065534211193853,2.167660028694527e-05,62.85725499999999,0.7165615186273939,0.05066855089587608,-62.854935000000005,0.7161900591127796,0.050642284741704076,0.0,0.0,0.0,0.002215000000001055,0.0007929533403683229,5.607026841389656e-05
LEU1268,L LEU 397,0.0,0.0,0.0,-0.00016000000000001123,0.000366606055596493,2.5922962793633265e-05,0.4336849999999996,0.05602085125201474,0.003961272380814251,-0.4334450000000001,0.05596933959767492,0.003957629956804869,0.0,0.0,0.0,8.000000000000895e-05,0.0007096477999683673,5.017967716117471e-05
MET1269,L MET 398,0.0,0.0,0.0,-0.0002350000000000474,0.0004239988207531626,2.9981244136966075e-05,0.784495,0.06916386321627774,0.004890623669328881,-0.784125,0.0692154561857389,0.0048942718431856345,0.0,0.0,0.0,0.00013499999999995877,0.0006608895520433279,4.673194838651769e-05
TYR1270,L TYR 399,0.0,0.0,0.0,-0.00024000000000000022,0.0004270831300812529,3.019933774108303e-05,0.31492,0.11947545187192196,0.008448190220396301,-0.31472000000000006,0.11933692471318288,0.008438394871064011,0.0,0.0,0.0,-3.999999999999004e-05,0.0007605261336735277,5.377731863901381e-05
ALA1271,L ALA 400,0.0,0.0,0.0,-7.99999999999934e-05,0.0002712931993249884,1.91833260932493e-05,0.3875550000000001,0.05530937510946889,0.00391096342030959,-0.3873,0.055330732870620826,0.003912473642083739,0.0,0.0,0.0,0.00017500000000019166,0.0006199798383817663,4.3839194791868675e-05
LYS1272,L LYS 401,0.0,0.0,0.0,-0.0004600000000000115,0.0004983974317750962,3.524202037341302e-05,-72.50076999999997,1.0295667764183458,0.07280136492897864,72.49368499999996,1.028319471652903,0.07271316716319354,0.0,0.0,0.0,-0.007544999999998936,0.0015581960723853973,0.00011018110092019589
ARG1273,L ARG 402,0.0,0.0,0.0,-0.000339999999999992,0.0004737087712930693,3.3496268448887664e-05,-68.28817500000002,0.8829935811621701,0.06243707489839646,68.28394000000002,0.8824090640960537,0.06239574330027944,0.0,0.0,0.0,-0.0045749999999979704,0.0010316855140980743,7.295118230706778e-05
ALA1274,L ALA 403,0.0,0.0,0.0,-0.0002699999999999947,0.00044395945760845364,3.1392674304683915e-05,-0.5314700000000001,0.05087621349904076,0.0035974915566266284,0.531335,0.05082590653397068,0.003593934317012432,0.0,0.0,0.0,-0.00040500000000008975,0.0007006960824779999,4.954669514710421e-05
PHE1275,L PHE 404,0.0,0.0,0.0,-0.0005150000000000476,0.0004997749493522517,3.533942557541405e-05,-0.35364000000000007,0.09661801281334538,0.0068319252045085255,0.353395,0.09653024901552823,0.006825719366850606,0.0,0.0,0.0,-0.0007599999999999874,0.0007761443164773173,5.488169093605089e-05
VAL1276,L VAL 405,0.0,0.0,0.0,-0.0002500000000000013,0.00043301270189222173,3.061862178478989e-05,-0.180495,0.06491432796386332,0.004590136149941528,0.1803250000000001,0.06488527856917892,0.004588082047544457,0.0,0.0,0.0,-0.00041999999999998874,0.0007236021006051504,5.116639522187322e-05
HIE1277,L HIE 406,0.0,0.0,0.0,-0.000500000000000056,0.0005000000000000554,3.5355339059331294e-05,-0.5381850000000002,0.23285010366113096,0.016464988729877623,0.5381149999999999,0.23268335087624967,0.016453197527380493,0.0,0.0,0.0,-0.0005699999999998395,0.0007778817390836588,5.5004545266723975e-05
TRP1278,L TRP 407,0.0,0.0,0.0,-0.0006250000000000089,0.00048412291827593237,3.4232659844073254e-05,-0.08731499999999998,0.10756670383998947,0.007606114571514159,0.08731000000000005,0.10751169192232055,0.007602224641511182,0.0,0.0,0.0,-0.0006300000000001838,0.0007503998933904092,5.3061285321802066e-05
TYR1279,L TYR 408,0.0,0.0,0.0,-0.00026500000000004406,0.0004413332074522207,3.1206970375227456e-05,0.02100999999999999,0.1859506652313994,0.013148697635127207,-0.021020000000000087,0.1859114294496172,0.013145923246390873,0.0,0.0,0.0,-0.00027499999999995193,0.0007344215410783778,5.193144519459955e-05
VAL1280,L VAL 409,0.0,0.0,0.0,-0.0002399999999999991,0.000427083130081251,3.0199337741082893e-05,-0.22095499999999987,0.09168256636351332,0.006482936439222594,0.22081000000000006,0.0916251815823576,0.006478878722433383,0.0,0.0,0.0,-0.0003849999999999243,0.0007326493021903701,5.180612898104028e-05
GLY1281,L GLY 410,0.0,0.0,0.0,-0.00018000000000000348,0.0003841874542459783,2.716615541441277e-05,-0.0059249999999999225,0.07913146892987638,0.005595439828556818,0.005925000000000009,0.07915219122045832,0.005596905115776038,0.0,0.0,0.0,-0.00017999999999992021,0.0006838128398911393,4.8352869614945545e-05
GLU1282,L GLU 411,0.0,0.0,0.0,-0.0002449999999999969,0.0004300872004605524,3.0411757594719462e-05,67.61939499999997,0.6634797427051256,0.04691510252467,-67.61629499999997,0.6630571151742091,0.04688521824536729,0.0,0.0,0.0,0.0028550000000008425,0.0008740566343212652,6.18051373269657e-05
GLY1283,L GLY 412,0.0,0.0,0.0,-5.99999999999995e-05,0.0002374868417407564,1.6792855623746528e-05,-0.41099500000000005,0.07498756546921592,0.005302421604795277,0.4108649999999999,0.07500084516190535,0.005303360620870554,0.0,0.0,0.0,-0.00019000000000004568,0.0006276145313805411,4.437904911103978e-05
MET1284,L MET 413,0.0,0.0,0.0,-0.00012999999999999457,0.0003363034344159907,2.3780243901187234e-05,0.45954000000000006,0.14570284279999454,0.010302746818203366,-0.4593199999999999,0.14564387251099928,0.010298576989079659,0.0,0.0,0.0,9.000000000016994e-05,0.0007013558298039088,4.95933463279062e-05
GLU1285,L GLU 414,0.0,0.0,0.0,-6.500000000000173e-05,0.00024652586071242753,1.7432010784760778e-05,63.46288000000002,0.7601047004200725,0.05374751880788024,-63.46061500000002,0.7598799226014568,0.05373162461589989,0.0,0.0,0.0,0.0021999999999974306,0.0006855654600399362,4.8476798574151394e-05
GLU1286,L GLU 415,0.0,0.0,0.0,-0.00016000000000000015,0.00036660605559646754,2.5922962793631465e-05,65.97707499999997,0.7385239057597394,0.052221526183108644,-65.973855,0.7381679984775196,0.05219635973783551,0.0,0.0,0.0,0.0030599999999999738,0.0008163332652772179,5.772347875856775e-05
GLY1287,L GLY 416,0.0,0.0,0.0,-2.000000000000002e-05,0.00014000000000000012,9.899494936611673e-06,-0.29816000000000026,0.06604539650876393,0.00467011477375013,0.29805999999999977,0.06599095695623848,0.00466626531607458,0.0,0.0,0.0,-0.00012000000000008143,0.0006046486583131405,4.2755116652856936e-05
GLU1288,L GLU 417,0.0,0.0,0.0,-0.00011000000000000121,0.0003128897569432438,2.2124646889837833e-05,59.40407500000002,0.5372827834319771,0.037991629957953424,-59.40281000000001,0.5371357592822616,0.037981233780627226,0.0,0.0,0.0,0.0011550000000011096,0.0005924314306325297,4.189122819883095e-05
PHE1289,L PHE 418,0.0,0.0,0.0,-0.00015499999999999404,0.0003619046835839375,2.55905255905374e-05,-0.4611399999999999,0.059215119690837446,0.004187141268216421,0.46102000000000004,0.05923199810913065,0.004188334752619504,0.0,0.0,0.0,-0.00027499999999990976,0.0006475916923493887,4.579164771003252e-05
SER1290,L SER 419,0.0,0.0,0.0,-4.999999999999893e-05,0.00021794494717702903,1.541103500742211e-05,-0.4510449999999999,0.15298340751532516,0.010817560486311145,0.45092500000000024,0.15289833019035762,0.01081154461097017,0.0,0.0,0.0,-0.00017000000000002264,0.0006173329733620191,4.3652033171433795e-05
GLU1291,L GLU 420,0.0,0.0,0.0,-3.5000000000005025e-05,0.00018377975949491747,1.2995191418368893e-05,57.80067999999999,0.533662512831638,0.03773563816883042,-57.79962000000001,0.5335735147086395,0.0377293450512019,0.0,0.0,0.0,0.001024999999996794,0.0006514407110379544,4.606381443159237e-05
ALA1292,L ALA 421,0.0,0.0,0.0,-4.0000000000004476e-05,0.00019595917942267618,1.3856406460552569e-05,-0.42846500000000043,0.03445981391417643,0.0024366768097140697,0.42837500000000034,0.03443551037809322,0.0024349582901969447,0.0,0.0,0.0,-0.00012999999999995903,0.0005771481612202962,4.081053785482182e-05
ARG1293,L ARG 422,0.0,0.0,0.0,-8.49999999999862e-05,0.00027888169534764153,1.9719913792911817e-05,-59.46775999999999,1.2633729822981887,0.08933396029509214,59.46635000000003,1.2629558968925734,0.08930446790322767,0.0,0.0,0.0,-0.001495000000000175,0.0007680983010041266,5.4312751725788386e-05
GLU1294,L GLU 423,0.0,0.0,0.0,-5.000000000000338e-05,0.00021794494717704838,1.541103500742348e-05,56.052685000000025,0.506491338298542,0.035814345992314874,-56.05183000000002,0.5063882809640675,0.03580705873830908,0.0,0.0,0.0,0.000805000000002849,0.0006057846151873752,4.2835440933747616e-05
ASP1295,L ASP 424,0.0,0.0,0.0,-4.5000000000003926e-05,0.0002073041244162969,1.4658615214270328e-05,54.926185000000004,0.36046461792428053,0.02548869757120767,-54.925525000000015,0.3604761841990367,0.025489515430338984,0.0,0.0,0.0,0.0006150000000019418,0.0006056195175201304,4.2823766765740934e-05
MET1296,L MET 425,0.0,0.0,0.0,-4.000000000000004e-05,0.00019595917942265444,1.385640646055103e-05,-0.31009,0.1095637344197432,0.007747325958032235,0.31005999999999995,0.10943544398411362,0.00773825445433273,0.0,0.0,0.0,-6.999999999997508e-05,0.0005788782255362269,4.0932871875790166e-05
ALA1297,L ALA 426,0.0,0.0,0.0,-3.500000000000003e-05,0.00018377975949489123,1.2995191418367038e-05,-0.29711999999999994,0.02715097788294242,0.0019198640576874556,0.2970950000000001,0.027157245349996022,0.0019203072345329022,0.0,0.0,0.0,-6.0000000000017816e-05,0.0005444263035526527,3.849675310984065e-05
ALA1298,L ALA 427,0.0,0.0,0.0,-4.0000000000004476e-05,0.0001959591794226762,1.385640646055257e-05,-0.28477499999999983,0.02598950509340305,0.001837735529122761,0.2847849999999999,0.026010743453427132,0.0018392373079621923,0.0,0.0,0.0,-3.0000000000036664e-05,0.0005469003565551127,3.867169507534609e-05
LEU1299,L LEU 428,0.0,0.0,0.0,-3.0000000000001136e-05,0.00017058722109232626,1.2062338081815275e-05,-0.37987500000000013,0.025551112989453405,0.0018067365261706181,0.37987499999999985,0.025513513576144925,0.0018040778461587117,0.0,0.0,0.0,-2.999999999991232e-05,0.0006075360071634377,4.295928304802657e-05
GLU1300,L GLU 429,0.0,0.0,0.0,-5.999999999999117e-05,0.00023748684174072337,1.679285562374419e-05,54.217755,0.859000084386608,0.06074047847095871,-54.21715499999998,0.8588827690548256,0.06073218302429466,0.0,0.0,0.0,0.0005399999999971783,0.0006621178142910012,4.681879964295821e-05
LYS1301,L LYS 430,0.0,0.0,0.0,-2.4999999999999466e-05,0.00015612494995995662,1.1039701082909572e-05,-51.940945,0.9273442683147235,0.06557314206198182,51.94053000000001,0.9272048905716234,0.06556328656725256,0.0,0.0,0.0,-0.0004400000000026694,0.0005885575587795601,4.16173040931627e-05
ASP1302,L ASP 431,0.0,0.0,0.0,-5.0000000000001154e-05,0.0002179449471770387,1.5411035007422795e-05,50.49591000000002,0.3929132116600093,0.02778315963825778,-50.495575000000024,0.3928616987868788,0.027779517128066887,0.0,0.0,0.0,0.0002849999999970976,0.0006031376293985688,4.2648270773650676e-05
TYR1303,L TYR 432,0.0,0.0,0.0,-5.000000000000338e-05,0.00021794494717704838,1.541103500742348e-05,-0.14983999999999972,0.0605719770190803,0.00428308557000674,0.14980999999999994,0.060550259289287985,0.0042815498946059275,0.0,0.0,0.0,-7.999999999972419e-05,0.0005946427498927329,4.204759208325676e-05
GLU1304,L GLU 433,0.0,0.0,0.0,-2.5000000000003908e-05,0.00015612494995998437,1.1039701082911535e-05,51.505509999999994,0.5996116742528029,0.04239894809427761,-51.505114999999996,0.5995420433764499,0.042394024447792694,0.0,0.0,0.0,0.000369999999996935,0.0005413871073430542,3.828184948492429e-05
GLU1305,L GLU 434,0.0,0.0,0.0,-9.999999999998898e-06,9.949874371065103e-05,7.035623639734369e-06,49.48696000000001,0.674383672991754,0.04768612682939603,-49.48667500000001,0.674376437440273,0.047685615198644254,0.0,0.0,0.0,0.00027500000000031834,0.0005739120141609623,4.058170770176463e-05
VAL1306,L VAL 435,0.0,0.0,0.0,-2.5000000000002244e-05,0.00015612494995997396,1.1039701082910798e-05,-0.28249,0.0209365684867431,0.001480438955175262,0.28245999999999977,0.020912637327705454,0.0014787467666915446,0.0,0.0,0.0,-5.500000000001587e-05,0.0006260790684889578,4.42704754887499e-05
GLY1307,L GLY 436,0.0,0.0,0.0,-1.4999999999998349e-05,0.0001215524578114188,8.595056718834595e-06,-0.23487499999999997,0.0459166568360545,0.003246797941818978,0.23482500000000006,0.045926619459742454,0.003247502405695794,0.0,0.0,0.0,-6.499999999996286e-05,0.0005663700203930777,4.004840820807084e-05
VAL1308,L VAL 437,0.0,0.0,0.0,-1.0000000000000546e-05,9.949874371066743e-05,7.035623639735529e-06,-0.06983000000000013,0.07350211629606324,0.0051973844864508555,0.06984499999999992,0.07350320384173746,0.005197461387542965,0.0,0.0,0.0,4.99999999985179e-06,0.0005957977844873607,4.21292653626934e-05
ASP1309,L ASP 438,0.0,0.0,0.0,-9.999999999999454e-06,9.949874371065656e-05,7.03562363973476e-06,46.23711000000001,0.5654655673862232,0.03998445372262971,-46.237009999999984,0.5653781565471739,0.03997827284292561,0.0,0.0,0.0,8.999999999772967e-05,0.0005402777063689511,3.820340298973997e-05
SER1310,L SER 439,0.0,0.0,0.0,-1.5000000000000568e-05,0.00012155245781143678,8.595056718835867e-06,0.023340000000000007,0.17926197142729408,0.012675735560510876,-0.023340000000000024,0.17926308710942132,0.012675814451150659,0.0,0.0,0.0,-1.5000000000067182e-05,0.0005871754422658792,4.151957369724133e-05
VAL1311,L VAL 440,0.0,0.0,0.0,-1.4999999999999458e-05,0.0001215524578114278,8.595056718835232e-06,45.20038999999997,1.112556096519287,0.0786695960299223,-45.20027499999996,1.1124987053374669,0.07866553786053776,0.0,0.0,0.0,0.00010000000000097487,0.0005916079783119818,4.183300132684663e-05
gtp1312,L gtp 441,0.0,0.0,0.0,-0.0005949999999999355,0.0004908920451585543,3.471130939621467e-05,251.4498450000002,2.195688015371174,0.15525858850389895,-251.44530999999995,2.1942878694417223,0.15515958323576234,0.0,0.0,0.0,0.00394000000001256,0.0017596590578899235,0.00012442668524102965
Mg+1313,L Mg+ 442,0.0,0.0,0.0,-1.000000000000334e-05,9.949874371069522e-05,7.035623639737493e-06,-126.23041499999998,1.114886300376386,0.07883436632481247,126.22737000000002,1.1141582666257663,0.07878288656461288,0.0,0.0,0.0,-0.003054999999998245,0.0009549738216350457,6.752684651337733e-05
MET1314,L MET 443,0.0,0.0,0.0,-0.00045000000000002926,0.0004974937185533418,3.517811819867797e-05,-70.07341999999998,0.8468193984560749,0.059879173908860356,70.06985000000003,0.8460202642322308,0.05982266658598451,0.0,0.0,0.0,-0.004020000000001289,0.001236769986703924,8.745284443663409e-05
ARG1315,L ARG 444,0.0,0.0,0.0,-0.0006199999999999806,0.00048538644398044754,3.4322004603459874e-05,-68.53280999999998,0.6823183962799397,0.04824719649378754,68.52986999999999,0.6816763624328378,0.04820179784508383,0.0,0.0,0.0,-0.0035600000000050613,0.0010565983153424609,7.471278337689361e-05
GLU1316,L GLU 445,0.0,0.0,0.0,-0.0008349999999999663,0.0003711805490593323,2.6246428328439986e-05,72.80880999999998,0.7443784681893799,0.052635506262596526,-72.80151000000005,0.7435299925997315,0.05257550997828536,0.0,0.0,0.0,0.006464999999997616,0.0012918107446511673,9.134481375524839e-05
ILE1317,L ILE 446,0.0,0.0,0.0,-0.0014550000000000318,0.0004979708826828982,3.52118587978528e-05,-0.18363499999999994,0.08754262833043099,0.0061901986135341315,0.1871350000000001,0.08746546046868972,0.00618474202170144,0.0,0.0,0.0,0.0020449999999997016,0.001137090585661377,8.040444639445424e-05
VAL1318,L VAL 447,0.0,0.0,0.0,-0.001820000000000076,0.0003841874542459975,2.716615541441413e-05,-0.06162999999999988,0.12290159925729198,0.00869045542535027,0.06663999999999999,0.1228136816482594,0.008684238711597006,0.0,0.0,0.0,0.0031899999999999407,0.0015374979674785438,0.00010871752388646121
HIE1319,L HIE 448,0.0,0.0,0.0,-0.00515499999999991,0.0004134912332807731,2.923824550140233e-05,-0.18163000000000004,0.4037761299284544,0.02855128395536706,0.19032000000000007,0.4081491119676728,0.028860500480760887,0.0,0.0,0.0,0.0035349999999998703,0.005445068870088114,0.00038502451220670774
ILE1320,L ILE 449,0.0,0.0,0.0,-0.006414999999999971,0.0005027673418192456,3.555101967595235e-05,-0.60061,0.11444556741088772,0.008092523679298086,0.6168750000000001,0.1159114290093957,0.00819617574695668,0.0,0.0,0.0,0.009850000000000012,0.006040488390850763,0.0004271270302849191
GLN1321,L GLN 450,0.0,0.0,0.0,-0.014705000000000017,0.0009423242541714019,6.663238702011541e-05,-1.37625,0.278051951081084,0.019661242013158466,1.4661300000000006,0.28684295895140693,0.020282860141015432,0.0,0.0,0.0,0.07517500000000055,0.01674617493638468,0.0011841333856453808
ALA1322,L ALA 451,0.0,0.0,0.0,-0.018284999999999954,0.0014013475657381233,9.909023665326881e-05,-0.7912899999999994,0.13239926699193277,0.00936204195141239,0.9413100000000003,0.14355979207284886,0.01015121024804422,0.0,0.0,0.0,0.13173500000000002,0.03572190889356284,0.002525920401556632
GLY1323,L GLY 452,0.0,0.0,0.0,-0.04108000000000003,0.004780543902109722,0.0003380355010941783,-1.52779,0.4176156317716112,0.02952988451552105,1.6420500000000002,0.40629375764340614,0.028729307118341613,0.0,0.0,0.0,0.07317999999999997,0.04853182048924187,0.0034317179371271154
GLN1324,L GLN 453,0.0,0.0,0.0,-0.8754349999999995,0.3786472709197848,0.02677440529451596,-1.6641,2.3152608945861797,0.16371366787779199,2.287629999999999,2.187554370318598,0.15468345294665486,-0.2821367519999998,0.11010492986420281,0.007785594254904701,-0.5340417520000003,0.7315672922665968,0.05172961932559915
CYS1325,L CYS 454,0.0,0.0,0.0,-0.07873999999999995,0.011251773193590156,0.0007956205125560615,-1.3388149999999988,0.23224637946586765,0.016422298982633917,1.428895,0.2345505573964831,0.016585228966613772,0.0,0.0,0.0,0.011340000000000008,0.06790253603511445,0.004801434369019334
GLY1326,L GLY 455,0.0,0.0,0.0,-0.015579999999999967,0.0014399999999998565,0.0001018233764908527,-1.229135,0.1082939369263068,0.00765753771619798,1.1987549999999998,0.10794459215264202,0.007632835310354935,0.0,0.0,0.0,-0.045959999999999945,0.02058490709233343,0.0014555727395084022
ASN1327,L ASN 456,0.0,0.0,0.0,-0.035775,0.00310553940564274,0.00021959479729720218,-2.914204999999998,0.31414263157841943,0.022213238504888762,3.0278400000000003,0.3154021629602383,0.022302300823008905,0.0,0.0,0.0,0.07786000000000044,0.029426865276478184,0.002080793598606067
GLN1328,L GLN 457,0.0,0.0,0.0,-0.11429999999999994,0.04269882902375668,0.0030192631551423316,-2.28987,1.6887063904361843,0.11940957401104835,2.6292750000000007,1.632244852764131,0.11541714039463548,-0.0016871039999999987,0.006236818823758149,0.0004410096883311294,0.2234178959999997,0.06098232124050709,0.0043121012881659
ILE1329,L ILE 458,0.0,0.0,0.0,-0.02714499999999996,0.0024091440388653196,0.0001703522086736815,-0.7722950000000001,0.1137097092380432,0.008040490648897095,0.7931500000000007,0.11502646434624905,0.008133599295514533,0.0,0.0,0.0,-0.00629000000000012,0.012434464202369285,0.0008792493957916696
GLY1330,L GLY 459,0.0,0.0,0.0,-0.005735000000000013,0.0005241898511036035,3.706581983445247e-05,-1.2097399999999994,0.0915778488500397,0.0064755317928339735,1.2317349999999998,0.09402730866615845,0.006648734757456126,0.0,0.0,0.0,0.016259999999999917,0.006753695284805267,0.00047755837339534155
ALA1331,L ALA 460,0.0,0.0,0.0,-0.008865000000000008,0.0007594570428931956,5.3701722504966126e-05,-1.1428049999999996,0.11975861962715266,0.00846821320439,1.173775,0.11922262526467084,0.008430312679551135,0.0,0.0,0.0,0.02210499999999998,0.00655926634617011,0.0004638101712985593
LYS1332,L LYS 461,0.0,0.0,0.0,-0.016584999999999996,0.0016860530833874225,0.00011922195687037338,-89.47156999999999,1.7682128506225026,0.12503152972563672,89.59963499999995,1.786582551070786,0.1263304637011714,0.0,0.0,0.0,0.11147999999999705,0.036580043739721464,0.0025865996984457563
PHE1333,L PHE 462,0.0,0.0,0.0,-0.00625000000000004,0.0005267826876426292,3.72491610643778e-05,-0.7586299999999996,0.06538205487747041,0.004623209437177031,0.7608849999999999,0.06637832308065984,0.00469365623741261,0.0,0.0,0.0,-0.003995000000000046,0.003362287167985451,0.00023774960567790246
TRP1334,L TRP 463,0.0,0.0,0.0,-0.006519999999999966,0.0005192301994298361,3.671511950136805e-05,-1.433535,0.10294842774418723,0.0072795531370408095,1.4248400000000003,0.10284344607216479,0.007272129811822073,0.0,0.0,0.0,-0.01521500000000012,0.003230909314728478,0.0002284597885843288
GLU1335,L GLU 464,0.0,0.0,0.0,-0.007010000000000001,0.0007140728254176833,5.049257371138815e-05,86.40841000000002,1.4972200412422838,0.10586944440908212,-86.34549000000001,1.485946910187736,0.10507231366769458,0.0,0.0,0.0,0.05590999999999738,0.015258830230396286,0.0010789622328887503
VAL1336,L VAL 465,0.0,0.0,0.0,-0.003764999999999974,0.00046880166381955583,3.314928355183441e-05,-0.6619749999999998,0.072640101700099,0.005136430849822046,0.6741750000000001,0.07235256992671349,0.005116099283145297,0.0,0.0,0.0,0.00843499999999991,0.002841790808627548,0.00020094495514941414
ILE1337,L ILE 466,0.0,0.0,0.0,-0.002419999999999989,0.0004935585071701034,3.4899856733228935e-05,-0.7363699999999997,0.04230854641795252,0.0029916660074280044,0.7379249999999999,0.04228568759048026,0.002990049644236443,0.0,0.0,0.0,-0.0008650000000001512,0.0015832798236569178,0.00011195478998236477
SER1338,L SER 467,0.0,0.0,0.0,-0.0015249999999999786,0.0004993746088859185,3.531111722956129e-05,-0.9954249999999999,0.12548499661314289,0.008873129204232428,0.9953999999999997,0.12494178644472903,0.008834718444862937,0.0,0.0,0.0,-0.0015500000000001572,0.001596088969951622,0.00011286053340298435
ASP1339,L ASP 468,0.0,0.0,0.0,-0.001775000000000006,0.00041758232721224954,2.952752952754414e-05,75.49575999999998,0.9653425777417216,0.06826002828892733,-75.48648,0.963194419417783,0.0681081305571354,0.0,0.0,0.0,0.007504999999998603,0.0026795475364315966,0.00018947262335224893
GLU1340,L GLU 469,0.0,0.0,0.0,-0.0014400000000000506,0.0004963869458396282,3.509985754956806e-05,73.66364500000005,0.8370815784433258,0.059190606052361455,-73.664315,0.8358565342072898,0.059103982343706,0.0,0.0,0.0,-0.002109999999999772,0.0027309155973791956,0.00019310489377549406
HID1341,L HID 470,0.0,0.0,0.0,-0.0011750000000000948,0.0003799671038392359,2.6867731575253676e-05,0.008890000000000082,0.10476276962738225,0.007407846481940606,-0.010190000000000003,0.10473740449333273,0.007406052896111394,0.0,0.0,0.0,-0.002474999999999741,0.0007933315826313971,5.609701418081167e-05
GLY1342,L GLY 471,0.0,0.0,0.0,-0.0005100000000000104,0.0004998999899980092,3.5348267284267955e-05,-0.3711349999999997,0.10342212903919683,0.007313048876836623,0.3711149999999997,0.10338811234856844,0.007310643533574937,0.0,0.0,0.0,-0.00052999999999988,0.0008056674251823987,5.696928997275795e-05
ILE1343,L ILE 472,0.0,0.0,0.0,-0.0015700000000000013,0.0004950757517793958,3.500714212842387e-05,0.11122499999999988,0.13532769256512125,0.009569112909512557,-0.10969500000000001,0.13519220382477676,0.009559532408805355,0.0,0.0,0.0,-3.999999999996007e-05,0.0007927168473041655,5.6053545828959633e-05
ASP1344,L ASP 473,0.0,0.0,0.0,-0.0018099999999999733,0.00040484564959991474,2.862691041659726e-05,78.32026500000005,1.4691431736800828,0.10388411006431122,-78.30190999999998,1.4654699798699118,0.10362437603913278,0.0,0.0,0.0,0.01654500000000155,0.004334509776205515,0.0003064961255874304
PRO1345,L PRO 474,0.0,0.0,0.0,-0.003515000000000008,0.0005193986907954238,3.67270336400859e-05,0.15698499999999996,0.14340841947040636,0.010140506588676925,-0.15607999999999997,0.14300501249956246,0.010111981408210761,0.0,0.0,0.0,-0.002609999999999899,0.0012640806936266749,8.938400304304163e-05
THR1346,L THR 475,0.0,0.0,0.0,-0.002215000000000003,0.0005086993218002071,3.597047400299241e-05,-0.25554499999999986,0.26071616362435235,0.018435416726372104,0.255645,0.25979372389455435,0.018370190387554497,0.0,0.0,0.0,-0.0021149999999998436,0.0015005915500232662,0.00010610784608126838
GLY1347,L GLY 476,0.0,0.0,0.0,-0.0007849999999999946,0.00041082234603292636,2.9049526674284855e-05,-0.4714250000000002,0.07610002874506606,0.00538108463741274,0.4712499999999998,0.07596365907458724,0.005371441845538365,0.0,0.0,0.0,-0.0009600000000000319,0.0008114185110040744,5.7375953151127224e-05
SER1348,L SER 477,0.0,0.0,0.0,-0.0008700000000000352,0.0003508560958569864,2.480927246011124e-05,0.22686499999999987,0.2491424226722538,0.01761702965527957,-0.226785,0.24888252002701988,0.017598651762990247,0.0,0.0,0.0,-0.0007899999999999674,0.0007182617907139661,5.078877828810382e-05
TYR1349,L TYR 478,0.0,0.0,0.0,-0.0009399999999999653,0.00027640549922170355,1.9544820285691956e-05,-0.176685,0.16946662141849642,0.011983099718979222,0.17676000000000006,0.1693072426094051,0.011971829935310633,0.0,0.0,0.0,-0.0008649999999997659,0.0006532801849130075,4.619388487667893e-05
HIP1350,L HIP 479,0.0,0.0,0.0,-0.0011750000000000438,0.00037996710383927105,2.686773157525616e-05,-74.44211,0.9608767287744855,0.06794424508007857,74.43067000000002,0.9589135159622414,0.06780542497083356,0.0,0.0,0.0,-0.012614999999999767,0.0024447443629157647,0.0001728695317285323
GLY1351,L GLY 480,0.0,0.0,0.0,-0.00024000000000000133,0.00042708313008125477,3.019933774108316e-05,-0.18119999999999997,0.1824467593573534,0.01290093407470948,0.18123999999999993,0.18236148825889753,0.01289490449751374,0.0,0.0,0.0,-0.00020000000000004682,0.0007681145747869634,5.431390245600833e-05
ASP1352,L ASP 481,0.0,0.0,0.0,-0.0004000000000000018,0.0004898979485566377,3.4641016151377696e-05,66.80536999999998,1.5200528126031452,0.10748396515533683,-66.80124000000004,1.5192509181818028,0.10742726265702414,0.0,0.0,0.0,0.0037300000000024622,0.001321779104086556,9.346389677302831e-05
SER1353,L SER 482,0.0,0.0,0.0,-0.0002200000000000091,0.0004142463035441767,2.9291637031754832e-05,0.44180000000000014,0.1624480532354878,0.01148681200333667,-0.44165499999999996,0.16235592374471583,0.011480297464569456,0.0,0.0,0.0,-7.500000000006057e-05,0.0006159342497377527,4.3553128475461336e-05
ASP1354,L ASP 483,0.0,0.0,0.0,-0.0002700000000000019,0.00044395945760846545,3.139267430468475e-05,64.20889000000003,0.9137312448949954,0.06461055594472771,-64.20585500000001,0.9131428880362448,0.0645689528322697,0.0,0.0,0.0,0.0027649999999978547,0.0009485647052272175,6.70736535460384e-05
LEU1355,L LEU 484,0.0,0.0,0.0,-0.0003750000000000031,0.00048412291827593096,3.423265984407315e-05,0.33082500000000026,0.060674824886438584,0.004290358012450701,-0.3306949999999999,0.060623526580033914,0.004286730674418489,0.0,0.0,0.0,-0.0002449999999998487,0.0007382242206808072,5.220033524795531e-05
[truncated: 114,073 more chars]
