# Supplementary material for: Detailed Per-residue Energetic Analysis Explains the Driving Force for Microtubule Disassembly
Source: PLoS Comput Biol. 2015 Jun 1;11(6):e1004313. doi: 10.1371/journal.pcbi.1004313 (PMC4452272; doi:10.1371/journal.pcbi.1004313)
Supplement: S4 Dataset — 13 text files with energy contribution per residue in the 13 longitudinal GTP subsystems, plus one text file with the overall residual contributions, per MT ring. (ZIP) [file pcbi.1004313.s004.zip › LongGTP/R11_L11.txt]

| Run on Wed Jan 21 12:03:18 2015
| GB non-polar solvation energies calculated with gbsa=2
idecomp = 2: Per-residue decomp adding 1-4 interactions to EEL and VDW.
Energy Decomposition Analysis (All units kcal/mol): Generalized Born solvent
DELTAS:
Total Energy Decomposition:
Residue,Location,Internal,,,van der Waals,,,Electrostatic,,,Polar Solvation,,,Non-Polar Solv.,,,TOTAL,,
,,Avg.,Std. Dev.,Std. Err. of Mean,Avg.,Std. Dev.,Std. Err. of Mean,Avg.,Std. Dev.,Std. Err. of Mean,Avg.,Std. Dev.,Std. Err. of Mean,Avg.,Std. Dev.,Std. Err. of Mean
MET   1,R MET   1,0.0,0.0,0.0,-1.38112,0.27598229218556874,0.01951489502918228,-146.165335,3.572681872596822,0.2526267579135466,148.02014000000005,3.749111414773935,0.26510221048105403,-0.32515005599999997,0.06603203105153171,0.004669169693205875,0.14853494399999917,0.3712935568691078,0.026254419187301915
ARG   2,R ARG   2,0.0,0.0,0.0,-1.3810299999999998,0.9806084535124103,0.06933948871674786,-195.43189999999998,4.635737463444959,0.3277961396202455,188.96076999999983,3.767666457790238,0.2664142501552576,-0.5675427720000001,0.06052797379322047,0.004279974072066783,-8.419702772000004,1.801198027035487,0.12736393391766232
GLU   3,R GLU   3,0.0,0.0,0.0,-0.07495500000000005,0.010025615941177905,0.0007089181017578847,136.94421999999994,2.3432045987521026,0.16568958614851148,-136.86078500000002,2.3343558295102076,0.1650638836749016,0.0,0.0,0.0,0.008479999999998853,0.062333134046027236,0.004407618177655591
CYS   4,R CYS   4,0.0,0.0,0.0,-0.02121500000000003,0.0022624709942892134,0.00015998085822997734,-0.4795899999999999,0.5813733240354254,0.04110930198264133,0.4918100000000003,0.586797992413062,0.041492883962192834,0.0,0.0,0.0,-0.00899499999999991,0.017948397560785232,0.0012691433626663326
ILE   5,R ILE   5,0.0,0.0,0.0,-0.009419999999999987,0.0007769169839822419,5.4936326779284354e-05,1.0432649999999994,0.2607104999323981,0.018435016242873362,-1.0471899999999996,0.2621129411150867,0.0185341838099228,0.0,0.0,0.0,-0.013344999999999985,0.006644243749291375,0.0004698189810980262
SER   6,R SER   6,0.0,0.0,0.0,-0.004009999999999996,0.00041218927691049056,2.914618328357875e-05,0.11246000000000002,0.43779323704232814,0.030956656667023984,-0.10353000000000004,0.4372907832323934,0.030921127817400196,0.0,0.0,0.0,0.004920000000000076,0.0045170344253721946,0.00031940256730337587
ILE   7,R ILE   7,0.0,0.0,0.0,-0.0036600000000000157,0.00048414873747641414,3.42344855372478e-05,0.7188350000000002,0.1398586707179775,0.009889501447241832,-0.7175700000000006,0.14000983929709718,0.009900190679981618,0.0,0.0,0.0,-0.002394999999999552,0.0027384256425909284,0.00019363593416511744
HID   8,R HID   8,0.0,0.0,0.0,-0.0028149999999999855,0.00040096757973681423,2.8352689466785905e-05,0.4600800000000003,0.28671005144570616,0.02027346216116027,-0.4641800000000002,0.2871171670241957,0.020302249579787938,0.0,0.0,0.0,-0.006915000000000029,0.0023404646974482454,0.00016549584586933756
VAL   9,R VAL   9,0.0,0.0,0.0,-0.001275000000000014,0.00044651427748731764,3.157332735078941e-05,0.3254150000000001,0.08646070075473525,0.006113694780981414,-0.3234800000000002,0.08643124203666086,0.006111611735049868,0.0,0.0,0.0,0.0006599999999998635,0.000987117014340528,6.979971346648057e-05
GLY  10,R GLY  10,0.0,0.0,0.0,-0.00043999999999999373,0.0004963869458396266,3.509985754956795e-05,0.952645,0.07030625132234067,0.0049714027069832755,-0.95139,0.07023210021066084,0.0049661594315931435,0.0,0.0,0.0,0.0008149999999999657,0.0008606828684248076,6.085946927142705e-05
GLN  11,R GLN  11,0.0,0.0,0.0,-0.0006950000000000078,0.00046040742826327594,3.255572146336213e-05,-0.10679999999999999,0.12323238210795108,0.008713845305030398,0.10913500000000002,0.12302819504081175,0.008699407099049917,0.0,0.0,0.0,0.0016399999999999438,0.0008777243303003001,6.206448259677632e-05
ALA  12,R ALA  12,0.0,0.0,0.0,-0.0006999999999999918,0.00045825756949557705,3.240370349203881e-05,0.11844500000000004,0.1181123489521734,0.008351804288595362,-0.11568499999999997,0.11806720872028778,0.008348612392188296,0.0,0.0,0.0,0.0020600000000000436,0.0009520504188328862,6.732013071882266e-05
GLY  13,R GLY  13,0.0,0.0,0.0,-0.0007850000000000113,0.0004108223460329343,2.904952667428542e-05,0.656395,0.08978373446788958,0.006348668748249708,-0.6527450000000006,0.08975254857105286,0.006346463572336645,0.0,0.0,0.0,0.0028650000000001574,0.0010328480043065222,7.303338277801343e-05
VAL  14,R VAL  14,0.0,0.0,0.0,-0.0010099999999999664,0.00014106735979663263,9.974968671628148e-06,0.8729000000000003,0.11977595752069611,0.008469439178599608,-0.87018,0.11940405185754834,0.00844314147696226,0.0,0.0,0.0,0.001710000000000247,0.00124735720625665,8.820147391059842e-05
GLN  15,R GLN  15,0.0,0.0,0.0,-0.0009950000000000126,0.00012237238250522065,8.653034149939556e-06,-0.1729050000000003,0.1997323608607281,0.01412321067870194,0.17392000000000013,0.19939080620730745,0.014099059117543986,0.0,0.0,0.0,1.9999999999278374e-05,0.0009693296652843108,6.854195795278225e-05
ILE  16,R ILE  16,0.0,0.0,0.0,-0.002059999999999962,0.0002576819745345188,1.822086715828975e-05,0.30860500000000013,0.17507169667024972,0.012379438390936788,-0.302685,0.1750714304933846,0.012379419569390157,0.0,0.0,0.0,0.0038599999999998948,0.0019158288023721011,0.00013546955377498148
GLY  17,R GLY  17,0.0,0.0,0.0,-0.001000000000000003,0.00024494897427832787,1.7320508075689485e-05,0.8757750000000002,0.14638208351775847,0.010350776389962256,-0.8739699999999998,0.14578960559656046,0.010308881874384014,0.0,0.0,0.0,0.0008049999999999308,0.0012557766521161381,8.879681863670612e-05
ASN  18,R ASN  18,0.0,0.0,0.0,-0.0013149999999999928,0.00046451587701602494,3.2846232660684755e-05,1.373865,0.3518158421319289,0.02487713677003428,-1.3705849999999993,0.3508783589436682,0.024810846698067525,0.0,0.0,0.0,0.001964999999999364,0.0015309392541845942,0.00010825375282186021
ALA  19,R ALA  19,0.0,0.0,0.0,-0.0012350000000000017,0.00042399882075310993,2.9981244136962348e-05,0.5934149999999999,0.16019969655089916,0.011327829177516796,-0.5873049999999997,0.1590033395089553,0.011243233959808916,0.0,0.0,0.0,0.004875000000000044,0.002278019973573498,0.000161080337099222
CYS  20,R CYS  20,0.0,0.0,0.0,-0.0027800000000000225,0.00041424630354418637,2.9291637031755513e-05,1.0670400000000007,0.27084504499805495,0.019151636796890026,-1.0613300000000003,0.270161268689646,0.01910328651044096,0.0,0.0,0.0,0.002929999999999984,0.0024197313900513606,0.0001711008474555268
TRP  21,R TRP  21,0.0,0.0,0.0,-0.006374999999999913,0.0005606915373001601,3.9646878817885325e-05,1.364655,0.1822895662812316,0.012889818845701348,-1.3674000000000006,0.18223221449567564,0.012885763462053371,0.0,0.0,0.0,-0.009119999999999955,0.0030992902413293803,0.0002191529146509296
GLU  22,R GLU  22,0.0,0.0,0.0,-0.0022099999999999884,0.0004073082370883629,2.8801041647831943e-05,88.10758999999999,1.084699111231651,0.07669980970989217,-88.07573499999997,1.0822136548660286,0.07652406140484468,0.0,0.0,0.0,0.02964499999999873,0.0032892210324035652,0.00023258304968339777
LEU  23,R LEU  23,0.0,0.0,0.0,-0.0037150000000000126,0.0005777326371255368,4.08518665424254e-05,0.5612750000000001,0.17853797740256866,0.012624541452068688,-0.5508799999999998,0.1790062725157979,0.012657654917084779,0.0,0.0,0.0,0.006679999999999826,0.002776256472302027,0.00019631097778778056
TYR  24,R TYR  24,0.0,0.0,0.0,-0.01366000000000005,0.0013093509842665157,9.258509599281337e-05,0.13940500000000008,0.25068221112595934,0.017725909141000362,-0.12069500000000001,0.2495522630131813,0.017646009743706934,0.0,0.0,0.0,0.005050000000000148,0.006113714092104676,0.00043230486927629727
CYS  25,R CYS  25,0.0,0.0,0.0,-0.003494999999999979,0.000509877436253099,3.605377927485779e-05,1.2875099999999995,0.2252308369207018,0.015926225211894966,-1.2876299999999998,0.22439860315964547,0.01586737739829743,0.0,0.0,0.0,-0.003615000000000177,0.0031586033305877857,0.00022334698341370377
LEU  26,R LEU  26,0.0,0.0,0.0,-0.003790000000000027,0.0005620498198558783,3.9742923898476895e-05,0.693665,0.17011588043154421,0.01202900926406648,-0.6862900000000003,0.16914628550458868,0.011960448549281048,0.0,0.0,0.0,0.003584999999999763,0.002577358143526108,0.0001822467420833682
GLU  27,R GLU  27,0.0,0.0,0.0,-0.01008999999999999,0.0011584040745784788,8.191153764885695e-05,111.27658000000001,1.9449947078597956,0.13753189472996094,-111.15646499999998,1.9239697993409204,0.13604520919120858,0.0,0.0,0.0,0.11002499999999892,0.027419051314733447,0.0019388197118349942
HIP  28,R HIP  28,0.0,0.0,0.0,-0.016874999999999966,0.0020614012224697046,0.0001457630783154567,-116.204,1.7727753467359575,0.12535414691973285,116.16743499999997,1.7696348764035654,0.1251320821329179,0.0,0.0,0.0,-0.053439999999999085,0.010874575853794944,0.0007689486328745894
GLY  29,R GLY  29,0.0,0.0,0.0,-0.002604999999999996,0.000582215595806242,4.116885959071597e-05,-0.2959350000000001,0.23002291358688592,0.016265076202557426,0.298495,0.2290960933211214,0.016199540113071106,0.0,0.0,0.0,-4.500000000011634e-05,0.0014604708144978398,0.00010327088166564629
ILE  30,R ILE  30,0.0,0.0,0.0,-0.004659999999999965,0.0006199999999999857,4.384062043356493e-05,-0.5291950000000001,0.1714373266677939,0.012122449623529041,0.5297650000000002,0.17115738305723094,0.012102654620991148,0.0,0.0,0.0,-0.004089999999999634,0.0010059324032951431,7.113016237852766e-05
GLN  31,R GLN  31,0.0,0.0,0.0,-0.002309999999999995,0.0004624932431938667,3.270321085153422e-05,0.06481000000000005,0.5191470060589776,0.03670923684169967,-0.06317999999999997,0.5183886935495411,0.03665561604993156,0.0,0.0,0.0,-0.0006799999999999606,0.0011864231959962165,8.38927887245941e-05
PRO  32,R PRO  32,0.0,0.0,0.0,-0.0012100000000000266,0.00040730823708832466,2.880104164782924e-05,0.44893000000000016,0.20087173793244248,0.014203776804075712,-0.4487749999999999,0.20046853711991858,0.014175266201204155,0.0,0.0,0.0,-0.001055000000000259,0.0008786210787364551,6.212789228679868e-05
ASP  33,R ASP  33,0.0,0.0,0.0,-0.0011899999999999968,0.00039230090491864484,2.773986301335928e-05,87.51636000000002,1.0537443572328964,0.07451097806364408,-87.48935999999999,1.051776426051792,0.07437182431533734,0.0,0.0,0.0,0.02580999999999989,0.0023374986630996263,0.0001652861155692235
GLY  34,R GLY  34,0.0,0.0,0.0,-0.0011999999999999856,0.00039999999999999357,2.8284271247461445e-05,0.8060949999999998,0.13504949453811474,0.009549441338371654,-0.8012350000000008,0.13431969243189504,0.009497836536548437,0.0,0.0,0.0,0.0036599999999999454,0.001210123960592545,8.556868586113109e-05
GLN  35,R GLN  35,0.0,0.0,0.0,-0.002589999999999966,0.0005494542747126458,3.8852284360124796e-05,-0.1451349999999998,0.6356150932561312,0.04494477426659301,0.1491250000000002,0.6343770009820658,0.044857227922320386,0.0,0.0,0.0,0.001400000000001036,0.0022226110770891035,0.00015716233645500413
MET  36,R MET  36,0.0,0.0,0.0,-0.008134999999999995,0.0010755347507170972,7.605179156338424e-05,-0.7071750000000001,0.4620338021995794,0.03267072346727266,0.7173149999999998,0.46092284145505347,0.03259216667966402,0.0,0.0,0.0,0.0020050000000003455,0.003383042269910574,0.00023921721300944972
PRO  37,R PRO  37,0.0,0.0,0.0,-0.007434999999999985,0.001437280418011721,0.00010163107300427235,1.1825600000000003,0.3726747192928429,0.026352082118876227,-1.16239,0.3733513598475305,0.02639992783134077,0.0,0.0,0.0,0.012734999999999856,0.007952658360573316,0.0005623378655221284
SER  38,R SER  38,0.0,0.0,0.0,-0.009530000000000007,0.0028738649933495123,0.00020321294250120724,1.4378850000000003,0.6885989121215628,0.048691296027883656,-1.4035850000000005,0.6893227130850959,0.04874247648483802,0.0,0.0,0.0,0.024770000000000056,0.011002140700790995,0.0007779688297097826
ASP  39,R ASP  39,0.0,0.0,0.0,-0.02346,0.009199913043067297,0.0006505320899079451,110.39549000000007,4.390321550853667,0.3104426140198068,-110.15133499999996,4.321886235520263,0.3056035064653178,0.0,0.0,0.0,0.22069499999999734,0.06654714099794441,0.00470559346682238
LYS  40,R LYS  40,0.0,0.0,0.0,-0.27406,0.2500833988892506,0.017683566721676938,-130.71718499999994,10.342397873355026,0.7313179669978667,131.53237499999997,10.77907393259669,0.7621956272650265,-0.09100461600000001,0.1211426375782257,0.008566078052238767,0.4501253840000007,0.7258008989162029,0.0513218737414939
THR  41,R THR  41,0.0,0.0,0.0,-0.047225,0.02176038545154935,0.0015386916114023639,0.11035499999999968,0.9678702335411496,0.06843876054455543,-0.04550000000000001,0.9520728596068686,0.06732171752116846,-3.823199999999999e-05,0.0005393287299745859,3.813630022537581e-05,0.017591767999999505,0.026243196219190836,0.0018556742006599005
ILE  42,R ILE  42,0.0,0.0,0.0,-0.04815499999999998,0.06167431373756825,0.004361032546886115,-0.2611500000000001,0.5645083148191881,0.03991676574448383,0.28875999999999996,0.5604051056155716,0.0396266250392334,-0.0026409600000000012,0.015329161821939255,0.0010839354274199179,-0.023185960000000172,0.05795552938903459,0.00409807478382426
GLY  43,R GLY  43,0.0,0.0,0.0,-0.00742500000000001,0.003822875226841699,0.0002703180996529826,0.3105549999999994,1.3560594112998883,0.09588788054219885,-0.27511999999999986,1.3314110130234018,0.09414497558552981,0.0,0.0,0.0,0.028009999999999948,0.024390159901074855,0.0017246447460274243
GLY  44,R GLY  44,0.0,0.0,0.0,-0.008255000000000002,0.001694100056076971,0.00011979096376605366,0.20117000000000004,0.7397353655869104,0.05230718932900142,-0.17148,0.7400119117960197,0.052326744098978674,0.0,0.0,0.0,0.0214349999999999,0.0065548283730392665,0.00046349635920900497
GLY  45,R GLY  45,0.0,0.0,0.0,-0.018114999999999992,0.004134219998984036,0.0002923334996198653,0.7338150000000003,0.5423896484769963,0.03835273984834719,-0.6379600000000003,0.5360763270281571,0.037906320607518716,0.0,0.0,0.0,0.07773999999999999,0.015193498609602738,0.0010743425896798478
ASP  46,R ASP  46,0.0,0.0,0.0,-0.22951499999999989,0.13212202607816775,0.009342438058397828,145.82196499999992,7.234024420320958,0.5115227722878033,-144.05962499999995,6.476506804163907,0.45795818796251136,-0.037534751999999984,0.04187273874607315,0.0029608497514201013,1.4952902480000008,0.6828456989378341,0.04828448242230102
ASP  47,R ASP  47,0.0,0.0,0.0,-0.558125,0.14687790635422374,0.01038583635895543,162.743925,5.873958596159006,0.4153515955753046,-158.87005000000005,4.916588716527063,0.3476553221761551,-0.13473853200000002,0.04283221783917524,0.0030286951687340225,3.181011468000001,1.0849185466268951,0.0767153261354931
SER  48,R SER  48,0.0,0.0,0.0,-0.12057000000000001,0.03193344798170092,0.002258035761452859,-2.648330000000001,1.4846869808481484,0.10498322320971075,2.658299999999999,1.4270780111822898,0.10090965389892088,-6.213599999999996e-05,0.0006050996300643388,4.278700517119653e-05,-0.11066213599999979,0.15424823154371112,0.010906997051059086
PHE  49,R PHE  49,0.0,0.0,0.0,-0.03318500000000003,0.004895995812906822,0.0003461991839967357,-0.88465,0.2795753163281764,0.019768960202802763,0.9039900000000002,0.27973410571469415,0.01978018830800148,0.0,0.0,0.0,-0.013845000000000178,0.016039357063174366,0.001134153814524294
ASN  50,R ASN  50,0.0,0.0,0.0,-0.030425,0.003695182674780717,0.00026128887270604896,-3.5871149999999994,0.8003374237001631,0.05659240195357564,3.6803450000000013,0.8015848713486191,0.056680609822715486,0.0,0.0,0.0,0.06280499999999979,0.02081794838594762,0.0014720512474095105
THR  51,R THR  51,0.0,0.0,0.0,-0.04610499999999999,0.005232969998002732,0.0003700268571333486,-2.227070000000001,0.5186083156872776,0.03667114568022078,2.3746000000000005,0.5119945312207921,0.03620348049566496,0.0,0.0,0.0,0.10142500000000018,0.035066713204975154,0.0024795910701161782
PHE  52,R PHE  52,0.0,0.0,0.0,-0.02078500000000004,0.0018678262767186048,0.00013207526263461463,-1.247555,0.17120729241185867,0.012106183745301341,1.2126349999999997,0.17185031793685954,0.012151652516221755,0.0,0.0,0.0,-0.05570500000000002,0.015646979740512445,0.0011064085479604874
PHE  53,R PHE  53,0.0,0.0,0.0,-0.011094999999999975,0.000886552310921469,6.268871509291752e-05,1.5695299999999996,0.25921047258936386,0.018328948292250888,-1.5511749999999997,0.26049686058569255,0.018419909659794988,0.0,0.0,0.0,0.007260000000000027,0.005352793663125698,0.0003784996697488561
SER  54,R SER  54,0.0,0.0,0.0,-0.004665000000000008,0.0005502499432076467,3.890854661896396e-05,0.15469999999999992,0.5763821562123518,0.040756373121267786,-0.15603,0.5800117835871956,0.041013026534261025,0.0,0.0,0.0,-0.00599500000000006,0.0073420007491149025,0.0005191578517175859
GLU  55,R GLU  55,0.0,0.0,0.0,-0.007194999999999987,0.0009093816580511843,6.430299370946585e-05,112.85405999999998,2.2171262021838976,0.15677449723106104,-112.696285,2.1994689185726934,0.15552593873317938,0.0,0.0,0.0,0.15058000000000063,0.018263176065514423,0.0012914015641929098
THR  56,R THR  56,0.0,0.0,0.0,-0.0022650000000000014,0.0004413332074521522,3.120697037522262e-05,2.02316,0.21923958219264433,0.015502579527292426,-2.017420000000001,0.2185860553649187,0.015456368202135213,0.0,0.0,0.0,0.0034750000000001524,0.0011913752557441296,8.424295222745314e-05
GLY  57,R GLY  57,0.0,0.0,0.0,-0.0010550000000000021,0.000319335247036711,2.258041186515397e-05,0.55517,0.33393788509242184,0.023612974304394557,-0.5539349999999998,0.3329760213213564,0.023544960264884753,0.0,0.0,0.0,0.00017999999999993577,0.0011989995829857494,8.47820735769066e-05
ALA  58,R ALA  58,0.0,0.0,0.0,-0.001254999999999999,0.0004358612164439495,3.0820042180373424e-05,-0.09562500000000003,0.2505000885728387,0.0177130311317685,0.09663999999999996,0.24995469669522125,0.017674466102261765,0.0,0.0,0.0,-0.0002400000000000846,0.0010873821775254982,7.688953114696741e-05
GLY  59,R GLY  59,0.0,0.0,0.0,-0.0017350000000000022,0.00046343823752470107,3.2770032041485804e-05,0.3670249999999999,0.25873823523978845,0.018295556069029453,-0.3589800000000002,0.25721904983884836,0.01818813343914102,0.0,0.0,0.0,0.00631000000000006,0.0021033069200665252,0.00014872625860956317
LYS  60,R LYS  60,0.0,0.0,0.0,-0.002680000000000007,0.0005268775948927632,3.725587202039315e-05,-89.61332499999995,1.7716276554037111,0.12527299288735882,89.58628999999999,1.7688263272293412,0.12507490907251623,0.0,0.0,0.0,-0.029715000000001445,0.003477610530233817,0.0002459041988254077
HIP  61,R HIP  61,0.0,0.0,0.0,-0.0064299999999999444,0.0009460972465872257,6.689917787237485e-05,-108.61579499999996,2.0566210207481226,0.14542506701017968,108.56843499999997,2.0546948741325166,0.1452888678768342,0.0,0.0,0.0,-0.0537900000000014,0.007172579731170836,0.0005071779766512082
VAL  62,R VAL  62,0.0,0.0,0.0,-0.002939999999999969,0.0003411744421846785,2.4124676163632387e-05,1.37132,0.1207944435808213,0.008541457018565455,-1.36657,0.12110592512342398,0.008563482089664337,0.0,0.0,0.0,0.0018100000000000787,0.0019349160188494078,0.00013681922379548938
PRO  63,R PRO  63,0.0,0.0,0.0,-0.002975000000000021,0.000366571957465377,2.5920551691659474e-05,-0.840175,0.11780833745962171,0.008330307429801167,0.8427999999999995,0.11729369121994908,0.0082939164452027,0.0,0.0,0.0,-0.0003500000000000547,0.0021558061137308413,0.00015243851219424954
ARG  64,R ARG  64,0.0,0.0,0.0,-0.014300000000000002,0.0010535653752851684,7.449832212874924e-05,-118.40888500000001,1.5876455088527563,0.11226349054301508,118.43642999999994,1.589300382282508,0.11238050776543337,0.0,0.0,0.0,0.01324499999999972,0.02594580842833775,0.0018346457083044702
ALA  65,R ALA  65,0.0,0.0,0.0,-0.0018049999999999878,0.0003962007067131419,2.8015620642776513e-05,0.080775,0.1660554256114506,0.0117418917502675,-0.07976999999999997,0.16552751161060808,0.011704562593279596,0.0,0.0,0.0,-0.0008000000000000329,0.001621727474022533,0.00011467344941178635
VAL  66,R VAL  66,0.0,0.0,0.0,-0.0018449999999999645,0.000361904683583979,2.5590525590540336e-05,0.6397849999999997,0.14071243290839813,0.009949871550678542,-0.6384299999999999,0.14051350504488863,0.009935805226553091,0.0,0.0,0.0,-0.0004900000000001942,0.0011357376457615633,8.030877909668463e-05
PHE  67,R PHE  67,0.0,0.0,0.0,-0.0017250000000000787,0.00044651427748735223,3.157332735079185e-05,-0.1293049999999999,0.12541348402384814,0.008868072500549376,0.12746000000000002,0.125151501788832,0.008849547559056344,0.0,0.0,0.0,-0.003569999999999984,0.0009460972465872481,6.689917787237644e-05
VAL  68,R VAL  68,0.0,0.0,0.0,-0.0009200000000000219,0.0002712931993250157,1.9183326093251227e-05,0.34694500000000006,0.08828636347137643,0.006242788629691057,-0.34620499999999993,0.08826076690693305,0.006240978679261758,0.0,0.0,0.0,-0.0001800000000001628,0.0006982836100039255,4.937610758251982e-05
ASP  69,R ASP  69,0.0,0.0,0.0,-0.0005600000000000361,0.0004963869458396649,3.509985754957065e-05,78.43446000000003,0.5151318262297477,0.03642532075320649,-78.42184,0.5144724039227733,0.03637869255471375,0.0,0.0,0.0,0.01205999999999733,0.0011473447607417446,8.112952606793444e-05
LEU  70,R LEU  70,0.0,0.0,0.0,-0.0004700000000000321,0.0004990991885387448,3.5291642070044964e-05,-0.48671000000000025,0.05840184842965157,0.0041296343058435546,0.486145,0.058347784662316673,0.004125811420193655,0.0,0.0,0.0,-0.001035000000000217,0.0007897942770111665,5.5846888901692244e-05
GLU  71,R GLU  71,0.0,0.0,0.0,-0.00036000000000000474,0.0004800000000000062,3.394112549695472e-05,73.65148999999997,0.5015898124006946,0.03546775577226193,-73.64285499999998,0.5011453621226266,0.03543632839170972,0.0,0.0,0.0,0.008274999999998443,0.0008540345426263441,6.0389361645863945e-05
PRO  72,R PRO  72,0.0,0.0,0.0,-0.00030999999999998363,0.00046249324319386274,3.270321085153394e-05,0.6794100000000002,0.09901303904031739,0.007001279133129679,-0.6789350000000002,0.09880536814869713,0.006986594583557705,0.0,0.0,0.0,0.00016500000000011728,0.0007601151228597309,5.374825578565614e-05
THR  73,R THR  73,0.0,0.0,0.0,-0.0002700000000000002,0.0004439594576084628,3.139267430468456e-05,0.19968000000000002,0.12337316401876117,0.008723800089410618,-0.1994099999999999,0.1233131862373204,0.00871955901981289,0.0,0.0,0.0,1.6597834218146091e-16,0.0007280109889277061,5.147815070491055e-05
VAL  74,R VAL  74,0.0,0.0,0.0,-0.0004950000000000321,0.0004999749993750002,3.535357124818025e-05,0.3156750000000003,0.09458910812033204,0.006688459977827431,-0.3146149999999999,0.09454711404902906,0.006685490548568635,0.0,0.0,0.0,0.0005649999999999523,0.000784713323450213,5.5487611229907826e-05
ILE  75,R ILE  75,0.0,0.0,0.0,-0.0006099999999999872,0.0004877499359302765,3.4489128721960264e-05,0.5853949999999999,0.07705581726904287,0.005448669092081169,-0.58461,0.07694522662257951,0.005440849152476164,0.0,0.0,0.0,0.00017499999999999184,0.0006887488656977136,4.870189934693959e-05
ASP  76,R ASP  76,0.0,0.0,0.0,-0.0003450000000000042,0.000475368278285379,3.361361331365653e-05,73.77643999999998,0.5803680353053722,0.041038217334834225,-73.76678000000001,0.5798240264057887,0.04099975009664209,0.0,0.0,0.0,0.009314999999998151,0.0009196602633578373,6.502980086081328e-05
GLU  77,R GLU  77,0.0,0.0,0.0,-0.0006300000000000189,0.0004828043081829453,3.4139420030224035e-05,78.70062000000001,1.8225719562191982,0.12887529894430264,-78.68556499999998,1.8202206475530203,0.12870903631405092,0.0,0.0,0.0,0.014425000000003223,0.0024319488070268904,0.00017196474929472485
VAL  78,R VAL  78,0.0,0.0,0.0,-0.0007649999999999868,0.00042399882075306797,2.998124413695938e-05,0.12879499999999988,0.11051774959254292,0.00781478501783639,-0.12830500000000009,0.11040322447736739,0.007806686869280711,0.0,0.0,0.0,-0.00027500000000021724,0.0007996092795861107,5.654091438950289e-05
ARG  79,R ARG  79,0.0,0.0,0.0,-0.000620000000000015,0.0004853864439804742,3.432200460346176e-05,-75.40985000000002,1.2223756572740252,0.08643501164158263,75.39842000000002,1.2212808086595413,0.0863575941536152,0.0,0.0,0.0,-0.012049999999996145,0.0014756354563371125,0.00010434318377352778
THR  80,R THR  80,0.0,0.0,0.0,-0.0004349999999999971,0.0004957569969249012,3.50553134346276e-05,-0.07423500000000004,0.7300043286001806,0.05161910110487204,0.07421500000000016,0.7291789072477343,0.051560735001306944,0.0,0.0,0.0,-0.00045499999999986773,0.001076092468145916,7.60912281409746e-05
GLY  81,R GLY  81,0.0,0.0,0.0,-0.0002849999999999947,0.0004514144437210583,3.1919821428071346e-05,-0.377325,0.33384890201257206,0.023606682250477292,0.3769300000000001,0.33350976762307843,0.023582701827822843,0.0,0.0,0.0,-0.0006799999999999662,0.0008352245207127908,5.905929224092984e-05
THR  82,R THR  82,0.0,0.0,0.0,-0.0007700000000000141,0.00042083250825002274,2.975735203273348e-05,-0.6500949999999999,0.47728930008434056,0.03374945006774182,0.6493550000000003,0.4766180745366252,0.0337019872540923,0.0,0.0,0.0,-0.0015099999999997127,0.001048761173957452,7.415861379504787e-05
TYR  83,R TYR  83,0.0,0.0,0.0,-0.0022799999999999743,0.0004600000000000237,3.252691193458286e-05,0.0859850000000001,0.23757822874792217,0.016799317660994455,-0.0866,0.23708167369073466,0.016764205916177475,0.0,0.0,0.0,-0.0028949999999997047,0.000956020397272159,6.760085058638007e-05
ARG  84,R ARG  84,0.0,0.0,0.0,-0.0009349999999999969,0.00028420942982245216,2.009664151046181e-05,-78.06031999999998,1.3088625472539834,0.09255055828043897,78.04613999999997,1.3073499074100652,0.0924435984913262,0.0,0.0,0.0,-0.015114999999996997,0.0017440685192964239,0.00012332426768484823
GLN  85,R GLN  85,0.0,0.0,0.0,-0.0008599999999999975,0.00034698703145794816,2.45356882927705e-05,0.28332000000000046,0.6356913461735968,0.04495016616209553,-0.28277499999999994,0.6349310154457728,0.04489640266073665,0.0,0.0,0.0,-0.00031499999999997643,0.001032363792468313,7.299914383058058e-05
LEU  86,R LEU  86,0.0,0.0,0.0,-0.0020699999999999543,0.00033926390907377987,2.39895810717926e-05,0.23102999999999999,0.1650390532571005,0.011670023371870352,-0.22941999999999996,0.16474954810256698,0.01164955226607444,0.0,0.0,0.0,-0.00045999999999977835,0.0007927168473042427,5.605354582896509e-05
PHE  87,R PHE  87,0.0,0.0,0.0,-0.001880000000000035,0.0003399999999999455,2.4041630560338762e-05,-0.7442199999999997,0.18521628330144302,0.013096768990861906,0.7423449999999999,0.18481392256807966,0.013068317790557463,0.0,0.0,0.0,-0.003754999999999642,0.0008455619433248455,5.979025840382734e-05
HIE  88,R HIE  88,0.0,0.0,0.0,-0.0012299999999999917,0.0004208325082499956,2.9757352032731558e-05,0.019674999999999953,0.4226518891179833,0.029886001687663075,-0.01975000000000012,0.42197280421847094,0.029837983133918417,0.0,0.0,0.0,-0.0013049999999994455,0.0010059696814521152,7.113279834228617e-05
PRO  89,R PRO  89,0.0,0.0,0.0,-0.0005749999999999778,0.0004943429983321103,3.495532863527253e-05,0.05886999999999996,0.14579726712116386,0.010309423625984143,-0.05915500000000003,0.14551446998494688,0.010289426848712226,0.0,0.0,0.0,-0.0008600000000001096,0.0008720091742638259,6.166036003788331e-05
GLU  90,R GLU  90,0.0,0.0,0.0,-0.0007700000000000197,0.00042083250825002654,2.9757352032733747e-05,80.04357499999999,0.7209233970224556,0.050976982275062,-80.02707000000004,0.719928590273238,0.050906638815227806,0.0,0.0,0.0,0.015734999999998677,0.0012785832002669825,9.040948512199808e-05
GLN  91,R GLN  91,0.0,0.0,0.0,-0.0015249999999999697,0.0004993746088859571,3.531111722956402e-05,-0.4690250000000002,0.17683900693851412,0.012504406098451826,0.4710000000000001,0.17650960313818562,0.012481113732355735,0.0,0.0,0.0,0.00044999999999973284,0.000998749217772217,7.062223445914946e-05
LEU  92,R LEU  92,0.0,0.0,0.0,-0.0008749999999999709,0.00033071891388306214,2.3385358667336307e-05,-0.20336500000000007,0.17948546396574835,0.012691538869459437,0.20305000000000004,0.17930060652435054,0.012678467474422918,0.0,0.0,0.0,-0.0011899999999998678,0.0007238093671680828,5.1181051181089494e-05
ILE  93,R ILE  93,0.0,0.0,0.0,-0.0007800000000000084,0.0004142463035441629,2.9291637031753853e-05,0.14050999999999994,0.1230835078310656,0.0087033183039574,-0.14039999999999994,0.12300772333475658,0.00869795953083251,0.0,0.0,0.0,-0.0006699999999998418,0.0007149125820685673,5.055195347362681e-05
THR  94,R THR  94,0.0,0.0,0.0,-0.00030999999999999415,0.0004624932431938784,3.2703210851535046e-05,-0.2139100000000001,0.1723480835402589,0.012186849859582266,0.21377499999999997,0.17219420540482777,0.012175969032278296,0.0,0.0,0.0,-0.00044500000000025075,0.0007854775617418697,5.5541651037755114e-05
GLY  95,R GLY  95,0.0,0.0,0.0,-0.00014500000000000957,0.00035210083782918834,2.4897289009048392e-05,-0.06088999999999998,0.116602520984754,0.008245043329176626,0.06085500000000005,0.11647134400787171,0.008235767716187723,0.0,0.0,0.0,-0.00018000000000006677,0.0006838128398911394,4.835286961494555e-05
LYS  96,R LYS  96,0.0,0.0,0.0,-0.00028999999999999794,0.000453762052181534,3.2085822414268673e-05,-68.37920999999999,0.6588454567650357,0.0465874090232505,68.373855,0.6584642617290829,0.046560454463762814,0.0,0.0,0.0,-0.005644999999998248,0.0008596365511047027,6.078548346419513e-05
GLU  97,R GLU  97,0.0,0.0,0.0,-0.00015000000000000234,0.00035707142142714815,2.5248762345905593e-05,68.35898999999998,0.38619221885660904,0.027307913679498752,-68.354075,0.3860310083061067,0.027296514372152848,0.0,0.0,0.0,0.004764999999995894,0.000663155336252219,4.6892163524398914e-05
ASP  98,R ASP  98,0.0,0.0,0.0,-0.00020000000000000017,0.0004000000000000004,2.828427124746193e-05,69.20938000000002,0.3738484794631463,0.026435079496467048,-69.20423999999998,0.37359989614739325,0.026417502001641165,0.0,0.0,0.0,0.0049400000000011345,0.0007116178749881726,5.031898250176977e-05
ALA  99,R ALA  99,0.0,0.0,0.0,-0.00022000000000000687,0.00041424630354417255,2.9291637031754534e-05,-0.083415,0.07852625532266269,0.005552644763984101,0.08330000000000004,0.07839693871574321,0.005543500699016821,0.0,0.0,0.0,-0.0003350000000000608,0.0007160830957368277,5.0634721288856655e-05
ALA 100,R ALA 100,0.0,0.0,0.0,-0.00020999999999999575,0.00040730823708831783,2.8801041647828758e-05,-0.025460000000000017,0.07365635342589255,0.005208290698492162,0.02535499999999997,0.07365506754460285,0.005208199772954187,0.0,0.0,0.0,-0.00031500000000005634,0.0007251034408964341,5.127255601195675e-05
ASN 101,R ASN 101,0.0,0.0,0.0,-0.0003449999999999831,0.00047536827828534994,3.361361331365448e-05,-0.6849299999999999,0.19412852726995053,0.013726959805433963,0.6846650000000001,0.19406759846764712,0.013722651488506132,0.0,0.0,0.0,-0.0006100000000003547,0.0007601973427995816,5.375406961335786e-05
ASN 102,R ASN 102,0.0,0.0,0.0,-0.00033499999999998754,0.0004719904660053881,3.3374765916780854e-05,0.8679900000000004,0.2028930996855201,0.014346708664358944,-0.8668099999999999,0.20288115708463364,0.014345864194951761,0.0,0.0,0.0,0.0008450000000004821,0.0007556288771617978,5.343103031014839e-05
TYR 103,R TYR 103,0.0,0.0,0.0,-0.0012450000000000295,0.00043008720046051603,3.041175759471689e-05,0.16389000000000017,0.23919840697630057,0.01691388156219617,-0.16351000000000002,0.23942301455791581,0.016929763716602774,0.0,0.0,0.0,-0.000865000000000243,0.0007725121358268098,5.462485697920405e-05
ALA 104,R ALA 104,0.0,0.0,0.0,-0.000310000000000008,0.00046249324319389923,3.270321085153652e-05,0.4637649999999999,0.09781937320899184,0.006916874212749582,-0.4634950000000002,0.09774006330568723,0.006911266155705388,0.0,0.0,0.0,-4.0000000000057764e-05,0.0007539230729989737,5.331041174105748e-05
ARG 105,R ARG 105,0.0,0.0,0.0,-0.00043000000000003257,0.0004950757517795,3.5007142128431236e-05,-70.09160999999999,0.47083057239691256,0.033292749053180054,70.08668000000004,0.47056798402974453,0.03327418125167154,0.0,0.0,0.0,-0.005360000000002287,0.0008604649905704464,6.0844062980598136e-05
GLY 106,R GLY 106,0.0,0.0,0.0,-0.0002549999999999919,0.0004358612164439364,3.0820042180372496e-05,0.2343650000000001,0.1106578138903891,0.007824689059317307,-0.2333599999999999,0.11053660208274932,0.00781611809020311,0.0,0.0,0.0,0.0007500000000001461,0.0007858116822750742,5.5565276927231364e-05
HID 107,R HID 107,0.0,0.0,0.0,-0.0010499999999999577,0.0002598076211352684,1.8371173070869367e-05,1.08985,0.44907880989866317,0.031754667176652915,-1.0887850000000001,0.4488026724240854,0.03173514130857155,0.0,0.0,0.0,1.5000000000089386e-05,0.0007840758891847305,5.544253782073949e-05
TYR 108,R TYR 108,0.0,0.0,0.0,-0.0005749999999999739,0.0004943429983321071,3.495532863527231e-05,0.38187999999999994,0.25392326714974356,0.017955086410262697,-0.3815200000000003,0.25373826987665826,0.017942005127632735,0.0,0.0,0.0,-0.00021500000000012064,0.0008478059919582632,5.994893660442755e-05
THR 109,R THR 109,0.0,0.0,0.0,-0.0002800000000000269,0.00044899888641291614,3.174901573277814e-05,0.2765949999999999,0.1095754122739228,0.007748151707020246,-0.276325,0.10948118274388514,0.007741488673052481,0.0,0.0,0.0,-1.0000000000185972e-05,0.0006781592733278133,4.7953102089463815e-05
ILE 110,R ILE 110,0.0,0.0,0.0,-0.0003300000000000031,0.00047021271782035433,3.324906013709291e-05,-0.037209999999999965,0.07890688119549531,0.0055795590775616,0.037505000000000004,0.07889873240426616,0.00557898287100794,0.0,0.0,0.0,-3.499999999981185e-05,0.0007167809986319999,5.0684070475835255e-05
GLY 111,R GLY 111,0.0,0.0,0.0,-0.00027499999999999357,0.0004465142774872835,3.157332735078699e-05,0.24384499999999978,0.09377564169335251,0.006630939215148949,-0.24320999999999987,0.09363229090436719,0.006620802783650953,0.0,0.0,0.0,0.0003599999999999298,0.0007618398781895678,5.387021440461767e-05
LYS 112,R LYS 112,0.0,0.0,0.0,-0.00047999999999998657,0.0004995998398718574,3.532704346531036e-05,-73.37017999999995,0.8323530246291384,0.058856246805639716,73.36234499999999,0.831657583368791,0.05880707168252886,0.0,0.0,0.0,-0.008315000000001476,0.001042005278295608,7.36808998315e-05
GLU 113,R GLU 113,0.0,0.0,0.0,-0.00034499999999999256,0.00047536827828536295,3.3613613313655394e-05,73.69098,0.7506284297836087,0.05307744528513999,-73.682395,0.7500412915132042,0.05303592833989028,0.0,0.0,0.0,0.008240000000003675,0.0009707728879555772,6.86440092065437e-05
ILE 114,R ILE 114,0.0,0.0,0.0,-0.0005799999999999811,0.0004935585071701055,3.489985673322908e-05,0.33722499999999994,0.10349586646335246,0.007318262900101391,-0.3364049999999999,0.10331486328210494,0.0073054640424137455,0.0,0.0,0.0,0.00023999999999983147,0.0007761443164774203,5.488169093605817e-05
ILE 115,R ILE 115,0.0,0.0,0.0,-0.0009900000000000752,0.0002643860813280977,1.8694919095843596e-05,0.7952549999999996,0.088613655691437,0.0062659316845145,-0.7934600000000003,0.08842758845518613,0.006252774744063537,0.0,0.0,0.0,0.0008049999999998913,0.0006906337669123673,4.883518199001444e-05
ASP 116,R ASP 116,0.0,0.0,0.0,-0.0006999999999999984,0.00045825756949558285,3.240370349203922e-05,85.47995500000006,1.0414783641361867,0.073643641373977,-85.45809499999989,1.03996803123796,0.07353684471055848,0.0,0.0,0.0,0.02115999999999829,0.0016894969665558384,0.0001194654761845735
LEU 117,R LEU 117,0.0,0.0,0.0,-0.0007550000000000129,0.0004300872004605645,3.0411757594720316e-05,0.8898550000000003,0.12178622243504902,0.00861158637389164,-0.8878949999999999,0.12152334744813688,0.00859299830530665,0.0,0.0,0.0,0.0012049999999997885,0.0007436228882976391,5.258207869607871e-05
VAL 118,R VAL 118,0.0,0.0,0.0,-0.0011500000000000254,0.00035707142142708565,2.5248762345901175e-05,0.7839700000000001,0.09999704545635209,0.0070708588940806,-0.7802899999999995,0.09983754754600646,0.007059580688681552,0.0,0.0,0.0,0.002530000000000142,0.0007868290792794002,5.563721775932314e-05
LEU 119,R LEU 119,0.0,0.0,0.0,-0.0018250000000000271,0.0003929058411375348,2.7782638463615523e-05,1.0661200000000006,0.08873288905472793,0.006274362756487169,-1.0639699999999999,0.08858453081661526,0.006263872244865734,0.0,0.0,0.0,0.00032500000000008634,0.0008181534085972275,5.7852182326998776e-05
ASP 120,R ASP 120,0.0,0.0,0.0,-0.0010349999999999786,0.0002525371259834645,1.785707142842692e-05,89.22572500000007,0.8046100169439149,0.05689451991916651,-89.19547999999998,0.8030777045880466,0.05678616907339347,0.0,0.0,0.0,0.029210000000000208,0.001759516979174695,0.0001244166387587296
ARG 121,R ARG 121,0.0,0.0,0.0,-0.0017949999999999822,0.0004159026328360608,2.9408757199171745e-05,-87.25215499999999,0.87489634299189,0.0618645136964877,87.22841499999998,0.8736210979465231,0.06177434025456235,0.0,0.0,0.0,-0.025535000000000706,0.0018705012697124894,0.00013226441320317485
ILE 122,R ILE 122,0.0,0.0,0.0,-0.0032450000000000053,0.0004847421995246321,3.427644964111498e-05,1.1020750000000001,0.13818599558203992,0.009771225454107472,-1.098005,0.13744793550650156,0.00971903672567385,0.0,0.0,0.0,0.0008250000000001201,0.001659630983080058,0.00011735363224032052
ARG 123,R ARG 123,0.0,0.0,0.0,-0.0029399999999999917,0.0004317406628984782,3.052867504494892e-05,-95.30138500000001,0.8970743986837179,0.06343273905381014,95.26309499999998,0.8950322038794448,0.0632883340743496,0.0,0.0,0.0,-0.04122999999999905,0.0027869517398050343,0.00019706724740557862
LYS 124,R LYS 124,0.0,0.0,0.0,-0.002369999999999964,0.00048280430818292756,3.413942003022278e-05,-92.02398,1.164146150444469,0.08231756372714988,91.99603499999999,1.1627633782387854,0.08221978696680236,0.0,0.0,0.0,-0.030315000000001577,0.002386582284356453,0.0001687568517128129
LEU 125,R LEU 125,0.0,0.0,0.0,-0.0045500000000000115,0.0005361902647381363,3.7914377220254636e-05,1.2926700000000004,0.18010397302669343,0.012735274064581395,-1.2880649999999993,0.18057879381312253,0.012768848964374632,0.0,0.0,0.0,5.500000000047578e-05,0.004362565185759552,0.000308479942621893
ALA 126,R ALA 126,0.0,0.0,0.0,-0.004280000000000014,0.0005582114294780801,3.947150871197867e-05,1.7831399999999986,0.11086915892168753,0.007839633409797426,-1.7679800000000006,0.10995953619398816,0.007775313369889663,0.0,0.0,0.0,0.010879999999999996,0.0031121696611848206,0.00022006362716268265
ASP 127,R ASP 127,0.0,0.0,0.0,-0.004374999999999997,0.0005238081709938758,3.703883097506922e-05,107.08364999999998,1.3405068285917296,0.0947881468724085,-106.99303000000008,1.3337454026478117,0.09431004185886499,0.0,0.0,0.0,0.08624499999999792,0.007138275351935331,0.0005047522907330261
GLN 128,R GLN 128,0.0,0.0,0.0,-0.008870000000000005,0.0009290317540320859,6.569246532137206e-05,1.4276699999999993,0.7092442323346735,0.05015114062012948,-1.3947250000000009,0.710874278177933,0.05026640226707086,0.0,0.0,0.0,0.024075000000000058,0.00989592719253745,0.0006997477223971584
CYS 129,R CYS 129,0.0,0.0,0.0,-0.013979999999999992,0.0017376996288196434,0.00012287391912037165,0.03610000000000002,0.6343051710336277,0.044852148777957096,0.03202500000000001,0.6462669296621942,0.045697972842074705,0.0,0.0,0.0,0.054145000000000054,0.017251202132025318,0.0012198442011174928
THR 130,R THR 130,0.0,0.0,0.0,-0.044909999999999985,0.014286073638337468,0.0010101779546198796,0.67525,1.0039050291237714,0.07098680537606973,-0.6277899999999996,1.0188480484841695,0.07204343640818366,-0.00010738800000000048,0.001514894163384367,0.00010711919357090075,0.002442612000000224,0.04850885373956205,0.003430093942683074
GLY 131,R GLY 131,0.0,0.0,0.0,-0.07957500000000003,0.07108856711877089,0.005026720787451792,1.1370699999999996,0.5200570306226053,0.03677358529569842,-1.0890000000000004,0.5267534907335673,0.037247096531139064,-0.002612052,0.01387601952955155,0.0009811827505222868,-0.034117052000000044,0.07744763025725514,0.005476374454173354
LEU 132,R LEU 132,0.0,0.0,0.0,-0.047660000000000036,0.018550320751943773,0.0013117057596884977,1.590645,0.61586828053976,0.043548463748736325,-1.4447800000000008,0.596603621846195,0.04218624666878991,-0.00014266799999999996,0.0013585656089331868,9.606509547634876e-05,0.09806233200000009,0.03765585555254037,0.0026626710812582403
GLN 133,R GLN 133,0.0,0.0,0.0,-0.45452,0.26791102926158167,0.018944170554553195,-1.9471749999999994,2.5411893011688447,0.17968921871351937,2.6417100000000007,2.366234552173557,0.16731804977198356,-0.1109565719999999,0.0838090398714175,0.005926194041781304,0.1290584280000003,0.5355617255968991,0.03786993279135363
GLY 134,R GLY 134,0.0,0.0,0.0,-0.01525,0.0022265444078211575,0.0001574404649383326,0.8345600000000001,0.2607930336492903,0.018440852257962465,-0.8117650000000002,0.2648445200018295,0.018727335605338985,0.0,0.0,0.0,0.007545000000000004,0.015367106917048415,0.0010866185508263634
PHE 135,R PHE 135,0.0,0.0,0.0,-0.014644999999999988,0.0013924708255470865,9.846255633487748e-05,1.0564600000000006,0.46717386313876663,0.0330341806618538,-1.0580299999999996,0.4641088547959424,0.032817451843493356,0.0,0.0,0.0,-0.016214999999999806,0.010358512200118396,0.0007324574219707301
SER 136,R SER 136,0.0,0.0,0.0,-0.006909999999999959,0.0006417943595887556,4.538171437924866e-05,-0.4339350000000001,0.7143044384399412,0.05050895122525312,0.45221000000000017,0.715488152173046,0.05059265242601932,0.0,0.0,0.0,0.011364999999999919,0.011453897808169921,0.0008099128811174685
VAL 137,R VAL 137,0.0,0.0,0.0,-0.004715000000000011,0.0005232351287901223,3.69983107722512e-05,0.47617999999999994,0.3476062968359462,0.024579476967584148,-0.47135999999999967,0.34582453701263055,0.024453487522232923,0.0,0.0,0.0,0.00010499999999988296,0.0046576791430928445,0.0003293476506672098
PHE 138,R PHE 138,0.0,0.0,0.0,-0.005115000000000012,0.0005308248298638219,3.753498368189038e-05,-0.38762999999999986,0.1414957352714206,0.010005259391939806,0.378405,0.1414738172772617,0.010003709555709828,0.0,0.0,0.0,-0.014340000000000065,0.002809697492613402,0.00019867561501097763
HID 139,R HID 139,0.0,0.0,0.0,-0.0029649999999999464,0.00032214127335688527,2.2778827889072287e-05,1.6873150000000008,0.14321297348703407,0.010126686470657103,-1.690155000000001,0.14255360737279932,0.010080062245591102,0.0,0.0,0.0,-0.005805000000000089,0.002554794512284574,0.00018065125241746008
SER 140,R SER 140,0.0,0.0,0.0,-0.0009400000000000103,0.0002576819745344984,1.8220867158288306e-05,0.8225950000000007,0.2041029910976294,0.014432260906559127,-0.8207,0.20440119862662215,0.014453347363154295,0.0,0.0,0.0,0.0009550000000000817,0.0012340887326284424,8.726325114274838e-05
PHE 141,R PHE 141,0.0,0.0,0.0,-0.0028349999999999565,0.00048762177966125004,3.448006670527224e-05,-0.11481,0.11905428971691867,0.008418409558818105,0.11146,0.11887332922064564,0.00840561371941395,0.0,0.0,0.0,-0.006184999999999929,0.0014767447308184616,0.00010442162132432369
GLY 142,R GLY 142,0.0,0.0,0.0,-0.00044000000000000484,0.0004963869458396393,3.509985754956884e-05,-0.3547350000000001,0.09592030428955048,0.0067825897616618225,0.35384,0.09579412508082112,0.006773667544248094,0.0,0.0,0.0,-0.0013350000000000918,0.0008202286266645314,5.799892240378191e-05
GLY 143,R GLY 143,0.0,0.0,0.0,-0.0003849999999999959,0.0004865953144040692,3.4407484650871746e-05,0.6533999999999998,0.10291321586657401,0.007277063281296948,-0.6528900000000002,0.1027745975423873,0.007267261485594033,0.0,0.0,0.0,0.00012499999999991739,0.0008481597726842826,5.9973952679469685e-05
GLY 144,R GLY 144,0.0,0.0,0.0,-0.0002500000000000213,0.0004330127018922563,3.061862178479234e-05,0.73248,0.08375750473838092,0.005922549957577353,-0.7319249999999997,0.08374150330033667,0.00592141848504237,0.0,0.0,0.0,0.0003049999999999442,0.0007562902881829953,5.3477799131972424e-05
THR 145,R THR 145,0.0,0.0,0.0,-0.0006300000000000178,0.0004828043081829448,3.4139420030224e-05,0.3893250000000002,0.08425099035026261,0.005957444659835306,-0.386875,0.08408780752879752,0.005945905891872195,0.0,0.0,0.0,0.0018200000000001592,0.000864638652848526,6.11391854705194e-05
GLY 146,R GLY 146,0.0,0.0,0.0,-0.0005700000000000044,0.0004950757517794655,3.50071421284288e-05,0.8944950000000003,0.05472641021480885,0.003869741577288808,-0.8924599999999994,0.05473196872031741,0.0038701346229826445,0.0,0.0,0.0,0.0014650000000001407,0.0009480374465177561,6.703637072514841e-05
SER 147,R SER 147,0.0,0.0,0.0,-0.000865000000000003,0.00034172357249683525,2.41635055403805e-05,0.8269900000000002,0.10311134709623188,0.007291073274902539,-0.82603,0.10312802286478767,0.007292252429805269,0.0,0.0,0.0,9.500000000004949e-05,0.0008282360774562725,5.856513467926769e-05
GLY 148,R GLY 148,0.0,0.0,0.0,-0.0005400000000000449,0.0004983974317751246,3.5242020373415024e-05,0.9120299999999998,0.0916793820877975,0.00648271127692741,-0.9113650000000005,0.09159154860028941,0.0064765005114641875,0.0,0.0,0.0,0.00012499999999993294,0.0008598691760960274,6.080193253507905e-05
PHE 149,R PHE 149,0.0,0.0,0.0,-0.0013400000000000235,0.0004737087712930763,3.349626844888816e-05,0.5967749999999999,0.08507134873152071,0.006015452757274389,-0.5948399999999998,0.08500261407745158,0.006010592483274909,0.0,0.0,0.0,0.000594999999999688,0.0009954772724681377,7.039087298793085e-05
THR 150,R THR 150,0.0,0.0,0.0,-0.0017099999999999449,0.0004537620521815343,3.2085822414268694e-05,0.7569500000000001,0.17023133524706896,0.0120371731523643,-0.7505350000000003,0.16960774974923642,0.011993078998947602,0.0,0.0,0.0,0.0047050000000000035,0.0016024902495804718,0.00011331317222636745
SER 151,R SER 151,0.0,0.0,0.0,-0.0013000000000000455,0.00045825756949554117,3.240370349203627e-05,1.3412149999999996,0.17333493235640965,0.012256630608572877,-1.34019,0.17320061749312557,0.012247133113508646,0.0,0.0,0.0,-0.0002750000000000813,0.0012686114456366459,8.970437559005414e-05
LEU 152,R LEU 152,0.0,0.0,0.0,-0.0013750000000000073,0.00048412291827590326,3.4232659844071194e-05,0.9907050000000004,0.10035276764992333,0.007096012251609878,-0.9883549999999997,0.10032970136006844,0.007094381218612557,0.0,0.0,0.0,0.0009750000000000481,0.0010882899429839978,7.69537198581106e-05
LEU 153,R LEU 153,0.0,0.0,0.0,-0.0024300000000000233,0.0004950757517794886,3.5007142128430436e-05,0.7444799999999999,0.11105656036452796,0.007852884692901088,-0.7369600000000004,0.11080721276162274,0.007835253154812398,0.0,0.0,0.0,0.005089999999999777,0.0018226080214900201,0.000128877849144059
MET 154,R MET 154,0.0,0.0,0.0,-0.005135000000000023,0.0007326493021903567,5.180612898103932e-05,1.5870649999999982,0.30323688887568767,0.02144208604299103,-1.5826899999999997,0.3042552446548787,0.021514094670703678,0.0,0.0,0.0,-0.0007600000000001208,0.0033230106831006337,0.00023497233879757996
GLU 155,R GLU 155,0.0,0.0,0.0,-0.0028200000000000182,0.0005546169849544821,3.9217343102255165e-05,94.592765,2.094330236560831,0.14809151123161898,-94.55670499999995,2.0874778389197237,0.1476069735476776,0.0,0.0,0.0,0.033239999999996,0.007066286153277181,0.0004996618856786898
ARG 156,R ARG 156,0.0,0.0,0.0,-0.0024500000000000164,0.000497493718553331,3.5178118198677206e-05,-89.67479999999996,1.021194379148883,0.07220934704057613,89.65080999999998,1.020076430422898,0.07213029612805985,0.0,0.0,0.0,-0.026439999999999627,0.0020436242316026624,0.000144506055236339
LEU 157,R LEU 157,0.0,0.0,0.0,-0.004774999999999998,0.0006118619125260258,4.32651707496923e-05,0.9793899999999993,0.18492211306385667,0.013075968013879849,-0.9657749999999997,0.18234879866618295,0.012894007207807843,0.0,0.0,0.0,0.008839999999999853,0.003838541389642571,0.0002714258646481495
SER 158,R SER 158,0.0,0.0,0.0,-0.004024999999999992,0.0007310095758606661,5.16901828203379e-05,1.90446,0.48453168977890526,0.034261564354244045,-1.8910349999999994,0.48295261027868813,0.03414990657198043,0.0,0.0,0.0,0.009399999999999974,0.00704272674466371,0.0004979959839195568
VAL 159,R VAL 159,0.0,0.0,0.0,-0.0027799999999999873,0.0005844655678481145,4.1327956639544794e-05,1.3158500000000002,0.30289124698478703,0.021417645470499232,-1.3092700000000002,0.30157569049908395,0.021324621579291773,0.0,0.0,0.0,0.00380000000000035,0.0016093476939431609,0.00011379806676741414
ASP 160,R ASP 160,0.0,0.0,0.0,-0.00275000000000001,0.000507444578254589,3.5881750236016755e-05,97.39595499999996,1.416573924290696,0.10016690279179902,-97.3449000000001,1.4116706591770836,0.09982018959061993,0.0,0.0,0.0,0.04830499999999773,0.004912430661086948,0.0003473613032563295
TYR 161,R TYR 161,0.0,0.0,0.0,-0.00889499999999998,0.0012344938233948026,8.729189538553731e-05,1.2214049999999994,0.6171056481470585,0.04363595885133047,-1.197124999999999,0.6131215208871741,0.04335423851107302,0.0,0.0,0.0,0.015385000000000496,0.00765615928517685,0.0005413722148392901
GLY 162,R GLY 162,0.0,0.0,0.0,-0.005034999999999984,0.0010362311518189488,7.327260743279255e-05,-0.6319600000000001,0.34361970025014565,0.024297582019616678,0.6613500000000001,0.3463092656860333,0.02448776301543279,0.0,0.0,0.0,0.024355000000000005,0.007094996476390915,0.0005016920120950675
LYS 163,R LYS 163,0.0,0.0,0.0,-0.04355499999999999,0.018577862498145498,0.0013136532552389935,-128.26447500000003,11.632272423708477,0.822525871141354,128.41169499999998,11.659515567208542,0.8244522522923274,0.0,0.0,0.0,0.10366499999999845,0.10291871926428396,0.007277452430280975
LYS 164,R LYS 164,0.0,0.0,0.0,-0.035719999999999995,0.00943883467383561,0.0006674264004367875,-132.83547500000006,5.170596875541858,0.3656164113477623,132.9385350000001,5.226524209142522,0.36957107103203346,-0.00012344400000000033,0.00174139191627388,0.0001231350032700697,0.06721655600000087,0.07332506995377092,0.005184865419528938
SER 165,R SER 165,0.0,0.0,0.0,-0.032865000000000005,0.004959513585020092,0.00035069056873545117,-1.2890400000000002,0.47012367351580947,0.033242763753935936,1.3782599999999994,0.4613045549309062,0.032619157898388595,0.0,0.0,0.0,0.056355000000000065,0.021021393269714476,0.0014864369731004356
LYS 166,R LYS 166,0.0,0.0,0.0,-0.01966499999999996,0.0024985545821535568,0.00017667448882055007,-108.94216,2.0026894203548085,0.14161152697434412,108.99816000000003,2.009031297513389,0.14205996540877255,0.0,0.0,0.0,0.03633499999999941,0.02045538498782612,0.0014464141436673352
LEU 167,R LEU 167,0.0,0.0,0.0,-0.03015499999999999,0.0048806736215404635,0.0003451157414549567,-0.1990899999999997,0.2605950534833693,0.018426852946176145,0.21921500000000013,0.25914412741754334,0.01832425698016156,0.0,0.0,0.0,-0.010029999999999565,0.011039886774781408,0.0007806378801979616
GLU 168,R GLU 168,0.0,0.0,0.0,-0.009700000000000044,0.0010440306508910184,7.382411530116441e-05,103.11172500000002,1.0822440248707499,0.07652620888847297,-103.07780000000002,1.0765149557717193,0.0761211025274919,0.0,0.0,0.0,0.024224999999997294,0.017587051344668293,0.001243592326689094
PHE 169,R PHE 169,0.0,0.0,0.0,-0.007100000000000055,0.0006244997998397758,4.415880433163471e-05,-0.27275999999999995,0.15700488017892933,0.011101921545390228,0.268285,0.15678473706008475,0.011086355076173574,0.0,0.0,0.0,-0.011574999999999926,0.0048932989894340485,0.0003460084897802096
SER 170,R SER 170,0.0,0.0,0.0,-0.0025600000000000032,0.0004963869458396606,3.509985754957035e-05,0.31078000000000017,0.4765950604024344,0.033700359909057356,-0.30817999999999973,0.4774388522104169,0.03376002499999076,0.0,0.0,0.0,4.000000000007858e-05,0.003088430021872003,0.00021838498116858105
ILE 171,R ILE 171,0.0,0.0,0.0,-0.0020500000000000396,0.0003427827300199845,2.4238399287076856e-05,-0.163775,0.1499459715197444,0.010602781327321618,0.16439499999999999,0.14965155854517515,0.010581963186242896,0.0,0.0,0.0,-0.0014299999999998559,0.002155249405521532,0.00015239914697925505
TYR 172,R TYR 172,0.0,0.0,0.0,-0.00348500000000002,0.0004997749493521963,3.533942557541013e-05,-0.6045450000000001,0.18841114079321233,0.013322679530597379,0.6023099999999998,0.18819296984744222,0.013307252515076185,0.0,0.0,0.0,-0.005719999999999976,0.0015593588426017306,0.00011026332119068899
PRO 173,R PRO 173,0.0,0.0,0.0,-0.00117,0.00037563279941987056,2.656124997058767e-05,0.816955,0.11261448829968493,0.007963046833656033,-0.8186599999999996,0.11250530831920898,0.007955326643199596,0.0,0.0,0.0,-0.0028750000000000897,0.0009483538369192811,6.705874290499049e-05
ALA 174,R ALA 174,0.0,0.0,0.0,-0.0006449999999999939,0.0004785133226985382,3.3836001536824303e-05,-0.12223000000000005,0.12444696500919566,0.008799729285608725,0.12248500000000005,0.12440458100488087,0.008796732283922243,0.0,0.0,0.0,-0.00038999999999974835,0.0008293973715899045,5.8647250574952026e-05
PRO 175,R PRO 175,0.0,0.0,0.0,-0.0008250000000000401,0.000379967103839285,2.6867731575257146e-05,-0.3367049999999999,0.10566583163445066,0.007471702608843607,0.3354049999999999,0.10558717239797669,0.007466140560892237,0.0,0.0,0.0,-0.0021250000000001368,0.0008120190884457776,5.741842038929282e-05
GLN 176,R GLN 176,0.0,0.0,0.0,-0.0005650000000000094,0.0004957569969249128,3.5055313434628426e-05,-0.4119149999999995,0.6122278724257818,0.04329104802236828,0.41159500000000016,0.6119931543530531,0.043274450948278934,0.0,0.0,0.0,-0.0008849999999993407,0.0008011086068686551,5.66469328383734e-05
VAL 177,R VAL 177,0.0,0.0,0.0,-0.00045999999999998207,0.0004983974317750647,3.5242020373410796e-05,0.6311099999999997,0.0786218665512365,0.005559405498792313,-0.6308200000000003,0.0785670261623766,0.005555527697707738,0.0,0.0,0.0,-0.0001699999999998808,0.0007490660852020764,5.2966970840324833e-05
SER 178,R SER 178,0.0,0.0,0.0,-0.00031999999999999976,0.0004664761515876237,3.298484500494126e-05,-0.7240699999999997,0.1871696692843166,0.013234894238338372,0.7237500000000001,0.18709520971954344,0.013229629152020842,0.0,0.0,0.0,-0.0006399999999999481,0.0007213875518750197,5.1009802979438874e-05
THR 179,R THR 179,0.0,0.0,0.0,-0.00038499999999998925,0.0004865953144040608,3.440748465087115e-05,-0.5372649999999998,0.1960982528606516,0.013866240437660105,0.5371199999999999,0.19607691246039177,0.013864731443486407,0.0,0.0,0.0,-0.000529999999999852,0.0007204859471216165,5.094604989593073e-05
ALA 180,R ALA 180,0.0,0.0,0.0,-0.00029500000000001416,0.0004560427611529647,3.2247092892229836e-05,0.45963999999999977,0.06882448982738841,0.00486662634686509,-0.45939000000000013,0.06873105484422593,0.004860019495845666,0.0,0.0,0.0,-4.5000000000101626e-05,0.0007829271996808882,5.5361313206975025e-05
VAL 181,R VAL 181,0.0,0.0,0.0,-0.00031000000000001415,0.0004624932431939084,3.2703210851537166e-05,0.5268449999999997,0.06845641660940525,0.004840599640024186,-0.5266399999999998,0.06847386654775743,0.004841833536998197,0.0,0.0,0.0,-0.0001049999999999679,0.0007099119663734079,5.01983565468113e-05
VAL 182,R VAL 182,0.0,0.0,0.0,-0.0003750000000000009,0.0004841229182759281,3.423265984407295e-05,0.42191499999999976,0.05541477939142324,0.003918416628563191,-0.42159499999999994,0.05541607145043698,0.0039185079909322225,0.0,0.0,0.0,-5.500000000034228e-05,0.0007496499182955391,5.30082540742717e-05
GLU 183,R GLU 183,0.0,0.0,0.0,-0.0006649999999999861,0.0004719904660053946,3.3374765916781315e-05,77.26934999999996,0.7919597259355095,0.05600000926356384,-77.26175500000001,0.7912502037734671,0.05594983847034561,0.0,0.0,0.0,0.006929999999996284,0.001172646579324462,8.291863481755357e-05
PRO 184,R PRO 184,0.0,0.0,0.0,-0.0006749999999999723,0.00046837484987985884,3.311910324872794e-05,0.7656350000000001,0.07078772333533759,0.005005447919517442,-0.7662,0.07070240448528221,0.004999414965773722,0.0,0.0,0.0,-0.001240000000000001,0.0007296574538781714,5.159457335805655e-05
TYR 185,R TYR 185,0.0,0.0,0.0,-0.0007250000000000556,0.00044651427748732664,3.157332735079004e-05,0.8261150000000004,0.09868688755351011,0.006978216740328129,-0.8258500000000004,0.09871948895734632,0.006980522007701008,0.0,0.0,0.0,-0.00045999999999972506,0.0007130217387992511,5.041825066383737e-05
ASN 186,R ASN 186,0.0,0.0,0.0,-0.0007149999999999767,0.00045141444372105065,3.1919821428070803e-05,0.3666200000000003,0.1528232168225757,0.010806233293798534,-0.3659750000000001,0.15273471895741328,0.010799975549740846,0.0,0.0,0.0,-6.999999999930395e-05,0.0008337265738827423,5.895337140479142e-05
SER 187,R SER 187,0.0,0.0,0.0,-0.0009500000000000042,0.00021794494717703166,1.5411035007422297e-05,1.1336349999999995,0.1771572233215503,0.012526907394684778,-1.1316699999999997,0.17682853587586145,0.012503665682511033,0.0,0.0,0.0,0.0010149999999998075,0.0009352940714021707,6.613527802920498e-05
ILE 188,R ILE 188,0.0,0.0,0.0,-0.0015199999999999558,0.0004995998398718427,3.532704346530933e-05,0.9703849999999997,0.07401369315877283,0.005233558433322865,-0.9707100000000001,0.07388894301585253,0.005224737266121571,0.0,0.0,0.0,-0.0018449999999997678,0.001091318010480907,7.71678365642061e-05
LEU 189,R LEU 189,0.0,0.0,0.0,-0.0013749999999999951,0.0004841229182759413,3.4232659844073885e-05,0.9752450000000004,0.06352302712401972,0.0044917563240891335,-0.9756649999999994,0.06384217081993046,0.004514323191244275,0.0,0.0,0.0,-0.0017949999999998668,0.0011058820009389905,7.81976662056108e-05
THR 190,R THR 190,0.0,0.0,0.0,-0.001970000000000016,0.0003303028912982421,2.3355941428251008e-05,0.5983449999999998,0.12122873411448291,0.008572165996701181,-0.5938400000000001,0.12115706500241702,0.00856709822518684,0.0,0.0,0.0,0.0025349999999997896,0.002222335483225045,0.0001571428490259912
THR 191,R THR 191,0.0,0.0,0.0,-0.003195000000000039,0.0005262841437854883,3.7213908690167475e-05,1.1518699999999995,0.12263760883188632,0.008671788483353005,-1.1464349999999994,0.12233154039331591,0.008650146176510973,0.0,0.0,0.0,0.002240000000000468,0.002377477654994927,0.0001681130571966404
HID 192,R HID 192,0.0,0.0,0.0,-0.0035250000000000047,0.0005739120141624739,4.058170770187152e-05,0.6997149999999996,0.23856236873195327,0.016868906866628973,-0.69279,0.237457650750612,0.016790791509038464,0.0,0.0,0.0,0.003399999999999728,0.0020445048300260977,0.00014456832294801032
THR 193,R THR 193,0.0,0.0,0.0,-0.003530000000000042,0.0005187484939737669,3.668105778191595e-05,0.7167749999999994,0.1480470681067361,0.010468508579305974,-0.710175,0.14755430991672058,0.010433665313541455,0.0,0.0,0.0,0.0030699999999996173,0.0025268755410583054,0.0001786770830296754
THR 194,R THR 194,0.0,0.0,0.0,-0.0077250000000000174,0.0010341058939972556,7.312232901104365e-05,1.3768699999999998,0.1364306164319396,0.00964710140404853,-1.3426350000000007,0.1372624922365914,0.00970592390630596,0.0,0.0,0.0,0.026509999999999874,0.008006865803796132,0.0005661709105914921
LEU 195,R LEU 195,0.0,0.0,0.0,-0.013795000000000009,0.0020156822666283214,0.00014253025994503566,0.908345,0.21497996645036613,0.015201379209631036,-0.8887600000000002,0.21331660132300828,0.01508376153351664,0.0,0.0,0.0,0.00579000000000006,0.004642833186751003,0.00032829788302695827
GLU 196,R GLU 196,0.0,0.0,0.0,-0.01125499999999999,0.0020904485164672405,0.00014781703217153438,99.48454999999998,2.3006925256339046,0.16268352863009386,-99.38458500000004,2.283668102586798,0.16147972013185413,0.0,0.0,0.0,0.08870999999999768,0.01894692323307111,0.0013397497900725526
HIE 197,R HIE 197,0.0,0.0,0.0,-0.012465000000000044,0.002201993415067387,0.00015570444759222733,2.927960000000001,0.2133002072197673,0.015082602295359324,-2.892165000000001,0.20665560184760753,0.01461275774366305,0.0,0.0,0.0,0.02332999999999983,0.011356984635016297,0.0008030600849251451
SER 198,R SER 198,0.0,0.0,0.0,-0.023125,0.004673261708913804,0.00033044950446323846,0.7507549999999996,0.25208707815951287,0.017825248241609477,-0.7065350000000002,0.25132210164448227,0.017771156233486816,0.0,0.0,0.0,0.021095000000000107,0.012677380447079879,0.0008964261681811927
ASP 199,R ASP 199,0.0,0.0,0.0,-0.11771000000000001,0.031057944233319763,0.0021961282977094035,120.42883499999995,1.8594287611474,0.13148146861406276,-119.87734499999996,1.8518794901356748,0.13094765454152218,-0.0047868480000000015,0.009837093413529016,0.000695587545987189,0.4289931520000009,0.0644735345526073,0.00455896734892138
CYS 200,R CYS 200,0.0,0.0,0.0,-0.05348000000000001,0.011827916130916593,0.0008363599703476875,0.8513899999999999,0.36872086718817565,0.026072502555374338,-0.7324,0.3679811136457961,0.026020194080752002,0.0,0.0,0.0,0.06550999999999997,0.04012393176148128,0.0028371904236409707
ALA 201,R ALA 201,0.0,0.0,0.0,-0.010705000000000006,0.0014310747709326993,0.00010119226749114968,0.03618999999999998,0.2741558387122186,0.019385745265529518,-0.017954999999999995,0.27212064047954904,0.019241835018391565,0.0,0.0,0.0,0.007529999999999908,0.010754956996659626,0.0007604903023707726
PHE 202,R PHE 202,0.0,0.0,0.0,-0.02080999999999999,0.0024421097436439095,0.00017268323601323494,-1.020435,0.17355816251332276,0.012272415364344737,0.9646550000000004,0.17353191630071732,0.01227055947685336,0.0,0.0,0.0,-0.07658999999999987,0.01890084389650418,0.0013364914889366472
MET 203,R MET 203,0.0,0.0,0.0,-0.007024999999999944,0.0006666145812987685,4.7136769087419026e-05,0.8187249999999999,0.38228821506162025,0.027031858923777293,-0.8077249999999994,0.38463292809508753,0.027197655172367413,0.0,0.0,0.0,0.003974999999999807,0.006639606539547267,0.0004694910808524419
VAL 204,R VAL 204,0.0,0.0,0.0,-0.003294999999999966,0.00045604276115291525,3.224709289222634e-05,-0.17996500000000012,0.11754068986950847,0.008311381887207437,0.183305,0.1172822321368416,0.008293106165665552,0.0,0.0,0.0,4.499999999987625e-05,0.002958542715595029,0.00020920056166273083
ASP 205,R ASP 205,0.0,0.0,0.0,-0.001590000000000008,0.0004918333050943126,3.477786652455805e-05,83.15486499999997,0.7672959382011636,0.054256016107893684,-83.14385,0.7664962540668734,0.0541994699004773,0.0,0.0,0.0,0.009424999999996828,0.002136439795548754,0.0001510691067029325
ASN 206,R ASN 206,0.0,0.0,0.0,-0.001085000000000078,0.00029626845934049666,2.094934366513561e-05,0.9523749999999995,0.5141735936189247,0.036357563475499774,-0.9492150000000009,0.5135705879185429,0.03631492453351637,0.0,0.0,0.0,0.002074999999998788,0.001322639406640797,9.352472935002591e-05
GLU 207,R GLU 207,0.0,0.0,0.0,-0.0009149999999999991,0.00027888169534768506,1.9719913792914894e-05,76.18224999999998,0.659272271146571,0.046617589357599666,-76.174025,0.6585757696536652,0.04656833926472563,0.0,0.0,0.0,0.007310000000001367,0.0013725523669419826,9.705410861983224e-05
ALA 208,R ALA 208,0.0,0.0,0.0,-0.0009899999999999976,0.00019974984355438505,1.4124446891825765e-05,-0.37279,0.13605861200232774,0.009620796718567533,0.3770500000000001,0.13598491644296434,0.009615585655590612,0.0,0.0,0.0,0.003269999999999961,0.001251838647749775,8.851835967752636e-05
ILE 209,R ILE 209,0.0,0.0,0.0,-0.0019150000000000278,0.0002788816953476843,1.971991379291484e-05,-0.18738499999999994,0.08633160936180873,0.006104566641048297,0.18821500000000008,0.08596149588623933,0.006078395666209934,0.0,0.0,0.0,-0.001084999999999967,0.0014414489238261583,0.00010192583087715276
TYR 210,R TYR 210,0.0,0.0,0.0,-0.001110000000000082,0.00031288975694328627,2.2124646889840834e-05,-0.11068000000000015,0.1778793343814847,0.012577968357409722,0.10974999999999997,0.17767233183588266,0.012563331067037914,0.0,0.0,0.0,-0.0020400000000000995,0.0008651011501553457,6.117188896871266e-05
ASP 211,R ASP 211,0.0,0.0,0.0,-0.0009249999999999946,0.0002633913438213152,1.8624580532188944e-05,77.75367500000002,0.8466846103311378,0.05986964294914371,-77.74287500000001,0.8455180361018654,0.05978715369431611,0.0,0.0,0.0,0.009875000000000468,0.001452368754830747,0.00010269797953242835
ILE 212,R ILE 212,0.0,0.0,0.0,-0.0019649999999999767,0.00023189437250611044,1.6397408331807e-05,-0.5094099999999997,0.10911453569529754,0.0077155628116166485,0.51214,0.1090395359491227,0.007710259528705899,0.0,0.0,0.0,0.0007649999999998425,0.0012568910056171712,8.887561532842807e-05
CYS 213,R CYS 213,0.0,0.0,0.0,-0.0008200000000000251,0.00038418745424598124,2.7166155414412978e-05,0.09636500000000003,0.16330974182515873,0.011547742587839407,-0.09717000000000006,0.1630186526137423,0.011527159472307128,0.0,0.0,0.0,-0.0016250000000003074,0.0010121141239998496,7.156727604149759e-05
ARG 214,R ARG 214,0.0,0.0,0.0,-0.0008649999999999741,0.00034172357249682425,2.416350554037972e-05,-72.980095,0.6848358167990641,0.04842520500580464,72.97238000000002,0.6841316069271414,0.048375409848223125,0.0,0.0,0.0,-0.008580000000002457,0.0011417530380924226,8.073413156754945e-05
ARG 215,R ARG 215,0.0,0.0,0.0,-0.0015150000000000213,0.0004997749493521929,3.5339425575409895e-05,-80.27381,2.2754033782823515,0.16089531587182296,80.26194,2.2738250144637577,0.16078370869589226,0.0,0.0,0.0,-0.013384999999997404,0.002235346729252193,0.0001580628830557395
ASN 216,R ASN 216,0.0,0.0,0.0,-0.0015500000000000015,0.0004974937185533093,3.5178118198675674e-05,-0.7747500000000003,0.5899568607110184,0.041716249681628854,0.77591,0.5893855206059951,0.04167584983536628,0.0,0.0,0.0,-0.00038999999999919763,0.0013519985207099574,9.560073221481918e-05
LEU 217,R LEU 217,0.0,0.0,0.0,-0.0012799999999999823,0.00044899888641286177,3.174901573277429e-05,-0.33658999999999983,0.097948261342405,0.006925987980064674,0.3359800000000001,0.09782673254279652,0.006917394596233412,0.0,0.0,0.0,-0.001890000000000045,0.0008172514912805106,5.778840714192676e-05
ASP 218,R ASP 218,0.0,0.0,0.0,-0.0006100000000000038,0.00048774993593029046,3.4489128721961246e-05,75.96812000000001,1.192151636998774,0.08429785067244765,-75.95821999999997,1.1906796595229534,0.08419376614695699,0.0,0.0,0.0,0.009290000000000447,0.0017366346766089884,0.00012279861562739227
ILE 219,R ILE 219,0.0,0.0,0.0,-0.0007199999999999995,0.0004489988864128719,3.174901573277501e-05,0.13983000000000015,0.15035877460261493,0.010631970913240866,-0.13972999999999997,0.1503122985653537,0.010628684561129855,0.0,0.0,0.0,-0.0006200000000000472,0.000711055553385299,5.027922035990981e-05
GLU 220,R GLU 220,0.0,0.0,0.0,-0.000384999999999997,0.0004865953144040708,3.4407484650871855e-05,69.80890499999997,1.1018225927886538,0.07791062270254011,-69.80347500000002,1.1013056521110325,0.07787406947667838,0.0,0.0,0.0,0.005045000000001068,0.000965906310157399,6.829989019031734e-05
ARG 221,R ARG 221,0.0,0.0,0.0,-0.000439999999999999,0.0004963869458396331,3.50998575495684e-05,-67.49716000000001,0.6221439579390874,0.043992221153296686,67.49262499999995,0.6218438424404612,0.043970999782874914,0.0,0.0,0.0,-0.004975000000000875,0.0008452070752215178,5.9765165439598356e-05
PRO 222,R PRO 222,0.0,0.0,0.0,-0.0005150000000000144,0.0004997749493522186,3.533942557541171e-05,-0.87287,0.08832141925942986,0.006245267448236299,0.8719600000000001,0.08827954689507325,0.006242306624958212,0.0,0.0,0.0,-0.0014250000000000929,0.0007644442425712456,5.405437077611418e-05
THR 223,R THR 223,0.0,0.0,0.0,-0.0004499999999999954,0.0004974937185533044,3.517811819867533e-05,0.9171949999999992,0.20462611508553952,0.014469251358484387,-0.9159700000000001,0.2044764267586848,0.014458666795386044,0.0,0.0,0.0,0.000774999999999928,0.0008089344843678691,5.7200305943216346e-05
TYR 224,R TYR 224,0.0,0.0,0.0,-0.0009800000000000542,0.00013999999999999695,9.89949493661145e-06,1.01271,0.3218881419064694,0.022760928792560222,-1.0117750000000003,0.3217096118784753,0.022748304813216217,0.0,0.0,0.0,-4.500000000011384e-05,0.0006730341744668875,4.759070287358261e-05
THR 225,R THR 225,0.0,0.0,0.0,-0.0006099999999999939,0.00048774993593028287,3.448912872196071e-05,0.835634999999999,0.20617696713018266,0.014578913158222807,-0.8341200000000005,0.20584667983720212,0.014555558319762178,0.0,0.0,0.0,0.0009049999999996805,0.0009143166847435075,6.46519527934137e-05
ASN 226,R ASN 226,0.0,0.0,0.0,-0.0008350000000000202,0.00037118054905935704,2.6246428328441735e-05,0.14901000000000003,0.10760803826852319,0.0076090373569854255,-0.14723,0.1074350366500613,0.00759680429522836,0.0,0.0,0.0,0.0009450000000001779,0.0008258177765113799,5.8394134979559346e-05
LEU 227,R LEU 227,0.0,0.0,0.0,-0.001345000000000005,0.00047536827828539944,3.3613613313657976e-05,1.153785,0.05222919466159993,0.0036931617721129534,-1.1490749999999996,0.052275035867991225,0.0036964032349026594,0.0,0.0,0.0,0.0033649999999999292,0.0014428357494877641,0.00010202389426011727
ASN 228,R ASN 228,0.0,0.0,0.0,-0.001265000000000014,0.0004413332074521582,3.120697037522304e-05,1.7703199999999992,0.18642367768072132,0.013182144666177327,-1.7663600000000008,0.1860504512222345,0.013155753570205899,0.0,0.0,0.0,0.0026949999999994743,0.0012377297766470374,8.75207118343631e-05
ARG 229,R ARG 229,0.0,0.0,0.0,-0.002054999999999982,0.00031933524703670204,2.2580411865153335e-05,-83.023395,0.8288901549534499,0.05861138494263525,83.00526999999998,0.8277141216063237,0.058528226827169814,0.0,0.0,0.0,-0.020179999999999722,0.001925512918680951,0.00013615432420616017
LEU 230,R LEU 230,0.0,0.0,0.0,-0.002640000000000002,0.0004800000000000083,3.394112549695487e-05,1.4244899999999998,0.06819926612509021,0.004822416354899728,-1.4141500000000007,0.06813081167869389,0.004817575894574808,0.0,0.0,0.0,0.007700000000000255,0.003006659275674397,0.00021260291625467992
ILE 231,R ILE 231,0.0,0.0,0.0,-0.003110000000000006,0.00038457769046063543,2.7193749281777634e-05,1.532155,0.060681141839946585,0.004290804688516896,-1.5235949999999996,0.06047132357574763,0.004275968296773709,0.0,0.0,0.0,0.005449999999999982,0.0039455671328720455,0.0002789937275280587
GLY 232,R GLY 232,0.0,0.0,0.0,-0.00182500000000001,0.00037996710383926633,2.6867731575255828e-05,1.5919850000000002,0.08086887395655187,0.0057182929161598015,-1.58641,0.08075191576674996,0.005710022723247378,0.0,0.0,0.0,0.0037500000000000346,0.003094753625088749,0.00021883212744019048
GLN 233,R GLN 233,0.0,0.0,0.0,-0.005599999999999978,0.0005656854249492173,3.999999999999853e-05,1.9556349999999998,0.792478436157728,0.05603668761512399,-1.9292899999999995,0.7929919708925159,0.056073000004458334,0.0,0.0,0.0,0.02074499999999869,0.008728686900101005,0.0006172113697915605
ILE 234,R ILE 234,0.0,0.0,0.0,-0.007329999999999975,0.0008894380248223851,6.289276587970772e-05,1.9188450000000004,0.09108090345949232,0.006440392447280429,-1.8998149999999998,0.09206014759383421,0.006509635464063459,0.0,0.0,0.0,0.011700000000000354,0.012910848151845204,0.0009129348279039548
VAL 235,R VAL 235,0.0,0.0,0.0,-0.007370000000000022,0.0006108191221629223,4.319143433598166e-05,2.107870000000001,0.11024152166944715,0.00779525275407898,-2.0931600000000006,0.11008952902068939,0.007784505250816268,0.0,0.0,0.0,0.007339999999999939,0.013022457525367242,0.0009208268023900963
SER 236,R SER 236,0.0,0.0,0.0,-0.007370000000000052,0.000723256524339661,5.114195928979876e-05,2.668609999999999,0.5704925835626652,0.04033991744537937,-2.6141900000000016,0.5672853725418934,0.04011313337923097,0.0,0.0,0.0,0.04704999999999991,0.012340887326282383,0.0008726325114273394
SER 237,R SER 237,0.0,0.0,0.0,-0.010765000000000004,0.0009054142698235554,6.402245699753025e-05,2.083599999999999,0.32000199999375634,0.022627558418884263,-2.0011199999999993,0.31837494499410507,0.022512508256522575,0.0,0.0,0.0,0.07171499999999996,0.01865325105712133,0.0013189840313665628
ILE 238,R ILE 238,0.0,0.0,0.0,-0.029834999999999993,0.003002961038708203,0.00021234141141095688,2.21049,0.17019958842487526,0.012034928313038871,-2.1387300000000016,0.17601320149350363,0.012446012835441058,0.0,0.0,0.0,0.041925000000000025,0.02869493639999984,0.0020290384114156584
THR 239,R THR 239,0.0,0.0,0.0,-0.016675000000000006,0.0018839785030620728,0.00013321739751248724,1.96379,0.44770122392059863,0.03165725713797722,-1.9063450000000004,0.4502187534688011,0.03183527335951437,0.0,0.0,0.0,0.04077000000000001,0.019708046580013353,0.0013935693380667789
ALA 240,R ALA 240,0.0,0.0,0.0,-0.015424999999999982,0.0015014576251096263,0.00010616908683792657,2.1278549999999994,0.23065988809284652,0.016310117101818195,-2.0487550000000003,0.23747390377681138,0.0167919407715425,0.0,0.0,0.0,0.06367499999999991,0.021242866449704734,0.0015020974918426417
SER 241,R SER 241,0.0,0.0,0.0,-0.036494999999999986,0.003831445549658669,0.00027092411299106634,2.479355,0.9956613575784682,0.07040388977091387,-2.207574999999998,1.0086605843270615,0.07132307390932506,0.0,0.0,0.0,0.2352850000000001,0.05185965459776904,0.0036670313436074605
LEU 242,R LEU 242,0.0,0.0,0.0,-0.09692999999999997,0.010314315294773491,0.000729332228823046,3.0121849999999997,0.48239291119895295,0.034110329870509964,-2.8091050000000006,0.4596654043703956,0.03250325245071632,0.0,0.0,0.0,0.10614999999999986,0.055725734629522634,0.003940404484313748
ARG 243,R ARG 243,0.0,0.0,0.0,-0.12449499999999997,0.02132533645690064,0.0015079290019759145,-128.81602500000002,3.698447555985129,0.2615197346699898,129.20539000000008,3.760811499914377,0.2659295314353807,-6.541199999999998e-05,0.0009227498139019044,6.524826507486613e-05,0.26480458799999795,0.08698398896405438,0.006150696845113866
PHE 244,R PHE 244,0.0,0.0,0.0,-0.24760999999999989,0.05081336339979971,0.003593047383489469,1.2910850000000003,0.7241435201498373,0.05120467936502472,-1.11856,0.7229564623129116,0.051120741700409644,-0.00033307200000000077,0.0017267874605799078,0.0001221023123043951,-0.07541807199999999,0.1047046190561529,0.007403734615615992
ASP 245,R ASP 245,0.0,0.0,0.0,-1.9355650000000006,0.39310579463421585,0.027796777310958035,166.65952500000003,5.118064493475019,0.3619018109886278,-162.35405499999996,4.701349141681502,0.3324355858808544,-0.3446343720000001,0.06754788219848175,0.004776356555733652,2.025270628,0.9344506900087445,0.06607564195896316
GLY 246,R GLY 246,0.0,0.0,0.0,-0.5642900000000001,0.4193497178966499,0.029652502921338683,0.2779599999999999,2.599391626592653,0.1838047446123195,0.3619100000000002,2.4166684282085535,0.17088426334657034,-0.06381104400000004,0.07214861787938323,0.0051016776955748865,0.011768956000000013,0.6278527520246648,0.044395893854327635
ALA 247,R ALA 247,0.0,0.0,0.0,-1.077764999999999,0.6329073153116525,0.044753305451944184,0.4427749999999999,2.1661550277796366,0.15317029092443152,0.21417999999999993,1.7797277313117303,0.12584575474762744,-0.31906263600000007,0.13908695673292829,0.009834933028045351,-0.7398726359999998,0.6860572137795128,0.04851157081454424
LEU 248,R LEU 248,0.0,0.0,0.0,-1.9136850000000012,0.36233913089120856,0.02562124565424136,-0.404895,1.166620338402773,0.08249251523547456,0.6237100000000002,1.1025192451381516,0.07795988346258605,-0.3886448399999999,0.07850358742957991,0.005551041901892696,-2.08351484,0.45318181369260097,0.03204479335724567
ASN 249,R ASN 249,0.0,0.0,0.0,-0.6825250000000005,0.4513232648279937,0.03191337410671263,4.095465000000001,2.145388798976768,0.15170189680381355,-2.28355,2.3472462541241814,0.1659753743405931,-0.104250852,0.13612646525257494,0.009625594667905066,1.0251391479999996,0.3921222353944228,0.0277272291701424
VAL 250,R VAL 250,0.0,0.0,0.0,-0.33126,0.07316312185794153,0.005173413959852818,-1.7879099999999992,0.6069913688842725,0.04292077130597742,2.0832300000000017,0.6142315337883546,0.04343272827603595,0.0,0.0,0.0,-0.03593999999999993,0.21149256819094134,0.014954782913837294
ASP 251,R ASP 251,0.0,0.0,0.0,-0.919195,0.1877464166768575,0.013275676437568105,159.30536500000005,4.91713844240164,0.3476941936655258,-158.42730000000003,4.905078397945681,0.3468414197439038,-0.12689661599999993,0.0591986584004043,0.004185977279207186,-0.16802661600000035,0.49533353732635804,0.03502537031925876
LEU 252,R LEU 252,0.0,0.0,0.0,-0.21479499999999985,0.03716494282250477,0.002627958309220343,-1.0682899999999997,0.48363650182756096,0.03419826500716084,1.1632000000000007,0.5091379577285491,0.03600149024693268,0.0,0.0,0.0,-0.11988500000000002,0.12506666932080673,0.008843548997715799
THR 253,R THR 253,0.0,0.0,0.0,-1.8432,0.7074696318570862,0.0500256574169696,-1.7909049999999995,1.329632176947821,0.09401919288036356,3.499075000000002,1.2776175912122494,0.09034120625094039,-0.347205096,0.1353902639183967,0.009573537372333466,-0.4822350959999997,0.5581437881819822,0.039466725750062756
GLU 254,R GLU 254,0.0,0.0,0.0,-3.091924999999999,0.84292616484186,0.059603880719924875,175.4610799999999,6.340574049218261,0.4483462906817678,-170.4855,3.6407993833745684,0.2574433932923958,-0.30940315199999996,0.0648996715433114,0.00458909978450551,1.574251847999998,3.6853362869359128,0.2605926279445236
PHE 255,R PHE 255,0.0,0.0,0.0,-0.4031300000000002,0.03783468118009956,0.0026753159626479446,-0.4644299999999996,0.4449144806589244,0.03146020463220165,0.20209499999999958,0.5173606826721568,0.03658292470367836,0.0,0.0,0.0,-0.6654649999999998,0.1610176970863763,0.011385670550081809
GLN 256,R GLN 256,0.0,0.0,0.0,-1.7968099999999987,0.3069631474623692,0.02170557231450074,-5.347544999999999,2.3864794086635333,0.16874957730280463,6.031439999999998,2.4799031324630416,0.17535563216503777,-0.2004674039999998,0.04911676679183224,0.00347307988684628,-1.3133824039999993,0.4034818366144443,0.028530474275567617
THR 257,R THR 257,0.0,0.0,0.0,-5.0866649999999956,0.6290505248189826,0.04448058918084592,-4.784405,2.579650377662639,0.18240882751356902,7.2605450000000005,1.9587025675112046,0.13850118678146742,-0.8473384799999999,0.04187243931065577,0.0029608285781386858,-3.4578634799999968,0.9728629590856313,0.06879179955346605
ASN 258,R ASN 258,0.0,0.0,0.0,-3.742589999999998,0.617754459231189,0.04368183672306023,-6.577584999999998,1.5535752806912926,0.1098543616060607,6.323929999999999,1.4572211689033379,0.10304109702201375,-0.3755562119999999,0.035074355946279535,0.0024801314935364964,-4.371801211999998,0.9108287533121593,0.06440531879667169
LEU 259,R LEU 259,0.0,0.0,0.0,-0.839265,0.1538068099110055,0.010875783828074227,-1.1487600000000007,0.32907882399206234,0.023269386798968162,1.4564399999999995,0.28544923611739126,0.020184309054312732,-0.0011904839999999997,0.002590401867074682,0.00018316907262068012,-0.532775484,0.1353373288437194,0.009569794297306772
VAL 260,R VAL 260,0.0,0.0,0.0,-1.7261449999999983,0.4419490626475032,0.03125051791370878,-3.2246800000000007,1.1740943861547093,0.08302101022030518,3.785125000000001,0.8050752755953892,0.05692741867391283,-0.17868898799999988,0.03814259371694447,0.0026970886669294837,-1.344388988,0.7227966240598085,0.05110943942914342
PRO 261,R PRO 261,0.0,0.0,0.0,-3.2230649999999987,0.6093251765478028,0.04308579642846416,-2.397589999999999,1.571495234450298,0.1111214936882149,3.372899999999998,1.2063356415193984,0.08530081125053907,-0.41508287999999993,0.040455714097547196,0.002860650977611983,-2.662837879999999,0.48536602067856693,0.034320560457934475
TYR 262,R TYR 262,0.0,0.0,0.0,-2.3296949999999996,0.8393081746146643,0.0593480501775332,-0.8415799999999996,2.1950154859590407,0.15521103349311227,1.6714749999999996,1.261806177419892,0.08922317045966816,-0.287710056,0.10645774067696938,0.007527699034248401,-1.7875100559999995,1.2702476924617685,0.08982007571262807
PRO 263,R PRO 263,0.0,0.0,0.0,-1.0279449999999997,0.40960791249071404,0.028963653254984983,0.9009,0.5138296507598605,0.03633324304270128,-0.9455050000000004,0.4564396454899586,0.032275156852833345,-0.25801153199999993,0.10104925002704862,0.0071452609927941,-1.3305615320000004,0.47127313910494517,0.03332404324521778
ARG 264,R ARG 264,0.0,0.0,0.0,-0.07652999999999999,0.018875356950267253,0.0013346892896850605,-94.41700499999997,1.6180882407905903,0.11441611676212375,94.61285,1.6178297677742028,0.11439783995985962,0.0,0.0,0.0,0.11931499999999985,0.03439296112579169,0.0024319496037132618
GLY 265,R GLY 265,0.0,0.0,0.0,-0.045175,0.009806343610133206,0.0006934132065370559,0.8325750000000004,0.13035787039914148,0.009217693414027006,-0.7550350000000001,0.13623081066704323,0.009632973002920693,0.0,0.0,0.0,0.03236500000000008,0.03740644028773647,0.0026450347587508127
HID 266,R HID 266,0.0,0.0,0.0,-0.07833000000000007,0.016884937074209093,0.0011939453505081393,-0.07268500000000003,0.3241158523969478,0.022918451711993987,0.18787999999999996,0.330337336067239,0.023358377041224416,-9.540000000000034e-06,0.00013457826124601302,9.516120112735056e-06,0.036855459999999056,0.02745539565383067,0.001941389644698333
PHE 267,R PHE 267,0.0,0.0,0.0,-0.026655000000000005,0.0037611135319211455,0.0002659508883233928,-0.14941499999999996,0.22512528239849025,0.015918761380050897,0.19362999999999989,0.22649349460856497,0.016015508593235504,0.0,0.0,0.0,0.01756000000000018,0.017404206388112405,0.0012306632358204512
PRO 268,R PRO 268,0.0,0.0,0.0,-0.024809999999999978,0.00273749885844733,0.00019357040062985395,-1.4506400000000006,0.2101092582443657,0.014856968129466649,1.4896950000000004,0.2088490650565599,0.014767859014596391,0.0,0.0,0.0,0.01424500000000008,0.01523892958839308,0.001077555044997707
LEU 269,R LEU 269,0.0,0.0,0.0,-0.013755000000000007,0.0010271197593269368,7.262833469107716e-05,1.5904800000000001,0.24980634419485606,0.017663975996360347,-1.5957750000000006,0.25655078322819014,0.018140879853937322,0.0,0.0,0.0,-0.019050000000000292,0.015296976825503508,0.0010816596044966997
ALA 270,R ALA 270,0.0,0.0,0.0,-0.006405000000000015,0.0006715467221273269,4.748552410998309e-05,-1.3407899999999995,0.11086440321402527,0.007839297130483694,1.3573900000000003,0.11271090408650924,0.007969864459323723,0.0,0.0,0.0,0.010195000000000043,0.007250308614121137,0.0005126742386740295
THR 271,R THR 271,0.0,0.0,0.0,-0.007654999999999991,0.0006678135967468212,4.722155228282557e-05,1.5546250000000004,0.1911965595270936,0.013519638378114528,-1.538559999999999,0.19251406805738083,0.01361280029971825,0.0,0.0,0.0,0.008410000000000008,0.013672304121837123,0.0009667778958995815
TYR 272,R TYR 272,0.0,0.0,0.0,-0.009930000000000027,0.000710703876449373,5.025435304529178e-05,-0.5256049999999997,0.12146645205570145,0.008588975193525715,0.5219049999999998,0.12328404590619194,0.008717498487238193,0.0,0.0,0.0,-0.013629999999999665,0.006289920508241607,0.00044476454445019754
ALA 273,R ALA 273,0.0,0.0,0.0,-0.005009999999999987,0.00043577517139006865,3.081395787626475e-05,1.3134349999999992,0.08945840248406896,0.006325664303060065,-1.3035649999999999,0.09018218102819281,0.0063768431747227945,0.0,0.0,0.0,0.004860000000000024,0.004675510667296224,0.00033060852983552
PRO 274,R PRO 274,0.0,0.0,0.0,-0.005154999999999989,0.000480598585099866,3.398345185527753e-05,0.5312,0.2296321188335811,0.01623744284054603,-0.5402450000000001,0.22940713802102985,0.016221534294726846,0.0,0.0,0.0,-0.014199999999999706,0.0034409301068170305,0.00024331050121192735
VAL 275,R VAL 275,0.0,0.0,0.0,-0.002714999999999993,0.00046235808633570443,3.269365381844118e-05,-0.1832450000000001,0.1726868697237863,0.012210805660356719,0.1836549999999999,0.1721989139774117,0.012176301978638676,0.0,0.0,0.0,-0.0023049999999998783,0.0017355042494906154,0.0001227186823592884
ILE 276,R ILE 276,0.0,0.0,0.0,-0.002629999999999981,0.0004828043081828968,3.4139420030220606e-05,0.5863299999999999,0.1048029632214672,0.00741068859823438,-0.5857600000000001,0.10468458530270768,0.007402318015324618,0.0,0.0,0.0,-0.002059999999999755,0.0011297787393995905,7.988742078698397e-05
SER 277,R SER 277,0.0,0.0,0.0,-0.000969999999999977,0.00022158519806160883,1.5668439615992782e-05,0.8107900000000002,0.32309320002129255,0.022846139269031753,-0.8105950000000002,0.3227316392531104,0.02282057306193249,0.0,0.0,0.0,-0.0007750000000000096,0.0009297176990895959,6.574096896154073e-05
ALA 278,R ALA 278,0.0,0.0,0.0,-0.0008450000000000069,0.00036190468358395395,2.5590525590538564e-05,0.27967,0.1264965655660263,0.008944657930854591,-0.27971499999999994,0.12623899466884234,0.008926444918051083,0.0,0.0,0.0,-0.0008900000000000325,0.0007667463726682395,5.421715595638998e-05
GLU 279,R GLU 279,0.0,0.0,0.0,-0.000980000000000008,0.00017204650534085038,1.2165525060596287e-05,76.98053500000002,1.5045497329004403,0.106387731876631,-76.96907500000002,1.5028918022843227,0.10627049847849165,0.0,0.0,0.0,0.01048000000000286,0.0018626862323002642,0.00013171180660823375
LYS 280,R LYS 280,0.0,0.0,0.0,-0.0015800000000000041,0.0004935585071701472,3.489985673323203e-05,-78.66180499999996,1.5992434670743596,0.11308359003365648,78.65045500000002,1.5975013233085424,0.11296040186659535,0.0,0.0,0.0,-0.012930000000000424,0.0021668179434383527,0.00015321716614019482
ALA 281,R ALA 281,0.0,0.0,0.0,-0.0014999999999999718,0.0005000000000000086,3.535533905932798e-05,0.4581799999999999,0.11978705105310887,0.008470223609799245,-0.4559100000000002,0.11945573196795471,0.008446795812614342,0.0,0.0,0.0,0.0007700000000000917,0.0009094503834734916,6.430785333068119e-05
TYR 282,R TYR 282,0.0,0.0,0.0,-0.0023149999999999967,0.00047515786850265996,3.359873509523767e-05,-0.01582499999999991,0.185244957758639,0.013098796581174918,0.017440000000000025,0.18500807117528675,0.01308204617022887,0.0,0.0,0.0,-0.0006999999999998074,0.0008062257748296232,5.7008771254940515e-05
HIE 283,R HIE 283,0.0,0.0,0.0,-0.002689999999999992,0.00047318072657283794,3.3458930048643125e-05,0.6562950000000004,0.27367306768295485,0.019351608198674236,-0.6504550000000004,0.27315281066648245,0.019314820472243484,0.0,0.0,0.0,0.0031500000000002793,0.0012278029157806365,8.681877677091035e-05
GLU 284,R GLU 284,0.0,0.0,0.0,-0.004154999999999992,0.0005394209858727927,3.814282370249846e-05,88.71596499999995,1.3133483177676386,0.0928677501553442,-88.67207000000006,1.308588562188673,0.09253118461067648,0.0,0.0,0.0,0.03973999999999783,0.005560791310596664,0.00039320732444861296
GLN 285,R GLN 285,0.0,0.0,0.0,-0.007824999999999981,0.0021294071945027237,0.00015057182671402973,1.1623749999999997,0.36738002718574836,0.025977690849554085,-1.1246150000000004,0.3665214410849642,0.025916979644144383,0.0,0.0,0.0,0.029935000000000277,0.011361812135394205,0.0008034014407504851
LEU 286,R LEU 286,0.0,0.0,0.0,-0.011345000000000001,0.0016235686003369908,0.00011480363670198377,1.2924449999999998,0.21644961763653253,0.015305299241602748,-1.270689999999999,0.21924042487643983,0.015502639114035044,0.0,0.0,0.0,0.010410000000000152,0.005707179688777876,0.00040355854593849655
SER 287,R SER 287,0.0,0.0,0.0,-0.012895000000000021,0.0019115373394208786,0.00013516610151957943,0.6445099999999997,0.4397749991757156,0.031096788411345683,-0.5775450000000002,0.44921694978595833,0.03176443514175879,0.0,0.0,0.0,0.05407000000000003,0.01657422999719759,0.0011719750423963909
VAL 288,R VAL 288,0.0,0.0,0.0,-0.04727500000000001,0.008168192884598136,0.0005775784578739048,-0.3829850000000002,0.28115315181409556,0.019880530019971785,0.4528949999999998,0.2832577341839057,0.020029346466497625,0.0,0.0,0.0,0.022635000000000027,0.01573282476226036,0.001112478707661393
ALA 289,R ALA 289,0.0,0.0,0.0,-0.01507500000000002,0.0017347550259330148,0.00012266570425346798,0.312895,0.2387556993560574,0.01688257740616048,-0.31951,0.2393561779023049,0.016925037651361344,0.0,0.0,0.0,-0.021689999999999977,0.007272819260781896,0.0005142659817643012
GLU 290,R GLU 290,0.0,0.0,0.0,-0.009145000000000021,0.0008625398541516457,6.099077799142844e-05,92.99152999999998,1.4068015954998025,0.09947589479619648,-92.94380499999994,1.4011802335831547,0.09907840448311993,0.0,0.0,0.0,0.03858000000000132,0.008778017999525224,0.0006206996052841858
ILE 291,R ILE 291,0.0,0.0,0.0,-0.015109999999999946,0.0013333791658788376,9.428414500857884e-05,-0.5533199999999999,0.2099360321621809,0.014844719195727525,0.60179,0.21041229978306875,0.014878396402166462,0.0,0.0,0.0,0.03336000000000046,0.011720938528974547,0.0008287955115708578
THR 292,R THR 292,0.0,0.0,0.0,-0.021599999999999994,0.001621727474022834,0.00011467344941180765,0.863555,0.24614507302605337,0.01740508502923803,-0.8009849999999997,0.24287075734843042,0.017173555947298767,0.0,0.0,0.0,0.040970000000000194,0.018396170797206974,0.0013008057118570986
ASN 293,R ASN 293,0.0,0.0,0.0,-0.008250000000000025,0.0007331439149306894,5.1841103383314375e-05,0.3816200000000003,0.44669695051567043,0.03158624428449822,-0.3678400000000003,0.4465269693982659,0.03157422480441918,0.0,0.0,0.0,0.0055299999999995466,0.0067852118610988894,0.0004797869318770419
ALA 294,R ALA 294,0.0,0.0,0.0,-0.004135000000000038,0.00039594822893903594,2.799776776815959e-05,-0.62859,0.12717213491956528,0.008992427897959515,0.64664,0.1282363848523498,0.009067681732394441,0.0,0.0,0.0,0.01391499999999994,0.0043974737065727906,0.0003109483478007162
CYS 295,R CYS 295,0.0,0.0,0.0,-0.009679999999999973,0.0008874683092934465,6.275348595895564e-05,-0.5573549999999998,0.3748769651165566,0.026507804414454997,0.5894150000000002,0.375424669907293,0.026546532991616807,0.0,0.0,0.0,0.022380000000000014,0.01048024808866659,0.00074106544920135
PHE 296,R PHE 296,0.0,0.0,0.0,-0.027534999999999987,0.0028563569454814895,0.00020197493656392548,-0.7357700000000001,0.15569173741724188,0.011009068330244707,0.694465,0.15047567502755965,0.010640237021561066,0.0,0.0,0.0,-0.06884000000000005,0.018753250384933386,0.001326055051647563
GLU 297,R GLU 297,0.0,0.0,0.0,-0.004615000000000006,0.0005355137719984145,3.7866541959886555e-05,89.05453499999996,1.1692623780740996,0.08267933565225045,-89.03476499999995,1.1668130611984515,0.08250614279504591,0.0,0.0,0.0,0.015154999999997969,0.0042592223468587665,0.0003011725004045115
PRO 298,R PRO 298,0.0,0.0,0.0,-0.0034650000000000093,0.0005373778931068959,3.799835522756257e-05,0.3176650000000002,0.1570505739403707,0.01110515258224754,-0.3236849999999999,0.1565101778639336,0.011066940809230012,0.0,0.0,0.0,-0.009485000000000179,0.0022404854384706794,0.00015842624466923326
ALA 299,R ALA 299,0.0,0.0,0.0,-0.0014699999999999809,0.0004990991885387034,3.5291642070042036e-05,-0.184535,0.1179540112713426,0.008340608123812081,0.18752999999999992,0.11782350826554103,0.00833138016777533,0.0,0.0,0.0,0.0015250000000000142,0.0013781781452336464,9.745191121778098e-05
ASN 300,R ASN 300,0.0,0.0,0.0,-0.003285000000000034,0.00045141444372109803,3.191982142807415e-05,-1.08067,0.2539348363261744,0.017955904474573396,1.0982049999999994,0.2551199384113306,0.018039703846654626,0.0,0.0,0.0,0.01424999999999887,0.005019711147068642,0.0003549471791689939
GLN 301,R GLN 301,0.0,0.0,0.0,-0.006079999999999987,0.0006193545026881582,4.379497688092184e-05,-0.007295000000000584,0.16548561259215144,0.01170159988527202,0.052429999999999984,0.16486747738714264,0.011657891125756834,0.0,0.0,0.0,0.039054999999999715,0.006142635834884483,0.0004343499453206308
MET 302,R MET 302,0.0,0.0,0.0,-0.004430000000000076,0.0005432310742215336,3.841223763332991e-05,-0.476285,0.5157242516839787,0.03646721155880991,0.47668,0.5185734158246059,0.036668677887265015,0.0,0.0,0.0,-0.004035000000000091,0.004004219649319837,0.0002831410867394476
VAL 303,R VAL 303,0.0,0.0,0.0,-0.0033000000000000386,0.0004690415759823949,3.316624790355767e-05,0.6873249999999997,0.12089292524792478,0.008548420724028599,-0.6791250000000002,0.12110499318772792,0.008563416191859305,0.0,0.0,0.0,0.004899999999999958,0.00332716095192281,0.00023526580712037075
LYS 304,R LYS 304,0.0,0.0,0.0,-0.0022000000000000092,0.00041231056256176924,2.9154759474226725e-05,-80.80689999999996,0.8017902967749,0.056695135593910616,80.79786,0.801326525457424,0.05666234200955991,0.0,0.0,0.0,-0.011240000000001728,0.0017499714283400376,0.0001237416663861949
CYS 305,R CYS 305,0.0,0.0,0.0,-0.003380000000000002,0.000505568986390613,3.574912586344118e-05,0.4462599999999997,0.386152706063288,0.02730511970308866,-0.4417900000000002,0.38566060973348026,0.02727032323790825,0.0,0.0,0.0,0.0010900000000000532,0.002419070069262238,0.00017105408501407395
ASP 306,R ASP 306,0.0,0.0,0.0,-0.0028400000000000014,0.00046303347611161726,3.274141108749038e-05,83.05191,0.9979413268835228,0.070565107946564,-83.041695,0.9958179261163144,0.07041496083839702,0.0,0.0,0.0,0.007375000000000682,0.0035685256059040044,0.0002523328654772555
PRO 307,R PRO 307,0.0,0.0,0.0,-0.004720000000000012,0.0007820485918407052,5.529918625079531e-05,-0.24564999999999987,0.2425276633705937,0.017149295539467504,0.24711500000000008,0.24259291369493854,0.017153909434149392,0.0,0.0,0.0,-0.0032550000000004077,0.002833721051903265,0.00020037433717918753
ARG 308,R ARG 308,0.0,0.0,0.0,-0.0033100000000000035,0.000513711981561672,3.632492257390369e-05,-80.37926500000002,1.0399160181344842,0.07353316682874064,80.38346999999997,1.0397469639804235,0.07352121289486824,0.0,0.0,0.0,0.0008950000000025682,0.0034675603815909504,0.0002451935459996773
HIE 309,R HIE 309,0.0,0.0,0.0,-0.005159999999999997,0.0006959885056521992,4.921381919745618e-05,0.6138549999999999,0.4154546954542701,0.02937708324315063,-0.59416,0.41696554342055653,0.029483916327380934,0.0,0.0,0.0,0.014535000000000178,0.004659267646315683,0.0003294599748072904
GLY 310,R GLY 310,0.0,0.0,0.0,-0.004605000000000003,0.0005281808402432073,3.734802538287804e-05,-0.14523500000000003,0.15688361856803273,0.01109334705465397,0.19981000000000002,0.15720176175857556,0.011115843175396085,0.0,0.0,0.0,0.049970000000000105,0.006472178922124821,0.00045765216048871006
LYS 311,R LYS 311,0.0,0.0,0.0,-0.030105000000000007,0.00315182090227215,0.00022286739330821398,-91.16253999999998,1.6105184563984785,0.11388085217454551,91.47957000000001,1.6389265343809756,0.11588960663273551,0.0,0.0,0.0,0.2869249999999984,0.07846317209366488,0.0055481841060837514
TYR 312,R TYR 312,0.0,0.0,0.0,-0.05870000000000006,0.005105878964487387,0.00036104016397067783,-1.1545249999999998,0.3927632485034704,0.027772555641766103,1.2966799999999994,0.3896635440992679,0.027553373441377562,0.0,0.0,0.0,0.08345499999999978,0.0337546733801415,0.0023868158443835098
MET 313,R MET 313,0.0,0.0,0.0,-0.30286500000000005,0.05881017577766584,0.004158507409516035,0.2781299999999999,0.28694972225112886,0.020290409446336956,0.3044400000000002,0.3024722076489009,0.021388014914900333,-0.0037481400000000005,0.004730049874028816,0.00033446503412763506,0.2759568599999999,0.08054488040968696,0.005695383112754916
ALA 314,R ALA 314,0.0,0.0,0.0,-0.41553000000000023,0.1183169434189365,0.008366271302079505,-2.3076600000000007,0.15490256421376064,0.010953265357873478,2.582154999999999,0.17518270740859843,0.012387288035523879,-0.022018212,0.012021991048934295,0.0008500831394065415,-0.16305321200000006,0.13550164852480814,0.009581413453384797
CYS 315,R CYS 315,0.0,0.0,0.0,-0.21792000000000009,0.041855030760949284,0.002959597607783878,1.7238400000000007,0.8564872003713762,0.06056279073820813,-1.5572799999999993,0.8277190837476204,0.05852857770354582,-0.00034264800000000003,0.0009324862264376885,6.59367334077144e-05,-0.051702648000000205,0.09552875131604359,0.006754902785385775
CYS 316,R CYS 316,0.0,0.0,0.0,-0.15878999999999996,0.02085895251444887,0.001474950677141498,-1.3822799999999997,0.7547075735674053,0.053365884308235745,1.6734150000000005,0.8370312197134568,0.05918704515242323,0.0,0.0,0.0,0.13234500000000002,0.11333916346523822,0.008014289106028053
LEU 317,R LEU 317,0.0,0.0,0.0,-0.13277500000000006,0.012306273806476904,0.0008701849659698205,3.0510299999999972,0.2343249860770554,0.01656927866565292,-3.0302449999999994,0.2365446786021693,0.01672623462931863,0.0,0.0,0.0,-0.11199000000000005,0.06996777758368486,0.004947468999397567
LEU 318,R LEU 318,0.0,0.0,0.0,-0.07602500000000012,0.006035260971987081,0.0004267573959522579,-1.8464399999999999,0.18482780202123175,0.013069299216101764,1.988225000000001,0.1988170625851663,0.01405848931695613,0.0,0.0,0.0,0.06576000000000005,0.039573253593810094,0.0027982515969798027
TYR 319,R TYR 319,0.0,0.0,0.0,-0.09673500000000013,0.00718364635822119,0.000507960505354425,2.607605000000001,0.255343746692565,0.018055529481989276,-2.722835000000003,0.2686712261761323,0.01899792459388478,0.0,0.0,0.0,-0.2119650000000002,0.0415799684343305,0.002940147764143769
ARG 320,R ARG 320,0.0,0.0,0.0,-0.034145,0.003135916931298096,0.00022174281273585922,-114.86968000000005,1.5515506687139644,0.10971119992021666,114.9313,1.550342904003802,0.1096257980585533,0.0,0.0,0.0,0.02747500000000045,0.029446551156290128,0.002082185600516932
GLY 321,R GLY 321,0.0,0.0,0.0,-0.024099999999999983,0.003925557285278186,0.000277578817635646,1.8832799999999994,0.1591984032583264,0.011257027049803315,-1.787834999999999,0.1591986110963408,0.011257041746170251,0.0,0.0,0.0,0.07134499999999996,0.013444179967554554,0.0009506470822550164
ASP 322,R ASP 322,0.0,0.0,0.0,-0.10274000000000001,0.03408214195146775,0.0024099713691245355,111.04704500000005,2.2527266884745534,0.15929183175802716,-110.50582000000006,2.2246492482174616,0.1573064569176122,-0.013464720000000003,0.022775069214700537,0.0016104405883707728,0.4250202799999988,0.07141144946809648,0.005049552017325149
VAL 323,R VAL 323,0.0,0.0,0.0,-0.18667999999999998,0.03726053676478622,0.0026347178217030996,0.12401999999999994,0.3901420505405691,0.027587208956326114,0.34839499999999995,0.40385785738920577,0.028557062959537704,-0.0007475759999999997,0.0024201772786769157,0.00017113237654260518,0.28498742399999966,0.0692391577778085,0.004895947798833367
VAL 324,R VAL 324,0.0,0.0,0.0,-2.1547049999999985,0.4568675168744281,0.032305411928576756,-2.0543400000000007,0.3917022649921716,0.027697532778209452,2.6358150000000014,0.3806748360149289,0.02691777579732332,-0.465579684,0.05160620061063367,0.0036491094403052413,-2.038809683999998,0.5071107728246679,0.035858146627707345
PRO 325,R PRO 325,0.0,0.0,0.0,-2.1295749999999996,0.36510085507295287,0.025816529043909187,-1.477835,0.7101661409663241,0.05021632940463694,1.8346400000000014,0.6095068665732922,0.04309864385337391,-0.395870832,0.04534950653846401,0.003206694359681157,-2.168640832,0.40659639246063706,0.028750706631490326
LYS 326,R LYS 326,0.0,0.0,0.0,-3.6010349999999995,0.6812050379841598,0.0481684701737039,-138.72244500000008,8.592809887165112,0.6076034140661263,141.88087,8.735426147195268,0.617687906523605,-0.7572105000000003,0.12513383235232642,0.00884829814121906,-1.199820499999999,0.9859709483109426,0.06971867436035983
ASP 327,R ASP 327,0.0,0.0,0.0,-0.6300950000000006,0.24676248899498388,0.01744874293108239,123.15218500000006,3.738068469244728,0.26432135631425646,-121.06388999999999,3.474341022108084,0.2456730096887227,-0.10637395200000002,0.07485251229667633,0.005292871903382927,1.3518260479999997,0.45317170338176016,0.032044078450310126
VAL 328,R VAL 328,0.0,0.0,0.0,-0.23608000000000012,0.027643509183893286,0.0019546912799723545,-2.2882000000000007,0.3966580517271737,0.028047959818852886,2.5956949999999983,0.3960968088422448,0.028008273953870292,-0.00019547999999999994,0.0014673438811676008,0.0001037568808706198,0.07121951999999979,0.06486321121765057,0.004586521650153605
ASN 329,R ASN 329,0.0,0.0,0.0,-1.4368850000000006,0.5819460127666473,0.041149797191176944,-8.45689,2.4259119126423405,0.17153787639906265,9.589225,2.2124084759318237,0.15644090360859872,-0.470548692,0.05964931987330937,0.004217843857558255,-0.7750986920000008,0.653843838031796,0.04623374117093216
ALA 330,R ALA 330,0.0,0.0,0.0,-0.1655700000000001,0.04256929762164218,0.0030101039018611553,-1.0872299999999995,0.4033199190469035,0.028519024974567486,1.147775,0.41098015082847866,0.029060685158388735,-0.0019333439999999987,0.008005786226977587,0.0005660945729825716,-0.10695834400000002,0.058088410073887084,0.004107470867159051
ALA 331,R ALA 331,0.0,0.0,0.0,-0.05186999999999998,0.00715633285978216,0.0005060291493580083,-1.926365,0.2466768569910794,0.017442687834017645,2.041440000000001,0.26212835863369466,0.018535273993118478,0.0,0.0,0.0,0.06320500000000003,0.02873783177276956,0.0020320715723123575
ILE 332,R ILE 332,0.0,0.0,0.0,-0.23765000000000008,0.05477725349084202,0.003873336739814887,-3.2808149999999996,0.41541570838739517,0.029374326441214047,3.4763849999999996,0.4147853381871191,0.029329752536886734,-0.007288668000000002,0.013868931640994413,0.0009806815611159822,-0.04936866800000019,0.07136430518110981,0.005046218412822902
ALA 333,R ALA 333,0.0,0.0,0.0,-0.18527999999999994,0.10666480956716713,0.007542341015891561,-1.7690249999999994,0.48823913646389,0.03452372042342808,1.8516399999999995,0.4656528539588289,0.032926629071315695,-0.03473463600000002,0.04973714307200506,0.003516947114306029,-0.13739963600000007,0.12420639132542688,0.008782718157291931
THR 334,R THR 334,0.0,0.0,0.0,-0.04478999999999999,0.02426882568234402,0.0017160651211419696,-1.5405299999999997,0.7152505219152235,0.05057584942934719,1.6619250000000008,0.727834692340916,0.05146568465370862,-0.0005483879999999999,0.007601901495169217,0.0005375356097146308,0.07605661199999986,0.054436556162400764,0.003849245800687592
ILE 335,R ILE 335,0.0,0.0,0.0,-0.029324999999999997,0.004393105393682215,0.00031063946143398914,-1.8973450000000012,0.21578196397057084,0.015258088998134191,1.9638699999999998,0.2234328380073116,0.01579908748947254,0.0,0.0,0.0,0.037199999999999844,0.019205467971387453,0.0013580316638429114
LYS 336,R LYS 336,0.0,0.0,0.0,-0.18973500000000013,0.08189490078753356,0.005790843969146451,-130.91052499999995,6.965241317383631,0.4925169368122687,131.97575500000002,7.279400552584573,0.5147313493705652,-0.038078171999999987,0.0549636104270527,0.0038865141651464596,0.8374168279999986,0.28487166899580924,0.020143468891486625
THR 337,R THR 337,0.0,0.0,0.0,-0.028785,0.007637327739464955,0.0005400406234719795,-0.7570200000000002,0.5276296045522836,0.03730904713336962,0.8616699999999996,0.5105870455661804,0.036103956230585085,0.0,0.0,0.0,0.075865,0.03860565729268183,0.0027298322063819213
LYS 338,R LYS 338,0.0,0.0,0.0,-0.014375000000000016,0.002098660286944951,0.00014839769203056803,-97.44258999999998,2.3043383783414186,0.1629413293473629,97.4967,2.3099191089734767,0.1633359465947533,0.0,0.0,0.0,0.03973500000000041,0.021365036274247972,0.001510736202981731
ARG 339,R ARG 339,0.0,0.0,0.0,-0.012445000000000006,0.001391752492363591,9.841176250835739e-05,-92.86872,1.4251675240492796,0.10077456205820876,92.89524499999996,1.4260249629595687,0.10083519214500063,0.0,0.0,0.0,0.014080000000001291,0.010184478386254829,0.0007201513729768616
THR 340,R THR 340,0.0,0.0,0.0,-0.007754999999999996,0.0009874082235833235,6.982030506951307e-05,-0.04872499999999997,0.27708042041075376,0.019592544420646344,0.08057500000000008,0.2780984436759759,0.01966452953607077,0.0,0.0,0.0,0.0240950000000003,0.008470889858804538,0.0005989823661845045
ILE 341,R ILE 341,0.0,0.0,0.0,-0.026845000000000004,0.003842001431545712,0.00027167052655743964,0.23454500000000011,0.5072928621368528,0.035871022286450095,-0.16090999999999994,0.4964400990049052,0.035103616045928945,0.0,0.0,0.0,0.04679000000000036,0.013079216337380432,0.0009248402564767582
GLN 342,R GLN 342,0.0,0.0,0.0,-0.02435500000000002,0.0029998291618023813,0.00021211995427116207,-0.3881699999999999,0.7085988647323674,0.05010550623933461,0.51241,0.7081506350346656,0.05007381161345719,0.0,0.0,0.0,0.09988500000000006,0.02589346973659623,0.001830944803919584
PHE 343,R PHE 343,0.0,0.0,0.0,-0.16498499999999985,0.0249784862431663,0.0017662457006317781,-1.2167250000000003,0.20420864177355258,0.014439731537497351,1.3001800000000003,0.21162494559951742,0.014964143410165298,0.0,0.0,0.0,-0.08153000000000013,0.051888525706556575,0.0036690728392878647
VAL 344,R VAL 344,0.0,0.0,0.0,-0.17955000000000004,0.02110207335784731,0.001492141916842981,1.1592400000000003,0.2846575352946051,0.020128327352266422,-0.7558599999999995,0.27506668355146274,0.01945015172177335,-2.3759999999999996e-05,0.0002645801625216827,1.8708642708652064e-05,0.22380624000000027,0.07707380374850042,0.005449940928240579
ASP 345,R ASP 345,0.0,0.0,0.0,-0.27215999999999996,0.6879962313850274,0.048648680064314186,81.62677500000001,2.4860519854534933,0.1757904217296445,-83.19154500000002,2.449594429282765,0.1732124832102634,-0.12490523999999997,0.02461859904715962,0.0017407978329559246,-1.961835239999998,0.5825181773753043,0.041190255338650575
TRP 346,R TRP 346,0.0,0.0,0.0,-2.975380000000001,0.39937221435647846,0.028239880098895335,-0.3188250000000002,0.533943615351846,0.037755515118655186,1.943399999999999,0.6758511152613457,0.04778989066737884,-0.3161752199999999,0.06060108886400958,0.004285144088302974,-1.6669802200000001,0.5681191472378875,0.04017209015338288
CYS 347,R CYS 347,0.0,0.0,0.0,-1.3669700000000002,0.2608314189280109,0.018443566507050573,-0.352135,0.6846752126190928,0.048413848575330175,1.6352050000000005,0.7247284822435215,0.05124604243134284,-0.07308255599999997,0.02923088167228062,0.0020669354650531195,-0.15698255600000005,0.233888678192295,0.016538427039252998
PRO 348,R PRO 348,0.0,0.0,0.0,-3.85452,0.5686761904634344,0.040211479057602716,1.0773399999999997,1.0423051253831572,0.07370210222239251,-0.11753999999999999,1.038271813351398,0.07341690399356268,-0.666753012,0.08018442476708645,0.005669895049834938,-3.5614730119999995,0.5614088834049124,0.03969760284739813
THR 349,R THR 349,0.0,0.0,0.0,-3.321315,0.6737085688745534,0.04763838975946809,-10.528549999999996,1.215038319354579,0.08591618350171287,12.762334999999993,0.8771109808770827,0.06202111224313694,-0.7244138520000003,0.04833237682313132,0.003417615140249968,-1.8119438519999989,0.5826480138078696,0.041199436160841776
GLY 350,R GLY 350,0.0,0.0,0.0,-1.0205750000000002,0.19979040110826002,0.014127314743963098,-2.3597650000000012,0.4311076893016351,0.030483917052684942,3.4259300000000006,0.5448411650196728,0.03852608824549894,-0.06536700000000001,0.021989085920537856,0.0015548631766505955,-0.01977700000000004,0.32733531930975723,0.023146102400579318
PHE 351,R PHE 351,0.0,0.0,0.0,-2.123255,0.33494598068196096,0.023684257427139293,3.5547249999999995,0.8679585182340246,0.061373935403190645,-1.9716399999999994,0.8748811693024391,0.06186344075461706,-0.25198995599999996,0.041875169031678657,0.002961021598563289,-0.7921599560000009,0.4509987981008278,0.0318904308444078
LYS 352,R LYS 352,0.0,0.0,0.0,-2.533555000000001,0.7895924435903574,0.05583261712363982,-201.4008200000001,4.395450976587668,0.31080531919181725,201.15458500000014,3.9689944649372064,0.2806502900648971,-0.27291042,0.03024496355068122,0.002138641882342665,-3.052700419999999,1.7096288737900367,0.12088901699692552
VAL 353,R VAL 353,0.0,0.0,0.0,-1.9044649999999996,0.25154941616907517,0.017787229797667,3.381105000000001,0.7027980605942229,0.04969532744509291,-2.9771349999999983,0.49561596702992883,0.0350453411151191,-0.2671979399999998,0.03259432595966001,0.002304766891428032,-1.7676929400000003,0.37777319887356214,0.026712599067403
GLY 354,R GLY 354,0.0,0.0,0.0,-0.19369999999999998,0.025767615333981152,0.0018220455537664537,-1.2390250000000005,0.3066562968128936,0.02168387469699517,1.4073250000000002,0.31548533939788637,0.02230818228531849,-0.00016250399999999992,0.0009799487017104517,6.929283721944137e-05,-0.02556250399999992,0.052215785508387964,0.0036922136017963386
ILE 355,R ILE 355,0.0,0.0,0.0,-0.2761450000000001,0.04312370548781694,0.003049306458032689,2.19822,0.2810474009842538,0.019873052307082063,-2.0000150000000003,0.294649647505306,0.020834876382522776,-0.00017809200000000003,0.0015382825658298285,0.00010877300336793134,-0.07811809199999992,0.07386867685489125,0.005223304232137137
ASN 356,R ASN 356,0.0,0.0,0.0,-0.06657999999999996,0.007888827542797655,0.0005578243451123431,0.04446999999999903,0.9011987511642475,0.06372437481450874,0.18054000000000012,0.9141043531238647,0.06463693868060272,0.0,0.0,0.0,0.15842999999999954,0.032988105432109414,0.002332611304954135
TYR 357,R TYR 357,0.0,0.0,0.0,-0.5807299999999999,0.2314150537454299,0.016363515377204284,-2.2218350000000004,0.7557178096187764,0.05343731878448811,2.9171400000000007,0.7740448051631106,0.05473323306730554,-0.10410012000000006,0.06915217634853713,0.004889797282985858,0.010474880000000006,0.15871476709726515,0.011222828808891971
GLU 358,R GLU 358,0.0,0.0,0.0,-0.03499500000000004,0.007346766295452496,0.0005194948267307231,118.69186999999998,4.224495790399844,0.2987169620485754,-118.3951650000001,4.132238506880413,0.2921933869695314,0.0,0.0,0.0,0.2617100000000002,0.09191210964829401,0.006499167600547019
PRO 359,R PRO 359,0.0,0.0,0.0,-0.01602499999999999,0.001826027108232451,0.00012911961508616277,0.95661,0.26515072675744406,0.018748987692673004,-0.9327399999999995,0.2622434411000607,0.01854341155235479,0.0,0.0,0.0,0.007845000000000369,0.009612022419865963,0.000679672623400435
PRO 360,R PRO 360,0.0,0.0,0.0,-0.007949999999999978,0.0008170067319182976,5.777110004144879e-05,-0.48943999999999976,0.3500106661231917,0.024749491550332944,0.48314999999999986,0.3497290486934135,0.024729578190903295,0.0,0.0,0.0,-0.014240000000000124,0.005512930255317899,0.0003898230367743771
THR 361,R THR 361,0.0,0.0,0.0,-0.005575000000000017,0.0006437196594792543,4.551785364008759e-05,-0.5505650000000003,0.4820614232387819,0.0340868901320581,0.5585949999999998,0.47694788077419986,0.033725308076798965,0.0,0.0,0.0,0.002454999999999838,0.00796605140580958,0.0005632848968328584
VAL 362,R VAL 362,0.0,0.0,0.0,-0.0031250000000000006,0.0004789311015167285,3.386554296036215e-05,0.32676999999999995,0.20037736174528284,0.014168819128635938,-0.32481000000000015,0.20013958603934368,0.014152005847228838,0.0,0.0,0.0,-0.0011650000000000273,0.001657641396683801,0.00011721294723706555
VAL 363,R VAL 363,0.0,0.0,0.0,-0.0017000000000000114,0.00045825756949557673,3.240370349203879e-05,0.2814000000000003,0.19010946846488197,0.013442769431928814,-0.2810549999999998,0.18977684783713766,0.013419249601784762,0.0,0.0,0.0,-0.0013550000000000528,0.0008538003279459194,6.037280016698577e-05
PRO 364,R PRO 364,0.0,0.0,0.0,-0.001500000000000008,0.0005000000000000196,3.5355339059328766e-05,-0.501625,0.1671188630137241,0.011817088130119002,0.4998350000000001,0.16677481157237142,0.011792760019393254,0.0,0.0,0.0,-0.0032900000000000507,0.0009725739046464977,6.877136031806172e-05
GLY 365,R GLY 365,0.0,0.0,0.0,-0.0006299999999999995,0.00048280430818293174,3.413942003022307e-05,0.5608,0.4749375959007664,0.033583159470186814,-0.5600899999999999,0.47430865678374445,0.03353868675872684,0.0,0.0,0.0,8.00000000000134e-05,0.0009917661014574451,7.012845356915049e-05
GLY 366,R GLY 366,0.0,0.0,0.0,-0.0004599999999999971,0.0004983974317750813,3.524202037341197e-05,0.5411449999999999,0.26157932635244674,0.018496451548202404,-0.5403749999999998,0.26121932236149764,0.01847099542187697,0.0,0.0,0.0,0.0003100000000000225,0.0009186402995731809,6.495767852994376e-05
ASP 367,R ASP 367,0.0,0.0,0.0,-0.0010499999999999887,0.0002598076211353332,1.8371173070873948e-05,82.87426500000004,0.8072579109361208,0.057081754298941696,-82.85355000000001,0.805947918602144,0.05698912385267596,0.0,0.0,0.0,0.019665000000000318,0.0015240652873146617,0.0001077676899631221
LEU 368,R LEU 368,0.0,0.0,0.0,-0.0022100000000000375,0.00041940433951019856,2.9656365252672646e-05,-0.603545,0.41180491494759996,0.029119004788539737,0.6050399999999998,0.41082242928058355,0.02904953256078315,0.0,0.0,0.0,-0.0007149999999998835,0.0013129261213030963,9.28378963570371e-05
ALA 369,R ALA 369,0.0,0.0,0.0,-0.0016849999999999654,0.0004645158770160881,3.284623266068922e-05,0.8912949999999998,0.25083201146384915,0.017736501624474956,-0.8853800000000007,0.2505265367181663,0.0177149012980596,0.0,0.0,0.0,0.004229999999999818,0.0014377412840982662,0.00010166366115777385
LYS 370,R LYS 370,0.0,0.0,0.0,-0.00468499999999997,0.0006370047095587022,4.504303497767255e-05,-95.55650999999997,3.142998700271295,0.22224356942223378,95.53749000000008,3.1467997870672386,0.2225123468471628,0.0,0.0,0.0,-0.023704999999999785,0.00717760231553395,0.0005075331269974321
VAL 371,R VAL 371,0.0,0.0,0.0,-0.005824999999999984,0.000595294044989541,4.209364560120741e-05,0.7431549999999999,0.2826410992318705,0.01998574379088755,-0.7132999999999997,0.28251647739556757,0.019976931696334178,0.0,0.0,0.0,0.024029999999999826,0.004923322049185756,0.0003481314406944497
GLN 372,R GLN 372,0.0,0.0,0.0,-0.016390000000000036,0.0026491319332943635,0.00018732191542902732,1.1633299999999998,1.1275615021363588,0.0797306384365509,-1.0956599999999996,1.1310040249265256,0.07997406155748253,0.0,0.0,0.0,0.051279999999999826,0.013864400455844455,0.0009803611579413474
ARG 373,R ARG 373,0.0,0.0,0.0,-0.04856,0.014889808595143132,0.0010528684628195448,-107.80944499999995,2.739073844749059,0.19368176897927683,107.94211000000007,2.784813409887058,0.1969160446470371,-0.0013590359999999999,0.006860467606359206,0.0004851083166567237,0.0827459640000049,0.06285868980767952,0.00444478058195119
ALA 374,R ALA 374,0.0,0.0,0.0,-0.010529999999999946,0.0008538735269348949,6.037797611713383e-05,1.4229250000000002,0.12151316543897261,0.008592278328534035,-1.3863499999999993,0.12513004235595038,0.008848030148005242,0.0,0.0,0.0,0.02604500000000002,0.01272725323862154,0.0008999527070907739
VAL 375,R VAL 375,0.0,0.0,0.0,-0.020474999999999976,0.0012725466592627523,8.99826372140979e-05,-1.9125149999999997,0.0950258900247676,0.006719345122480028,2.023720000000001,0.09956390711497559,0.0070402313882426786,0.0,0.0,0.0,0.09072999999999952,0.022319657255433407,0.0015782380999076488
CYS 376,R CYS 376,0.0,0.0,0.0,-0.01733499999999998,0.001192801324613524,8.434379052425192e-05,1.6808750000000003,0.5694410850781669,0.04026556527449976,-1.6213950000000015,0.5439375230437724,0.03846219110860654,0.0,0.0,0.0,0.04214500000000006,0.04234930902624033,0.00299454835910192
MET 377,R MET 377,0.0,0.0,0.0,-0.030455000000000024,0.002856216903528193,0.00020196503410244284,-1.0415299999999996,0.43308916991769797,0.030624028890725713,1.1952899999999993,0.4354941513958617,0.030794086761909475,0.0,0.0,0.0,0.12330500000000008,0.03091798788731256,0.002186231889576225
LEU 378,R LEU 378,0.0,0.0,0.0,-0.04430500000000003,0.003788400058072083,0.000267880337091028,1.2729449999999998,0.2601424647669055,0.01839485009112614,-1.258025,0.272961122460692,0.019301266069224693,0.0,0.0,0.0,-0.029384999999999994,0.0469395012223178,0.003319123961981515
SER 379,R SER 379,0.0,0.0,0.0,-0.02896499999999995,0.003262479884995529,0.00023069216501650462,-1.09786,0.5015206779386067,0.03546286722756633,1.2354999999999996,0.5201948384980387,0.03678332978402041,0.0,0.0,0.0,0.108675,0.04140760044967585,0.0029279595070628925
ASN 380,R ASN 380,0.0,0.0,0.0,-0.09256500000000008,0.014464638778759089,0.0010228044167874453,-1.0071399999999995,0.24886924357983733,0.017597712976406964,1.2897349999999994,0.27269487486016575,0.019282439520844016,0.0,0.0,0.0,0.19003000000000114,0.05973482317710473,0.00422388985415101
THR 381,R THR 381,0.0,0.0,0.0,-0.02215499999999996,0.0017120090537146495,0.00012105732113343929,-0.4014800000000004,0.1622669701448819,0.011474007495204103,0.49076499999999995,0.16834405179572062,0.011903722059717344,0.0,0.0,0.0,0.06712999999999977,0.020293917808052668,0.0014349966898916477
THR 382,R THR 382,0.0,0.0,0.0,-0.018529999999999998,0.0015934553649223908,0.00011267430940547073,-0.4023899999999992,0.16047999221086806,0.011347649073706913,0.40307499999999996,0.16746814435886045,0.011841786050887789,0.0,0.0,0.0,-0.017844999999999535,0.016373789268217656,0.0011578017425276223
ALA 383,R ALA 383,0.0,0.0,0.0,-0.005099999999999986,0.0004898979485566575,3.464101615137909e-05,-0.9204100000000004,0.08280816324493084,0.005855421376809322,0.9354599999999997,0.08518396797520268,0.006023416140364351,0.0,0.0,0.0,0.009950000000000023,0.006744442156323909,0.0004769040784057057
ILE 384,R ILE 384,0.0,0.0,0.0,-0.009530000000000009,0.001539188097667091,0.0001088370341382022,-0.8658400000000008,0.09873856592030848,0.0069818709526885065,0.8861299999999995,0.09893019306562041,0.006995421038079455,0.0,0.0,0.0,0.010760000000000138,0.006437577184003508,0.0004552054481220679
ALA 385,R ALA 385,0.0,0.0,0.0,-0.0036449999999999694,0.0005088958636106116,3.598437160768479e-05,-0.44946499999999995,0.08476466701993302,0.005993767085481433,0.44997000000000015,0.08399642313813063,0.005939444039638679,0.0,0.0,0.0,-0.0031399999999998846,0.0031081184018630225,0.0002197771598688038
GLU 386,R GLU 386,0.0,0.0,0.0,-0.0028049999999999985,0.0004438186566606046,3.138271817418176e-05,80.73910999999998,0.8839341026936396,0.06250357981367186,-80.73935000000002,0.8825732873210659,0.062407355635882886,0.0,0.0,0.0,-0.00304499999999976,0.0025323852392515277,0.00017906667752514728
ALA 387,R ALA 387,0.0,0.0,0.0,-0.0017199999999999705,0.0004489988864128733,3.174901573277511e-05,-0.8484950000000002,0.08136467277018607,0.0057533511864822995,0.8527199999999994,0.08149283158659136,0.005762413383297202,0.0,0.0,0.0,0.0025049999999998598,0.0018083072194736035,0.00012786662973583753
TRP 388,R TRP 388,0.0,0.0,0.0,-0.0070400000000000506,0.0007059745037888361,4.99199358973894e-05,-1.1055049999999986,0.12566980534322075,0.008886197154858482,1.10182,0.1257458452593964,0.008891573988895346,0.0,0.0,0.0,-0.010724999999999927,0.004085263149418755,0.0002888717275885513
ALA 389,R ALA 389,0.0,0.0,0.0,-0.0011349999999999978,0.0003417235724968591,2.4163505540382186e-05,-0.5639949999999997,0.06211879727586798,0.004392462279291868,0.564415,0.06216496420814461,0.004395726774379807,0.0,0.0,0.0,-0.0007150000000001544,0.0008448520580552006,5.974006193502431e-05
ARG 390,R ARG 390,0.0,0.0,0.0,-0.0018049999999999844,0.0003962007067131815,2.8015620642779312e-05,-81.18712500000001,0.9180060889631663,0.06491283306763959,81.18621999999999,0.9177108758210794,0.06489195834617308,0.0,0.0,0.0,-0.002710000000000292,0.0019146540157445242,0.00013538648381590076
LEU 391,R LEU 391,0.0,0.0,0.0,-0.0014749999999999963,0.0004993746088859787,3.531111722956555e-05,-0.8705699999999994,0.07307260156857835,0.00516701320880845,0.8718399999999997,0.07314789402300245,0.005172337189317996,0.0,0.0,0.0,-0.00020499999999970875,0.0008848587457901007,6.256896195404035e-05
ASP 392,R ASP 392,0.0,0.0,0.0,-0.0010099999999999942,0.00019974984355435326,1.4124446891823517e-05,77.116475,0.6874414079603969,0.04860944812372245,-77.11832999999999,0.6866990251209247,0.04855695372971972,0.0,0.0,0.0,-0.002864999999997764,0.0016663658061751685,0.00011782985614838496
HIE 393,R HIE 393,0.0,0.0,0.0,-0.0007949999999999968,0.00040370162248868605,2.8546015483776154e-05,-0.25172499999999987,0.3030135300197005,0.02142629218682037,0.2518100000000003,0.3030206162953272,0.02142679326217527,0.0,0.0,0.0,-0.0007099999999997842,0.0007588807547960708,5.366097278282672e-05
LYS 394,R LYS 394,0.0,0.0,0.0,-0.0007499999999999884,0.000433012701892211,3.0618621784789134e-05,-75.22161500000001,1.3230706809454302,0.09355522504856167,75.218665,1.3222317280930345,0.09349590212345919,0.0,0.0,0.0,-0.003700000000000472,0.0012961481396793818,9.165151389896193e-05
PHE 395,R PHE 395,0.0,0.0,0.0,-0.0008300000000000485,0.00037563279941987886,2.6561249970588257e-05,-0.6612799999999995,0.059503290665312084,0.004207518033235637,0.6612499999999996,0.05946265634833988,0.004204644753127644,0.0,0.0,0.0,-0.0008600000000001939,0.000678527818147564,4.79791621435855e-05
ASP 396,R ASP 396,0.0,0.0,0.0,-0.0003499999999999903,0.0004769696007084594,3.3726843908079155e-05,71.41815000000005,0.8300588518236384,0.05869402429084143,-71.41824500000001,0.8298250628743716,0.05867749291570213,0.0,0.0,0.0,-0.0004449999999988563,0.001089483822734042,7.703813990482835e-05
LEU 397,R LEU 397,0.0,0.0,0.0,-0.0003750000000000181,0.00048412291827595026,3.4232659844074515e-05,-0.5473600000000001,0.05086934636890874,0.0035970059771982645,0.5473249999999998,0.05092886583265055,0.0036012146388407066,0.0,0.0,0.0,-0.0004100000000000903,0.0007886063656860105,5.576289088634563e-05
MET 398,R MET 398,0.0,0.0,0.0,-0.0003149999999999986,0.00046451587701605877,3.284623266068715e-05,-0.8333199999999996,0.06666991525418765,0.004714274917736854,0.8332599999999996,0.06675254601886682,0.004720117795140781,0.0,0.0,0.0,-0.00037499999999994536,0.0007901740314638642,5.5873741596561075e-05
TYR 399,R TYR 399,0.0,0.0,0.0,-0.00042500000000000426,0.0004943429983321341,3.495532863527422e-05,-0.48864500000000005,0.14701632213805327,0.010395623832892342,0.4886600000000002,0.14703351454685423,0.01039683951977715,0.0,0.0,0.0,-0.00040999999999982327,0.0007693503753168117,5.44012867494933e-05
ALA 400,R ALA 400,0.0,0.0,0.0,-0.00017000000000000126,0.0003756327994198618,2.6561249970587048e-05,-0.30877,0.06449470598428966,0.004560464395212383,0.3087699999999998,0.06451222442297339,0.004561703135891289,0.0,0.0,0.0,-0.0001699999999999413,0.0006716397844083345,4.749210460698041e-05
LYS 401,R LYS 401,0.0,0.0,0.0,-0.00016999999999999126,0.00037563279941983977,2.6561249970585493e-05,-63.71439500000003,0.4993234412400964,0.03530749913062748,63.71380000000001,0.49931540132229524,0.03530693062258774,0.0,0.0,0.0,-0.0007649999999983948,0.0007139852939692707,5.0486384303314185e-05
ARG 402,R ARG 402,0.0,0.0,0.0,-0.0003850000000000048,0.0004865953144040803,3.4407484650872526e-05,-69.05193000000001,0.6671375608509179,0.047173749326193705,69.05062999999997,0.6669389350642354,0.047159704362125535,0.0,0.0,0.0,-0.0016849999999975296,0.000869353207850215,6.147255485171652e-05
ALA 403,R ALA 403,0.0,0.0,0.0,-0.0001449999999999957,0.0003521008378291547,2.4897289009046013e-05,0.5504699999999998,0.05211016311622886,0.003684744970822254,-0.5503949999999995,0.052064565445227855,0.0036815207285851416,0.0,0.0,0.0,-7.000000000001512e-05,0.0006519969325080533,4.610314522892722e-05
PHE 404,R PHE 404,0.0,0.0,0.0,-0.0002900000000000258,0.00045376205218157755,3.208582241427175e-05,0.41890000000000005,0.10561841695461982,0.00746834988467999,-0.4187750000000003,0.10556024050275593,0.007464236188318157,0.0,0.0,0.0,-0.00016499999999991744,0.0007264812454566145,5.1369981506722084e-05
VAL 405,R VAL 405,0.0,0.0,0.0,-0.0002349999999999991,0.00042399882075307556,2.998124413695992e-05,0.25651499999999977,0.07365439413232679,0.005208152155515493,-0.25630500000000006,0.0737529794313418,0.005215123188861375,0.0,0.0,0.0,-2.500000000000835e-05,0.0007241374178979133,5.1204247870653134e-05
HIE 406,R HIE 406,0.0,0.0,0.0,-0.00022999999999999244,0.0004208325082500025,2.975735203273205e-05,0.44980500000000007,0.1548989573076585,0.010953010311097085,-0.44970999999999994,0.15479821026097149,0.010945886419107393,0.0,0.0,0.0,-0.00013500000000004063,0.0007257926701199316,5.132129187772945e-05
TRP 407,R TRP 407,0.0,0.0,0.0,-0.00035000000000001474,0.00047696960070849276,3.372684390808151e-05,0.14468500000000004,0.14840096285065002,0.010493532716630755,-0.14449000000000006,0.1483740539986692,0.010491629973459798,0.0,0.0,0.0,-0.00015500000000004733,0.0007286803139923515,5.1525479134113446e-05
TYR 408,R TYR 408,0.0,0.0,0.0,-0.0004900000000000038,0.0004998999899980029,3.5348267284267515e-05,-0.13031000000000004,0.18019390638975552,0.012741633313669008,0.1301499999999999,0.1802252687610703,0.012743850968212086,0.0,0.0,0.0,-0.0006500000000000517,0.000733143914930767,5.184110338331986e-05
VAL 409,R VAL 409,0.0,0.0,0.0,-0.00022500000000000352,0.0004175823272122583,2.952752952754476e-05,0.1584850000000001,0.09504109519044884,0.006720420290056255,-0.15842000000000003,0.09489037675128083,0.006709762887017698,0.0,0.0,0.0,-0.00015999999999996684,0.0007512655988400078,5.31224999411942e-05
GLY 410,R GLY 410,0.0,0.0,0.0,-0.00012499999999999846,0.0003307189138830698,2.3385358667336845e-05,-0.067645,0.07787232483366595,0.005506404895664677,0.06768,0.07784386681043019,0.005504392609543761,0.0,0.0,0.0,-9.000000000001895e-05,0.0006339558344237445,4.482744694938058e-05
GLU 411,R GLU 411,0.0,0.0,0.0,-0.0002849999999999925,0.00045141444372105477,3.1919821428071095e-05,71.34282999999998,0.5216532767115185,0.03688645693908972,-71.33745500000002,0.5213770593069186,0.03686692541910229,0.0,0.0,0.0,0.005089999999998014,0.0007822403722647542,5.53127471746297e-05
GLY 412,R GLY 412,0.0,0.0,0.0,-9.000000000000007e-05,0.00028618176042508395,2.023610634484808e-05,0.39265500000000003,0.12495649632972315,0.008835758590805917,-0.39251,0.12485311329718644,0.008828448306469283,0.0,0.0,0.0,5.499999999999838e-05,0.0006016435821980056,4.254262568295758e-05
MET 413,R MET 413,0.0,0.0,0.0,-0.00048000000000000267,0.0004995998398718735,3.5327043465311505e-05,-0.74994,0.1779208149711555,0.012580901478034106,0.7496750000000005,0.17777108700516892,0.012570314112025867,0.0,0.0,0.0,-0.0007449999999998836,0.0007810089628165486,5.522567337750537e-05
GLU 414,R GLU 414,0.0,0.0,0.0,-0.00030999999999999306,0.00046249324319387684,3.270321085153494e-05,72.13846000000002,1.252463352118309,0.08856253294704909,-72.13453500000001,1.2517514524729567,0.0885121940403738,0.0,0.0,0.0,0.003615000000000634,0.0011255109950595176,7.958564569066037e-05
GLU 415,R GLU 415,0.0,0.0,0.0,-0.00036499999999999976,0.0004814301610825808,3.404225315692248e-05,70.407805,0.6846138013340248,0.04840950614171888,-70.40570999999998,0.6841889475152432,0.04837946444009153,0.0,0.0,0.0,0.0017300000000020077,0.0010710275439936557,7.573308391954872e-05
GLY 416,R GLY 416,0.0,0.0,0.0,-0.00029000000000000797,0.00045376205218154963,3.208582241426978e-05,0.58717,0.07002021922273478,0.0049511771832564415,-0.5871500000000003,0.06994824872718211,0.004946088100711376,0.0,0.0,0.0,-0.0002700000000000857,0.0007662245101796522,5.418025470593729e-05
GLU 417,R GLU 417,0.0,0.0,0.0,-0.000794999999999969,0.0004037016224886728,2.8546015483775216e-05,80.83761000000001,1.4143362570123115,0.10000867582114051,-80.82925499999997,1.4132286049961498,0.09993035299595822,0.0,0.0,0.0,0.00755999999999716,0.0017165080832894507,0.00012137545056554937
PHE 418,R PHE 418,0.0,0.0,0.0,-0.0008649999999999803,0.00034172357249682566,2.416350554037982e-05,0.703435,0.09063517956621439,0.00640887500853306,-0.7039799999999999,0.0907187940836969,0.006414787447764812,0.0,0.0,0.0,-0.00141000000000008,0.0007293147468687051,5.1570340313021174e-05
SER 419,R SER 419,0.0,0.0,0.0,-0.0006900000000000051,0.00046249324319388996,3.2703210851535865e-05,0.5432049999999998,0.2783518510356998,0.019682448142317104,-0.5438649999999996,0.2783561150307289,0.019682749652297105,0.0,0.0,0.0,-0.001349999999999809,0.0007599342076785817,5.373546315051512e-05
GLU 420,R GLU 420,0.0,0.0,0.0,-0.0016499999999999822,0.000497493718553314,3.5178118198676e-05,84.81931,1.2824038926561565,0.09067964887171936,-84.80811499999999,1.2790575639050386,0.09044302769651986,0.0,0.0,0.0,0.00954499999999939,0.0037145625583655953,0.0002626592374161963
ALA 421,R ALA 421,0.0,0.0,0.0,-0.001125000000000007,0.0003455068740271421,2.443102535711584e-05,0.7273449999999998,0.0675629038378327,0.004777418746038611,-0.7277299999999994,0.06753145267207515,0.004775194812780274,0.0,0.0,0.0,-0.001509999999999918,0.0008543418519535978,6.041109169678625e-05
ARG 422,R ARG 422,0.0,0.0,0.0,-0.0017499999999999788,0.00044440972086579305,3.14245127249423e-05,-75.90919,0.7616782417137534,0.05385878497980413,75.90937999999997,0.7619431117887145,0.053877514122417966,0.0,0.0,0.0,-0.0015600000000014801,0.0019329769786554508,0.00013668211294847536
GLU 423,R GLU 423,0.0,0.0,0.0,-0.0028600000000000014,0.0005919459434779676,4.1856899072913965e-05,86.40977500000004,1.4828706903741466,0.10485479207863363,-86.39401999999994,1.4772061466193367,0.10445424834849823,0.0,0.0,0.0,0.012895000000005154,0.006055078447054846,0.00042815870305289904
ASP 424,R ASP 424,0.0,0.0,0.0,-0.0040949999999999875,0.0006752592094892344,4.774803660885051e-05,89.48235000000003,1.0113135802005568,0.07151066904658591,-89.45660499999997,1.006765160789188,0.07118904722563997,0.0,0.0,0.0,0.021650000000002622,0.005614044887603438,0.000396972920991006
MET 425,R MET 425,0.0,0.0,0.0,-0.0035200000000000166,0.0005287721626561377,3.738983819168311e-05,0.61915,0.18765611500827784,0.01326929114534759,-0.6165699999999998,0.18782301536286689,0.013281092782598826,0.0,0.0,0.0,-0.0009400000000000886,0.001669251329189125,0.00011803389343742882
ALA 426,R ALA 426,0.0,0.0,0.0,-0.002505000000000011,0.0005291266389060187,3.741490344768915e-05,0.2790150000000001,0.07730889195299487,0.005466564174598078,-0.278165,0.07776463061700972,0.005498789764575459,0.0,0.0,0.0,-0.001655000000000072,0.0017279973958313642,0.00012218786764650523
ALA 427,R ALA 427,0.0,0.0,0.0,-0.005729999999999977,0.0008983874442577474,6.352558539675047e-05,0.15285500000000002,0.11297435096073802,0.00798849296644868,-0.135575,0.11309343205951435,0.007996913271694269,0.0,0.0,0.0,0.011550000000000036,0.004450561762294852,0.0003147022402208241
LEU 428,R LEU 428,0.0,0.0,0.0,-0.012914999999999975,0.0017227231350393846,0.00012181492108932972,0.38664499999999985,0.09152567385712111,0.006471842463703865,-0.35710000000000014,0.0914152613079448,0.006464035117478799,0.0,0.0,0.0,0.01663000000000002,0.007413710272191718,0.0005242284807219129
GLU 429,R GLU 429,0.0,0.0,0.0,-0.0063500000000000075,0.000753325958665998,5.32681893816584e-05,84.31159499999998,0.8798315980809017,0.062213488930520255,-84.31263500000003,0.8772726154193965,0.06203254153123134,0.0,0.0,0.0,-0.0073899999999980535,0.005786873076197318,0.000409193719404498
LYS 430,R LYS 430,0.0,0.0,0.0,-0.010625000000000027,0.0014263151825596601,0.00010085571376972641,-85.08527,2.2959285391981723,0.16234666391867517,85.14019,2.3108044862996104,0.1633985522258751,0.0,0.0,0.0,0.04429499999999905,0.020774695545301498,0.0014689928097168649
ASP 431,R ASP 431,0.0,0.0,0.0,-0.03242,0.005374346471897581,0.0003800236834724777,93.31815999999992,1.787330896733303,0.12638337973043515,-93.11995500000005,1.7766023958572266,0.1256247601582912,0.0,0.0,0.0,0.16578500000000118,0.03393727707109001,0.002399727875197448
TYR 432,R TYR 432,0.0,0.0,0.0,-0.030184999999999955,0.004101313813889399,0.0002900066809575256,-0.13372499999999993,0.13163779614913032,0.009308197831750244,0.15505999999999998,0.13423891537106528,0.009492124735800732,0.0,0.0,0.0,-0.008849999999999733,0.013496944098572489,0.000954378069739636
GLU 433,R GLU 433,0.0,0.0,0.0,-0.014205000000000006,0.0016318624329274786,0.00011539009922865976,85.31937500000002,1.2575674194139714,0.08892344500668863,-85.30107499999997,1.2523656811757906,0.08855562656847113,0.0,0.0,0.0,0.004095000000004489,0.011082236913187972,0.0007836324872031087
GLU 434,R GLU 434,0.0,0.0,0.0,-0.061740000000000024,0.016207788251331474,0.001146063698055214,90.897555,2.5872793194729993,0.18294827516230736,-90.61588499999992,2.5604838960227476,0.18105355259966358,0.0,0.0,0.0,0.21993000000000307,0.07683322913948132,0.005432929734498708
VAL 435,R VAL 435,0.0,0.0,0.0,-0.11629499999999998,0.017763670088131987,0.0012560811578078764,-0.09076500000000003,0.12217012636074326,0.008638732480809895,0.20250500000000002,0.12365791513283729,0.008743935033781984,0.0,0.0,0.0,-0.004555000000000073,0.021580013322516703,0.0015259373758447598
GLY 436,R GLY 436,0.0,0.0,0.0,-0.016524999999999998,0.002095083530554294,0.00014814477716071944,-0.017795000000000026,0.1691904636053699,0.011963572412745283,0.05678000000000001,0.16967156980472597,0.011997591758348839,0.0,0.0,0.0,0.022459999999999945,0.010616421242584575,0.0007506943452564466
VAL 437,R VAL 437,0.0,0.0,0.0,-0.05212499999999998,0.0064451047314999805,0.0004557377261101139,0.20390499999999995,0.1330807122576373,0.009410227408251102,-0.15528,0.1297259866025307,0.009173012482276467,0.0,0.0,0.0,-0.0034999999999998977,0.021120842786214768,0.0014934691158507436
ASP 438,R ASP 438,0.0,0.0,0.0,-0.09747500000000006,0.015536710559188061,0.0010986113393734514,88.25327999999998,1.611059509019971,0.11391911037230913,-87.959715,1.60751727635359,0.11366863669841529,0.0,0.0,0.0,0.19609000000000165,0.04955090211086043,0.003503777889650022
SER 439,R SER 439,0.0,0.0,0.0,-1.4550449999999995,0.2800367529004033,0.019801588695733674,-2.3341049999999997,1.03897693139694,0.07346676336871666,3.7299549999999986,1.0866138518236377,0.07683520231557285,-0.10491793199999995,0.02636681070428106,0.0018644150647259188,-0.16411293200000002,0.2869368263716515,0.020289497569954178
VAL 440,R VAL 440,0.0,0.0,0.0,-0.17970999999999995,1.2270452990415632,0.08676520517753644,44.45002500000001,4.973081449601933,0.35164996164065526,-50.41634000000002,4.15773355620555,0.29399615919598043,-0.5867844840000004,0.05069454829455803,0.003584645886827091,-6.732809483999997,1.581953774667774,0.11186102415912386
gtp 441,R gtp 441,0.0,0.0,0.0,-0.0027350000000000117,0.00044133320745219347,3.120697037522553e-05,306.5350250000001,1.6383240901212686,0.11584700739060294,-306.50922,1.6364900096070583,0.11571731831371891,0.0,0.0,0.0,0.023070000000008122,0.004062646920422904,0.00028727251869976796
Mg+ 442,R Mg+ 442,0.0,0.0,0.0,-3.4999999999993925e-05,0.0001837797594948592,1.2995191418364773e-05,-152.035835,0.8182429943281005,0.057858516994778564,152.01669,0.8173575924230165,0.05779590962566252,0.0,0.0,0.0,-0.019180000000000065,0.001325745073527563,9.374433316159979e-05
MET 443,R MET 443,0.0,0.0,0.0,-0.00015500000000000903,0.00036190468358397255,2.559052559053988e-05,-65.78045000000002,0.42928994571857787,0.030355383171281128,65.77636499999998,0.42900795071573267,0.030335443113403873,0.0,0.0,0.0,-0.004239999999999782,0.0007631513611303975,5.396295025270479e-05
ARG 444,R ARG 444,0.0,0.0,0.0,-0.000229999999999988,0.00042083250824999434,2.975735203273147e-05,-68.14964500000002,0.32328860013285166,0.022859956143424558,68.14476499999999,0.3231336716864992,0.022849001047923107,0.0,0.0,0.0,-0.005110000000000809,0.0007924014134232983,5.603124128534191e-05
GLU 445,R GLU 445,0.0,0.0,0.0,-0.0001049999999999951,0.00030655342111937233,2.1676600286944356e-05,63.738475,0.3121981572251073,0.02207574340478173,-63.73536999999997,0.31212645370342457,0.02207067320014005,0.0,0.0,0.0,0.0029999999999971295,0.0007071067811834895,4.9999999999783765e-05
ILE 446,R ILE 446,0.0,0.0,0.0,-0.00010999999999998789,0.00031288975694320593,2.2124646889835156e-05,-0.033675000000000024,0.05121366394820824,0.003621352906718706,0.033760000000000005,0.05119054990913846,0.003619718497342021,0.0,0.0,0.0,-2.500000000017266e-05,0.0006887488656977426,4.870189934694165e-05
VAL 447,R VAL 447,0.0,0.0,0.0,-3.9999999999991153e-05,0.0001959591794226109,1.3856406460547953e-05,0.17438499999999985,0.05130854485365969,0.00362806199988369,-0.17437000000000008,0.05124776190235025,0.0036237639961785467,0.0,0.0,0.0,-2.500000000015823e-05,0.0006359048670987951,4.496526437150882e-05
HIE 448,R HIE 448,0.0,0.0,0.0,-3.500000000000281e-05,0.0001837797594949058,1.299519141836807e-05,0.39773,0.04019386893544908,0.002842135728637936,-0.39764499999999997,0.04018095288815282,0.002841222426175005,0.0,0.0,0.0,5.0000000000007815e-05,0.00059791303715504,4.22788363132173e-05
ILE 449,R ILE 449,0.0,0.0,0.0,-4.000000000000004e-05,0.00019595917942265444,1.385640646055103e-05,0.2038200000000002,0.038385512892235386,0.0027142656465423283,-0.20376999999999992,0.03844316714320016,0.002718342417724471,0.0,0.0,0.0,1.000000000000334e-05,0.0006081940479815436,4.3005813560504595e-05
GLN 450,R GLN 450,0.0,0.0,0.0,-1.9999999999997796e-05,0.0001399999999999846,9.899494936610575e-06,0.38490999999999986,0.04020164051378952,0.002842685262212441,-0.3848450000000001,0.04021369138738576,0.002843537387656353,0.0,0.0,0.0,4.4999999999895127e-05,0.0006024740658315995,4.2601349743855446e-05
ALA 451,R ALA 451,0.0,0.0,0.0,-1.0000000000001119e-05,9.949874371067313e-05,7.035623639735931e-06,0.12581999999999993,0.029388902667503644,0.002078109236782324,-0.12579499999999993,0.02944134804997906,0.0020818176853413532,0.0,0.0,0.0,1.499999999994412e-05,0.000514562921322603,3.638509310143725e-05
GLY 452,R GLY 452,0.0,0.0,0.0,-1.0000000000001119e-05,9.949874371067313e-05,7.035623639735931e-06,0.36060999999999993,0.027112873326153236,0.0019171696586374816,-0.3605700000000001,0.027151521136022712,0.0019199024714811532,0.0,0.0,0.0,2.9999999999930083e-05,0.0005823229344615737,4.117644957982282e-05
GLN 453,R GLN 453,0.0,0.0,0.0,-9.999999999998898e-06,9.949874371065103e-05,7.035623639734369e-06,0.2594749999999992,0.1622251810755657,0.011471052561774808,-0.2595050000000001,0.16224919098411547,0.011472750318689929,0.0,0.0,0.0,-4.000000000047521e-05,0.0005902541825343768,4.1737273509378005e-05
CYS 454,R CYS 454,0.0,0.0,0.0,-1.500000000000501e-05,0.00012155245781147278,8.595056718838414e-06,0.3343250000000002,0.0377210733542913,0.0026672826762454563,-0.33433999999999997,0.03773797026868282,0.002668477468520194,0.0,0.0,0.0,-2.9999999999966163e-05,0.0005469003565549907,3.8671695075337466e-05
GLY 455,R GLY 455,0.0,0.0,0.0,-9.999999999998898e-06,9.949874371065103e-05,7.035623639734369e-06,0.21337499999999987,0.02644493098875576,0.0018699390030159468,-0.21333,0.026463391694943085,0.001871244372069002,0.0,0.0,0.0,3.499999999996728e-05,0.0005690123021517266,4.0235245743005464e-05
ASN 456,R ASN 456,0.0,0.0,0.0,-1.000000000000334e-05,9.949874371069522e-05,7.035623639737493e-06,0.41774499999999987,0.0770476474332603,0.005448091397452865,-0.41760500000000006,0.07698927831198295,0.005443964077306154,0.0,0.0,0.0,0.0001300000000008339,0.0005857473858244404,4.141859485787548e-05
GLN 457,R GLN 457,0.0,0.0,0.0,-1.500000000000501e-05,0.00012155245781147276,8.595056718838412e-06,0.21565499999999993,0.23925337191981216,0.01691776817062463,-0.215655,0.2392350224674473,0.016916470668404803,0.0,0.0,0.0,-1.5000000000338077e-05,0.0006362193018132757,4.4987498263393796e-05
ILE 458,R ILE 458,0.0,0.0,0.0,-2.4999999999999466e-05,0.00015612494995995662,1.1039701082909572e-05,0.13647499999999999,0.03646463183689101,0.0025784388445336506,-0.13651500000000003,0.03642292924793379,0.002575490026189182,0.0,0.0,0.0,-6.499999999984852e-05,0.0006330679268452332,4.476466240239736e-05
GLY 459,R GLY 459,0.0,0.0,0.0,0.0,0.0,0.0,0.27379500000000007,0.030665012228922952,0.0021683438092239826,-0.27373,0.030735111842972056,0.0021733006004692507,0.0,0.0,0.0,6.500000000006334e-05,0.0005574719723896531,3.941922119981635e-05
ALA 460,R ALA 460,0.0,0.0,0.0,-2.4999999999990586e-05,0.00015612494995990116,1.103970108290565e-05,0.2629099999999999,0.04228902812787334,0.0029902858559007887,-0.26286000000000004,0.04220474380919717,0.002984326054572428,0.0,0.0,0.0,2.5000000000092724e-05,0.0005952940449895044,4.2093645601204825e-05
LYS 461,R LYS 461,0.0,0.0,0.0,-6.499999999999062e-05,0.0002465258607123854,1.74320107847578e-05,-51.18736999999998,0.3432342248402602,0.024270324791985612,51.186934999999984,0.34327886736036517,0.02427348149485516,0.0,0.0,0.0,-0.0004999999999995453,0.0006244997998400911,4.4158804331657e-05
PHE 462,R PHE 462,0.0,0.0,0.0,-3.500000000001613e-05,0.00018377975949497574,1.2995191418373014e-05,0.112405,0.037484543147809586,0.0026505574649495892,-0.11238999999999999,0.037410665591512744,0.0026453335328460903,0.0,0.0,0.0,-1.9999999999884554e-05,0.0006161168720298527,4.356604182157532e-05
TRP 463,R TRP 463,0.0,0.0,0.0,-8.999999999999453e-05,0.0002861817604250663,2.023610634484683e-05,0.30277,0.050254224698029405,0.003553510306724907,-0.3026799999999999,0.05020067330225804,0.003549723651215713,0.0,0.0,0.0,9.769962616701378e-17,0.0006782329983125047,4.795831523312563e-05
GLU 464,R GLU 464,0.0,0.0,0.0,-2.4999999999999466e-05,0.00015612494995995662,1.1039701082909572e-05,52.04441000000001,0.2694463247055142,0.019052732336506145,-52.043789999999966,0.26941858863423795,0.019050771100097855,0.0,0.0,0.0,0.0005950000000002831,0.0006564868620191492,4.642063118936177e-05
VAL 465,R VAL 465,0.0,0.0,0.0,-3.4999999999993925e-05,0.00018377975949485916,1.2995191418364771e-05,0.12636999999999998,0.04243681302831331,0.0030007358264265965,-0.126315,0.042341419142489754,0.00299399046007164,0.0,0.0,0.0,2.0000000000027496e-05,0.0005996665740226586,4.240283009423267e-05
ILE 466,R ILE 466,0.0,0.0,0.0,-7.000000000000783e-05,0.00025514701644349,1.8041618552670732e-05,0.24557999999999974,0.03451135465321636,0.0024403212903223196,-0.24561,0.03453763020243225,0.0024421792522253158,0.0,0.0,0.0,-0.00010000000000001563,0.0006403124237432795,4.52769256906867e-05
SER 467,R SER 467,0.0,0.0,0.0,-2.5000000000003908e-05,0.00015612494995998437,1.1039701082911535e-05,0.35928,0.07601546947825878,0.005375105394315581,-0.3592000000000003,0.07597611466770238,0.005372322588973907,0.0,0.0,0.0,5.500000000009386e-05,0.0006260790684891459,4.427047548876319e-05
ASP 468,R ASP 468,0.0,0.0,0.0,-3.499999999999615e-05,0.00018377975949487082,1.2995191418365594e-05,55.163605000000004,0.529899649910203,0.0374695635799882,-55.162575,0.5297883392216015,0.03746169272571534,0.0,0.0,0.0,0.00099500000000063,0.0006123520229424342,4.329982678958956e-05
GLU 469,R GLU 469,0.0,0.0,0.0,-4.999999999999727e-05,0.0002179449471770218,1.54110350074216e-05,58.97985000000001,0.3129698348065512,0.022130309249854593,-58.97810500000005,0.31290996143777944,0.022126075563347492,0.0,0.0,0.0,0.0016950000000002774,0.0005310131825103521,3.754830222525197e-05
HID 470,R HID 470,0.0,0.0,0.0,-9.000000000002562e-05,0.00028618176042516515,2.0236106344853822e-05,0.07278500000000004,0.05456160531912515,0.0038580881113577394,-0.07283500000000004,0.05447602936154569,0.0038520369773666426,0.0,0.0,0.0,-0.00014000000000001124,0.0005748043145281587,4.064480286581461e-05
GLY 471,R GLY 471,0.0,0.0,0.0,-2.4999999999995027e-05,0.0001561249499599289,1.1039701082907612e-05,0.025714999999999977,0.07327696619675239,0.005181463970250103,-0.025724999999999984,0.0732955617687729,0.005182778875757678,0.0,0.0,0.0,-3.5000000000030565e-05,0.000569012302151694,4.023524574300315e-05
ILE 472,R ILE 472,0.0,0.0,0.0,-7.500000000000728e-05,0.00026339134382134403,1.862458053219098e-05,-0.07481499999999999,0.041356387354313275,0.0029243381943612496,0.074835,0.041404924525954644,0.0029277702906819725,0.0,0.0,0.0,-5.499999999986294e-05,0.0006648120035015023,4.700930758901271e-05
ASP 473,R ASP 473,0.0,0.0,0.0,-1.4999999999996128e-05,0.00012155245781140079,8.595056718833323e-06,53.314495000000015,0.3376236810033919,0.023873599432666214,-53.31377999999997,0.33754399950643177,0.023867965099982656,0.0,0.0,0.0,0.0007000000000007134,0.0006164414002955647,4.358898943531248e-05
PRO 474,R PRO 474,0.0,0.0,0.0,-2.5000000000003908e-05,0.00015612494995998437,1.1039701082911535e-05,0.08583499999999997,0.057263581576775226,0.004049146684796681,-0.08583999999999996,0.05732612319004321,0.004053569044681495,0.0,0.0,0.0,-2.9999999999881233e-05,0.0005908468498686585,4.177918141848384e-05
THR 475,R THR 475,0.0,0.0,0.0,-5.000000000000005e-06,7.053367989832949e-05,4.9874843358150055e-06,0.034515000000000066,0.09046347204811438,0.006396733453490137,-0.034519999999999974,0.09046606877719404,0.006396917069964251,0.0,0.0,0.0,-9.999999999972254e-06,0.0005999166608788674,4.2420513905423753e-05
GLY 476,R GLY 476,0.0,0.0,0.0,-2.0000000000004457e-05,0.00014000000000003119,9.89949493661387e-06,0.154555,0.07341782464088666,0.005191424166353576,-0.15450499999999992,0.07338412617862274,0.005189041325235338,0.0,0.0,0.0,2.999999999998837e-05,0.0006075360071633285,4.295928304801885e-05
SER 477,R SER 477,0.0,0.0,0.0,-4.499999999999949e-05,0.00020730412441627641,1.4658615214268878e-05,-0.01997500000000003,0.14772888808557394,0.01044600985424579,0.019909999999999973,0.14766449099224907,0.010441456292107918,0.0,0.0,0.0,-0.00011000000000005116,0.0006065476073647864,4.2889392628011594e-05
TYR 478,R TYR 478,0.0,0.0,0.0,-9.49999999999962e-05,0.0002932149382279033,2.0733427116614503e-05,-0.24619999999999986,0.09777300240864044,0.006913595302011829,0.2461350000000001,0.09771467021384221,0.006909470592961498,0.0,0.0,0.0,-0.00015999999999999402,0.0006590902821315812,4.6604720790939585e-05
HIP 479,R HIP 479,0.0,0.0,0.0,-6.000000000000394e-05,0.00023748684174077395,1.6792855623747768e-05,-54.33195999999999,0.35590511151321363,0.025166291780994773,54.330939999999984,0.35584860039265015,0.025162295841338486,0.0,0.0,0.0,-0.0010799999999985487,0.0006273754856532929,4.4362146025564694e-05
GLY 480,R GLY 480,0.0,0.0,0.0,-1.9999999999998907e-05,0.00013999999999999234,9.899494936611124e-06,-0.2251249999999999,0.11202521758514934,0.007921379101835756,0.22501,0.1119634310835463,0.007917010136408826,0.0,0.0,0.0,-0.0001349999999999696,0.0006219123732487997,4.3975845642804545e-05
ASP 481,R ASP 481,0.0,0.0,0.0,-4.9999999999998376e-05,0.00021794494717702662,1.541103500742194e-05,58.55415500000003,0.5161896269500746,0.0365001185594552,-58.55231999999997,0.5160452282551661,0.03648990802981877,0.0,0.0,0.0,0.0017850000000024125,0.0006154469920320306,4.351867415267119e-05
SER 482,R SER 482,0.0,0.0,0.0,-6.49999999999984e-05,0.00024652586071241496,1.743201078475989e-05,-0.15364000000000005,0.09569044048388534,0.006766335936088306,0.15362499999999998,0.09566145710263885,0.006764286501546195,0.0,0.0,0.0,-8.00000000001022e-05,0.0006660330322139983,4.709564735727564e-05
ASP 483,R ASP 483,0.0,0.0,0.0,-9.500000000000563e-05,0.0002932149382279324,2.0733427116616563e-05,64.429765,0.6984636495716703,0.04938883830244325,-64.42604499999999,0.6981469708980733,0.04936644573868749,0.0,0.0,0.0,0.0036250000000013927,0.0006887488656963247,4.870189934684139e-05
LEU 484,R LEU 484,0.0,0.0,0.0,-0.00012999999999999844,0.00033630343441600077,2.378024390118795e-05,0.04105000000000006,0.06126301902453054,0.004331949618820601,-0.041084999999999976,0.06118944169544285,0.004326746915986651,0.0,0.0,0.0,-0.0001649999999999041,0.0006691599210950484,4.731675179045638e-05
GLN 485,R GLN 485,0.0,0.0,0.0,-0.00011999999999998679,0.0003249615361854027,2.2978250586149588e-05,-0.11594999999999998,0.19698778515430765,0.013929139869352965,0.11590499999999994,0.1969074553565711,0.013923459694881879,0.0,0.0,0.0,-0.00016499999999997073,0.0006984089060147613,4.9384967348411586e-05
LEU 486,R LEU 486,0.0,0.0,0.0,-6.999999999999895e-05,0.0002551470164434577,1.804161855266845e-05,0.03846500000000011,0.06168532057953483,0.004361810848145517,-0.03850499999999999,0.06170980452894017,0.004363542124810991,0.0,0.0,0.0,-0.00010999999999993015,0.0006147357155722597,4.346837931187095e-05
GLU 487,R GLU 487,0.0,0.0,0.0,-0.0001549999999999957,0.00036190468358394143,2.559052559053768e-05,67.75337000000002,0.587687751359977,0.04155579942069134,-67.74796,0.5874499454394442,0.04153898400278983,0.0,0.0,0.0,0.005254999999998944,0.0007070891032949683,4.999874998429872e-05
ARG 488,R ARG 488,0.0,0.0,0.0,-0.00019500000000003404,0.0003962007067132198,2.8015620642782022e-05,-67.665345,0.7598524501364167,0.05372968201926732,67.66021499999998,0.7593744127750436,0.053695879673278574,0.0,0.0,0.0,-0.005324999999999704,0.0008362864341812209,5.9134380862385866e-05
ILE 489,R ILE 489,0.0,0.0,0.0,-6.99999999999995e-05,0.0002551470164434597,1.804161855266859e-05,-0.174175,0.044358475796627585,0.0031366179038894706,0.1741650000000001,0.04436133197955119,0.0031368198665208294,0.0,0.0,0.0,-7.999999999984909e-05,0.000673498329619173,4.762352359915298e-05
ASN 490,R ASN 490,0.0,0.0,0.0,-6.499999999999728e-05,0.00024652586071241073,1.743201078475959e-05,-0.4173099999999998,0.41655109398488,0.02945461032673835,0.41723000000000005,0.41642491171878715,0.02944568789313638,0.0,0.0,0.0,-0.00014499999999976866,0.0006434088902094823,4.549587893428358e-05
VAL 491,R VAL 491,0.0,0.0,0.0,-0.00010500000000000842,0.0003065534211194112,2.1676600286947104e-05,-0.2333500000000002,0.04310820687525726,0.003048210540628696,0.23329999999999998,0.04310522010151392,0.0030479993438319174,0.0,0.0,0.0,-0.00015500000000013281,0.0006090771708083018,4.306825977444673e-05
TYR 492,R TYR 492,0.0,0.0,0.0,-5.999999999999783e-05,0.00023748684174074977,1.6792855623746057e-05,-0.10132499999999998,0.04921675908671756,0.0034801504098242618,0.10131500000000003,0.04922098917128742,0.003480449521972696,0.0,0.0,0.0,-7.000000000001921e-05,0.0006364746656386994,4.5005555212656476e-05
TYR 493,R TYR 493,0.0,0.0,0.0,-6.499999999997286e-05,0.00024652586071231803,1.7432010784753036e-05,0.52526,0.0837823513635194,0.005924306879289855,-0.5251100000000004,0.08378411484284823,0.005924431576109045,0.0,0.0,0.0,8.500000000007945e-05,0.0006146340374564503,4.346118958335225e-05
ASN 494,R ASN 494,0.0,0.0,0.0,-2.4999999999990586e-05,0.00015612494995990116,1.103970108290565e-05,0.12505999999999978,0.15124396318531255,0.010694563198186305,-0.12498999999999993,0.15124523099919562,0.010694652846165706,0.0,0.0,0.0,4.499999999943327e-05,0.0006268771809546274,4.432691056241235e-05
GLU 495,R GLU 495,0.0,0.0,0.0,-5.500000000000005e-05,0.00022798026230356016,1.6120638945153522e-05,58.819699999999976,0.7619441843096887,0.053877589961103346,-58.817860000000046,0.7617285345807785,0.053862341222536005,0.0,0.0,0.0,0.0017849999999987175,0.0006991244524416764,4.9435564121484135e-05
ALA 496,R ALA 496,0.0,0.0,0.0,-9.999999999999454e-06,9.949874371065656e-05,7.03562363973476e-06,0.3355449999999999,0.05181079014066494,0.0036635761047097296,-0.33550999999999986,0.051767266684653854,0.003660498531621118,0.0,0.0,0.0,2.4999999999955058e-05,0.0005332682251925527,3.770775782249689e-05
ALA 497,R ALA 497,0.0,0.0,0.0,-1.5000000000000014e-05,0.0001215524578114323,8.59505671883555e-06,-0.03621999999999999,0.07858086026507981,0.005556505916491045,0.03619999999999999,0.07853814359914546,0.005553485392075859,0.0,0.0,0.0,-3.4999999999913986e-05,0.0005863232896619833,4.1459317408759274e-05
GLY 498,R GLY 498,0.0,0.0,0.0,-1.000000000000001e-05,9.949874371066208e-05,7.03562363973515e-06,-0.11738500000000006,0.06399372449701601,0.004525039654522371,0.1173200000000001,0.06397888401652527,0.004523990274083263,0.0,0.0,0.0,-7.49999999999451e-05,0.0005994789404141,4.2389562394533636e-05
ASN 499,R ASN 499,0.0,0.0,0.0,-4.000000000000004e-05,0.00019595917942265444,1.385640646055103e-05,-0.12393000000000029,0.2867285739161693,0.020274771897607152,0.12395499999999998,0.2866787801268173,0.020271250944995975,0.0,0.0,0.0,-1.5000000000178204e-05,0.0005956299186576481,4.2117395456041465e-05
LYS 500,R LYS 500,0.0,0.0,0.0,-3.000000000000669e-05,0.00017058722109235784,1.2062338081817508e-05,-52.270345000000006,0.2944987198194677,0.02082420418351027,52.26984000000002,0.2944261272337533,0.020819071112548018,0.0,0.0,0.0,-0.0005349999999988597,0.0005989782967679179,4.23541615428163e-05
TYR 501,R TYR 501,0.0,0.0,0.0,-7.500000000000951e-05,0.00026339134382135184,1.8624580532191532e-05,-0.44353000000000004,0.11728921135381437,0.008293599670830433,0.44342499999999985,0.11731830366571191,0.008295656807932749,0.0,0.0,0.0,-0.000179999999999923,0.0006225752966509803,4.402272140611346e-05
VAL 502,R VAL 502,0.0,0.0,0.0,-2.9999999999998917e-05,0.00017058722109231366,1.2062338081814384e-05,0.36360499999999973,0.027479974072043858,0.0019431276013172714,-0.3635649999999998,0.02741597663772203,0.001938602299338521,0.0,0.0,0.0,9.999999999886766e-06,0.0006081940479814797,4.3005813560500075e-05
PRO 503,R PRO 503,0.0,0.0,0.0,-2.4999999999999466e-05,0.00015612494995995662,1.1039701082909572e-05,-0.19621999999999987,0.05315742281187126,0.003758797414067464,0.19615999999999992,0.053191864039531536,0.003761232776630561,0.0,0.0,0.0,-8.49999999998996e-05,0.0006146340374563921,4.346118958334813e-05
ARG 504,R ARG 504,0.0,0.0,0.0,-4.0000000000004476e-05,0.00019595917942267618,1.3856406460552569e-05,-59.79914500000002,0.24782452254007473,0.01752384004324052,59.79710499999998,0.24777482514432558,0.017520325906686368,0.0,0.0,0.0,-0.0020799999999981367,0.0006193545026886629,4.379497688095753e-05
ALA 505,R ALA 505,0.0,0.0,0.0,-2.0000000000002238e-05,0.00014000000000001568,9.899494936612774e-06,-0.03256499999999999,0.04127815130308044,0.00291880607012525,0.032604999999999995,0.041251533001817,0.0029169238719925455,0.0,0.0,0.0,1.999999999999582e-05,0.000565331761004073,3.997499218261126e-05
ILE 506,R ILE 506,0.0,0.0,0.0,-2.5000000000003908e-05,0.00015612494995998437,1.1039701082911535e-05,0.14387499999999998,0.029798814993217525,0.0021070944153027474,-0.143865,0.02977325603624844,0.002105287124123458,0.0,0.0,0.0,-1.5000000000018332e-05,0.0005956299186573687,4.2117395456021706e-05
LEU 507,R LEU 507,0.0,0.0,0.0,-2.0000000000002238e-05,0.00014000000000001568,9.899494936612774e-06,0.018055000000000074,0.039716142498988985,0.0028083553683606343,-0.018070000000000003,0.039744120319866176,0.002810333699047143,0.0,0.0,0.0,-3.499999999994064e-05,0.0005601562282076327,3.960902674894963e-05
VAL 508,R VAL 508,0.0,0.0,0.0,-4.0000000000003364e-05,0.00019595917942267073,1.3856406460552183e-05,0.11785999999999999,0.03188809182124269,0.002254828596589999,-0.1178400000000001,0.031917148995484854,0.002256883249084874,0.0,0.0,0.0,-1.9999999999981143e-05,0.000582752091373115,4.1206795556057214e-05
ASP 509,R ASP 509,0.0,0.0,0.0,-9.999999999998898e-06,9.949874371065103e-05,7.035623639734369e-06,48.64679000000002,0.19835232768954886,0.01402562759734162,-48.646494999999994,0.19830027730222594,0.014021947079157677,0.0,0.0,0.0,0.00028499999999922923,0.0005863232896623835,4.145931740878757e-05
LEU 510,R LEU 510,0.0,0.0,0.0,-4.999999999997229e-06,7.053367989829033e-05,4.9874843358122365e-06,-0.14169500000000018,0.026967053509792553,0.00190685864053948,0.14167500000000005,0.027007394820677866,0.001909711201988376,0.0,0.0,0.0,-2.500000000021263e-05,0.0005868347297154397,4.149548168175622e-05
GLU 511,R GLU 511,0.0,0.0,0.0,-4.000000000000225e-05,0.0001959591794226653,1.38564064605518e-05,46.137775000000026,0.1655994395279195,0.011709648665088349,-46.13758500000003,0.16556162832079305,0.011706975008991951,0.0,0.0,0.0,0.0001499999999985846,0.0005634713834769419,3.984344362611111e-05
PRO 512,R PRO 512,0.0,0.0,0.0,-1.5000000000000568e-05,0.00012155245781143678,8.595056718835867e-06,0.20303499999999988,0.03792563480022512,0.0026817473548043694,-0.20307500000000014,0.03790091522641546,0.0026799994169774844,0.0,0.0,0.0,-5.5000000000049455e-05,0.0006016435821980603,4.254262568296144e-05
GLY 513,R GLY 513,0.0,0.0,0.0,-1.000000000000001e-05,9.949874371066208e-05,7.03562363973515e-06,0.09278999999999986,0.027857959365323273,0.0019698551977239374,-0.092785,0.027874339005615825,0.0019710134131963636,0.0,0.0,0.0,-5.000000000130455e-06,0.0006284703652521679,4.443956570445943e-05
THR 514,R THR 514,0.0,0.0,0.0,0.0,0.0,0.0,-0.11320499999999982,0.041386869596527535,0.002926493614378797,0.11321000000000005,0.04135028294945496,0.0029239065477542074,0.0,0.0,0.0,5.000000000128235e-06,0.0006123520229410681,4.3299826789492955e-05
MET 515,R MET 515,0.0,0.0,0.0,-1.5000000000000568e-05,0.0001215524578114368,8.595056718835869e-06,0.2470999999999998,0.06260455255011532,0.004426810364133611,-0.24710500000000002,0.06250131178623364,0.004419510139710049,0.0,0.0,0.0,-1.999999999994645e-05,0.000582752091373298,4.120679555607016e-05
ASP 516,R ASP 516,0.0,0.0,0.0,-5.000000000000005e-06,7.053367989832949e-05,4.9874843358150055e-06,46.671765000000015,0.2900648544275622,0.020510682554961798,-46.671555,0.2900849650978899,0.02051210459409809,0.0,0.0,0.0,0.00020500000000069462,0.0005941169918445117,4.2010415375140695e-05
SER 517,R SER 517,0.0,0.0,0.0,-4.999999999999449e-06,7.053367989832165e-05,4.9874843358144515e-06,-0.004649999999999976,0.10670800110582146,0.0075453951188787964,0.004669999999999988,0.10671335951979025,0.00754577401596417,0.0,0.0,0.0,1.5000000000037761e-05,0.0005520643078482541,3.9036841573055815e-05
VAL 518,R VAL 518,0.0,0.0,0.0,-9.999999999994458e-06,9.949874371060685e-05,7.035623639731245e-06,0.03770499999999993,0.045356454612326055,0.003207185662695561,-0.0377,0.045291169117168975,0.003202569281061692,0.0,0.0,0.0,-5.000000000010274e-06,0.0005873457244246714,4.153161446416103e-05
ARG 519,R ARG 519,0.0,0.0,0.0,-2.4999999999999466e-05,0.00015612494995995662,1.1039701082909572e-05,-48.333490000000005,0.47718493259843264,0.033742070172039736,48.33321000000001,0.477137051483483,0.03373868446593257,0.0,0.0,0.0,-0.00030499999999818785,0.000618041260758731,4.3702116653558194e-05
SER 520,R SER 520,0.0,0.0,0.0,-2.4999999999999466e-05,0.00015612494995995662,1.1039701082909572e-05,-0.006554999999999973,0.11029200775668198,0.007798822659542912,0.006599999999999997,0.11031858410984072,0.007800701891496687,0.0,0.0,0.0,2.0000000000029993e-05,0.0006161168720299018,4.356604182157879e-05
GLY 521,R GLY 521,0.0,0.0,0.0,0.0,0.0,0.0,-0.018320000000000006,0.06061029285525684,0.004285794908765466,0.018329999999999996,0.06062830279663124,0.004287068403932928,0.0,0.0,0.0,9.9999999999012e-06,0.0005915234568469342,4.182702475673753e-05
PRO 522,R PRO 522,0.0,0.0,0.0,-2.4999999999998358e-05,0.0001561249499599497,1.1039701082909084e-05,0.040414999999999986,0.04778684730132343,0.0033790403778291866,-0.040465,0.047846826174784085,0.0033832815246443823,0.0,0.0,0.0,-7.500000000009166e-05,0.0006475916923493858,4.579164771003231e-05
PHE 523,R PHE 523,0.0,0.0,0.0,-2.9999999999998917e-05,0.00017058722109231366,1.2062338081814384e-05,0.15589999999999996,0.028776031693059964,0.002034772714580171,-0.15589999999999996,0.028773425239272333,0.0020345884104653626,0.0,0.0,0.0,-3.0000000000312e-05,0.0006626462102812062,4.685616288174078e-05
GLY 524,R GLY 524,0.0,0.0,0.0,-1.5000000000000568e-05,0.00012155245781143678,8.595056718835867e-06,0.15022499999999994,0.06550552934676593,0.004631940400631258,-0.15020999999999993,0.06556383073006042,0.0046360629309792675,0.0,0.0,0.0,-2.248201624865942e-17,0.0005744562646537126,4.062019202317342e-05
GLN 525,R GLN 525,0.0,0.0,0.0,-2.5000000000001133e-05,0.00015612494995996702,1.1039701082910309e-05,0.10022999999999964,0.21334597980744877,0.015085838906073526,-0.10021499999999989,0.21326713008572137,0.015080263388780714,0.0,0.0,0.0,-1.0000000000403019e-05,0.0005830094338856065,4.1224992419624246e-05
ILE 526,R ILE 526,0.0,0.0,0.0,-2.0000000000004457e-05,0.00014000000000003119,9.89949493661387e-06,0.14298000000000002,0.03387889608591154,0.002395599716146243,-0.14293499999999998,0.03395115277866146,0.0024007090358892013,0.0,0.0,0.0,2.4999999999986144e-05,0.0006199798383818053,4.3839194791871426e-05
PHE 527,R PHE 527,0.0,0.0,0.0,-3.0000000000005578e-05,0.00017058722109235152,1.206233808181706e-05,-0.24496500000000002,0.03860432326825628,0.0027297378766101637,0.24491000000000004,0.0386825787661579,0.0027352713759333006,0.0,0.0,0.0,-8.500000000008612e-05,0.0006385726270360492,4.515390348572984e-05
ARG 528,R ARG 528,0.0,0.0,0.0,-4.499999999999949e-05,0.00020730412441627644,1.465861521426888e-05,-54.67593,0.34223438620277874,0.024199625523920066,54.67496499999999,0.3421573523626784,0.024194178408848487,0.0,0.0,0.0,-0.001010000000003828,0.0006081940479833848,4.300581356063479e-05
PRO 529,R PRO 529,0.0,0.0,0.0,-1.4999999999999458e-05,0.0001215524578114278,8.595056718835232e-06,-0.04240000000000002,0.04151108285747316,0.0029352768182915917,0.04238999999999998,0.041493347659594906,0.002934022750423052,0.0,0.0,0.0,-2.500000000001723e-05,0.0006199798383819759,4.3839194791883495e-05
ASP 530,R ASP 530,0.0,0.0,0.0,-1.9999999999998907e-05,0.00013999999999999234,9.899494936611124e-06,51.15511500000002,0.33132393782007363,0.023428140320200408,-51.154615000000014,0.3312539158613568,0.023423189020016343,0.0,0.0,0.0,0.00047999999999717604,0.0006079473661411203,4.29883705202887e-05
ASN 531,R ASN 531,0.0,0.0,0.0,-1.9999999999997796e-05,0.0001399999999999846,9.899494936610575e-06,-0.1618049999999998,0.05250616130512674,0.003712746271292982,0.16180000000000003,0.05251295078359236,0.0037132263599193582,0.0,0.0,0.0,-2.499999999876934e-05,0.0006199798383815535,4.3839194791853625e-05
PHE 532,R PHE 532,0.0,0.0,0.0,-1.9999999999993358e-05,0.0001399999999999535,9.899494936608376e-06,-0.022150000000000013,0.06697452874040993,0.004735814343911718,0.022169999999999992,0.06705528390813062,0.004741524596582834,0.0,0.0,0.0,-1.0658141036401502e-16,0.0006480740698409889,4.582575694957274e-05
VAL 533,R VAL 533,0.0,0.0,0.0,-2.5000000000002244e-05,0.00015612494995997396,1.1039701082910798e-05,0.03006000000000009,0.039341026931182174,0.0027818306921881504,-0.030045000000000016,0.03927216539739053,0.0027769614464374526,0.0,0.0,0.0,-9.999999999903419e-06,0.0005743692192309989,4.061403698230621e-05
PHE 534,R PHE 534,0.0,0.0,0.0,-2.000000000000002e-05,0.00014000000000000012,9.899494936611673e-06,0.05328999999999997,0.03973091869061176,0.002809400202890292,-0.05327000000000002,0.03976929845999294,0.0028121140624092727,0.0,0.0,0.0,-6.217248937900877e-17,0.0005567764362828213,3.937003937004626e-05
GLY 535,R GLY 535,0.0,0.0,0.0,-5.00000000000167e-06,7.053367989835297e-05,4.987484335816666e-06,0.00888999999999998,0.03173527847679925,0.002244023061378824,-0.008819999999999996,0.03174614307282068,0.0022447913043309843,0.0,0.0,0.0,6.499999999998118e-05,0.0005751304199918481,4.066786200429029e-05
GLN 536,R GLN 536,0.0,0.0,0.0,-9.999999999999454e-06,9.949874371065656e-05,7.03562363973476e-06,-0.21337500000000034,0.1747649403484578,0.012357747443405698,0.21334499999999992,0.1747209088088774,0.012354633943383358,0.0,0.0,0.0,-4.0000000000155464e-05,0.0005986651818826561,4.23320209769504e-05
SER 537,R SER 537,0.0,0.0,0.0,-5.00000000000167e-06,7.053367989835297e-05,4.987484335816666e-06,0.09520499999999994,0.08196519368000056,0.005795814427239714,-0.095175,0.08198374457781255,0.00579712617380371,0.0,0.0,0.0,2.4999999999979483e-05,0.0006036348233825925,4.2683427697417505e-05
GLY 538,R GLY 538,0.0,0.0,0.0,-9.999999999998898e-06,9.949874371065103e-05,7.035623639734369e-06,-0.22048,0.03642882924278536,0.002575907218826033,0.22047999999999998,0.03640905931221024,0.0025745092736287074,0.0,0.0,0.0,-1.0000000000004727e-05,0.0005566866263886243,3.9363688851525825e-05
ALA 539,R ALA 539,0.0,0.0,0.0,-4.999999999999449e-06,7.053367989832165e-05,4.9874843358144515e-06,-0.12865500000000002,0.040992023309419395,0.0028985737656647475,0.12868000000000002,0.041042022367324925,0.0029021092329545414,0.0,0.0,0.0,2.0000000000037003e-05,0.0006079473661428427,4.298837052041049e-05
GLY 540,R GLY 540,0.0,0.0,0.0,0.0,0.0,0.0,-0.07026499999999991,0.03483510836785203,0.0024632141350276414,0.07028000000000004,0.034816254824435004,0.002461880988187684,0.0,0.0,0.0,1.5000000000069403e-05,0.0005520643078482592,3.903684157305618e-05
ASN 541,R ASN 541,0.0,0.0,0.0,-9.999999999996679e-06,9.949874371062894e-05,7.035623639732807e-06,-0.2124500000000009,0.0525435771526838,0.003715391971246126,0.21246500000000018,0.052581924413242304,0.0037181035320442107,0.0,0.0,0.0,4.99999999895806e-06,0.0005787702480257594,4.0925236712803444e-05
ASN 542,R ASN 542,0.0,0.0,0.0,-1.4999999999996128e-05,0.00012155245781140079,8.595056718833323e-06,0.4378299999999998,0.03648603979606366,0.002579952615843885,-0.43781500000000023,0.036519594398074486,0.0025823252845060722,0.0,0.0,0.0,-6.039613253960852e-16,0.0006403124237439567,4.527692569073459e-05
TRP 543,R TRP 543,0.0,0.0,0.0,-2.000000000000668e-05,0.00014000000000004677,9.899494936614971e-06,-0.08578999999999998,0.03782202929510806,0.0026744213392807165,0.08575,0.037810547470249645,0.002673609451658938,0.0,0.0,0.0,-6.000000000002004e-05,0.0005444263035525688,3.849675310983471e-05
ALA 544,R ALA 544,0.0,0.0,0.0,-1.000000000000334e-05,9.949874371069522e-05,7.035623639737493e-06,0.18650999999999993,0.034934365601797,0.0024702326813480723,-0.18644999999999992,0.034926172134947954,0.0024696533157510334,0.0,0.0,0.0,5.000000000010329e-05,0.0005634713834790384,3.984344362625936e-05
LYS 545,R LYS 545,0.0,0.0,0.0,-9.999999999998898e-06,9.949874371065103e-05,7.035623639734369e-06,-45.601824999999984,0.2598968918180385,0.018377485461384156,45.601659999999995,0.2597709460263966,0.018368579749050967,0.0,0.0,0.0,-0.00017500000000154615,0.0005868347297137487,4.149548168163664e-05
GLY 546,R GLY 546,0.0,0.0,0.0,-9.999999999998898e-06,9.949874371065103e-05,7.035623639734369e-06,0.10087499999999999,0.0531843903321264,0.0037607043057118835,-0.10091000000000001,0.05318770440618766,0.003760938646136091,0.0,0.0,0.0,-4.499999999998394e-05,0.0005941169918459148,4.2010415375239907e-05
HID 547,R HID 547,0.0,0.0,0.0,-2.9999999999992255e-05,0.00017058722109227577,1.2062338081811704e-05,0.22240000000000001,0.07509753657744042,0.005310197736431291,-0.2224550000000001,0.07509046527356165,0.00530969771973884,0.0,0.0,0.0,-8.500000000004171e-05,0.0005981429595006245,4.22950942781882e-05
TYR 548,R TYR 548,0.0,0.0,0.0,-1.5000000000002789e-05,0.00012155245781145478,8.59505671883714e-06,0.12342500000000008,0.10798506551833906,0.007635697209489117,-0.12342999999999982,0.10799946805424586,0.007636715622569715,0.0,0.0,0.0,-1.9999999999886774e-05,0.0005827520913734307,4.120679555607954e-05
THR 549,R THR 549,0.0,0.0,0.0,-5.000000000000005e-06,7.053367989832949e-05,4.9874843358150055e-06,0.19173,0.13058019413372038,0.009233414076060951,-0.19173000000000012,0.13058792861516694,0.009233960986488933,0.0,0.0,0.0,-4.99999999995282e-06,0.0005522454164589186,3.904964788572903e-05
GLU 550,R GLU 550,0.0,0.0,0.0,-1.5000000000002789e-05,0.00012155245781145478,8.59505671883714e-06,46.646829999999994,0.18979012382263907,0.01342018835572226,-46.646640000000005,0.18972416925242308,0.013415524663337263,0.0,0.0,0.0,0.00017499999999927242,0.0006118619125240478,4.326517074955243e-05
GLY 551,R GLY 551,0.0,0.0,0.0,-1.0000000000001119e-05,9.949874371067313e-05,7.035623639735931e-06,0.09376999999999999,0.04631810769018974,0.0032751848039461943,-0.09377999999999996,0.04635516799667558,0.0032778053633490925,0.0,0.0,0.0,-1.999999999997837e-05,0.0006321392251712322,4.469899327725882e-05
ALA 552,R ALA 552,0.0,0.0,0.0,-4.999999999999449e-06,7.053367989832165e-05,4.9874843358144515e-06,0.17382500000000006,0.054814271636135,0.0038759543179712488,-0.17378000000000005,0.05486639773121593,0.003879640189502099,0.0,0.0,0.0,4.0000000000064425e-05,0.0005902541825348747,4.1737273509413215e-05
GLU 553,R GLU 553,0.0,0.0,0.0,-1.0000000000001119e-05,9.949874371067313e-05,7.035623639735931e-06,48.12651499999997,0.47332987416604855,0.03346947637609882,-48.126259999999995,0.47333862339848964,0.03347009504025774,0.0,0.0,0.0,0.00024499999999960664,0.000578770248028376,4.092523671298847e-05
LEU 554,R LEU 554,0.0,0.0,0.0,-4.0000000000003364e-05,0.00019595917942267073,1.3856406460552183e-05,0.12295999999999985,0.033989827890120596,0.002403443779246791,-0.12287999999999999,0.03398434345400848,0.002403055971050205,0.0,0.0,0.0,3.999999999983239e-05,0.0005083306010856063,3.59444015112266e-05
VAL 555,R VAL 555,0.0,0.0,0.0,-2.4999999999999466e-05,0.00015612494995995662,1.1039701082909572e-05,0.20678999999999992,0.030110727324327066,0.0021291499477490736,-0.2067799999999999,0.030039167764770457,0.0021240899227669536,0.0,0.0,0.0,-1.5000000000078285e-05,0.0005871754422660075,4.15195736972504e-05
ASP 556,R ASP 556,0.0,0.0,0.0,-2.499999999999558e-05,0.00015612494995993236,1.1039701082907857e-05,50.892410000000034,0.2803008417686088,0.019820262598688073,-50.89199500000004,0.28026586480005117,0.019817789353522828,0.0,0.0,0.0,0.0003899999999991621,0.0005898304841185143,4.170731350707457e-05
SER 557,R SER 557,0.0,0.0,0.0,-2.000000000000002e-05,0.00014000000000000012,9.899494936611673e-06,0.288415,0.14389111430175244,0.010174638267525776,-0.2884250000000001,0.14386568171388195,0.010172839911991142,0.0,0.0,0.0,-3.000000000007774e-05,0.0006237788069499772,4.410782243547832e-05
VAL 558,R VAL 558,0.0,0.0,0.0,-9.999999999994458e-06,9.949874371060685e-05,7.035623639731245e-06,0.21845000000000034,0.03852242853196013,0.002723947044272315,-0.21838000000000005,0.0385442031958113,0.0027254867455190363,0.0,0.0,0.0,6.0000000000300786e-05,0.0005624944444169603,3.977436360269922e-05
LEU 559,R LEU 559,0.0,0.0,0.0,-3.4999999999998364e-05,0.00018377975949488248,1.299519141836642e-05,0.2971649999999999,0.026136139252002876,0.0018481041299127133,-0.2970699999999999,0.02610277954548354,0.0018457452424428917,0.0,0.0,0.0,6.0000000000028916e-05,0.0005624944444168805,3.9774363602693577e-05
ASP 560,R ASP 560,0.0,0.0,0.0,-3.000000000000336e-05,0.0001705872210923389,1.2062338081816168e-05,53.614559999999976,0.3127934404714486,0.022117836286803198,-53.613829999999965,0.3127539625716046,0.022115044777734526,0.0,0.0,0.0,0.0006999999999996475,0.0006244997998385433,4.415880433154755e-05
VAL 561,R VAL 561,0.0,0.0,0.0,-1.4999999999996128e-05,0.00012155245781140079,8.595056718833323e-06,0.3340199999999999,0.030169845872992044,0.002133330260414565,-0.3339999999999998,0.03018261088772898,0.002134232883262808,0.0,0.0,0.0,5.00000000003123e-06,0.0005700657856773739,4.030973827749081e-05
VAL 562,R VAL 562,0.0,0.0,0.0,-2.500000000000835e-05,0.0001561249499600121,1.1039701082913495e-05,0.3272450000000001,0.028173657465795303,0.001992178424489086,-0.327215,0.0281671577373361,0.0019917188242821486,0.0,0.0,0.0,5.0000000000673116e-06,0.0005787702480259719,4.0925236712818474e-05
ARG 563,R ARG 563,0.0,0.0,0.0,-3.0000000000001136e-05,0.00017058722109232626,1.2062338081815275e-05,-54.920234999999956,0.2792382849466712,0.019745128485269263,54.91939999999997,0.2791396066515705,0.0197381508761071,0.0,0.0,0.0,-0.0008650000000018565,0.0005628276823356005,3.979792708190111e-05
LYS 564,R LYS 564,0.0,0.0,0.0,-3.499999999999725e-05,0.00018377975949487665,1.2995191418366006e-05,-54.22535499999999,0.4964829996856552,0.03510664958215653,54.22454499999998,0.49636986006149314,0.03509864940260994,0.0,0.0,0.0,-0.0008450000000003399,0.0006172317231005209,4.3644873696783565e-05
GLU 565,R GLU 565,0.0,0.0,0.0,-4.499999999999283e-05,0.00020730412441624576,1.4658615214266711e-05,56.51116500000005,0.2435113709263841,0.017218854167807888,-56.509835,0.24347432672340755,0.017216234747095053,0.0,0.0,0.0,0.0012849999999994565,0.0005947898788643879,4.205799567261338e-05
SER 566,R SER 566,0.0,0.0,0.0,-5.5000000000000605e-05,0.00022798026230356244,1.6120638945153684e-05,0.5832950000000002,0.044882490739702775,0.0031736713558586254,-0.5831650000000002,0.04486443775419097,0.0031723948170110194,0.0,0.0,0.0,7.500000000010721e-05,0.0005994789404140428,4.238956239452959e-05
GLU 567,R GLU 567,0.0,0.0,0.0,-7.49999999999973e-05,0.000263391343821309,1.8624580532188507e-05,59.82573500000008,0.8557799686616843,0.060512781904428804,-59.82378999999998,0.8555517260220379,0.06049664271260382,0.0,0.0,0.0,0.0018699999999957128,0.0006504613747147275,4.599456489607077e-05
SER 568,R SER 568,0.0,0.0,0.0,-1.5000000000000568e-05,0.00012155245781143678,8.595056718835867e-06,0.19271000000000016,0.16131080527974545,0.011406396429197073,-0.19266999999999995,0.1613369179698187,0.011408242875219654,0.0,0.0,0.0,2.5000000000019452e-05,0.0006437196594792878,4.551785364008996e-05
CYS 569,R CYS 569,0.0,0.0,0.0,-5.9999999999993395e-05,0.0002374868417407322,1.6792855623744817e-05,-0.11382000000000002,0.07326034124954646,0.005180288408959485,0.11368999999999999,0.07331012140216384,0.0051838083973079095,0.0,0.0,0.0,-0.00018999999999993021,0.0006355312738174264,4.493884733724267e-05
ASP 570,R ASP 570,0.0,0.0,0.0,-8.00000000000023e-05,0.00027129319932501855,1.918332609325143e-05,63.86795499999998,0.8464704501491944,0.05985449953745248,-63.86454999999997,0.8461841983288457,0.059834258477122926,0.0,0.0,0.0,0.0033250000000029445,0.0006851094803041704,4.844455593782703e-05
CYM 571,R CYM 571,0.0,0.0,0.0,-9.000000000000063e-05,0.00028618176042508574,2.0236106344848205e-05,66.933935,0.3431196741297589,0.024262224833567093,-66.929405,0.3428849675549687,0.02424562857250477,0.0,0.0,0.0,0.00444000000000031,0.000652993108692121,4.6173585522428306e-05
LEU 572,R LEU 572,0.0,0.0,0.0,-0.00011000000000000121,0.0003128897569432438,2.2124646889837833e-05,0.42949000000000004,0.060159620178324505,0.004253927538170031,-0.42932000000000026,0.0601482136060565,0.004253120971709951,0.0,0.0,0.0,6.000000000011774e-05,0.0006452906321960671,4.5628938186199326e-05
GLN 573,R GLN 573,0.0,0.0,0.0,-0.000145000000000004,0.00035210083782917485,2.489728900904744e-05,0.5016599999999992,0.12077894849683096,0.008540361350668994,-0.501545,0.12068292329488849,0.008533571343523162,0.0,0.0,0.0,-3.0000000000676153e-05,0.000662646210281203,4.685616288174055e-05
GLY 574,R GLY 574,0.0,0.0,0.0,-2.4999999999999466e-05,0.00015612494995995662,1.1039701082909572e-05,0.02216000000000001,0.0359597608445885,0.0025427390743055014,-0.022194999999999996,0.03593768182562696,0.0025411778519025367,0.0,0.0,0.0,-6.000000000003447e-05,0.0005713142742833899,4.039801975344562e-05
PHE 575,R PHE 575,0.0,0.0,0.0,-9.999999999997566e-05,0.00029999999999992695,2.121320343559126e-05,0.33690500000000007,0.051293040219896925,0.0036269656567163434,-0.3368099999999998,0.05127088745087393,0.0036253992193965214,0.0,0.0,0.0,-5.000000000023874e-06,0.0006745183466741234,4.7695649696801116e-05
GLN 576,R GLN 576,0.0,0.0,0.0,-3.999999999999559e-05,0.00019595917942263265,1.385640646054949e-05,0.48955499999999996,0.0830475585131794,0.0058723491785655745,-0.4894650000000001,0.08303727340778845,0.0058716219117888584,0.0,0.0,0.0,4.999999999977689e-05,0.0005809475019303182,4.107919181283129e-05
LEU 577,R LEU 577,0.0,0.0,0.0,-4.499999999999949e-05,0.00020730412441627641,1.4658615214268878e-05,0.2946800000000002,0.027799776977521642,0.0019657410816279215,-0.29463500000000004,0.02774458100242184,0.0019618381367991944,0.0,0.0,0.0,3.9968028886505634e-17,0.0006782329983126352,4.795831523313486e-05
THR 578,R THR 578,0.0,0.0,0.0,-3.4999999999998364e-05,0.00018377975949488248,1.299519141836642e-05,-0.2145249999999999,0.039403164530275814,0.002786224483956727,0.21448499999999993,0.039359494089736706,0.0027831365174924663,0.0,0.0,0.0,-7.499999999988294e-05,0.0005739120141627878,4.0581707701893713e-05
HID 579,R HID 579,0.0,0.0,0.0,-3.000000000001002e-05,0.00017058722109237679,1.2062338081818848e-05,0.62068,0.03607280970481629,0.0025507328358727504,-0.6206250000000001,0.036115846591208485,0.0025537760032936577,0.0,0.0,0.0,2.4999999999921752e-05,0.000595294044989131,4.2093645601178425e-05
SER 580,R SER 580,0.0,0.0,0.0,-2.4999999999999466e-05,0.00015612494995995662,1.1039701082909572e-05,0.438015,0.058192480399104164,0.00411482975042718,-0.43791500000000005,0.0581757490282681,0.004113646663849508,0.0,0.0,0.0,7.500000000005613e-05,0.0006239991987175587,4.412340648681577e-05
LEU 581,R LEU 581,0.0,0.0,0.0,-1.500000000000501e-05,0.00012155245781147276,8.595056718838412e-06,-0.06563000000000009,0.031850323389253,0.0022521579651525294,0.06562500000000003,0.031855052581968794,0.0022524923695764172,0.0,0.0,0.0,-2.000000000003832e-05,0.000607947366142857,4.298837052041151e-05
GLY 582,R GLY 582,0.0,0.0,0.0,-1.000000000000334e-05,9.949874371069522e-05,7.035623639737493e-06,-0.1643650000000001,0.02660172503804901,0.0018810260165664425,0.16437,0.02657184788455621,0.0018789133827827112,0.0,0.0,0.0,-5.0000000000360866e-06,0.000604131608178232,4.2718555687196215e-05
GLY 583,R GLY 583,0.0,0.0,0.0,-1.0000000000001119e-05,9.949874371067313e-05,7.035623639735931e-06,0.22583500000000015,0.03921858966102607,0.002773173069788416,-0.22582500000000003,0.039220076172796825,0.002773278182043757,0.0,0.0,0.0,4.440892098500626e-18,0.0005916079783101068,4.1833001326714045e-05
GLY 584,R GLY 584,0.0,0.0,0.0,-5.00000000000167e-06,7.053367989835297e-05,4.987484335816666e-06,0.26428499999999994,0.037177866735465234,0.0026288721678697237,-0.2642049999999999,0.03714018006149235,0.0026262073175970643,0.0,0.0,0.0,7.49999999999229e-05,0.0005739120141623453,4.058170770186243e-05
THR 585,R THR 585,0.0,0.0,0.0,0.0,0.0,0.0,0.12520000000000064,0.029157160355562674,0.0020617225807561933,-0.125185,0.029132812686041874,0.0020600009405337687,0.0,0.0,0.0,1.5000000000746638e-05,0.0005698903403288345,4.029733241792283e-05
GLY 586,R GLY 586,0.0,0.0,0.0,-1.000000000000334e-05,9.949874371069522e-05,7.035623639737493e-06,0.2340749999999999,0.02880832128049119,0.0020370559332036045,-0.23409,0.028815306696269062,0.0020375498766901983,0.0,0.0,0.0,-2.5000000000083288e-05,0.0006118619125259879,4.326517074968962e-05
SER 587,R SER 587,0.0,0.0,0.0,-1.000000000000334e-05,9.949874371069522e-05,7.035623639737493e-06,0.24451500000000004,0.04416921750495533,0.0031232353217457475,-0.24448000000000003,0.04415970561496065,0.0031225627295540337,0.0,0.0,0.0,2.5000000000137136e-05,0.0005782516753110068,4.0888568084489455e-05
GLY 588,R GLY 588,0.0,0.0,0.0,-9.999999999996679e-06,9.949874371062894e-05,7.035623639732807e-06,0.36467999999999984,0.036809341205732,0.0026028134777582508,-0.3646600000000003,0.036775595168530996,0.00260042727258395,0.0,0.0,0.0,9.999999999917852e-06,0.0005566866263885376,3.93636888515197e-05
MET 589,R MET 589,0.0,0.0,0.0,-1.9999999999997796e-05,0.0001399999999999846,9.899494936610575e-06,0.32047000000000003,0.14448484038126655,0.01021662104122495,-0.32047,0.14442939139939678,0.010212700206115949,0.0,0.0,0.0,-2.0000000000051088e-05,0.0005473572873361063,3.8704004960723436e-05
GLY 590,R GLY 590,0.0,0.0,0.0,-1.5000000000000568e-05,0.00012155245781143678,8.595056718835867e-06,0.2892649999999998,0.026051771053041392,0.0018421383973524972,-0.28926,0.02605517990726582,0.0018423794397463141,0.0,0.0,0.0,-1.0000000000064402e-05,0.0005566866263886288,3.936368885152615e-05
THR 591,R THR 591,0.0,0.0,0.0,-1.4999999999996128e-05,0.00012155245781140079,8.595056718833323e-06,0.28718500000000025,0.04605671259436597,0.0032567013794636045,-0.2871450000000002,0.045956326822319954,0.003249603033448766,0.0,0.0,0.0,2.5000000000166e-05,0.0005952940449892514,4.2093645601186936e-05
LEU 592,R LEU 592,0.0,0.0,0.0,-5.00000000000167e-06,7.053367989835297e-05,4.987484335816666e-06,0.3856750000000001,0.03291533647100889,0.0023274657623687267,-0.38567000000000007,0.03287584371540805,0.002324673202839417,0.0,0.0,0.0,-1.887379141862766e-16,0.0005744562646537089,4.0620192023173154e-05
LEU 593,R LEU 593,0.0,0.0,0.0,-4.5000000000008365e-05,0.00020730412441631732,1.4658615214271771e-05,0.29119999999999996,0.029732978323740313,0.00210243905975894,-0.29114,0.029729789773894767,0.0021022135952371464,0.0,0.0,0.0,1.4999999999932844e-05,0.0005785974420957742,4.091301748831127e-05
ILE 594,R ILE 594,0.0,0.0,0.0,-2.9999999999992255e-05,0.00017058722109227577,1.2062338081811704e-05,0.33278499999999994,0.02513819355085142,0.0017775387126586974,-0.33272999999999997,0.02512881015885804,0.0017768752066477924,0.0,0.0,0.0,2.500000000002167e-05,0.0005141740950302407,3.635759893063395e-05
SER 595,R SER 595,0.0,0.0,0.0,-9.999999999994458e-06,9.949874371060685e-05,7.035623639731245e-06,0.47120500000000015,0.11879929703074779,0.008400378853063665,-0.4711900000000003,0.11877122505051413,0.008398393864305208,0.0,0.0,0.0,4.999999999943938e-06,0.0006284703652520193,4.443956570444892e-05
LYS 596,R LYS 596,0.0,0.0,0.0,-5.5000000000007266e-05,0.00022798026230359009,1.612063894515564e-05,-53.28455499999999,0.5613384691760267,0.03969262380952442,53.28395000000001,0.5613116135432713,0.03969072482952098,0.0,0.0,0.0,-0.0006599999999993145,0.0006200000000003973,4.3840620433594034e-05
ILE 597,R ILE 597,0.0,0.0,0.0,-6.999999999999007e-05,0.0002551470164434253,1.8041618552666155e-05,0.2959199999999999,0.03459152497361228,0.002445990188042505,-0.2958749999999999,0.03460100251437847,0.0024466603513769794,0.0,0.0,0.0,-2.4999999999932855e-05,0.0006279928343538334,4.440579917081558e-05
ARG 598,R ARG 598,0.0,0.0,0.0,-7.499999999999174e-05,0.00026339134382128945,1.862458053218712e-05,-59.91674000000002,0.3602232813081329,0.025471632495425008,59.91523499999997,0.36015874247379476,0.02546706891068397,0.0,0.0,0.0,-0.0015800000000002967,0.0006431174076328688,4.547526800363146e-05
GLU 599,R GLU 599,0.0,0.0,0.0,-4.999999999999394e-05,0.00021794494717700726,1.5411035007420572e-05,56.92241500000001,1.0242166385944256,0.07242305305542097,-56.921299999999995,1.024071242638263,0.072412772008765,0.0,0.0,0.0,0.0010649999999992588,0.0006089129658681185,4.3056648731775936e-05
GLU 600,R GLU 600,0.0,0.0,0.0,-2.9999999999998917e-05,0.00017058722109231363,1.206233808181438e-05,57.435445,0.3471829301319813,0.024549540420853933,-57.43419499999999,0.3471427328558123,0.0245466980441975,0.0,0.0,0.0,0.001219999999999004,0.0006257795138866445,4.4249293779686765e-05
TYR 601,R TYR 601,0.0,0.0,0.0,-8.500000000000674e-05,0.0002788816953477089,1.971991379291658e-05,-0.15549000000000018,0.14692862178622634,0.010389422481543415,0.15545,0.14690145506427083,0.01038750150421168,0.0,0.0,0.0,-0.00012500000000008172,0.0006398241946038104,4.524240267715755e-05
PRO 602,R PRO 602,0.0,0.0,0.0,-7.000000000000451e-05,0.00025514701644347793,1.8041618552669878e-05,0.024885000000000018,0.07831878302808339,0.005537974257343565,-0.024844999999999996,0.07828033581302513,0.005535255628695022,0.0,0.0,0.0,-2.9999999999992255e-05,0.0006157109711545913,4.3537340295436625e-05
ASP 603,R ASP 603,0.0,0.0,0.0,-5.5000000000000605e-05,0.0002279802623035625,1.6120638945153688e-05,65.02493999999999,0.539485761074593,0.038147404000943026,-65.02163,0.5392960532966423,0.038133989635319755,0.0,0.0,0.0,0.0032550000000004784,0.000648054781630867,4.582439306715533e-05
ARG 604,R ARG 604,0.0,0.0,0.0,-0.00019000000000002793,0.0003923009049187183,2.7739863013364473e-05,-65.13868999999998,0.3300092482067321,0.023335177726125478,65.13517500000002,0.3299284231075059,0.023329462528550185,0.0,0.0,0.0,-0.0037049999999952377,0.0007266188822242827,5.137971389589796e-05
ILE 605,R ILE 605,0.0,0.0,0.0,-0.00014500000000000125,0.0003521008378291681,2.4897289009046962e-05,-0.28416999999999987,0.05145426221412577,0.0036383657732559074,0.28407,0.05147839449710885,0.003640072183350192,0.0,0.0,0.0,-0.00024499999999999744,0.0007035445970228998,4.974811554220494e-05
MET 606,R MET 606,0.0,0.0,0.0,-6.499999999999506e-05,0.0002465258607124022,1.743201078475899e-05,-0.011215000000000004,0.0794189446857612,0.005615767434198107,0.01119,0.0793746426763611,0.005612634809071406,0.0,0.0,0.0,-8.999999999996344e-05,0.0006495382975623971,4.592929348467365e-05
ASN 607,R ASN 607,0.0,0.0,0.0,-6.500000000000394e-05,0.00024652586071243594,1.743201078476137e-05,-0.570070000000001,0.11702407914613137,0.008274851992634074,0.56997,0.11707245235323319,0.008278272494911016,0.0,0.0,0.0,-0.00016500000000146286,0.0006227158260385407,4.403265833440345e-05
THR 608,R THR 608,0.0,0.0,0.0,-3.9999999999991153e-05,0.0001959591794226109,1.3856406460547953e-05,0.19682499999999972,0.0641218712687022,0.004534100999647017,-0.19681000000000004,0.0641570253362793,0.004536586767604023,0.0,0.0,0.0,-2.5000000000339194e-05,0.0005868347297151694,4.149548168173711e-05
PHE 609,R PHE 609,0.0,0.0,0.0,-5.0000000000012254e-05,0.0002179449471770871,1.5411035007426217e-05,-0.17644499999999994,0.04364294874318151,0.0030860225007280557,0.17645500000000008,0.04362657418363229,0.003084864644518436,0.0,0.0,0.0,-3.999999999988013e-05,0.0006232174580353185,4.4068129073061625e-05
SER 610,R SER 610,0.0,0.0,0.0,-1.5000000000000568e-05,0.00012155245781143678,8.595056718835867e-06,0.16578999999999985,0.06399910858754221,0.00452542036721453,-0.16584499999999994,0.06406544290801414,0.00453011091199764,0.0,0.0,0.0,-7.000000000001103e-05,0.0006205642593639752,4.388051959582743e-05
VAL 611,R VAL 611,0.0,0.0,0.0,-2.0000000000002238e-05,0.00014000000000001568,9.899494936612774e-06,-0.08513500000000013,0.045189786180065236,0.0031954004248294257,0.08517500000000007,0.04510259831761345,0.003189235311951744,0.0,0.0,0.0,1.999999999987269e-05,0.0006321392251712206,4.4698993277258e-05
VAL 612,R VAL 612,0.0,0.0,0.0,-3.4999999999998364e-05,0.00018377975949488248,1.299519141836642e-05,-0.08806499999999992,0.034020152483491176,0.0024055880518076976,0.08807499999999992,0.03400704890166175,0.0024046614886507555,0.0,0.0,0.0,-2.499999999996616e-05,0.0006359048670988043,4.496526437150948e-05
PRO 613,R PRO 613,0.0,0.0,0.0,-1.500000000000501e-05,0.00012155245781147276,8.595056718838412e-06,0.29907500000000004,0.07229964989541768,0.00511235727184631,-0.29906000000000016,0.07239044412075345,0.00511877739308906,0.0,0.0,0.0,3.552713678800501e-17,0.0006082762530299811,4.3011626335224386e-05
SER 614,R SER 614,0.0,0.0,0.0,-1.000000000000334e-05,9.949874371069522e-05,7.035623639737493e-06,-0.26389500000000005,0.08810325745964198,0.006229841079433712,0.26386499999999996,0.08807222476467802,0.006227646736528961,0.0,0.0,0.0,-4.00000000000067e-05,0.0006151422599692133,4.349712634186488e-05
PRO 615,R PRO 615,0.0,0.0,0.0,-9.999999999998898e-06,9.949874371065103e-05,7.035623639734369e-06,-0.21918499999999988,0.029632933958690055,0.0020953648548642863,0.21908500000000017,0.029614654733762513,0.002094072318474176,0.0,0.0,0.0,-0.00011000000000001009,0.0005458021619601418,3.8594040990829454e-05
LYS 616,R LYS 616,0.0,0.0,0.0,-2.5000000000001133e-05,0.00015612494995996705,1.103970108291031e-05,-48.93218999999997,0.8048321650520301,0.05691022816253412,48.931944999999956,0.8047631837863091,0.0569053504504575,0.0,0.0,0.0,-0.0002700000000019287,0.0005806031346832455,4.1054841371268924e-05
VAL 617,R VAL 617,0.0,0.0,0.0,-2.500000000000002e-05,0.00015612494995996009,1.1039701082909817e-05,-0.04649499999999989,0.06874139928020093,0.004860750957928213,0.046479999999999924,0.06873194017340112,0.004860082098072002,0.0,0.0,0.0,-3.9999999999980054e-05,0.0005462600113498151,3.862641583164947e-05
SER 618,R SER 618,0.0,0.0,0.0,-1.000000000000001e-05,9.949874371066208e-05,7.03562363973515e-06,-0.346825,0.04827830128536022,0.0034137914223045423,0.3468100000000001,0.04832115375278118,0.003416821549334936,0.0,0.0,0.0,-2.500000000001168e-05,0.000611861912525981,4.3265170749689134e-05
ASP 619,R ASP 619,0.0,0.0,0.0,-1.5000000000001124e-05,0.0001215524578114413,8.595056718836186e-06,47.12209000000001,0.20049102697963916,0.01417685647443579,-47.121900000000025,0.20045777609546767,0.014174505281867979,0.0,0.0,0.0,0.0001749999999991303,0.0006036348233830335,4.2683427697448697e-05
THR 620,R THR 620,0.0,0.0,0.0,-9.999999999999454e-06,9.949874371065656e-05,7.03562363973476e-06,0.07762500000000026,0.06250091499330243,0.004419482082212811,-0.07763999999999999,0.06250712279412649,0.004419921040018705,0.0,0.0,0.0,-2.49999999997641e-05,0.0006036348233828187,4.26834276974335e-05
VAL 621,R VAL 621,0.0,0.0,0.0,-9.999999999999454e-06,9.949874371065656e-05,7.03562363973476e-06,0.18090000000000003,0.03927403722562765,0.0027770938046814213,-0.18078999999999992,0.039221115486431896,0.002773351672615671,0.0,0.0,0.0,0.00010000000000002673,0.0005916079783098675,4.1833001326697125e-05
VAL 622,R VAL 622,0.0,0.0,0.0,-5.00000000000167e-06,7.053367989835297e-05,4.987484335816666e-06,0.17863500000000013,0.022064717877189916,0.0015602111635929033,-0.178655,0.0221103137698225,0.0015634352800803788,0.0,0.0,0.0,-2.4999999999881783e-05,0.0005952940449894705,4.209364560120243e-05
GLU 623,R GLU 623,0.0,0.0,0.0,-3.000000000000336e-05,0.00017058722109233892,1.206233808181617e-05,48.09804500000002,0.22966669974827994,0.01623988808047435,-48.09788000000003,0.22972536994797302,0.016244036690080003,0.0,0.0,0.0,0.000134999999997234,0.0006138200061884017,4.340362888037874e-05
PRO 624,R PRO 624,0.0,0.0,0.0,-1.000000000000334e-05,9.949874371069522e-05,7.035623639737493e-06,0.31488499999999997,0.023758193849701084,0.0016799579979868164,-0.31485499999999994,0.023721593011430498,0.001677369927892992,0.0,0.0,0.0,1.9999999999886774e-05,0.0006079473661428363,4.298837052041004e-05
TYR 625,R TYR 625,0.0,0.0,0.0,-2.500000000001279e-05,0.00015612494996003983,1.1039701082915455e-05,0.41490999999999956,0.024617512059513826,0.0017407209713223837,-0.4148449999999997,0.024645709058579324,0.0017427148002472162,0.0,0.0,0.0,3.9999999999889015e-05,0.0006151422599691199,4.3497126341858274e-05
ASN 626,R ASN 626,0.0,0.0,0.0,-1.4999999999996128e-05,0.00012155245781140079,8.595056718833323e-06,0.23078999999999986,0.04314320224554513,0.0030506850869927646,-0.230855,0.04315105995221942,0.003051240710760161,0.0,0.0,0.0,-8.000000000059515e-05,0.0006193545026875692,4.379497688088019e-05
ALA 627,R ALA 627,0.0,0.0,0.0,-1.000000000000334e-05,9.949874371069522e-05,7.035623639737493e-06,0.29284999999999994,0.029994791214476055,0.0021209520268030695,-0.2927949999999999,0.030008381745772673,0.0021219130224870465,0.0,0.0,0.0,4.4999999999910665e-05,0.0005594416859691344,3.9558500982720996e-05
THR 628,R THR 628,0.0,0.0,0.0,-1.9999999999993358e-05,0.0001399999999999535,9.899494936608376e-06,0.41733500000000023,0.0429724653121019,0.0030386121626490943,-0.41728000000000043,0.04293718202210734,0.0030361172572873217,0.0,0.0,0.0,3.500000000012049e-05,0.0005511578721201475,3.897274688805043e-05
LEU 629,R LEU 629,0.0,0.0,0.0,-3.4999999999998364e-05,0.00018377975949488248,1.299519141836642e-05,0.3160600000000001,0.04137337791382062,0.0029255396083456295,-0.31604999999999994,0.04132901523143288,0.0029224026929908294,0.0,0.0,0.0,-2.5000000000039436e-05,0.000595294044989559,4.209364560120868e-05
SER 630,R SER 630,0.0,0.0,0.0,-2.500000000000835e-05,0.0001561249499600121,1.1039701082913495e-05,0.4365350000000002,0.031592068229222316,0.0022338965676591185,-0.43645999999999996,0.031633027044529624,0.0022367927932644346,0.0,0.0,0.0,4.9999999999963404e-05,0.0006304760106459774,4.4581386250321256e-05
VAL 631,R VAL 631,0.0,0.0,0.0,-3.99999999999967e-05,0.00019595917942263812,1.3856406460549877e-05,0.3230200000000001,0.01974714156529638,0.0013963337709871804,-0.3229350000000001,0.019748943642631796,0.00139646119709759,0.0,0.0,0.0,4.499999999996396e-05,0.0006268771809531032,4.432691056230457e-05
HID 632,R HID 632,0.0,0.0,0.0,-2.9999999999996697e-05,0.00017058722109230103,1.206233808181349e-05,0.5227399999999999,0.20917292463414192,0.014790759344942438,-0.5226799999999999,0.20920823979948783,0.01479325650423192,0.0,0.0,0.0,2.999999999996561e-05,0.0005648893696999936,3.994371039350601e-05
GLN 633,R GLN 633,0.0,0.0,0.0,-2.0000000000002238e-05,0.00014000000000001568,9.899494936612774e-06,0.5626600000000004,0.1984755763311954,0.014034342592369648,-0.5626800000000002,0.1983813438809195,0.014027679351909857,0.0,0.0,0.0,-3.99999999999423e-05,0.0006151422599697156,4.34971263419004e-05
LEU 634,R LEU 634,0.0,0.0,0.0,-4.4999999999997265e-05,0.0002073041244162662,1.4658615214268156e-05,0.40686499999999975,0.026683829841311027,0.0018868317028818984,-0.406805,0.02666977643325675,0.0018858379768685021,0.0,0.0,0.0,1.499999999985846e-05,0.0005871754422656802,4.1519573697227263e-05
VAL 635,R VAL 635,0.0,0.0,0.0,-3.499999999999504e-05,0.00018377975949486497,1.2995191418365181e-05,0.39845000000000014,0.04418322645529725,0.003124225904124155,-0.3983799999999998,0.04414527834321699,0.0031215425673856373,0.0,0.0,0.0,3.500000000018044e-05,0.0005863232896615851,4.145931740873112e-05
GLU 636,R GLU 636,0.0,0.0,0.0,-4.499999999999893e-05,0.0002073041244162739,1.46586152142687e-05,57.25735999999998,0.6793872977937543,0.0480399365321968,-57.25644499999996,0.6792695171872997,0.04803160818564517,0.0,0.0,0.0,0.000870000000001454,0.0006189507250121035,4.3766425487638836e-05
ASN 637,R ASN 637,0.0,0.0,0.0,-5.999999999999783e-05,0.00023748684174074977,1.6792855623746057e-05,0.5729950000000005,0.11788797638012087,0.0083359387518743,-0.5728550000000003,0.11793478695872367,0.008339248759630432,0.0,0.0,0.0,8.000000000055962e-05,0.0006431174076328279,4.547526800362857e-05
THR 638,R THR 638,0.0,0.0,0.0,-1.9999999999997796e-05,0.0001399999999999846,9.899494936610575e-06,0.13752999999999999,0.12892807723688454,0.0091165917699544,-0.13757000000000005,0.12893271539838128,0.00911691973749906,0.0,0.0,0.0,-6.000000000005112e-05,0.0005713142742830715,4.03980197534231e-05
ASP 639,R ASP 639,0.0,0.0,0.0,-9.49999999999962e-05,0.0002932149382279033,2.0733427116614503e-05,61.88072499999998,0.3298080341324799,0.023320949742488085,-61.878775000000005,0.3297326710790563,0.02331562076987541,0.0,0.0,0.0,0.0018549999999973466,0.0006884584228527728,4.8681361936419126e-05
GLU 640,R GLU 640,0.0,0.0,0.0,-6.99999999999923e-05,0.00025514701644343337,1.8041618552666727e-05,61.53993500000002,0.41180394700818224,0.02911893634488713,-61.53800000000002,0.41160137268280145,0.029104612176970027,0.0,0.0,0.0,0.0018650000000000944,0.0006832093383422807,4.8310195611180096e-05
THR 641,R THR 641,0.0,0.0,0.0,-4.500000000000615e-05,0.00020730412441630712,1.465861521427105e-05,0.12382500000000012,0.11000556520012962,0.007778568112127054,-0.12383500000000006,0.10996625743836153,0.007775788633637105,0.0,0.0,0.0,-5.499999999988986e-05,0.0006180412607583454,4.370211665353093e-05
TYR 642,R TYR 642,0.0,0.0,0.0,-9.999999999999786e-05,0.0002999999999999936,2.121320343559597e-05,-0.2945800000000003,0.05105676840537244,0.0036102587164909923,0.29460500000000006,0.05094034722103843,0.003602026495599357,0.0,0.0,0.0,-7.500000000020018e-05,0.0006398241946034435,4.524240267713161e-05
CYS 643,R CYS 643,0.0,0.0,0.0,-5.000000000000338e-05,0.00021794494717704838,1.541103500742348e-05,0.15935500000000002,0.12468632232526546,0.008816654403740682,-0.1593199999999999,0.12471061542627408,0.008818372185386607,0.0,0.0,0.0,-1.5000000000178204e-05,0.0005871754422657856,4.151957369723471e-05
ILE 644,R ILE 644,0.0,0.0,0.0,-2.500000000000169e-05,0.0001561249499599705,1.1039701082910553e-05,-0.06246499999999991,0.03655323207323813,0.0025847038273272283,0.06252500000000003,0.036572248700346505,0.002586048505925591,0.0,0.0,0.0,3.499999999989179e-05,0.0005511578721200492,3.897274688804348e-05
ASP 645,R ASP 645,0.0,0.0,0.0,-2.9999999999996697e-05,0.00017058722109230103,1.206233808181349e-05,51.397504999999995,0.2645014366218672,0.01870307594689061,-51.397080000000024,0.2644261212453631,0.018697750345545244,0.0,0.0,0.0,0.00039499999999961235,0.0006074331238921213,4.295200810214472e-05
ASN 646,R ASN 646,0.0,0.0,0.0,-1.000000000000334e-05,9.949874371069522e-05,7.035623639737493e-06,0.3901149999999997,0.06666807163102836,0.004714144553893065,-0.39015000000000005,0.06670320457069423,0.00471662882788114,0.0,0.0,0.0,-4.500000000067672e-05,0.0005504316487988687,3.892139514453722e-05
GLU 647,R GLU 647,0.0,0.0,0.0,-2.9999999999996697e-05,0.00017058722109230103,1.206233808181349e-05,49.97386,0.3569668057407765,0.025241364899780405,-49.97363000000002,0.35696686554433493,0.025241369128530575,0.0,0.0,0.0,0.00020000000000180762,0.0006480740698420827,4.582575694965009e-05
ALA 648,R ALA 648,0.0,0.0,0.0,-5.00000000000167e-06,7.053367989835297e-05,4.987484335816666e-06,-0.12062999999999996,0.04752044928238802,0.0033602031932607975,0.12064999999999997,0.04748649808103374,0.003357802480790093,0.0,0.0,0.0,1.5000000000033875e-05,0.0006203023456346774,4.38619994984202e-05
LEU 649,R LEU 649,0.0,0.0,0.0,-1.9999999999988916e-05,0.0001399999999999224,9.89949493660618e-06,-0.012429999999999915,0.0359102367020882,0.0025392371886060606,0.012435,0.035886150183601466,0.0025375340145503463,0.0,0.0,0.0,-1.4999999999996128e-05,0.0006203023456342705,4.386199949839143e-05
TYR 650,R TYR 650,0.0,0.0,0.0,-1.500000000000501e-05,0.00012155245781147276,8.595056718838412e-06,-0.036040000000000114,0.06583424944510305,0.004655184421695907,0.03599499999999999,0.06577761758379516,0.004651179944379705,0.0,0.0,0.0,-6.0000000000126616e-05,0.0005969924622638992,4.221374183840572e-05
ASP 651,R ASP 651,0.0,0.0,0.0,-2.4999999999999466e-05,0.00015612494995995662,1.1039701082909572e-05,50.61402499999998,0.38317951977739617,0.02709488368464016,-50.613715,0.38310782264806487,0.027089813932005984,0.0,0.0,0.0,0.0002849999999975239,0.0006194957626963618,4.380496547189296e-05
ILE 652,R ILE 652,0.0,0.0,0.0,-1.9999999999997796e-05,0.0001399999999999846,9.899494936610575e-06,-0.13955500000000007,0.03577900187260682,0.002529957484820646,0.1395699999999999,0.03575996504472609,0.002528611377811972,0.0,0.0,0.0,-5.0000000002281555e-06,0.0005522454164589243,3.904964788572944e-05
CYS 653,R CYS 653,0.0,0.0,0.0,-1.500000000000501e-05,0.00012155245781147276,8.595056718838412e-06,0.045149999999999996,0.05102879089298518,0.0036082804076180163,-0.045184999999999975,0.05112602835151587,0.0036151561342492554,0.0,0.0,0.0,-5.0000000000001154e-05,0.0006062177826491276,4.286607049870707e-05
PHE 654,R PHE 654,0.0,0.0,0.0,-1.0000000000001119e-05,9.949874371067313e-05,7.035623639735931e-06,-0.03339499999999994,0.04867318537963176,0.0034417139443887537,0.03340000000000001,0.048678640079607816,0.0034420996499229944,0.0,0.0,0.0,-5.000000000059401e-06,0.000543116009706665,3.8404101343456156e-05
ARG 655,R ARG 655,0.0,0.0,0.0,-2.4999999999999466e-05,0.00015612494995995662,1.1039701082909572e-05,-51.89081500000003,0.33866118875717865,0.02394696230948984,51.89042000000002,0.3386068274502054,0.023943118384610346,0.0,0.0,0.0,-0.000420000000002716,0.0005861740355911914,4.144876355220161e-05
THR 656,R THR 656,0.0,0.0,0.0,-4.500000000000615e-05,0.00020730412441630712,1.465861521427105e-05,-0.22338000000000008,0.0621381171262854,0.004393828399016035,0.22335000000000005,0.06211076798752344,0.004391894522868216,0.0,0.0,0.0,-7.50000000001294e-05,0.0005739120141623261,4.058170770186107e-05
LEU 657,R LEU 657,0.0,0.0,0.0,-5.9999999999993395e-05,0.0002374868417407322,1.6792855623744817e-05,-0.09352499999999994,0.035081610211049344,0.002480644447517622,0.09353500000000003,0.03510981023873501,0.00248263849059824,0.0,0.0,0.0,-4.9999999999941205e-05,0.0006144102863721512,4.344536799245167e-05
LYS 658,R LYS 658,0.0,0.0,0.0,-3.500000000000558e-05,0.00018377975949492037,1.2995191418369098e-05,-49.82040000000002,0.7237774519817133,0.051178794436619025,49.82012000000002,0.7237203711362771,0.05117475821133064,0.0,0.0,0.0,-0.0003150000000017528,0.0006211078811292755,4.391895945949188e-05
LEU 659,R LEU 659,0.0,0.0,0.0,-9.999999999998898e-06,9.949874371065103e-05,7.035623639734369e-06,-0.07928499999999984,0.0631105678551543,0.004462591049491335,0.07921000000000004,0.06311224841502636,0.004462709883019507,0.0,0.0,0.0,-8.49999999998552e-05,0.0006227158260395934,4.4032658334477896e-05
THR 660,R THR 660,0.0,0.0,0.0,-2.000000000000002e-05,0.00014000000000000012,9.899494936611673e-06,-0.008324999999999659,0.08512320115573639,0.006019119277352776,0.008384999999999936,0.08511355224052161,0.00601843699601483,0.0,0.0,0.0,4.0000000000248726e-05,0.0006151422599694286,4.349712634188011e-05
THR 661,R THR 661,0.0,0.0,0.0,-5.00000000000167e-06,7.053367989835297e-05,4.987484335816666e-06,-0.05869500000000007,0.1215307861202256,0.008593524298854346,0.05861000000000003,0.12155273711438987,0.00859507646853708,0.0,0.0,0.0,-9.000000000007002e-05,0.0006098360435395232,4.312192017987715e-05
PRO 662,R PRO 662,0.0,0.0,0.0,-1.0000000000001119e-05,9.949874371067313e-05,7.035623639735931e-06,-0.2967250000000001,0.04978884789789744,0.0035206031976068863,0.29677000000000003,0.049786213955269935,0.0035204169497375696,0.0,0.0,0.0,3.49999999999806e-05,0.0005690123021517165,4.0235245743004745e-05
THR 663,R THR 663,0.0,0.0,0.0,-1.5000000000000014e-05,0.0001215524578114323,8.59505671883555e-06,0.364135,0.06503419696590493,0.0045986121683612964,-0.36409500000000006,0.06499243013613133,0.004595658807505139,0.0,0.0,0.0,2.500000000001834e-05,0.0005782516753108891,4.088856808448114e-05
TYR 664,R TYR 664,0.0,0.0,0.0,-2.0000000000002238e-05,0.00014000000000001568,9.899494936612774e-06,0.41249,0.06459318772130647,0.004567428105619144,-0.4125050000000001,0.06461331112859056,0.00456885104539426,0.0,0.0,0.0,-3.499999999993619e-05,0.0005511578721201269,3.897274688804897e-05
GLY 665,R GLY 665,0.0,0.0,0.0,-4.999999999999449e-06,7.053367989832165e-05,4.9874843358144515e-06,0.34904999999999986,0.018885642694917427,0.0013354166016642296,-0.3490099999999999,0.018904494174668975,0.0013367496025810017,0.0,0.0,0.0,3.500000000007608e-05,0.0005601562282078187,3.960902674896278e-05
ASP 666,R ASP 666,0.0,0.0,0.0,-1.500000000000501e-05,0.00012155245781147276,8.595056718838412e-06,49.97387499999999,0.3309044716773232,0.023398479584798706,-49.973509999999976,0.33095283637236594,0.023401899485182183,0.0,0.0,0.0,0.00035000000000145803,0.0006144102863691517,4.3445367992239574e-05
LEU 667,R LEU 667,0.0,0.0,0.0,-2.0000000000002238e-05,0.00014000000000001568,9.899494936612774e-06,0.3886850000000003,0.02249790601367134,0.001590842190476461,-0.38863500000000023,0.022466681441634134,0.0015886342798137455,0.0,0.0,0.0,3.0000000000325322e-05,0.0006075360071631543,4.295928304800653e-05
ASN 668,R ASN 668,0.0,0.0,0.0,-2.0000000000002238e-05,0.00014000000000001568,9.899494936612774e-06,0.4855249999999998,0.048406707954580755,0.0034228711449600844,-0.48547500000000016,0.04835213930117252,0.003419012558473566,0.0,0.0,0.0,2.9999999999539283e-05,0.0005376802023509589,3.801973171921181e-05
HIE 669,R HIE 669,0.0,0.0,0.0,-5.000000000000338e-05,0.00021794494717704838,1.541103500742348e-05,0.36492499999999983,0.23658909394771385,0.016729375268520964,-0.3648700000000001,0.23652624188448917,0.01672493095650919,0.0,0.0,0.0,4.999999999917293e-06,0.0006363764609101511,4.499861108970637e-05
LEU 670,R LEU 670,0.0,0.0,0.0,-4.5000000000001704e-05,0.00020730412441628666,1.4658615214269603e-05,0.4466250000000004,0.020353976884131715,0.001439243507888377,-0.4465399999999998,0.020359724949031852,0.0014396499574553358,0.0,0.0,0.0,4.0000000000162125e-05,0.0005817215828898764,4.113392760240039e-05
VAL 671,R VAL 671,0.0,0.0,0.0,-8.500000000000841e-05,0.0002788816953477144,1.9719913792916967e-05,0.45189000000000007,0.016252935119534073,0.0011492560637207533,-0.4518449999999995,0.016268711534740625,0.00115037162473829,0.0,0.0,0.0,-4.000000000005319e-05,0.0006621178142901425,4.681879964289749e-05
SER 672,R SER 672,0.0,0.0,0.0,-4.4999999999996154e-05,0.00020730412441626107,1.4658615214267794e-05,0.5774850000000001,0.12807942760256036,0.00905658317882619,-0.5774199999999998,0.12806367010202385,0.009055468955277798,0.0,0.0,0.0,2.000000000004762e-05,0.00060794736614285,4.298837052041101e-05
ALA 673,R ALA 673,0.0,0.0,0.0,-2.9999999999992255e-05,0.00017058722109227577,1.2062338081811704e-05,0.42847999999999997,0.015173977725040906,0.0010729622546950045,-0.42835999999999996,0.015137714490636181,0.0010703980567994707,0.0,0.0,0.0,9.000000000005642e-05,0.0005673623181002274,4.011857425183899e-05
THR 674,R THR 674,0.0,0.0,0.0,-4.5000000000003926e-05,0.0002073041244162969,1.4658615214270328e-05,0.5151499999999994,0.0450217447462931,0.003183518101095367,-0.5151500000000001,0.04501197063004217,0.003182826966707253,0.0,0.0,0.0,-4.5000000000295915e-05,0.000658008358609868,4.652821724504672e-05
MET 675,R MET 675,0.0,0.0,0.0,-8.999999999999898e-05,0.0002861817604250804,2.023610634484783e-05,0.28671999999999975,0.07970816520282063,0.005636218413085207,-0.28670000000000007,0.07965494334942387,0.00563245505974079,0.0,0.0,0.0,-7.000000000001338e-05,0.0006671581521647464,4.7175205351957865e-05
SER 676,R SER 676,0.0,0.0,0.0,-3.5000000000011686e-05,0.00018377975949495243,1.2995191418371366e-05,0.6341249999999998,0.10590127182900298,0.00748835074465679,-0.6339850000000006,0.1058529866135077,0.007484936464326013,0.0,0.0,0.0,0.00010500000000010323,0.0006033034062559096,4.2659992967649625e-05
GLY 677,R GLY 677,0.0,0.0,0.0,-2.500000000000169e-05,0.0001561249499599705,1.1039701082910553e-05,0.4856299999999996,0.02211160555003072,0.001563526622734882,-0.4855449999999998,0.02213409078774134,0.0015651165691410592,0.0,0.0,0.0,5.999999999988938e-05,0.0005713142742834176,4.039801975344757e-05
VAL 678,R VAL 678,0.0,0.0,0.0,-6.999999999999895e-05,0.0002551470164434576,1.8041618552668442e-05,0.48675999999999997,0.03266255348254185,0.0023095913058373625,-0.486645,0.03264994601833124,0.0023086998234936734,0.0,0.0,0.0,4.500000000000809e-05,0.0006503652819762718,4.598777011337229e-05
THR 679,R THR 679,0.0,0.0,0.0,-8.999999999999009e-05,0.0002861817604250522,2.0236106344845833e-05,0.24712999999999988,0.07152679987249516,0.005057708522641441,-0.2470000000000001,0.07152852577818145,0.005057830562602887,0.0,0.0,0.0,3.9999999999815736e-05,0.0006545227268780344,4.628174586161687e-05
THR 680,R THR 680,0.0,0.0,0.0,-7.500000000001394e-05,0.00026339134382136745,1.8624580532192637e-05,-0.11550000000000012,0.0552600217155224,0.003907473608356176,0.11549000000000001,0.05522354479748645,0.0039048943007461757,0.0,0.0,0.0,-8.499999999998842e-05,0.000676590718233553,4.7842188495082194e-05
CYS 681,R CYS 681,0.0,0.0,0.0,-9.499999999998287e-05,0.00029321493822786213,2.0733427116611596e-05,0.13846000000000003,0.08806547791274402,0.006227169662053542,-0.13837,0.08809621501517534,0.006229343103409863,0.0,0.0,0.0,-5.00000000005052e-06,0.0006441855322809633,4.5550795821813474e-05
LEU 682,R LEU 682,0.0,0.0,0.0,-0.00014999999999998793,0.0003570714214271138,2.5248762345903164e-05,0.41550999999999993,0.08043711767585913,0.0056877631367700295,-0.41531499999999993,0.08032008326066467,0.005679487553908409,0.0,0.0,0.0,4.49999999998453e-05,0.000650365281976285,4.598777011337322e-05
ARG 683,R ARG 683,0.0,0.0,0.0,-0.00011499999999998068,0.00031902194281893177,2.2558257911457365e-05,-60.20369499999999,0.3048039402271871,0.02155289330670231,60.20171000000001,0.30475305724013235,0.021549295336182966,0.0,0.0,0.0,-0.002100000000002069,0.000692820323028725,4.898979485574658e-05
PHE 684,R PHE 684,0.0,0.0,0.0,-0.00015000000000002346,0.00035707142142719835,2.5248762345909144e-05,0.019014999999999983,0.06524672233147044,0.004613639981077849,-0.01906000000000001,0.06521622804179955,0.004611483709176474,0.0,0.0,0.0,-0.0001950000000003449,0.0006833556906910868,4.832054428500843e-05
PRO 685,R PRO 685,0.0,0.0,0.0,-0.00012499999999998846,0.0003307189138830433,2.3385358667334975e-05,-0.40906500000000007,0.11712976041553236,0.008282324786857857,0.4088749999999999,0.11706378336189294,0.008277659504654743,0.0,0.0,0.0,-0.00031499999999986985,0.0006676638375707692,4.7210962709932454e-05
GLY 686,R GLY 686,0.0,0.0,0.0,-0.00011000000000000898,0.0003128897569432659,2.2124646889839394e-05,0.44420499999999996,0.09697062944520882,0.006856858965663505,-0.44389999999999985,0.0969730374898104,0.006857029240130223,0.0,0.0,0.0,0.00019499999999994966,0.0006759992603545946,4.780036610738243e-05
GLN 687,R GLN 687,0.0,0.0,0.0,-0.00028500000000001414,0.00045141444372108903,3.1919821428073514e-05,1.3477099999999986,0.3716887217820897,0.026282361566267565,-1.3467449999999999,0.37141151028879144,0.02626275975359416,0.0,0.0,0.0,0.000679999999999481,0.0007332121111927562,5.184592558725028e-05
LEU 688,R LEU 688,0.0,0.0,0.0,-0.0003749999999999365,0.0004841229182758448,3.423265984406706e-05,-0.5777600000000005,0.04078814043321681,0.0028841570692316808,0.5774599999999998,0.04072171902069242,0.0028794603661104826,0.0,0.0,0.0,-0.0006750000000002166,0.0007611668673819209,5.382262535402778e-05
ASN 689,R ASN 689,0.0,0.0,0.0,-0.000289999999999988,0.0004537620521815185,3.2085822414267576e-05,0.38973000000000013,0.11791792527007906,0.008338056458192146,-0.38934999999999986,0.11781628707441182,0.008330869552453758,0.0,0.0,0.0,9.000000000163765e-05,0.0007154718722638173,5.059150126259806e-05
ALA 690,R ALA 690,0.0,0.0,0.0,-0.0001499999999999979,0.0003570714214271376,2.5248762345904848e-05,-0.36796999999999996,0.07686168811573117,0.005434942088007898,0.3678,0.0768512198992314,0.005434201873320506,0.0,0.0,0.0,-0.0003200000000000247,0.0007194442299443385,5.087238936791755e-05
ASP 691,R ASP 691,0.0,0.0,0.0,-0.0001499999999999929,0.00035707142142712566,2.5248762345904004e-05,67.60520499999996,0.3593134049537604,0.0254072945214032,-67.600725,0.359108965875542,0.025392838495548423,0.0,0.0,0.0,0.0043300000000019165,0.0007007852738180674,4.955300192724269e-05
LEU 692,R LEU 692,0.0,0.0,0.0,-0.00011000000000000343,0.0003128897569432501,2.212464688983828e-05,0.03746999999999998,0.07701226590615295,0.005445589545678231,-0.037505,0.07702986417617519,0.005446833931285218,0.0,0.0,0.0,-0.00014500000000000008,0.0006511336268386539,4.604210029962031e-05
ARG 693,R ARG 693,0.0,0.0,0.0,-0.0002349999999999941,0.00042399882075306656,2.9981244136959282e-05,-67.66891500000003,0.3626358749073311,0.02564222862484904,67.66468500000002,0.3623989456000487,0.025625475192864917,0.0,0.0,0.0,-0.004465000000000714,0.0007607726335743685,5.3794748814158446e-05
LYS 694,R LYS 694,0.0,0.0,0.0,-0.00030999999999999637,0.0004624932431938819,3.2703210851535296e-05,-73.95859000000002,0.41844482538870786,0.029588517358477614,73.952185,0.418226123974436,0.02957305283316894,0.0,0.0,0.0,-0.006714999999998667,0.0008965349965254317,6.339459756141906e-05
LEU 695,R LEU 695,0.0,0.0,0.0,-0.00021499999999999853,0.0004108223460329267,2.904952667428488e-05,0.0863449999999998,0.08384721805164444,0.005928893646794488,-0.08639000000000005,0.08383870168364971,0.005928291448638472,0.0,0.0,0.0,-0.00026000000000030887,0.0006499230723706088,4.595650117228528e-05
ALA 696,R ALA 696,0.0,0.0,0.0,-9.49999999999962e-05,0.0002932149382279033,2.0733427116614503e-05,-0.14819000000000007,0.048398180750933134,0.003422268180607705,0.14815000000000006,0.048376621419855145,0.003420743705687396,0.0,0.0,0.0,-0.00013500000000001732,0.0006532801849130136,4.619388487667936e-05
VAL 697,R VAL 697,0.0,0.0,0.0,-0.00019500000000001184,0.0003962007067131747,2.801562064277883e-05,-0.2558250000000002,0.11148311251037073,0.007883046484386596,0.25562500000000005,0.11155354936083398,0.007888027121847396,0.0,0.0,0.0,-0.0003950000000000867,0.000662551884760687,4.684949306022097e-05
ASN 698,R ASN 698,0.0,0.0,0.0,-0.00024000000000001798,0.00042708313008128453,3.0199337741085265e-05,0.16588499999999953,0.09484873101417855,0.006706818088706446,-0.16599500000000003,0.09486550993380041,0.006708004537491006,0.0,0.0,0.0,-0.000350000000000108,0.0006910137480538302,4.886205071419958e-05
MET 699,R MET 699,0.0,0.0,0.0,-0.00011999999999998234,0.00032496153618539065,2.2978250586148737e-05,-0.24641500000000005,0.19855425650184377,0.014039906120590686,0.24632499999999993,0.19851130792728147,0.014036869197759157,0.0,0.0,0.0,-0.00021000000000002907,0.0006677574409918025,4.721758147130794e-05
VAL 700,R VAL 700,0.0,0.0,0.0,-0.00011999999999998346,0.0003249615361853937,2.297825058614895e-05,0.31731500000000007,0.05186218058469946,0.0036672099578562295,-0.31721000000000005,0.051874327947453176,0.003668068906113898,0.0,0.0,0.0,-1.4999999999999458e-05,0.0006962578545336889,4.9232865039516816e-05
PRO 701,R PRO 701,0.0,0.0,0.0,-0.00011000000000002341,0.0003128897569433069,2.2124646889842295e-05,0.3532949999999999,0.046250383511923183,0.0032703959813759373,-0.3532,0.04624889187861569,0.0032702905069732597,0.0,0.0,0.0,-1.4999999999951718e-05,0.0005871754422658367,4.151957369723832e-05
PHE 702,R PHE 702,0.0,0.0,0.0,-9.999999999998788e-05,0.00029999999999996365,2.1213203435593856e-05,-0.1519649999999999,0.04389093044126558,0.0031035574547605958,0.15195999999999996,0.04386078430671311,0.0031014258011437344,0.0,0.0,0.0,-0.00010499999999971977,0.0006434088902087115,4.549587893422907e-05
PRO 703,R PRO 703,0.0,0.0,0.0,-7.000000000000783e-05,0.00025514701644349,1.8041618552670732e-05,-0.2409849999999999,0.05739089453040527,0.0040581490700811506,0.24092999999999992,0.05744628012325988,0.004062065422909903,0.0,0.0,0.0,-0.00012499999999977972,0.0006159342497376517,4.35531284754542e-05
ARG 704,R ARG 704,0.0,0.0,0.0,-9.500000000000952e-05,0.00029321493822794437,2.073342711661741e-05,-57.930385000000044,0.486085966442909,0.034371468311139755,57.92956500000004,0.48593773857671063,0.03436098701820479,0.0,0.0,0.0,-0.0009150000000039426,0.0006463551655212162,4.5704212059500536e-05
LEU 705,R LEU 705,0.0,0.0,0.0,-8.000000000000673e-05,0.00027129319932503356,1.918332609325249e-05,0.06720999999999995,0.09929368509628406,0.007021123806058408,-0.06715499999999999,0.09926535636867474,0.007019120662518915,0.0,0.0,0.0,-2.5000000000159338e-05,0.0006590713163231552,4.660337970576471e-05
HID 706,R HID 706,0.0,0.0,0.0,-0.00010999999999998789,0.0003128897569432059,2.212464688983515e-05,-0.4281949999999999,0.07704652474317109,0.0054480120112753395,0.42810500000000007,0.07705656347774635,0.00544872185700461,0.0,0.0,0.0,-0.00019999999999985806,0.0006480740698405939,4.5825756949544815e-05
PHE 707,R PHE 707,0.0,0.0,0.0,-4.499999999999283e-05,0.00020730412441624573,1.465861521426671e-05,0.20187999999999998,0.10491756573615323,0.007418792219761931,-0.20185000000000006,0.10483652750830692,0.007413061951717385,0.0,0.0,0.0,-1.4999999999893987e-05,0.0006517476505518467,4.608551833276111e-05
PHE 708,R PHE 708,0.0,0.0,0.0,-0.0001150000000000162,0.0003190219428190304,2.2558257911464338e-05,-0.47787000000000013,0.04600655496774138,0.0032531546996721573,0.4777749999999997,0.04600069972294085,0.0032527406713417613,0.0,0.0,0.0,-0.00021000000000009677,0.0006825686778634549,4.82648940742785e-05
MET 709,R MET 709,0.0,0.0,0.0,-5.000000000000338e-05,0.00021794494717704838,1.541103500742348e-05,0.49141000000000007,0.06405374227943321,0.004529283552616268,-0.49137000000000003,0.06403759130385765,0.004528141506181043,0.0,0.0,0.0,-9.999999999834585e-06,0.0006402343321005674,4.527140377767513e-05
PRO 710,R PRO 710,0.0,0.0,0.0,-3.999999999999559e-05,0.00019595917942263265,1.385640646054949e-05,-0.18131500000000006,0.07400882227815814,0.0052332140100515645,0.18127,0.07402335509823915,0.00523424163561447,0.0,0.0,0.0,-8.499999999992624e-05,0.0006463551655243864,4.57042120597247e-05
GLY 711,R GLY 711,0.0,0.0,0.0,-1.9999999999998907e-05,0.00013999999999999234,9.899494936611124e-06,0.2689299999999999,0.047356890734084826,0.0033486378573981757,-0.2688549999999999,0.04733607477389815,0.0033471659467376852,0.0,0.0,0.0,5.499999999993843e-05,0.000649596028312959,4.593337566519418e-05
PHE 712,R PHE 712,0.0,0.0,0.0,-5.999999999999561e-05,0.00023748684174074096,1.6792855623745437e-05,-0.24023499999999998,0.05165771747764326,0.003652752232906038,0.24013999999999996,0.05163100231450114,0.0036508631856042085,0.0,0.0,0.0,-0.00015500000000009172,0.0005753042673231424,4.0680154866975225e-05
ALA 713,R ALA 713,0.0,0.0,0.0,-4.0000000000004476e-05,0.00019595917942267618,1.3856406460552569e-05,0.22594499999999992,0.04311533340935696,0.0030487144626875212,-0.22588500000000003,0.043106748601581577,0.0030481074251082056,0.0,0.0,0.0,1.9999999999997796e-05,0.0005912698199636767,4.180908992072648e-05
PRO 714,R PRO 714,0.0,0.0,0.0,-4.000000000000225e-05,0.0001959591794226653,1.38564064605518e-05,-0.01831500000000002,0.05798953159838421,0.004100479103104905,0.018384999999999978,0.05791680908855394,0.0040953368451203155,0.0,0.0,0.0,2.9999999999841263e-05,0.0005992495306631911,4.237334067547983e-05
LEU 715,R LEU 715,0.0,0.0,0.0,-4.5000000000003926e-05,0.0002073041244162969,1.4658615214270328e-05,-0.08000500000000013,0.06795377086667084,0.004805057218701981,0.08000499999999999,0.06797429642887089,0.004806508595123912,0.0,0.0,0.0,-4.500000000013493e-05,0.0006107167919748169,4.318419849898871e-05
THR 716,R THR 716,0.0,0.0,0.0,-1.5000000000002789e-05,0.00012155245781145478,8.59505671883714e-06,0.003875000000000117,0.06688870887526523,0.004729745963051285,-0.003909999999999969,0.0668901480040222,0.00472984772482159,0.0,0.0,0.0,-4.999999999986571e-05,0.0005267826876425322,3.724916106437094e-05
SER 717,R SER 717,0.0,0.0,0.0,-1.4999999999998903e-05,0.00012155245781142328,8.595056718834914e-06,0.40522999999999987,0.11038621788973516,0.007805484321936751,-0.4052049999999999,0.11033840208649076,0.007802103234064552,0.0,0.0,0.0,1.0000000000045529e-05,0.0005655970296951784,3.999374951164297e-05
ARG 718,R ARG 718,0.0,0.0,0.0,-5.999999999999839e-05,0.00023748684174075197,1.6792855623746213e-05,-52.40077999999998,1.087975455422823,0.07693148222940004,52.400185,1.0878945954347015,0.0769257645648073,0.0,0.0,0.0,-0.0006549999999973011,0.0006049586762770536,4.27770382333142e-05
GLY 719,R GLY 719,0.0,0.0,0.0,-2.4999999999998914e-05,0.00015612494995995317,1.1039701082909328e-05,0.271845,0.07635195462461983,0.005398898487191626,-0.27182000000000006,0.07641889556909295,0.005403631926769224,0.0,0.0,0.0,-1.1102230246251565e-16,0.0005744562646539019,4.06201920231868e-05
SER 720,R SER 720,0.0,0.0,0.0,-4.499999999999949e-05,0.00020730412441627641,1.4658615214268878e-05,0.36510000000000004,0.07965814459300419,0.005632681421845177,-0.36503999999999975,0.07959634664983174,0.005628311647377116,0.0,0.0,0.0,1.500000000006274e-05,0.0006440302787912484,4.553981774227545e-05
GLN 721,R GLN 721,0.0,0.0,0.0,-4.4999999999990604e-05,0.00020730412441623554,1.4658615214265988e-05,0.2113649999999994,0.3055654623399059,0.021606741051695005,-0.21141000000000015,0.30550828450305567,0.02160269796807797,0.0,0.0,0.0,-9.000000000078501e-05,0.0005847221562416913,4.134610017885199e-05
GLN 722,R GLN 722,0.0,0.0,0.0,-3.9999999999998926e-05,0.000195959179422649,1.3856406460550646e-05,0.24415500000000054,0.25096872509338686,0.01774616873792763,-0.24416500000000027,0.2509015698934543,0.017741420148201206,0.0,0.0,0.0,-4.999999999984794e-05,0.0006982120021893667,4.9371044145393774e-05
TYR 723,R TYR 723,0.0,0.0,0.0,-6.49999999999995e-05,0.0002465258607124192,1.743201078476019e-05,0.118245,0.07309463027473366,0.005168570873558769,-0.11823499999999992,0.07314328250085587,0.0051720111054598525,0.0,0.0,0.0,-5.499999999966754e-05,0.0006098975323773171,4.3126268097294284e-05
ARG 724,R ARG 724,0.0,0.0,0.0,-3.999999999999559e-05,0.00019595917942263265,1.385640646054949e-05,-54.956904999999985,0.5997141285437864,0.04240619270666922,54.95614,0.5996046534171299,0.04239845164622621,0.0,0.0,0.0,-0.0008049999999995805,0.0006534332406564118,4.6204707552085003e-05
ALA 725,R ALA 725,0.0,0.0,0.0,-6.49999999999984e-05,0.00024652586071241496,1.743201078475989e-05,-0.17858499999999997,0.08659557018115872,0.006123231489581292,0.17849999999999988,0.08661402888678027,0.006124536717172984,0.0,0.0,0.0,-0.00015000000000020997,0.000676387462923388,4.782781617426921e-05
LEU 726,R LEU 726,0.0,0.0,0.0,-0.00011999999999999789,0.0003249615361854327,2.2978250586151712e-05,0.2606550000000001,0.07344716451300215,0.0051934988086067765,-0.26053999999999994,0.0734462279494324,0.005193432583561659,0.0,0.0,0.0,-5.00000000000167e-06,0.0006519010661134297,4.60963664511546e-05
THR 727,R THR 727,0.0,0.0,0.0,-9.000000000000174e-05,0.00028618176042508926,2.0236106344848455e-05,-0.5019849999999999,0.09380914014636291,0.006633307913477241,0.5018550000000005,0.09382389874120316,0.006634351503726473,0.0,0.0,0.0,-0.0002199999999999003,0.0006867313885354013,4.8559242168703595e-05
VAL 728,R VAL 728,0.0,0.0,0.0,-0.0001449999999999957,0.0003521008378291547,2.4897289009046013e-05,-0.42588499999999996,0.05557438056335123,0.003929702135658752,0.42573500000000003,0.055586282255605864,0.003930543712388836,0.0,0.0,0.0,-0.0002949999999999675,0.0005726910161682913,4.049537010572135e-05
PRO 729,R PRO 729,0.0,0.0,0.0,-0.00010999999999999899,0.0003128897569432375,2.2124646889837385e-05,-0.2332800000000002,0.053057625276673986,0.0037517406626790943,0.23321999999999993,0.05315177889779445,0.003758398329075849,0.0,0.0,0.0,-0.0001699999999999058,0.0006489221833164586,4.588572762854478e-05
GLU 730,R GLU 730,0.0,0.0,0.0,-8.50000000000023e-05,0.0002788816953476944,1.9719913792915554e-05,57.51097999999999,0.3503890403548976,0.024776246648839494,-57.50987500000003,0.35027383483742963,0.02476810038857632,0.0,0.0,0.0,0.0010200000000006781,0.0006779380502672441,4.793745925683548e-05
LEU 731,R LEU 731,0.0,0.0,0.0,-7.499999999998952e-05,0.00026339134382128164,1.862458053218657e-05,-0.37738,0.055025863010043294,0.003890916087504362,0.37725000000000025,0.0550259711409062,0.003890923733511004,0.0,0.0,0.0,-0.00020499999999983587,0.0005941169918457459,4.2010415375227974e-05
THR 732,R THR 732,0.0,0.0,0.0,-0.00010499999999999732,0.00030655342111937883,2.1676600286944817e-05,-0.2573250000000002,0.2161178830522823,0.015281842064195004,0.25726499999999997,0.21605542061008334,0.015277425302550168,0.0,0.0,0.0,-0.0001650000000001506,0.0007125833284607063,5.0387250371504633e-05
GLN 733,R GLN 733,0.0,0.0,0.0,-7.499999999999619e-05,0.00026339134382130506,1.8624580532188226e-05,-0.245375,0.34081193402667154,0.02409904296595617,0.24536000000000005,0.3407434964896617,0.024094203701305432,0.0,0.0,0.0,-9.00000000002521e-05,0.0006339558344230041,4.4827446949328225e-05
GLN 734,R GLN 734,0.0,0.0,0.0,-3.000000000000336e-05,0.0001705872210923389,1.2062338081816168e-05,-0.4870349999999997,0.09586445522194295,0.006778640636218999,0.48694000000000026,0.09589294238889416,0.006780654983111799,0.0,0.0,0.0,-0.00012499999999953103,0.0006319612329878013,4.4686407329268594e-05
MET 735,R MET 735,0.0,0.0,0.0,-8.499999999998842e-05,0.0002788816953476488,1.971991379291233e-05,-0.37579000000000007,0.10151086592084577,0.007177902165674845,0.3757500000000001,0.10150678548747326,0.007177613635464057,0.0,0.0,0.0,-0.00012499999999989074,0.00063982419460366,4.524240267714692e-05
PHE 736,R PHE 736,0.0,0.0,0.0,-0.00011000000000000566,0.0003128897569432564,2.2124646889838724e-05,-0.17941,0.053569878663293664,0.0037879624470155493,0.17936500000000002,0.05361447355891882,0.0037911157823258346,0.0,0.0,0.0,-0.00015499999999979864,0.0006090771708083251,4.306825977444838e-05
ASP 737,R ASP 737,0.0,0.0,0.0,-4.4999999999996154e-05,0.00020730412441626107,1.4658615214267794e-05,55.16383499999996,0.35019748396825495,0.024762701566842033,-55.16313999999995,0.3501174665793922,0.024757043483014263,0.0,0.0,0.0,0.0006500000000014694,0.0005979130371567305,4.227883631333683e-05
ALA 738,R ALA 738,0.0,0.0,0.0,-1.9999999999997244e-05,0.0001399999999999807,9.8994949366103e-06,-0.13037000000000007,0.06422058159188516,0.004541080873536597,0.13033999999999996,0.06419434866092198,0.00453922592519915,0.0,0.0,0.0,-4.999999999988347e-05,0.000580947501931089,4.107919181288579e-05
LYS 739,R LYS 739,0.0,0.0,0.0,-2.0000000000002793e-05,0.00014000000000001956,9.899494936613049e-06,-53.49571000000001,0.8837131072346157,0.06248795307490314,53.495170000000016,0.8835817851773,0.06247866720317841,0.0,0.0,0.0,-0.0005599999999985883,0.0005713142742826986,4.0398019753396735e-05
ASN 740,R ASN 740,0.0,0.0,0.0,-3.4999999999998364e-05,0.00018377975949488248,1.299519141836642e-05,-0.48693000000000025,0.10003636888652041,0.007073639480493754,0.48685000000000045,0.09999578741126851,0.007070769936859636,0.0,0.0,0.0,-0.00011499999999951882,0.0006014773478690963,4.2530871140833793e-05
MET 741,R MET 741,0.0,0.0,0.0,-5.499999999999616e-05,0.00022798026230354406,1.6120638945152383e-05,-0.38290000000000013,0.08117980044321275,0.005740278738876644,0.38291000000000025,0.08111018370093726,0.005735356091821931,0.0,0.0,0.0,-4.5000000000001704e-05,0.00066556367088365,4.706245849932404e-05
MET 742,R MET 742,0.0,0.0,0.0,-4.999999999999893e-05,0.00021794494717702903,1.541103500742211e-05,-0.27916999999999986,0.12377302250490622,0.008752074354117435,0.27916500000000005,0.12371062110829446,0.008747661909047466,0.0,0.0,0.0,-5.500000000011274e-05,0.0006098975323772915,4.3126268097292474e-05
ALA 743,R ALA 743,0.0,0.0,0.0,-9.999999999998898e-06,9.949874371065103e-05,7.035623639734369e-06,-0.3295599999999999,0.048922555125422755,0.0034593470482159115,0.32954500000000003,0.048918074113766585,0.0034590301928430463,0.0,0.0,0.0,-2.499999999990177e-05,0.0006118619125260045,4.3265170749690794e-05
ALA 744,R ALA 744,0.0,0.0,0.0,-5.00000000000167e-06,7.053367989835297e-05,4.987484335816666e-06,-0.26483999999999996,0.04758607359301699,0.003364843532766441,0.2647600000000001,0.0475528379805026,0.00336249342006786,0.0,0.0,0.0,-8.499999999993068e-05,0.0006064445564106033,4.288210582516053e-05
CYS 745,R CYS 745,0.0,0.0,0.0,-6.0000000000004494e-05,0.00023748684174077614,1.6792855623747924e-05,0.05035499999999998,0.11876328967740836,0.008397832748691774,-0.05045500000000005,0.11874265440438835,0.008396373614543366,0.0,0.0,0.0,-0.00016000000000010673,0.0006437390775772381,4.55192267069638e-05
ASP 746,R ASP 746,0.0,0.0,0.0,-4.4999999999998377e-05,0.00020730412441627132,1.4658615214268519e-05,53.62496,0.3689175631510365,0.02608641106029143,-53.62459500000001,0.3688826791486633,0.026083944388828127,0.0,0.0,0.0,0.00031999999999825945,0.0006539113089689667,4.62385120866528e-05
PRO 747,R PRO 747,0.0,0.0,0.0,-5.49999999999895e-05,0.00022798026230351644,1.6120638945150432e-05,0.09348000000000002,0.044721690486831944,0.003162301060936478,-0.09349999999999994,0.04473063826953518,0.003162933764719082,0.0,0.0,0.0,-7.499999999971863e-05,0.0006159342497375493,4.355312847544696e-05
ARG 748,R ARG 748,0.0,0.0,0.0,-6.999999999999728e-05,0.00025514701644345164,1.8041618552668018e-05,-52.98146999999999,0.6904468836203986,0.04882196734571029,52.981120000000026,0.6903155985458505,0.04881268408906212,0.0,0.0,0.0,-0.0004200000000032844,0.0006734983296183518,4.7623523599094916e-05
HID 749,R HID 749,0.0,0.0,0.0,-4.5000000000001704e-05,0.00020730412441628666,1.4658615214269603e-05,-0.14932499999999982,0.06357152959462306,0.004495185966675926,0.14934,0.06355009362699643,0.004493670214868917,0.0,0.0,0.0,-2.9999999999676953e-05,0.0005736723803705465,4.056476303394419e-05
GLY 750,R GLY 750,0.0,0.0,0.0,-2.500000000000169e-05,0.0001561249499599705,1.1039701082910553e-05,-0.177425,0.031370119142266346,0.0022182023972126454,0.17738000000000007,0.0313699792795591,0.0022181925074257723,0.0,0.0,0.0,-6.99999999999601e-05,0.0006124540799112584,4.3307043307061845e-05
ARG 751,R ARG 751,0.0,0.0,0.0,-8.000000000000895e-05,0.0002712931993250411,1.9183326093253026e-05,-60.16867499999999,0.7320325466663385,0.051762517779702574,60.168094999999994,0.7319323370204371,0.05175543188768686,0.0,0.0,0.0,-0.0006600000000003092,0.0006514598989985929,4.606517122530083e-05
TYR 752,R TYR 752,0.0,0.0,0.0,-0.0001249999999999929,0.00033071891388305503,2.3385358667335805e-05,0.1994950000000001,0.06757839873065893,0.00477851440041773,-0.1994799999999999,0.06757876589580501,0.004778540362914191,0.0,0.0,0.0,-0.00011000000000006338,0.0006147357155723732,4.346837931187898e-05
LEU 753,R LEU 753,0.0,0.0,0.0,-0.00013499999999999846,0.0003417235724968316,2.416350554038024e-05,0.4045249999999999,0.09922615267660008,0.00701634854286756,-0.4045200000000001,0.09923043686288954,0.007016651480585275,0.0,0.0,0.0,-0.00013000000000009225,0.0006504613747179315,4.599456489629732e-05
THR 754,R THR 754,0.0,0.0,0.0,-0.00011000000000000343,0.00031288975694325006,2.2124646889838276e-05,-0.60326,0.12223363857792963,0.008643223472755961,0.6031049999999998,0.12219277382480538,0.008640333898351395,0.0,0.0,0.0,-0.00026500000000014094,0.0006817440868830409,4.82065866868829e-05
VAL 755,R VAL 755,0.0,0.0,0.0,-0.00010000000000000898,0.00030000000000002686,2.1213203435598325e-05,0.4414100000000004,0.04770347890877325,0.0033731453422583013,-0.4413250000000001,0.04762372701710586,0.0033675060319172546,0.0,0.0,0.0,-1.4999999999927848e-05,0.0006362193018135389,4.498749826341241e-05
ALA 756,R ALA 756,0.0,0.0,0.0,-0.0001099999999999951,0.0003128897569432264,2.2124646889836603e-05,-0.4541149999999996,0.024161162534126306,0.001708452186923106,0.4539049999999994,0.024149864906469292,0.0017076533240103465,0.0,0.0,0.0,-0.0003200000000000161,0.0005979966555090833,4.228474902373486e-05
ALA 757,R ALA 757,0.0,0.0,0.0,-8.00000000000045e-05,0.00027129319932502603,1.918332609325196e-05,0.4452750000000001,0.02367127742644968,0.0016738120787590613,-0.4451500000000002,0.023622605698776406,0.0016703704678900778,0.0,0.0,0.0,4.499999999993953e-05,0.0006107167919748058,4.318419849898792e-05
VAL 758,R VAL 758,0.0,0.0,0.0,-0.00010499999999999288,0.0003065534211193658,2.1676600286943895e-05,-0.38598999999999994,0.024314191329341428,0.001719272956804448,0.3858400000000003,0.024182729374486223,0.0017099771928298325,0.0,0.0,0.0,-0.00025499999999977987,0.0006708017590915519,4.7432847268550115e-05
PHE 759,R PHE 759,0.0,0.0,0.0,-0.00014000000000001565,0.00034698703145798833,2.4535688292773343e-05,0.19524999999999998,0.059827146848232704,0.004230418123542873,-0.19509000000000004,0.059838047260919194,0.0042311888991157075,0.0,0.0,0.0,2.0000000000077732e-05,0.0006705221845696317,4.741307836452044e-05
ARG 760,R ARG 760,0.0,0.0,0.0,-0.0001250000000000151,0.0003307189138831138,2.338535866733996e-05,-60.496684999999985,0.3378052186903237,0.023886436085613257,60.49460000000003,0.3376354246783616,0.023874429835886928,0.0,0.0,0.0,-0.002209999999999326,0.0007112664760804521,5.0294134846714696e-05
GLY 761,R GLY 761,0.0,0.0,0.0,-7.499999999999619e-05,0.00026339134382130506,1.8624580532188226e-05,0.2570300000000001,0.044961084284077656,0.0031792287586771216,-0.25692,0.04484923187748056,0.0031713195991574373,0.0,0.0,0.0,3.4999999999951736e-05,0.0006194957626974041,4.3804965471966666e-05
ARG 762,R ARG 762,0.0,0.0,0.0,-0.0002449999999999786,0.0004300872004605202,3.0411757594717185e-05,-69.13837000000004,0.8454640814931959,0.05978333852734946,69.13235500000002,0.8450033544155102,0.05975076020325868,0.0,0.0,0.0,-0.006260000000000758,0.0009178235124432261,6.489992295810608e-05
MET 763,R MET 763,0.0,0.0,0.0,-0.00021499999999998742,0.0004108223460329055,2.904952667428338e-05,0.268125,0.11795943953325615,0.008340991959892994,-0.26794500000000004,0.11800522011758595,0.008344229136055622,0.0,0.0,0.0,-3.4999999999998364e-05,0.0007237230133137306,5.1174945041490086e-05
SER 764,R SER 764,0.0,0.0,0.0,-0.0002150000000000052,0.00041082234603293937,2.9049526674285776e-05,-0.5033699999999999,0.1710471663021647,0.012094861119500378,0.502985,0.17086027851727276,0.012081646157498575,0.0,0.0,0.0,-0.0006000000000001171,0.0007681145747868656,5.431390245600142e-05
MET 765,R MET 765,0.0,0.0,0.0,-0.0003250000000000464,0.00046837484987994666,3.3119103248734147e-05,-0.22454000000000018,0.3055594842252486,0.021606318335153717,0.22438000000000002,0.30540346363458293,0.021595286013387276,0.0,0.0,0.0,-0.00048499999999998875,0.000761429576520385,5.3841201695356544e-05
LYS 766,R LYS 766,0.0,0.0,0.0,-0.0004750000000000215,0.0004993746088859763,3.531111722956538e-05,-74.40189999999997,0.6808860917976283,0.0481459172725709,74.39385,0.6802936700433084,0.0481040267285907,0.0,0.0,0.0,-0.00852499999999992,0.00104851084877353,7.414091313154258e-05
GLU 767,R GLU 767,0.0,0.0,0.0,-0.00019499999999999962,0.00039620070671314995,2.801562064277708e-05,66.47008,0.4718507747159843,0.03336488825097984,-66.466175,0.4717057921784222,0.033354636437433464,0.0,0.0,0.0,0.0037100000000004486,0.0007251896303736901,5.1278650528340213e-05
VAL 768,R VAL 768,0.0,0.0,0.0,-0.0002450000000000019,0.00043008720046056113,3.041175759472008e-05,-0.3485899999999998,0.0650304690126092,0.004598348562255761,0.34838999999999987,0.06496882252280678,0.004593989497158197,0.0,0.0,0.0,-0.00044499999999973505,0.0007190097356782463,5.084166598372351e-05
ASP 769,R ASP 769,0.0,0.0,0.0,-0.0003250000000000064,0.0004683748498798891,3.3119103248730074e-05,70.87809000000003,0.5709186298379642,0.040370043466415685,-70.87270999999998,0.5705583807999717,0.04034457001264764,0.0,0.0,0.0,0.005054999999998842,0.0008555553751812496,6.049690074712624e-05
GLU 770,R GLU 770,0.0,0.0,0.0,-0.00029999999999999363,0.00045825756949557434,3.240370349203862e-05,70.29583499999995,0.7937150167297548,0.056124127065920355,-70.29069000000003,0.7932440443505421,0.056090824289611076,0.0,0.0,0.0,0.0048450000000008235,0.0009224830621754602,6.522940287939995e-05
GLN 771,R GLN 771,0.0,0.0,0.0,-0.00020000000000000128,0.0004000000000000027,2.828427124746209e-05,-0.7417849999999996,0.14364194643278808,0.010157019438545925,0.7414300000000001,0.1435523078880997,0.01015068103626544,0.0,0.0,0.0,-0.0005549999999994881,0.0007190097356785648,5.0841665983746026e-05
MET 772,R MET 772,0.0,0.0,0.0,-0.0002150000000000496,0.0004108223460330242,2.9049526674291773e-05,-0.6854400000000003,0.08250064484596295,0.005833676542284339,0.6851699999999998,0.0824734569422195,0.005831754067174015,0.0,0.0,0.0,-0.0004850000000000887,0.0006998392672608204,4.948610916207507e-05
LEU 773,R LEU 773,0.0,0.0,0.0,-0.00032000000000000415,0.00046647615158763015,3.298484500494172e-05,-0.44452500000000017,0.07352359740246556,0.005198903430051302,0.4442800000000002,0.0735705212704097,0.005202221448573583,0.0,0.0,0.0,-0.0005650000000000954,0.0007653593927040743,5.411908166258688e-05
ASN 774,R ASN 774,0.0,0.0,0.0,-0.00015499999999998404,0.0003619046835839142,2.5590525590535755e-05,-0.10695500000000074,0.33122657347350604,0.023421255621230035,0.106895,0.33110304132550644,0.023412520579275526,0.0,0.0,0.0,-0.0002150000000008845,0.0007062400441776102,4.99387124383475e-05
VAL 775,R VAL 775,0.0,0.0,0.0,-0.00011999999999998234,0.00032496153618539065,2.2978250586148737e-05,-0.2549649999999999,0.05149090963461452,0.0036409571372099663,0.25484000000000023,0.05145439145495627,0.0036383749119626723,0.0,0.0,0.0,-0.00024499999999998107,0.0006964014646742516,4.924301980994072e-05
GLN 776,R GLN 776,0.0,0.0,0.0,-0.00021000000000003015,0.00040730823708838457,2.8801041647833475e-05,-0.3380100000000001,0.20780221341458308,0.014693835425102584,0.33797,0.2077378133609767,0.014689281653641199,0.0,0.0,0.0,-0.00024999999999991473,0.0007262919523164967,5.135659646042114e-05
ASN 777,R ASN 777,0.0,0.0,0.0,-0.0001799999999999885,0.0003841874542459465,2.716615541441052e-05,-0.32745000000000046,0.2906561499435377,0.020552493461864947,0.3271050000000001,0.29058156165696414,0.02054721927354162,0.0,0.0,0.0,-0.0005250000000001265,0.0006628536791783153,4.6870833148143896e-05
LYS 778,R LYS 778,0.0,0.0,0.0,-0.00013500000000000344,0.00034172357249684425,2.4163505540381135e-05,-61.09971499999997,1.1422332746767407,0.08076808942208397,61.09826000000001,1.1419944931558397,0.08075120501881886,0.0,0.0,0.0,-0.0015900000000012681,0.0007013558298032063,4.959334632785652e-05
ASN 779,R ASN 779,0.0,0.0,0.0,-0.00012000000000000011,0.00032496153618543874,2.2978250586152136e-05,-0.6323599999999995,0.14587025193643907,0.010314584431764619,0.6322750000000001,0.14585842236566135,0.010313747954793073,0.0,0.0,0.0,-0.00020499999999838537,0.0006949640278471649,4.914137767714469e-05
SER 780,R SER 780,0.0,0.0,0.0,-6.499999999999617e-05,0.0002465258607124065,1.743201078475929e-05,-0.1588349999999999,0.22868208888104904,0.016170265578369456,0.15883499999999995,0.22863002378296676,0.016166584019977743,0.0,0.0,0.0,-6.500000000006834e-05,0.0006330679268451755,4.476466240239328e-05
SER 781,R SER 781,0.0,0.0,0.0,-6.499999999999562e-05,0.00024652586071240444,1.7432010784759145e-05,-0.03203999999999996,0.17984276021013473,0.012716803529189247,0.032095000000000096,0.17979523346017812,0.012713442880471038,0.0,0.0,0.0,-9.999999999785735e-06,0.0006244197306299012,4.4153142583508045e-05
TYR 782,R TYR 782,0.0,0.0,0.0,-0.00014000000000000956,0.00034698703145797315,2.453568829277227e-05,-0.14772500000000008,0.09463186236675251,0.006691483159584275,0.14773499999999998,0.09465613965823877,0.0066931998233281526,0.0,0.0,0.0,-0.0001299999999999102,0.0007301369734506836,5.162848051220006e-05
PHE 783,R PHE 783,0.0,0.0,0.0,-0.00020000000000000017,0.0004000000000000005,2.8284271247461936e-05,-0.15376,0.09289694505203058,0.006568805979780492,0.15375500000000006,0.09282119895260985,0.006563449921725608,0.0,0.0,0.0,-0.00020499999999999298,0.000650365281976011,4.5987770113353844e-05
VAL 784,R VAL 784,0.0,0.0,0.0,-0.00011500000000002064,0.0003190219428190427,2.2558257911465208e-05,0.375,0.050909724022036244,0.0035998611084317503,-0.37492000000000025,0.05086937782202375,0.003597008201269356,0.0,0.0,0.0,-3.500000000024761e-05,0.0006432534492718705,4.548488760017764e-05
GLU 785,R GLU 785,0.0,0.0,0.0,-0.00015499999999999236,0.0003619046835839336,2.5590525590537127e-05,63.44536499999998,0.7477549944843477,0.05287426272659917,-63.44467499999999,0.7477016580000795,0.0528704912676281,0.0,0.0,0.0,0.0005349999999990019,0.0006919356906571931,4.8927241900869847e-05
TRP 786,R TRP 786,0.0,0.0,0.0,-0.000324999999999982,0.00046837484987985386,3.311910324872759e-05,0.7017100000000001,0.10911372920031578,0.007715505783809589,-0.7016550000000001,0.10914777127820793,0.007717912922221911,0.0,0.0,0.0,-0.00026999999999974375,0.0007396620850087708,5.230200760962824e-05
ILE 787,R ILE 787,0.0,0.0,0.0,-0.00020499999999998907,0.00040370162248866756,2.8546015483774847e-05,-0.1655700000000001,0.07000732175994151,0.004950265194916319,0.16561000000000006,0.06999948499810545,0.004949711052172636,0.0,0.0,0.0,-0.00016500000000016613,0.0007535084604697188,5.3281094207957374e-05
PRO 788,R PRO 788,0.0,0.0,0.0,-0.0003599999999999981,0.00047999999999999725,3.394112549695408e-05,-0.284775,0.09365075747157632,0.006622108567140835,0.28475,0.09365563250547156,0.006622453284093418,0.0,0.0,0.0,-0.00038499999999998204,0.0007394423574561024,5.22864705253777e-05
ASN 789,R ASN 789,0.0,0.0,0.0,-0.00032000000000001526,0.0004664761515876463,3.298484500494286e-05,0.6469399999999998,0.20519109727276166,0.014509201632067826,-0.6464949999999997,0.20502421802070256,0.014497401486990793,0.0,0.0,0.0,0.0001249999999999929,0.0006923691212064939,4.895789006892825e-05
ASN 790,R ASN 790,0.0,0.0,0.0,-0.00018500000000000406,0.000388297566307087,2.745678422539743e-05,0.22186999999999948,0.1402596987733824,0.009917858412984117,-0.2218449999999999,0.14023252466885158,0.009915936913625476,0.0,0.0,0.0,-0.00016000000000047975,0.0007172168430828045,5.07148893325059e-05
VAL 791,R VAL 791,0.0,0.0,0.0,-0.00020000000000000573,0.0004000000000000115,2.8284271247462715e-05,0.5227449999999998,0.04996178514625243,0.0035328317077100413,-0.522585,0.0499418939869148,0.0035314251903447117,0.0,0.0,0.0,-3.9999999999940636e-05,0.000677052435192436,4.78748368143437e-05
LYS 792,R LYS 792,0.0,0.0,0.0,-0.0003000000000000069,0.00045825756949559467,3.2403703492040054e-05,-70.06521000000001,0.42963414191839566,0.03037972151797611,70.06118,0.42938020169083263,0.03036176523228352,0.0,0.0,0.0,-0.0043299999999976534,0.0008608716512906038,6.087281823588468e-05
THR 793,R THR 793,0.0,0.0,0.0,-0.0001450000000000118,0.0003521008378291937,2.489728900904877e-05,0.3316149999999995,0.23104539981354305,0.016337376897011337,-0.331495,0.23095871920107272,0.01633124765212382,0.0,0.0,0.0,-2.5000000000512392e-05,0.0006359048670987199,4.496526437150351e-05
ALA 794,R ALA 794,0.0,0.0,0.0,-0.00010500000000000175,0.0003065534211193918,2.167660028694573e-05,-0.3713149999999999,0.04948258052082643,0.0034989468236885733,0.3711750000000001,0.04943505208857221,0.003495586056013961,0.0,0.0,0.0,-0.00024500000000000856,0.0006123520229412251,4.329982678950406e-05
VAL 795,R VAL 795,0.0,0.0,0.0,-0.00018500000000000406,0.000388297566307087,2.745678422539743e-05,0.4378149999999995,0.05876147356049247,0.0041550636427138245,-0.4376699999999999,0.05866916651870966,0.004148536549194235,0.0,0.0,0.0,-4.0000000000088854e-05,0.0007269112738154456,5.140038910358528e-05
CYS 796,R CYS 796,0.0,0.0,0.0,-9.499999999998732e-05,0.00029321493822787584,2.0733427116612565e-05,-0.4785250000000002,0.09180936430996471,0.006491902408000224,0.47829000000000027,0.09171622484598795,0.006485316453342819,0.0,0.0,0.0,-0.0003300000000000014,0.000641170804076407,4.533762234612586e-05
ASP 797,R ASP 797,0.0,0.0,0.0,-0.00012000000000000621,0.00032496153618545527,2.2978250586153304e-05,67.20073999999995,0.5566232140377722,0.039359204921195975,-67.19594500000004,0.556249693909241,0.039332793059616566,0.0,0.0,0.0,0.004674999999998235,0.000793331582631025,5.6097014180785366e-05
ILE 798,R ILE 798,0.0,0.0,0.0,-0.0001300000000000029,0.00033630343441601226,2.3780243901188762e-05,0.003785000000000005,0.053465865512493056,0.0037806076065891804,-0.0037599999999999973,0.05347244524051616,0.0037810728636195304,0.0,0.0,0.0,-0.00010500000000025266,0.0006434088902090663,4.5495878934254165e-05
PRO 799,R PRO 799,0.0,0.0,0.0,-0.0001050000000000062,0.00030655342111940475,2.167660028694665e-05,0.08399500000000007,0.05145468856187928,0.0036383959205946717,-0.08399500000000003,0.05138136797517167,0.0036332113721885195,0.0,0.0,0.0,-0.00010499999999995069,0.000695683117518374,4.919222499542401e-05
PRO 800,R PRO 800,0.0,0.0,0.0,-5.9999999999993395e-05,0.0002374868417407322,1.6792855623744817e-05,0.254195,0.05152947675845341,0.0036436842446897,-0.25406499999999993,0.05148660772472761,0.003640652946244657,0.0,0.0,0.0,6.99999999997658e-05,0.0005874521257090868,4.153913817113475e-05
ARG 801,R ARG 801,0.0,0.0,0.0,-5.500000000000116e-05,0.00022798026230356477,1.6120638945153847e-05,-55.338515,1.3378185189979437,0.094598054678039,55.337480000000006,1.337620099130056,0.09458402427462845,0.0,0.0,0.0,-0.0010899999999969623,0.0006339558344212902,4.482744694920704e-05
GLY 802,R GLY 802,0.0,0.0,0.0,-2.000000000000002e-05,0.00014000000000000012,9.899494936611673e-06,-0.12213999999999985,0.08385469813910264,0.005929422568851044,0.12209999999999999,0.08383519547302323,0.005928043522107448,0.0,0.0,0.0,-5.999999999989125e-05,0.0006053098380166956,4.280186911805361e-05
LEU 803,R LEU 803,0.0,0.0,0.0,-5.500000000000671e-05,0.00022798026230358778,1.6120638945155473e-05,0.05785999999999997,0.0665725949621915,0.004707393333895101,-0.05785499999999996,0.06661684452899284,0.00471052225077008,0.0,0.0,0.0,-5.000000000002669e-05,0.0005979130371552,4.22788363132286e-05
LYS 804,R LYS 804,0.0,0.0,0.0,-7.99999999999973e-05,0.0002712931993250016,1.918332609325023e-05,-59.666244999999996,1.4865401894926138,0.10511426484965625,59.66440999999997,1.4861156219839478,0.10508424339321133,0.0,0.0,0.0,-0.0019149999999998357,0.0007795992560294462,5.512599205464088e-05
MET 805,R MET 805,0.0,0.0,0.0,-8.999999999999453e-05,0.0002861817604250663,2.023610634484683e-05,-0.3051649999999999,0.17544636723226859,0.01240593160044824,0.30505999999999983,0.17534844282171452,0.012399007298973592,0.0,0.0,0.0,-0.00019499999999985835,0.0006220731468242584,4.3987214051348794e-05
SER 806,R SER 806,0.0,0.0,0.0,-5.500000000000283e-05,0.00022798026230357165,1.6120638945154335e-05,0.48517500000000013,0.0660089719280631,0.004667539166948587,-0.48507499999999987,0.06604301155308022,0.004669946131916452,0.0,0.0,0.0,4.499999999988614e-05,0.0006426313095391003,4.54408956777889e-05
ALA 807,R ALA 807,0.0,0.0,0.0,-6.49999999999995e-05,0.0002465258607124191,1.7432010784760182e-05,-0.39944999999999986,0.017181021506306158,0.0012148816814820996,0.3993200000000002,0.01711950933875823,0.0012105321144022373,0.0,0.0,0.0,-0.0001949999999999974,0.0006379459224730472,4.5109588781099916e-05
THR 808,R THR 808,0.0,0.0,0.0,-9.500000000000175e-05,0.0002932149382279204,2.0733427116615716e-05,0.17433499999999988,0.04582906037657769,0.0032406039367685797,-0.17425000000000002,0.0458995370347022,0.0032455873890561,0.0,0.0,0.0,-1.0000000000100484e-05,0.0006244197306298811,4.415314258350663e-05
PHE 809,R PHE 809,0.0,0.0,0.0,-8.500000000000174e-05,0.00027888169534769254,1.9719913792915422e-05,-0.24951499999999996,0.042753359809493595,0.0030231190639801323,0.2494299999999999,0.042756579610628447,0.003023346738301785,0.0,0.0,0.0,-0.0001700000000001367,0.0006173329733620091,4.365203317143309e-05
ILE 810,R ILE 810,0.0,0.0,0.0,-9.500000000001119e-05,0.0002932149382279495,2.0733427116617773e-05,0.2619949999999998,0.06272092932187871,0.00443503944458226,-0.26192999999999994,0.06270801463927862,0.004434126238617921,0.0,0.0,0.0,-3.00000000000189e-05,0.0006775691846592298,4.791137651955814e-05
GLY 811,R GLY 811,0.0,0.0,0.0,-3.000000000000336e-05,0.0001705872210923389,1.2062338081816168e-05,-0.15137000000000014,0.07791901629255833,0.0055097064803853076,0.15140999999999996,0.07790418409816009,0.00550865768586142,0.0,0.0,0.0,9.999999999929509e-06,0.0006081940479814149,4.3005813560495494e-05
ASN 812,R ASN 812,0.0,0.0,0.0,-6.999999999999673e-05,0.0002551470164434495,1.804161855266787e-05,-0.29284499999999974,0.059138574340273475,0.004181728694571213,0.29277500000000023,0.05905408008766049,0.00417575404867182,0.0,0.0,0.0,-0.0001399999999995316,0.0006167657578055006,4.3611924974792926e-05
SER 813,R SER 813,0.0,0.0,0.0,-4.0000000000004476e-05,0.00019595917942267618,1.3856406460552569e-05,-0.18919999999999995,0.07053474321212219,0.0049875595234543406,0.18923,0.07053791250100903,0.004987783626020683,0.0,0.0,0.0,-9.999999999994458e-06,0.0005999166608788559,4.242051390542294e-05
THR 814,R THR 814,0.0,0.0,0.0,-6.000000000000672e-05,0.00023748684174078495,1.6792855623748547e-05,-0.32167499999999977,0.07275114689817593,0.005144282931079886,0.3216450000000001,0.07274743277257234,0.005144020302739838,0.0,0.0,0.0,-8.999999999972807e-05,0.0006417943595888508,4.538171437925539e-05
ALA 815,R ALA 815,0.0,0.0,0.0,-3.0000000000001136e-05,0.00017058722109232626,1.2062338081815275e-05,-0.34387499999999993,0.018238129701260986,0.0012896305187921424,0.343835,0.0183015784838334,0.001294117025233641,0.0,0.0,0.0,-6.999999999993012e-05,0.0006285698051926941,4.4446597170086114e-05
ILE 816,R ILE 816,0.0,0.0,0.0,-3.9999999999997815e-05,0.00019595917942264354,1.3856406460550262e-05,-0.40347499999999975,0.03514454971969535,0.0024850949428544358,0.40351500000000007,0.035091163773802676,0.002481319986418359,0.0,0.0,0.0,7.993605777301127e-17,0.0006403124237432492,4.527692569068456e-05
GLN 817,R GLN 817,0.0,0.0,0.0,-3.9999999999991153e-05,0.0001959591794226109,1.3856406460547953e-05,-0.3284349999999999,0.2372381836361928,0.016775272840553135,0.32838500000000004,0.23721828929279462,0.016773866098040723,0.0,0.0,0.0,-9.000000000011e-05,0.0005847221562417345,4.134610017885504e-05
GLU 818,R GLU 818,0.0,0.0,0.0,-4.500000000000004e-05,0.000207304124416279,1.4658615214269061e-05,51.56556,0.25487814029728345,0.018022606138042536,-51.565279999999994,0.25487591412531596,0.018022448723913106,0.0,0.0,0.0,0.00023500000000211684,0.00063227762889477,4.470877989840432e-05
LEU 819,R LEU 819,0.0,0.0,0.0,-6.0000000000004494e-05,0.00023748684174077612,1.679285562374792e-05,-0.3790550000000002,0.037071174448617635,0.0026213278839167,0.37909000000000015,0.037036764167511615,0.00261889470960544,0.0,0.0,0.0,-2.4999999999906208e-05,0.0006036348233825884,4.2683427697417214e-05
PHE 820,R PHE 820,0.0,0.0,0.0,-3.0000000000005578e-05,0.00017058722109235152,1.206233808181706e-05,-0.3110350000000001,0.050288306543369556,0.003555920257120444,0.31104000000000015,0.05028367926076865,0.0035555930588298873,0.0,0.0,0.0,-2.5000000000074964e-05,0.0006437196594788956,4.551785364006223e-05
LYS 821,R LYS 821,0.0,0.0,0.0,-1.9999999999993358e-05,0.0001399999999999535,9.899494936608376e-06,-51.545369999999984,0.6129900595453088,0.04334494279044334,51.545145000000005,0.6129653529961979,0.04334319577360174,0.0,0.0,0.0,-0.00024499999999960664,0.0006204635363987667,4.387339740665541e-05
ARG 822,R ARG 822,0.0,0.0,0.0,-2.500000000000835e-05,0.0001561249499600121,1.1039701082913495e-05,-50.634174999999985,0.3007004229741667,0.02126273081906964,50.63388,0.300736189376112,0.021265259885605056,0.0,0.0,0.0,-0.00031999999999897,0.0005546169849568126,3.921734310241996e-05
ILE 823,R ILE 823,0.0,0.0,0.0,-2.0000000000002238e-05,0.00014000000000001568,9.899494936612774e-06,-0.3717899999999999,0.021529883882642323,0.001522392689157534,0.3717449999999998,0.02159791598743242,0.001527203285421081,0.0,0.0,0.0,-6.500000000013273e-05,0.0006170696881228105,4.363341609363073e-05
SER 824,R SER 824,0.0,0.0,0.0,-1.4999999999998349e-05,0.0001215524578114188,8.595056718834595e-06,-0.3359200000000001,0.11110838672215463,0.007856549369793289,0.33589499999999994,0.11103929023098091,0.007851663510046776,0.0,0.0,0.0,-3.999999999990456e-05,0.0005642694391866898,3.989987468652385e-05
GLU 825,R GLU 825,0.0,0.0,0.0,-1.4999999999998903e-05,0.00012155245781142328,8.595056718834914e-06,49.01406000000001,0.39820405120804225,0.028157278490516188,-49.013950000000015,0.3981591233384707,0.02815410161039236,0.0,0.0,0.0,9.500000000102204e-05,0.0005709422037315758,4.0371710392418864e-05
GLN 826,R GLN 826,0.0,0.0,0.0,-1.4999999999996128e-05,0.00012155245781140079,8.595056718833323e-06,-0.34736499999999926,0.1816431990882121,0.012844113783169289,0.34736500000000015,0.18166026471135582,0.012845320504954297,0.0,0.0,0.0,-1.4999999999254498e-05,0.0005429318557613138,3.8391079693102146e-05
PHE 827,R PHE 827,0.0,0.0,0.0,-1.5000000000000568e-05,0.0001215524578114368,8.595056718835869e-06,-0.31190999999999997,0.02918530280809353,0.002063712552658572,0.31184999999999996,0.029162090117136677,0.0020620711675400543,0.0,0.0,0.0,-7.49999999999762e-05,0.0005910795208769203,4.179563374325658e-05
THR 828,R THR 828,0.0,0.0,0.0,-5.00000000000167e-06,7.053367989835297e-05,4.987484335816666e-06,-0.3803399999999999,0.0447082140104023,0.0031613481301494876,0.38034000000000007,0.04463882166903575,0.0031564413506352178,0.0,0.0,0.0,-4.999999999824034e-06,0.0005873457244249449,4.1531614464180376e-05
ALA 829,R ALA 829,0.0,0.0,0.0,-4.999999999999449e-06,7.053367989832165e-05,4.9874843358144515e-06,-0.20313000000000028,0.021269299471301465,0.0015039665887244715,0.20313000000000017,0.021226000565343704,0.0015009048937224025,0.0,0.0,0.0,-5.000000000012772e-06,0.0006041316081782652,4.271855568719856e-05
MET 830,R MET 830,0.0,0.0,0.0,-5.000000000006111e-06,7.053367989841563e-05,4.9874843358210965e-06,-0.16370499999999993,0.042097600584831876,0.0029767498845217387,0.16372499999999995,0.042102961594168244,0.002977128965127314,0.0,0.0,0.0,1.5000000000018332e-05,0.000587175442265678,4.15195736972271e-05
PHE 831,R PHE 831,0.0,0.0,0.0,-2.4999999999999466e-05,0.00015612494995995662,1.1039701082909572e-05,-0.26450499999999993,0.027574806889623903,0.0019498332941562592,0.2645099999999999,0.027634758909751027,0.001954072542154031,0.0,0.0,0.0,-1.999999999991786e-05,0.0005912698199635443,4.1809089920717125e-05
ARG 832,R ARG 832,0.0,0.0,0.0,-4.999999999999449e-06,7.053367989832165e-05,4.9874843358144515e-06,-46.66966,0.19805747751868505,0.014004778541816438,46.66953000000002,0.19801201756317185,0.014001564037534856,0.0,0.0,0.0,-0.00013499999999851296,0.0005355137719954334,3.7866541959675766e-05
ARG 833,R ARG 833,0.0,0.0,0.0,-4.999999999999449e-06,7.053367989832165e-05,4.9874843358144515e-06,-45.257905,0.18968008850461499,0.013412407683767774,45.25777000000002,0.18970610717133612,0.01341424748133537,0.0,0.0,0.0,-0.0001400000000028001,0.000616765757806141,4.361192497483821e-05
LYS 834,R LYS 834,0.0,0.0,0.0,-5.00000000000167e-06,7.053367989835297e-05,4.987484335816666e-06,-44.95958000000002,0.5465300573606862,0.038645510968201395,44.95943500000001,0.5465368841849991,0.038645993697577964,0.0,0.0,0.0,-0.0001500000000014623,0.0005722761571115438,4.046603514049506e-05
ALA 835,R ALA 835,0.0,0.0,0.0,-1.000000000000001e-05,9.949874371066208e-05,7.03562363973515e-06,0.23287999999999998,0.01908076518381941,0.0013492138451706886,-0.23287500000000003,0.019098936488717185,0.001350498750462311,0.0,0.0,0.0,-5.000000000046079e-06,0.0005431160097069186,3.840410134347409e-05
PHE 836,R PHE 836,0.0,0.0,0.0,-2.0000000000000574e-05,0.000140000000000004,9.899494936611948e-06,0.16427,0.03769624782388816,0.0026655272461559953,-0.16425000000000003,0.03769333495460414,0.0026653212751936513,0.0,0.0,0.0,-1.7763568394002506e-16,0.0005656854249490502,3.999999999998672e-05
LEU 837,R LEU 837,0.0,0.0,0.0,-1.5000000000002789e-05,0.00012155245781145478,8.59505671883714e-06,0.10897499999999985,0.0297822829044384,0.0021059254200944577,-0.10896000000000006,0.02987471171408986,0.0021124611239026125,0.0,0.0,0.0,-7.549516567451065e-17,0.0006000000000002004,4.2426406871207024e-05
HIP 838,R HIP 838,0.0,0.0,0.0,-4.999999999999449e-06,7.053367989832165e-05,4.9874843358144515e-06,-43.43063500000003,0.20315575741851877,0.014365281370772387,43.430560000000014,0.20317779504260414,0.014366839666115587,0.0,0.0,0.0,-8.000000000230045e-05,0.0005775811631280238,4.084115571334391e-05
TRP 839,R TRP 839,0.0,0.0,0.0,-3.500000000000281e-05,0.00018377975949490579,1.2995191418368068e-05,0.09300499999999992,0.03494760327976729,0.0024711687265340683,-0.09297000000000008,0.03492734029381564,0.0024697359170567177,0.0,0.0,0.0,-1.5987211554602254e-16,0.0005567764362830128,3.93700393700598e-05
TYR 840,R TYR 840,0.0,0.0,0.0,-2.4999999999986144e-05,0.00015612494995987343,1.103970108290369e-05,-0.07709499999999996,0.057976081059347005,0.004099528006368523,0.07704500000000004,0.057957768892530605,0.004098233140635113,0.0,0.0,0.0,-7.499999999992956e-05,0.0005910795208768586,4.1795633743252214e-05
THR 841,R THR 841,0.0,0.0,0.0,-9.999999999998898e-06,9.949874371065103e-05,7.035623639734369e-06,-0.0059050000000002,0.05219028621304927,0.0036904105293313915,0.005860000000000042,0.05216934348829774,0.003688929655062559,0.0,0.0,0.0,-5.500000000022709e-05,0.0006340149840498911,4.4831629459555874e-05
GLY 842,R GLY 842,0.0,0.0,0.0,-5.0000000000005595e-06,7.053367989833732e-05,4.9874843358155595e-06,-0.015075000000000068,0.03344756157031481,0.002365099760052417,0.015034999999999963,0.03346122793622496,0.0023660661180533414,0.0,0.0,0.0,-4.5000000000099404e-05,0.0005856406748169425,4.141104925017258e-05
GLU 843,R GLU 843,0.0,0.0,0.0,0.0,0.0,0.0,45.98509000000001,0.231986189024742,0.01640390074010193,-45.98490999999999,0.23195400815610187,0.016401625209057937,0.0,0.0,0.0,0.00018000000000071737,0.000572363520851952,4.047221268982231e-05
GLY 844,R GLY 844,0.0,0.0,0.0,-1.000000000000001e-05,9.949874371066208e-05,7.03562363973515e-06,0.15707499999999994,0.054267295630057194,0.0038372772736668536,-0.15709999999999996,0.05425458505969822,0.003836378500617496,0.0,0.0,0.0,-3.500000000001391e-05,0.0005777326371255293,4.0851866542424864e-05
MET 845,R MET 845,0.0,0.0,0.0,-2.9999999999996697e-05,0.00017058722109230103,1.206233808181349e-05,-0.3533899999999999,0.05385515667046284,0.0038081346483548203,0.35333999999999977,0.053845746350107526,0.0038074692382211823,0.0,0.0,0.0,-8.00000000000517e-05,0.0006734983296193606,4.762352359916624e-05
ASP 846,R ASP 846,0.0,0.0,0.0,-2.5000000000000577e-05,0.00015612494995996355,1.1039701082910063e-05,47.61149500000001,0.39838598114824686,0.028170142879958143,-47.61128000000001,0.39843755043921764,0.028173789379492786,0.0,0.0,0.0,0.00018999999999962824,0.0005602677931143375,3.9616915579156966e-05
GLU 847,R GLU 847,0.0,0.0,0.0,-9.999999999998898e-06,9.949874371065103e-05,7.035623639734369e-06,46.293405000000014,0.28854656638696546,0.02040332337803176,-46.29335500000002,0.2885534074902726,0.020403807117085684,0.0,0.0,0.0,3.99999999977041e-05,0.0006232174580377668,4.406812907323475e-05
MET 848,R MET 848,0.0,0.0,0.0,-1.4999999999998903e-05,0.00012155245781142328,8.595056718834914e-06,0.17069000000000004,0.0995255439573177,0.007037518703349917,-0.1706599999999999,0.09952147707907101,0.007037231131631266,0.0,0.0,0.0,1.4999999999942838e-05,0.0005956299186576017,4.2117395456038186e-05
GLU 849,R GLU 849,0.0,0.0,0.0,-3.9999999999997815e-05,0.00019595917942264357,1.3856406460550263e-05,50.53791999999999,0.33494464258952955,0.023684162809716084,-50.53772,0.334864303262713,0.02367848196143729,0.0,0.0,0.0,0.00015999999999749548,0.0006118823416311945,4.3266615305572134e-05
PHE 850,R PHE 850,0.0,0.0,0.0,-3.9999999999991153e-05,0.0001959591794226109,1.3856406460547953e-05,0.29672,0.04291516748190636,0.00303456059422124,-0.29673,0.04294725951676123,0.0030368298437680355,0.0,0.0,0.0,-4.999999999999893e-05,0.0006062177826492085,4.286607049871279e-05
THR 851,R THR 851,0.0,0.0,0.0,-2.999999999999503e-05,0.00017058722109229154,1.2062338081812819e-05,0.2574200000000001,0.11783999151391718,0.008332545709445605,-0.2573500000000001,0.11787292946219666,0.008334874774104283,0.0,0.0,0.0,4.000000000004889e-05,0.0005553377350765519,3.9268307832140825e-05
GLU 852,R GLU 852,0.0,0.0,0.0,-2.9999999999997805e-05,0.00017058722109230732,1.2062338081813935e-05,52.656184999999994,0.5196974992971657,0.036748162591871684,-52.655764999999946,0.5196549237530294,0.036745152046274536,0.0,0.0,0.0,0.0003899999999956094,0.0006065476073626096,4.288939262785767e-05
ALA 853,R ALA 853,0.0,0.0,0.0,-1.000000000000334e-05,9.949874371069522e-05,7.035623639737493e-06,0.31530000000000014,0.034250109488875254,0.002421848467596541,-0.3152849999999999,0.03424651478618012,0.002421594283731333,0.0,0.0,0.0,5.000000000035532e-06,0.0005700657856774419,4.030973827749562e-05
GLU 854,R GLU 854,0.0,0.0,0.0,-1.4999999999993907e-05,0.00012155245781138282,8.595056718832052e-06,50.33913999999996,0.4549489206521673,0.032169746688664805,-50.33896499999997,0.45498637757300203,0.032172395292937264,0.0,0.0,0.0,0.0001599999999977797,0.0005517245689657578,3.9012818406291235e-05
SER 855,R SER 855,0.0,0.0,0.0,-1.5000000000002789e-05,0.00012155245781145478,8.59505671883714e-06,0.3067750000000001,0.11539286968872875,0.008159508065747572,-0.3067849999999999,0.11542182971604684,0.008161555848917567,0.0,0.0,0.0,-2.5000000000063166e-05,0.0006279928343540676,4.4405799170832144e-05
ASN 856,R ASN 856,0.0,0.0,0.0,-2.5000000000006127e-05,0.00015612494995999822,1.1039701082912514e-05,0.5696500000000008,0.20959729840816227,0.01482076710227919,-0.5696500000000003,0.2095686224128018,0.014818739403201523,0.0,0.0,0.0,-2.4999999999586463e-05,0.0005868347297148912,4.149548168171743e-05
MET 857,R MET 857,0.0,0.0,0.0,-2.5000000000003908e-05,0.00015612494995998437,1.1039701082911535e-05,0.44585500000000017,0.10314913463039775,0.007293745257067839,-0.44587999999999994,0.10312509684844005,0.007292045529205142,0.0,0.0,0.0,-5.000000000008633e-05,0.0005979130371549685,4.2278836313212236e-05
ASN 858,R ASN 858,0.0,0.0,0.0,-1.4999999999996128e-05,0.00012155245781140079,8.595056718833323e-06,0.32763500000000034,0.16054825372765594,0.011352475891848391,-0.327635,0.16059399669663857,0.011355710408204314,0.0,0.0,0.0,-1.4999999999325552e-05,0.0006121886963989352,4.3288277858943966e-05
ASP 859,R ASP 859,0.0,0.0,0.0,-2.4999999999999466e-05,0.00015612494995995662,1.1039701082909572e-05,55.34490500000003,0.3628784727304506,0.02565938288143193,-55.34445000000001,0.36286159551415903,0.025658189482023197,0.0,0.0,0.0,0.0004299999999993531,0.0006442825467142518,4.5557655778178604e-05
LEU 860,R LEU 860,0.0,0.0,0.0,-4.0000000000008914e-05,0.00019595917942269792,1.3856406460554105e-05,0.3891849999999998,0.03156470774457163,0.002231961889235813,-0.38923000000000024,0.031634745138845705,0.002236914280878597,0.0,0.0,0.0,-8.499999999980634e-05,0.0006463551655242679,4.5704212059716326e-05
VAL 861,R VAL 861,0.0,0.0,0.0,-3.4999999999999475e-05,0.0001837797594948883,1.2995191418366831e-05,0.3766099999999996,0.03809052244325502,0.0026934066718564,-0.3766649999999999,0.03809334292235348,0.002693606109846072,0.0,0.0,0.0,-9.000000000019492e-05,0.0006179805822191287,4.3697826032875664e-05
SER 862,R SER 862,0.0,0.0,0.0,-3.000000000000336e-05,0.0001705872210923389,1.2062338081816168e-05,0.26768000000000014,0.14104792660652626,0.009973594537577717,-0.26770499999999986,0.1410015176336769,0.009970312927636749,0.0,0.0,0.0,-5.4999999999846005e-05,0.000609897532377449,4.312626809730361e-05
GLU 863,R GLU 863,0.0,0.0,0.0,-8.00000000000023e-05,0.0002712931993250185,1.9183326093251427e-05,59.503925000000045,0.3893814830859654,0.027533428715856106,-59.50313,0.3892380673788942,0.027523287693956237,0.0,0.0,0.0,0.0007150000000045509,0.0006810102789224047,4.815469862837745e-05
TYR 864,R TYR 864,0.0,0.0,0.0,-8.500000000000619e-05,0.0002788816953477071,1.9719913792916456e-05,0.22248000000000026,0.05942162569300799,0.004201743447665473,-0.22252499999999997,0.05942936458519481,0.00420229066997989,0.0,0.0,0.0,-0.00012999999999995348,0.0006108191221631103,4.3191434335994945e-05
GLN 865,R GLN 865,0.0,0.0,0.0,-4.500000000000615e-05,0.00020730412441630712,1.465861521427105e-05,0.24310500000000013,0.2249999643888854,0.015909900058611256,-0.24312500000000006,0.22505921304181264,0.01591408957103736,0.0,0.0,0.0,-6.499999999991956e-05,0.0006486717197473218,4.58680171797271e-05
GLN 866,R GLN 866,0.0,0.0,0.0,-9.999999999999232e-05,0.000299999999999977,2.1213203435594798e-05,0.3185699999999993,0.31182505527939897,0.022049361113193305,-0.3186,0.31180020846689654,0.02204760417823217,0.0,0.0,0.0,-0.00013000000000058521,0.0006878226515605361,4.863640611721669e-05
TYR 867,R TYR 867,0.0,0.0,0.0,-0.00014000000000001124,0.0003469870314579773,2.4535688292772564e-05,0.3816349999999998,0.14638446562050228,0.010350944830062618,-0.38161000000000017,0.14633942701814828,0.010347760119948651,0.0,0.0,0.0,-0.00011500000000026267,0.0007223399476701127,5.1077147531947256e-05
GLN 868,R GLN 868,0.0,0.0,0.0,-8.500000000000785e-05,0.00027888169534771254,1.971991379291684e-05,0.26943000000000006,0.16316235809769364,0.011537320984526696,-0.2694449999999999,0.16320140003995093,0.011540081666738778,0.0,0.0,0.0,-0.00010000000000008669,0.0005999999999999104,4.242640687118651e-05
ASP 869,R ASP 869,0.0,0.0,0.0,-0.00010000000000000286,0.00030000000000000865,2.1213203435597037e-05,120.41307999999998,1.5583552398635998,0.11019235576051402,-120.41221500000003,1.5582654166610685,0.11018600430095225,0.0,0.0,0.0,0.0007650000000006685,0.0007069476642552694,4.998874873388916e-05
gtp 870,R gtp 870,0.0,0.0,0.0,-4.999999999999893e-05,0.00021794494717702903,1.541103500742211e-05,193.03562500000004,0.8151515836765338,0.05763992125126305,-193.03472,0.8150765740668927,0.057634617270899906,0.0,0.0,0.0,0.0008549999999979719,0.0006434088902093874,4.5495878934276866e-05
Mg+ 871,R Mg+ 871,0.0,0.0,0.0,0.0,0.0,0.0,-95.67634500000003,0.36126127106085804,0.025545029454720418,95.67591500000006,0.3613171705901366,0.02554898214834222,0.0,0.0,0.0,-0.0004299999999955162,0.0005874521257068947,4.153913817097974e-05
MET 872,L MET   1,0.0,0.0,0.0,-2.9999999999998917e-05,0.00017058722109231366,1.2062338081814384e-05,-46.80614500000002,0.26066742023580763,0.018431970048314306,46.80598500000002,0.26065151979906004,0.0184308457176495,0.0,0.0,0.0,-0.00019000000000069406,0.0005602677931114395,3.961691557895205e-05
ARG 873,L ARG   2,0.0,0.0,0.0,-2.4999999999997247e-05,0.00015612494995994277,1.1039701082908593e-05,-46.27489499999999,0.20777354012397098,0.014691807917279509,46.27474999999997,0.20776524613688024,0.014691221443828017,0.0,0.0,0.0,-0.00017000000000180648,0.000592536918682127,4.1898687330351384e-05
GLU 874,L GLU   3,0.0,0.0,0.0,-1.000000000000334e-05,9.949874371069522e-05,7.035623639737493e-06,47.88670999999997,0.2099001569838153,0.014842182437537666,-47.88646999999996,0.20981191363667073,0.014835942690621613,0.0,0.0,0.0,0.0002300000000009561,0.0005631163290099956,3.9818337483984285e-05
CYS 875,L CYS   4,0.0,0.0,0.0,-9.999999999998898e-06,9.949874371065103e-05,7.035623639734369e-06,-0.034420000000000006,0.08447634935294016,0.0059733799477347796,0.034469999999999994,0.08447129157293613,0.005973022308680921,0.0,0.0,0.0,4.000000000004444e-05,0.0006232174580353861,4.406812907306641e-05
ILE 876,L ILE   5,0.0,0.0,0.0,-4.499999999998616e-05,0.00020730412441621508,1.4658615214264541e-05,-0.11763499999999988,0.05420822608239481,0.0038331004258954846,0.11763499999999999,0.05417611812413301,0.003830830050393787,0.0,0.0,0.0,-4.5000000000063876e-05,0.0006348031190847887,4.488735902232255e-05
SER 877,L SER   6,0.0,0.0,0.0,-4.000000000000004e-05,0.00019595917942265444,1.385640646055103e-05,-0.03061500000000007,0.08867218715583823,0.006270070484053589,0.03064,0.08866408743115783,0.006269497747028864,0.0,0.0,0.0,-1.5000000000081615e-05,0.0006121886964001111,4.328827785902712e-05
ILE 878,L ILE   7,0.0,0.0,0.0,-4.4999999999997265e-05,0.00020730412441626622,1.4658615214268158e-05,-0.21171499999999996,0.044139707463915094,0.003121148646732483,0.21166000000000015,0.04416847744715571,0.0031231829917568892,0.0,0.0,0.0,-0.00010000000000025544,0.0006557438524302769,4.636809247748395e-05
HID 879,L HID   8,0.0,0.0,0.0,-8.499999999998842e-05,0.00027888169534764885,1.9719913792912332e-05,-0.14892000000000002,0.06167020025912015,0.004360741680035624,0.148875,0.06168670338897994,0.0043619086275390895,0.0,0.0,0.0,-0.00012999999999986357,0.0006656575696255619,4.7069098143039126e-05
VAL 880,L VAL   9,0.0,0.0,0.0,-0.00010500000000002619,0.00030655342111946313,2.1676600286950776e-05,-0.19672500000000015,0.03720187327272624,0.0026305696863987305,0.19662,0.037219156357983056,0.0026317917850772225,0.0,0.0,0.0,-0.00021000000000013564,0.0006825686778632848,4.826489407426647e-05
GLY 881,L GLY  10,0.0,0.0,0.0,-5.0000000000007815e-05,0.00021794494717706776,1.541103500742485e-05,-0.5531399999999996,0.02896912839559,0.0020484267133585457,0.5529649999999998,0.028956929654228598,0.002047564132084687,0.0,0.0,0.0,-0.00022499999999990637,0.0006036348233825403,4.268342769741382e-05
GLN 882,L GLN  11,0.0,0.0,0.0,-0.00015999999999997795,0.0003666060555964167,2.5922962793627867e-05,-0.22016500000000058,0.08240945197609292,0.005827228232616243,0.22018500000000002,0.0824257288411816,0.005828379180784309,0.0,0.0,0.0,-0.00014000000000066848,0.000663626400921546,4.692547282660477e-05
ALA 883,L ALA  12,0.0,0.0,0.0,-4.999999999999449e-05,0.00021794494717700968,1.5411035007420745e-05,-0.18203499999999984,0.04328653110379768,0.003060819967753775,0.1819649999999999,0.043236833545023064,0.00305730581967198,0.0,0.0,0.0,-0.00011999999999999531,0.000587877538267982,4.156921938165442e-05
GLY 884,L GLY  13,0.0,0.0,0.0,-4.9999999999996716e-05,0.00021794494717701938,1.541103500742143e-05,-0.3633450000000002,0.026462728033970994,0.0018711974441516243,0.36330500000000016,0.026447154383786184,0.0018700962207862737,0.0,0.0,0.0,-9.000000000003339e-05,0.000593211597998596,4.194639436233154e-05
VAL 885,L VAL  14,0.0,0.0,0.0,-9.50000000000073e-05,0.0002932149382279375,2.0733427116616922e-05,-0.4709199999999996,0.03717557800492114,0.00262871033018092,0.4708500000000004,0.03724926173764867,0.0026339205568883975,0.0,0.0,0.0,-0.00016499999999968872,0.0006306940621252327,4.459680481828417e-05
GLN 886,L GLN  15,0.0,0.0,0.0,-0.00010499999999998178,0.0003065534211193334,2.1676600286941605e-05,-0.2615950000000001,0.10774233603834685,0.00761853364335948,0.26155499999999987,0.1076986860411958,0.007615447122461052,0.0,0.0,0.0,-0.0001449999999999818,0.0006511336268375109,4.6042100299539484e-05
ILE 887,L ILE  16,0.0,0.0,0.0,-0.00010500000000002174,0.0003065534211194501,2.1676600286949855e-05,-0.2699249999999999,0.03563438472879889,0.0025197315085144045,0.26995500000000006,0.03567258015619305,0.0025224323330864775,0.0,0.0,0.0,-7.499999999983408e-05,0.0005994789404140992,4.238956239453358e-05
GLY 888,L GLY  17,0.0,0.0,0.0,-2.000000000000002e-05,0.00014000000000000012,9.899494936611673e-06,-0.40680999999999984,0.02995019031659424,0.0021177982670691456,0.406745,0.029942277384995268,0.002117238738309876,0.0,0.0,0.0,-8.500000000003948e-05,0.0005811841360533275,4.1095924372135285e-05
ASN 889,L ASN  18,0.0,0.0,0.0,-6.0000000000011155e-05,0.0002374868417408025,1.6792855623749787e-05,-0.6421900000000003,0.11309152886047684,0.007996778695199732,0.6421599999999998,0.11316741757237399,0.008002144837479531,0.0,0.0,0.0,-9.000000000092712e-05,0.0005932115979987376,4.194639436234155e-05
ALA 890,L ALA  19,0.0,0.0,0.0,-4.000000000000225e-05,0.0001959591794226653,1.38564064605518e-05,-0.32562499999999994,0.03308525917988231,0.002339481112340925,0.32562,0.03311458289032101,0.0023415546117910007,0.0,0.0,0.0,-4.4999999999990326e-05,0.000602474065831927,4.26013497438786e-05
CYS 891,L CYS  20,0.0,0.0,0.0,-2.5000000000006127e-05,0.00015612494995999822,1.1039701082912514e-05,-0.39369500000000024,0.04021768236733496,0.0028438195925549192,0.39365000000000017,0.04018379648564507,0.0028414234988819783,0.0,0.0,0.0,-7.000000000003226e-05,0.0005701754116060332,4.03174900012457e-05
TRP 892,L TRP  21,0.0,0.0,0.0,-7.999999999996454e-05,0.0002712931993248905,1.9183326093242377e-05,-0.55432,0.0325533039797799,0.0023018661994129394,0.5542200000000002,0.032564422304100456,0.0023026523836651887,0.0,0.0,0.0,-0.00018000000000034433,0.0006838128398911483,4.835286961494618e-05
GLU 893,L GLU  22,0.0,0.0,0.0,-7.500000000000951e-05,0.00026339134382135184,1.8624580532191532e-05,53.93877999999998,0.4320737571323129,0.030552228364100785,-53.93824499999999,0.4320196812385355,0.030548404620981913,0.0,0.0,0.0,0.00046000000000063324,0.0006311893535227063,4.4631827208865866e-05
LEU 894,L LEU  23,0.0,0.0,0.0,-4.9999999999990055e-05,0.0002179449471769903,1.5411035007419373e-05,-0.3105800000000003,0.024386955529545448,0.0017244181627436358,0.3105299999999999,0.024426811089458638,0.001727236376411896,0.0,0.0,0.0,-0.00010000000000031789,0.0006244997998395388,4.415880433161795e-05
TYR 895,L TYR  24,0.0,0.0,0.0,-5.0000000000012254e-05,0.00021794494717708711,1.541103500742622e-05,-0.27337999999999973,0.039680292337633864,0.0028058203791405507,0.2733199999999999,0.03961940938479596,0.0028015153042595165,0.0,0.0,0.0,-0.00010999999999980553,0.0006065476073647838,4.288939262801141e-05
CYS 896,L CYS  25,0.0,0.0,0.0,-1.9999999999997796e-05,0.0001399999999999846,9.899494936610575e-06,-0.37365000000000026,0.03162368574344036,0.002236132263529903,0.3736149999999999,0.03161307917618908,0.0022353822659670532,0.0,0.0,0.0,-5.500000000004057e-05,0.0005932748098478718,4.195086411505896e-05
LEU 897,L LEU  26,0.0,0.0,0.0,-3.000000000000336e-05,0.0001705872210923389,1.2062338081816168e-05,-0.3321250000000001,0.021291063266076164,0.0015055055214114256,0.33215500000000014,0.021277945742007913,0.0015045779723893218,0.0,0.0,0.0,-2.3092638912203257e-16,0.0006082762530300106,4.301162633522647e-05
GLU 898,L GLU  27,0.0,0.0,0.0,-2.9999999999998917e-05,0.00017058722109231366,1.2062338081814384e-05,48.41245999999999,0.26669840344701035,0.01885842496090067,-48.41232999999998,0.26664992237237956,0.018854996831237605,0.0,0.0,0.0,0.00010000000000147224,0.0006244997998387942,4.415880433156529e-05
HIP 899,L HIP  28,0.0,0.0,0.0,-3.4999999999993925e-05,0.00018377975949485916,1.2995191418364771e-05,-48.700665,0.22134222998547018,0.015651259178567835,48.70043499999999,0.22131128704979583,0.01564907118260332,0.0,0.0,0.0,-0.00026500000000183376,0.0005956299186594258,4.211739545616717e-05
GLY 900,L GLY  29,0.0,0.0,0.0,-1.4999999999999458e-05,0.0001215524578114278,8.595056718835232e-06,-0.10442000000000001,0.05085502531707154,0.003595993325911484,0.10444,0.050847973410943326,0.0035954946808471285,0.0,0.0,0.0,5.000000000023319e-06,0.0005873457244246729,4.153161446416114e-05
ILE 901,L ILE  30,0.0,0.0,0.0,-5.0000000000012254e-05,0.00021794494717708711,1.541103500742622e-05,0.15672999999999992,0.037696380462851196,0.0026655366251470167,-0.15673500000000007,0.03772816951562832,0.0026677844506256365,0.0,0.0,0.0,-5.4999999999969516e-05,0.0006016435821981785,4.25426256829698e-05
GLN 902,L GLN  31,0.0,0.0,0.0,-3.4999999999996704e-05,0.00018377975949487372,1.29951914183658e-05,0.13645000000000007,0.13355087981739397,0.00944347327523089,-0.13635499999999992,0.1335507355838972,0.009443463076382526,0.0,0.0,0.0,6.000000000007333e-05,0.0006606057825963891,4.671188285649529e-05
PRO 903,L PRO  32,0.0,0.0,0.0,-1.9999999999997796e-05,0.0001399999999999846,9.899494936610575e-06,0.013244999999999977,0.06529567347841657,0.004617101349873096,-0.013135000000000016,0.06527677056196944,0.004615764711832699,0.0,0.0,0.0,9.000000000006559e-05,0.0006015812497077606,4.2538218110303525e-05
ASP 904,L ASP  33,0.0,0.0,0.0,-9.999999999999454e-06,9.949874371065656e-05,7.03562363973476e-06,50.41018499999999,0.3749120440520886,0.026510284869774147,-50.40987,0.37489991077716045,0.026509426917676177,0.0,0.0,0.0,0.0003049999999991826,0.0005585472227110756,3.949525287919143e-05
GLY 905,L GLY  34,0.0,0.0,0.0,-5.00000000000167e-06,7.053367989835297e-05,4.987484335816666e-06,-0.19815000000000013,0.026313447132597378,0.001860641690385332,0.19814000000000004,0.026355652145223143,0.0018636260354481062,0.0,0.0,0.0,-1.4999999999995018e-05,0.0006039660586489578,4.270684956771901e-05
GLN 906,L GLN  35,0.0,0.0,0.0,-2.0000000000004457e-05,0.0001400000000000312,9.899494936613872e-06,0.3137749999999999,0.20932155735852873,0.014801269265674452,-0.31378000000000017,0.2093443851647325,0.014802883435331083,0.0,0.0,0.0,-2.500000000061675e-05,0.000578251675311301,4.0888568084510265e-05
MET 907,L MET  36,0.0,0.0,0.0,-1.4999999999993907e-05,0.00012155245781138282,8.595056718832052e-06,0.00013000000000000346,0.06427871420618181,0.004545191470114322,-0.00014000000000001427,0.06432495938591802,0.0045484614981331885,0.0,0.0,0.0,-2.499999999971969e-05,0.0005332682251927052,3.770775782250768e-05
PRO 908,L PRO  37,0.0,0.0,0.0,-4.999999999999449e-06,7.053367989832165e-05,4.9874843358144515e-06,0.07327500000000002,0.05889948535428808,0.004164822550241484,-0.07329,0.05892355980420733,0.004166524870920608,0.0,0.0,0.0,-1.99999999998246e-05,0.0006241794613730834,4.41361529814274e-05
SER 909,L SER  38,0.0,0.0,0.0,-1.5000000000001124e-05,0.0001215524578114413,8.595056718836186e-06,-0.06694,0.11379704038330705,0.008046665893399581,0.06704500000000002,0.11377729551628477,0.008045269720463072,0.0,0.0,0.0,8.999999999997011e-05,0.0006015812497078412,4.253821811030923e-05
ASP 910,L ASP  39,0.0,0.0,0.0,-5.0000000000005595e-06,7.053367989833732e-05,4.9874843358155595e-06,44.85771000000002,0.527758795189497,0.03731818229093356,-44.857614999999996,0.5277369958385261,0.03731664084404386,0.0,0.0,0.0,9.000000000078501e-05,0.0006015812497058964,4.2538218110171707e-05
LYS 911,L LYS  40,0.0,0.0,0.0,-1.5000000000000014e-05,0.0001215524578114323,8.59505671883555e-06,-43.59207000000001,0.9298609762210408,0.0657511001846641,43.59196000000001,0.9298025695813029,0.0657469702115616,0.0,0.0,0.0,-0.00012500000000034817,0.000599478940412441,4.2389562394416326e-05
THR 912,L THR  41,0.0,0.0,0.0,-9.999999999998898e-06,9.949874371065103e-05,7.035623639734369e-06,-0.006034999999999968,0.13298907389330886,0.009403747597367755,0.005985000000000029,0.13293165452592548,0.009399687434962932,0.0,0.0,0.0,-6.000000000000672e-05,0.0005624944444165434,3.977436360266973e-05
ILE 913,L ILE  42,0.0,0.0,0.0,-5.000000000000005e-06,7.053367989832949e-05,4.9874843358150055e-06,0.08676999999999997,0.06459548823253837,0.004567590776328371,-0.08683999999999996,0.06453506333769267,0.004563318091038583,0.0,0.0,0.0,-7.500000000010943e-05,0.0005910795208771742,4.1795633743274535e-05
GLY 914,L GLY  43,0.0,0.0,0.0,-5.000000000000005e-06,7.053367989832949e-05,4.9874843358150055e-06,0.03854499999999993,0.17830795824920442,0.012608276641754025,-0.03853000000000001,0.17828126401840436,0.012606389074592295,0.0,0.0,0.0,9.999999999926179e-06,0.0006163602842494186,4.358325366468319e-05
GLY 915,L GLY  44,0.0,0.0,0.0,-1.9999999999999463e-05,0.00013999999999999625,9.8994949366114e-06,0.16390500000000002,0.09207592505644462,0.006510751099143633,-0.1639250000000001,0.09202901376739832,0.006507433970083749,0.0,0.0,0.0,-4.0000000000003364e-05,0.0005817215828899655,4.1133927602406684e-05
GLY 916,L GLY  45,0.0,0.0,0.0,-4.999999999999449e-06,7.053367989832165e-05,4.9874843358144515e-06,-0.10432000000000004,0.05972895110413369,0.004223474635889265,0.10430000000000009,0.05970460618746254,0.004221753190322706,0.0,0.0,0.0,-2.499999999996616e-05,0.0005695392874947581,4.027250923396981e-05
ASP 917,L ASP  46,0.0,0.0,0.0,-4.999999999997229e-06,7.053367989829033e-05,4.9874843358122365e-06,46.01714999999997,0.3112832592708764,0.022011050350028694,-46.01703499999996,0.3112065934049549,0.02200562925466083,0.0,0.0,0.0,0.0001100000000024437,0.0005548873759645213,3.923646263393223e-05
ASP 918,L ASP  47,0.0,0.0,0.0,-1.000000000000001e-05,9.949874371066208e-05,7.03562363973515e-06,45.60251000000001,0.24279771394960056,0.017168390999035416,-45.602410000000006,0.2427658787790663,0.017166139912538916,0.0,0.0,0.0,9.000000000099818e-05,0.0006015812497077543,4.253821811030308e-05
SER 919,L SER  48,0.0,0.0,0.0,-1.999999999999835e-05,0.00013999999999998847,9.89949493661085e-06,0.3189599999999999,0.09409133010006795,0.006653261756461996,-0.318995,0.09408987711225926,0.006653159014708745,0.0,0.0,0.0,-5.500000000002281e-05,0.0005761727171605993,4.074156354389384e-05
PHE 920,L PHE  49,0.0,0.0,0.0,-1.9999999999993358e-05,0.0001399999999999535,9.899494936608376e-06,0.26514499999999974,0.018824823372348372,0.0013311160261226546,-0.26520000000000016,0.018799468077579685,0.0013293231360356624,0.0,0.0,0.0,-7.499999999994955e-05,0.000599478940414159,4.2389562394537804e-05
ASN 921,L ASN  50,0.0,0.0,0.0,-1.9999999999997796e-05,0.0001399999999999846,9.899494936610575e-06,0.43542500000000034,0.09267952511207568,0.006553432068389763,-0.4354399999999998,0.09269669034005519,0.006554645833300256,0.0,0.0,0.0,-3.4999999999456574e-05,0.0005690123021521078,4.023524574303242e-05
THR 922,L THR  51,0.0,0.0,0.0,-9.999999999998898e-06,9.949874371065103e-05,7.035623639734369e-06,0.33576000000000006,0.03848808127199891,0.002721518326228939,-0.3357349999999999,0.03855054830997855,0.002725935412844543,0.0,0.0,0.0,1.5000000000118251e-05,0.0006039660586492644,4.2706849567740695e-05
PHE 923,L PHE  52,0.0,0.0,0.0,-4.5000000000001704e-05,0.00020730412441628666,1.4658615214269603e-05,0.24788499999999997,0.020990278106780575,0.001484236798829607,-0.24793000000000004,0.02091303660399305,0.0014787749997885972,0.0,0.0,0.0,-9.000000000011e-05,0.0005847221562416887,4.13461001788518e-05
PHE 924,L PHE  53,0.0,0.0,0.0,-2.000000000000668e-05,0.00014000000000004677,9.899494936614971e-06,-0.23093000000000014,0.027256102069076922,0.001927297460175698,0.2309,0.027217457632924748,0.0019245648858898646,0.0,0.0,0.0,-5.00000000000167e-05,0.0005722761571134038,4.046603514062659e-05
SER 925,L SER  54,0.0,0.0,0.0,-1.5000000000002789e-05,0.00012155245781145478,8.59505671883714e-06,0.016590000000000035,0.11533248414908966,0.00815523816329113,-0.016575000000000003,0.11533123763751085,0.00815515002161211,0.0,0.0,0.0,6.938893903907228e-18,0.0005744562646538132,4.0620192023180526e-05
GLU 926,L GLU  55,0.0,0.0,0.0,-3.50000000000017e-05,0.00018377975949489996,1.2995191418367654e-05,47.82963500000001,0.4258102532509332,0.0301093317572496,-47.82944500000001,0.42581688197344464,0.030109800478713443,0.0,0.0,0.0,0.00015500000000066903,0.0006640594852872522,4.6956096515786434e-05
THR 927,L THR  56,0.0,0.0,0.0,-1.000000000000001e-05,9.949874371066208e-05,7.03562363973515e-06,-0.5337000000000003,0.03336510152839122,0.002359268954570307,0.5336200000000001,0.033363387118214266,0.0023591477274641213,0.0,0.0,0.0,-9.000000000014552e-05,0.0005214403129792976,3.68713981291697e-05
GLY 928,L GLY  57,0.0,0.0,0.0,-5.000000000000005e-06,7.053367989832949e-05,4.9874843358150055e-06,-0.28508500000000003,0.042662603940687605,0.0030167016549536127,0.28507,0.04267101006538391,0.0030172960577312387,0.0,0.0,0.0,-1.9999999999997796e-05,0.0005912698199637443,4.180908992073127e-05
ALA 929,L ALA  58,0.0,0.0,0.0,-1.5000000000000014e-05,0.0001215524578114323,8.59505671883555e-06,-0.14751999999999996,0.06945854591049258,0.004911460882466644,0.14757,0.06943216185601589,0.004909595248083078,0.0,0.0,0.0,3.499999999998949e-05,0.0005947898788647656,4.205799567264009e-05
GLY 930,L GLY  59,0.0,0.0,0.0,-1.9999999999997796e-05,0.0001399999999999846,9.899494936610575e-06,-0.10872,0.03481194622539806,0.0024615763242280403,0.10869999999999992,0.03481910395171042,0.0024620824519093754,0.0,0.0,0.0,-4.000000000004611e-05,0.0005986651818838827,4.233202097703713e-05
LYS 931,L LYS  60,0.0,0.0,0.0,-3.000000000000336e-05,0.00017058722109233892,1.206233808181617e-05,-50.35787000000001,1.0086012012177317,0.07131887488939556,50.35752499999998,1.008520356450911,0.07131315830111133,0.0,0.0,0.0,-0.0003750000000002629,0.0005782516753115146,4.088856808452537e-05
HIP 932,L HIP  61,0.0,0.0,0.0,-2.9999999999996697e-05,0.00017058722109230103,1.206233808181349e-05,-48.37737,0.26440934760320867,0.018696564269933984,48.377109999999995,0.2643619259641436,0.018693211053678195,0.0,0.0,0.0,-0.0002900000000013847,0.0005965735495291898,4.2184120234861877e-05
VAL 933,L VAL  62,0.0,0.0,0.0,-2.4999999999999466e-05,0.00015612494995995662,1.1039701082909572e-05,-0.2699950000000001,0.02953227006174743,0.002088246842449407,0.26999000000000006,0.029471340315634215,0.002083938458784144,0.0,0.0,0.0,-3.0000000000053316e-05,0.0005908468498689282,4.177918141850291e-05
PRO 934,L PRO  63,0.0,0.0,0.0,-6.000000000000672e-05,0.00023748684174078493,1.6792855623748544e-05,0.1603150000000001,0.03434669962310784,0.0024286784214876986,-0.16034000000000004,0.03435715937035509,0.002429418037308502,0.0,0.0,0.0,-8.500000000007724e-05,0.0006146340374565555,4.346118958335968e-05
ARG 935,L ARG  64,0.0,0.0,0.0,-4.499999999998394e-05,0.00020730412441620483,1.4658615214263816e-05,-49.770150000000015,0.24208500056370397,0.017117994552214424,49.769810000000014,0.24210502658627317,0.017119410605850312,0.0,0.0,0.0,-0.00038500000000439626,0.000621912373249537,4.397584564285668e-05
ALA 936,L ALA  65,0.0,0.0,0.0,-3.9999999999992265e-05,0.00019595917942261636,1.3856406460548339e-05,-0.09833499999999998,0.03844506177651427,0.002718476388530898,0.09832499999999994,0.038385536012930835,0.002714267281422382,0.0,0.0,0.0,-5.0000000000006704e-05,0.0005722761571129993,4.046603514059799e-05
VAL 937,L VAL  66,0.0,0.0,0.0,-5.500000000000949e-05,0.00022798026230359925,1.6120638945156286e-05,-0.14208499999999988,0.049604211262754806,0.0035075474159304036,0.142095,0.04958513865060766,0.003506198778591985,0.0,0.0,0.0,-4.499999999991552e-05,0.0005941169918458887,4.201041537523807e-05
PHE 938,L PHE  67,0.0,0.0,0.0,-0.00012000000000000454,0.00032496153618545077,2.2978250586152986e-05,0.042860000000000016,0.042302723316590414,0.002991254251981936,-0.042860000000000016,0.04228510848986906,0.002990008695639526,0.0,0.0,0.0,-0.00012000000000023548,0.0006968500556075602,4.927473997903285e-05
VAL 939,L VAL  68,0.0,0.0,0.0,-0.00011500000000000343,0.000319021942818995,2.2558257911461834e-05,-0.14565500000000012,0.04452792354242467,0.00314859966890046,0.14567499999999992,0.044534586278532136,0.0031490707954887442,0.0,0.0,0.0,-9.49999999999572e-05,0.0006212688628926235,4.393034258914295e-05
ASP 940,L ASP  69,0.0,0.0,0.0,-0.00016499999999998626,0.0003711805490593184,2.6246428328439e-05,63.14614499999997,0.392514323281424,0.027754953970514366,-63.144044999999984,0.3923545883195742,0.02774365900304271,0.0,0.0,0.0,0.0019349999999968759,0.0007285430666744998,5.151577428319818e-05
LEU 941,L LEU  70,0.0,0.0,0.0,-0.0002249999999999991,0.00041758232721225,2.9527529527544175e-05,0.3058850000000004,0.06924999476534276,0.004896714089570678,-0.3057449999999999,0.06923308439611861,0.004895518345895602,0.0,0.0,0.0,-8.49999999995954e-05,0.0007401182337978529,5.233426219982724e-05
GLU 942,L GLU  71,0.0,0.0,0.0,-0.0002349999999999597,0.00042399882075300443,2.9981244136954888e-05,65.71639500000005,0.5016819500125659,0.03547427088527759,-65.71361999999999,0.5013605345487298,0.035451543379871914,0.0,0.0,0.0,0.0025400000000000487,0.0008236504112783873,5.8240879114203646e-05
PRO 943,L PRO  72,0.0,0.0,0.0,-0.0001899999999999835,0.0003923009049186267,2.7739863013357995e-05,-0.579575,0.05381109899453685,0.0038050193002137616,0.5793699999999999,0.05374079549094689,0.003800048091800798,0.0,0.0,0.0,-0.0003950000000000653,0.0007063816249025638,4.9948723707417504e-05
THR 944,L THR  73,0.0,0.0,0.0,-0.00021500000000000574,0.0004108223460329405,2.9049526674285858e-05,-0.32936499999999996,0.07896721962308033,0.00558382564869275,0.329305,0.07893916629278488,0.005581841978684073,0.0,0.0,0.0,-0.00027499999999958916,0.0007066647012551374,4.996874022826734e-05
VAL 945,L VAL  74,0.0,0.0,0.0,-0.00012000000000000011,0.00032496153618543874,2.2978250586152136e-05,-0.36326500000000034,0.04016721019687222,0.0028402506711553786,0.3631900000000001,0.04024343300465097,0.0028456404375815218,0.0,0.0,0.0,-0.000195000000000069,0.0006833556906911249,4.832054428501113e-05
ILE 946,L ILE  75,0.0,0.0,0.0,-0.00013500000000000068,0.00034172357249683726,2.416350554038064e-05,-0.48165499999999994,0.03020804487218908,0.0021360313375512413,0.4815449999999999,0.03023091091912456,0.002137648211235942,0.0,0.0,0.0,-0.0002450000000001928,0.0006745183466743072,4.769564969681412e-05
ASP 947,L ASP  76,0.0,0.0,0.0,-0.0001549999999999979,0.00036190468358394663,2.5590525590538045e-05,62.784220000000005,0.5167316340224299,0.03653844424708655,-62.78190000000001,0.5164035050216182,0.03651524202292876,0.0,0.0,0.0,0.002164999999999253,0.0008472160291177359,5.990721993190906e-05
GLU 948,L GLU  77,0.0,0.0,0.0,-0.0001450000000000129,0.0003521008378291964,2.4897289009048964e-05,59.30008000000002,1.0190043835026181,0.07205449096335186,-59.298849999999966,1.0186432729387311,0.0720289565905036,0.0,0.0,0.0,0.0010850000000024807,0.0007601151228593201,5.374825578562709e-05
VAL 949,L VAL  78,0.0,0.0,0.0,-0.00010000000000000286,0.00030000000000000865,2.1213203435597037e-05,-0.31050000000000016,0.029995499662448,0.0021210021216395776,0.31049499999999997,0.02999433238130201,0.0021209195823981898,0.0,0.0,0.0,-0.00010500000000028751,0.0006115349540297105,4.324205129270119e-05
ARG 950,L ARG  79,0.0,0.0,0.0,-0.00016500000000000293,0.00037118054905935596,2.6246428328441657e-05,-61.93300000000003,0.5792217882613167,0.04095716542905756,61.930970000000045,0.579105766761069,0.0409489614700987,0.0,0.0,0.0,-0.002195000000003944,0.000759588704497815,5.371103238631095e-05
THR 951,L THR  80,0.0,0.0,0.0,-8.500000000000007e-05,0.0002788816953476871,1.971991379291504e-05,-0.09400499999999956,0.2160774976137035,0.015278986382446978,0.09404000000000007,0.21596499345958808,0.015271031137418312,0.0,0.0,0.0,-4.9999999999563726e-05,0.0006538348415309805,4.6233105022258796e-05
GLY 952,L GLY  81,0.0,0.0,0.0,-3.499999999999781e-05,0.00018377975949487958,1.2995191418366214e-05,0.08349499999999996,0.06679663146446845,0.004723235106894434,-0.08345500000000002,0.06672981323966076,0.0047185103449075986,0.0,0.0,0.0,4.999999999954485e-06,0.0006041316081782375,4.271855568719661e-05
THR 953,L THR  82,0.0,0.0,0.0,-3.500000000000114e-05,0.00018377975949489703,1.2995191418367448e-05,0.11849999999999981,0.08187917928264742,0.005789732290874906,-0.11850500000000007,0.08193021405440101,0.005793340994193234,0.0,0.0,0.0,-4.00000000001216e-05,0.0006232174580350703,4.406812907304408e-05
TYR 954,L TYR  83,0.0,0.0,0.0,-3.4999999999998364e-05,0.0001837797594948825,1.2995191418366421e-05,-0.053674999999999945,0.05387169363404123,0.0038093039882634715,0.053655000000000015,0.053906734041305054,0.0038117817192226504,0.0,0.0,0.0,-5.499999999989125e-05,0.0006495960283128784,4.593337566518848e-05
ARG 955,L ARG  84,0.0,0.0,0.0,-9.999999999999343e-05,0.00029999999999998024,2.1213203435595028e-05,-57.760654999999986,0.7344868725678408,0.051936064828521984,57.75938000000003,0.7343641028787415,0.05192738370055335,0.0,0.0,0.0,-0.001375000000003581,0.0006740734381358802,4.766418991236116e-05
GLN 956,L GLN  85,0.0,0.0,0.0,-7.999999999999896e-05,0.0002712931993250072,1.918332609325063e-05,0.01780499999999975,0.2968136738342762,0.020987896151710882,-0.017805,0.2967494009682243,0.020983351373767722,0.0,0.0,0.0,-8.000000000020435e-05,0.0006193545026876196,4.379497688088376e-05
LEU 957,L LEU  86,0.0,0.0,0.0,-4.000000000000225e-05,0.0001959591794226653,1.38564064605518e-05,-0.08227999999999978,0.037898174098497314,0.0026798055899635823,0.08230500000000003,0.037940373943860906,0.0026827895696457443,0.0,0.0,0.0,-1.4999999999885105e-05,0.0005429318557606826,3.839107969305751e-05
PHE 958,L PHE  87,0.0,0.0,0.0,-5.5000000000000605e-05,0.00022798026230356244,1.6120638945153684e-05,-0.005379999999999983,0.09522686385679195,0.006733556118426573,0.005325000000000019,0.09526158394127192,0.006736011199144489,0.0,0.0,0.0,-0.00011000000000003673,0.0006307931515163777,4.46038114963264e-05
HIE 959,L HIE  88,0.0,0.0,0.0,-7.500000000000728e-05,0.00026339134382134403,1.862458053219098e-05,0.4621850000000001,0.10487812343382115,0.007416003227817469,-0.46209000000000033,0.10494799616953059,0.007420943976341489,0.0,0.0,0.0,1.99999999999001e-05,0.0006161168720300399,4.3566041821588547e-05
PRO 960,L PRO  89,0.0,0.0,0.0,-4.999999999999893e-05,0.00021794494717702906,1.5411035007422114e-05,0.25737500000000013,0.04810794502990093,0.0034017454159592612,-0.2573700000000001,0.048053335992415375,0.0033978839738872508,0.0,0.0,0.0,-4.499999999988624e-05,0.0006268771809532205,4.432691056231286e-05
GLU 961,L GLU  90,0.0,0.0,0.0,-9.999999999999953e-05,0.00029999999999999867,2.1213203435596333e-05,58.79388999999998,0.47968596800278546,0.033918920081480286,-58.79245499999998,0.4795744967933377,0.03391103787666953,0.0,0.0,0.0,0.0013349999999962847,0.0006502115040514529,4.597689637202866e-05
GLN 962,L GLN  91,0.0,0.0,0.0,-9.00000000000123e-05,0.00028618176042512276,2.0236106344850824e-05,0.014109999999999942,0.07488222686325556,0.0052949730405357455,-0.014095000000000009,0.07482329834349725,0.005290806164943107,0.0,0.0,0.0,-7.500000000000284e-05,0.0006552671211039745,4.63343824821207e-05
LEU 963,L LEU  92,0.0,0.0,0.0,-7.499999999999841e-05,0.00026339134382131286,1.8624580532188778e-05,0.026714999999999982,0.1008633420772877,0.007132115315598857,-0.026605000000000018,0.10085310592639178,0.007131391510427681,0.0,0.0,0.0,3.4999999999982826e-05,0.0006275149400613984,4.4372006941328475e-05
ILE 964,L ILE  93,0.0,0.0,0.0,-9.000000000001008e-05,0.0002861817604251157,2.0236106344850326e-05,-0.04149999999999996,0.05791467862295363,0.004095186198453009,0.04144999999999998,0.05793925698522552,0.004096924151116301,0.0,0.0,0.0,-0.00013999999999980695,0.000671118469422206,4.7455242070797854e-05
THR 965,L THR  94,0.0,0.0,0.0,-0.0001600000000000057,0.0003666060555964803,2.5922962793632363e-05,0.06152000000000038,0.08343488239339689,0.005899737112787302,-0.06147000000000002,0.08344962013095085,0.005900779228203677,0.0,0.0,0.0,-0.00010999999999965149,0.0006464518543557489,4.571104899255684e-05
GLY 966,L GLY  95,0.0,0.0,0.0,-0.00010999999999999843,0.0003128897569432359,2.2124646889837273e-05,-0.02922999999999998,0.07828024718918555,0.005535249362043228,0.029229999999999978,0.0782516907165589,0.00553323011449912,0.0,0.0,0.0,-0.00010999999999995902,0.0006147357155720522,4.346837931185628e-05
LYS 967,L LYS  96,0.0,0.0,0.0,-0.000279999999999998,0.0004489988864128699,3.174901573277487e-05,-69.43663500000001,0.7473016604927578,0.05284220717263961,69.43190999999999,0.7468599345954231,0.052810972434896505,0.0,0.0,0.0,-0.005005000000000166,0.001022240187037137,7.228329682553643e-05
GLU 968,L GLU  97,0.0,0.0,0.0,-0.00036999999999998314,0.0004828043081829104,3.413942003022157e-05,71.94323,0.5669857115482598,0.04009194414716543,-71.93742999999996,0.566436867716392,0.040053135027632816,0.0,0.0,0.0,0.005429999999998074,0.0010559829544097268,7.466927078805227e-05
ASP 969,L ASP  98,0.0,0.0,0.0,-0.00030499999999999473,0.00046040742826326423,3.2555721463361305e-05,71.06549499999998,0.4843936828436534,0.03425180579026731,-71.060455,0.48393481789700843,0.03421935913872517,0.0,0.0,0.0,0.004734999999998166,0.0009459254727519507,6.688703162799951e-05
ALA 970,L ALA  99,0.0,0.0,0.0,-0.00017500000000000181,0.0003799671038392706,2.686773157525613e-05,0.07599,0.06696558743115756,0.004735182097871215,-0.07598500000000002,0.06691677498953456,0.004731730537023425,0.0,0.0,0.0,-0.00017000000000002568,0.0007007852738179273,4.955300192723279e-05
ALA 971,L ALA 100,0.0,0.0,0.0,-0.00020000000000000738,0.0004000000000000148,2.828427124746295e-05,0.04544499999999998,0.07147277086415499,0.005053888094823629,-0.04538499999999999,0.07138954247647201,0.0050480029590918435,0.0,0.0,0.0,-0.00013999999999997126,0.0007213875518748297,5.1009802979425437e-05
ASN 972,L ASN 101,0.0,0.0,0.0,-0.0002200000000000174,0.0004142463035441924,2.929163703175594e-05,0.4748350000000003,0.15596630333184094,0.011028483072254274,-0.47464,0.15592825401446622,0.011025792579220756,0.0,0.0,0.0,-2.4999999999693047e-05,0.0006887488656989335,4.870189934702586e-05
ASN 973,L ASN 102,0.0,0.0,0.0,-0.00018499999999996853,0.0003882975663070124,2.7456784225392154e-05,-0.6662250000000008,0.19649283542918253,0.013894141638654725,0.6659450000000008,0.1963771421907315,0.01388596089131011,0.0,0.0,0.0,-0.00046500000000058604,0.0006393551438748038,4.520923578203744e-05
TYR 974,L TYR 103,0.0,0.0,0.0,-0.00014500000000000846,0.0003521008378291857,2.4897289009048205e-05,-0.07125000000000022,0.111922774715426,0.007914135297049199,0.07123499999999999,0.11189012367050097,0.007911826519521267,0.0,0.0,0.0,-0.00016000000000015045,0.0006666333324997845,4.7138094997558405e-05
ALA 975,L ALA 104,0.0,0.0,0.0,-7.000000000000562e-05,0.00025514701644348194,1.8041618552670163e-05,-0.3334400000000003,0.06298393763492185,0.004453636940748384,0.33326,0.06298835130403005,0.004453949034284016,0.0,0.0,0.0,-0.0002500000000000657,0.0006304760106460224,4.4581386250324434e-05
ARG 976,L ARG 105,0.0,0.0,0.0,-0.00035000000000002363,0.00047696960070850507,3.372684390808238e-05,-70.67598499999998,0.5717948362654068,0.04043200061707208,70.67103500000002,0.5713036878677745,0.04039727118081861,0.0,0.0,0.0,-0.005299999999993616,0.0009000000000000173,6.36396103067905e-05
GLY 977,L GLY 106,0.0,0.0,0.0,-6.500000000000394e-05,0.00024652586071243594,1.743201078476137e-05,-0.1517899999999999,0.06046235109553717,0.004275333846613621,0.15178000000000005,0.06043824616912686,0.004273629370921148,0.0,0.0,0.0,-7.499999999999174e-05,0.0005910795208766666,4.179563374323864e-05
HID 978,L HID 107,0.0,0.0,0.0,-9.500000000001841e-05,0.00029321493822797174,2.0733427116619345e-05,-0.6262599999999998,0.1790200614456374,0.012658629941664262,0.6260299999999998,0.17906286354238976,0.012661656506950522,0.0,0.0,0.0,-0.00032499999999970443,0.0006475916923493357,4.5791647710028776e-05
TYR 979,L TYR 108,0.0,0.0,0.0,-0.00013999999999999346,0.0003469870314579333,2.453568829276945e-05,-0.2981499999999997,0.21804813115456909,0.01541833121644495,0.2980799999999999,0.2180088154180929,0.015415551174057983,0.0,0.0,0.0,-0.00020999999999983255,0.0007388504584826201,5.2244616947585036e-05
THR 980,L THR 109,0.0,0.0,0.0,-0.00018999999999998461,0.00039230090491862896,2.7739863013358154e-05,-0.30467500000000025,0.09999904687045738,0.0070710004154291815,0.3045150000000001,0.09996194163280295,0.007068376678912883,0.0,0.0,0.0,-0.0003500000000003034,0.0006461423991661999,4.568916720625649e-05
ILE 981,L ILE 110,0.0,0.0,0.0,-0.00020499999999998408,0.0004037016224886578,2.8546015483774155e-05,-0.08991499999999998,0.05360315079358679,0.0037903151419110283,0.089855,0.05358576280132624,0.0037890856251871627,0.0,0.0,0.0,-0.00026499999999950673,0.0006743700764417773,4.768516540812711e-05
GLY 982,L GLY 111,0.0,0.0,0.0,-7.500000000000062e-05,0.00026339134382132067,1.862458053218933e-05,-0.20428000000000002,0.047992932813071605,0.00339361282411533,0.20419500000000002,0.04796412174740615,0.0033915755741248045,0.0,0.0,0.0,-0.00016000000000003677,0.000643739077577265,4.55192267069657e-05
LYS 983,L LYS 112,0.0,0.0,0.0,-0.00013999999999999123,0.0003469870314579278,2.453568829276906e-05,-66.27323,0.7793813361263655,0.055110582790518496,66.27014999999997,0.7790196066235705,0.05508500465208034,0.0,0.0,0.0,-0.0032200000000054273,0.0007884161337760437,5.5749439458992075e-05
GLU 984,L GLU 113,0.0,0.0,0.0,-0.00013999999999999847,0.0003469870314579457,2.453568829277033e-05,65.59424500000002,0.7174673894837248,0.05073260563841516,-65.59141499999996,0.7171206612403334,0.05070808824920207,0.0,0.0,0.0,0.00269000000000176,0.0007641334961890692,5.403239768870757e-05
ILE 985,L ILE 114,0.0,0.0,0.0,-0.00012499999999999512,0.00033071891388306094,2.3385358667336222e-05,-0.25966999999999996,0.0455735789685208,0.003222538673158168,0.25970499999999985,0.04556487654981714,0.00322192331923036,0.0,0.0,0.0,-9.000000000021658e-05,0.0006796322535022725,4.805725751645515e-05
ILE 986,L ILE 115,0.0,0.0,0.0,-8.000000000002005e-05,0.0002712931993250788,1.918332609325569e-05,-0.36609499999999995,0.03252439046315906,0.0022998217050458846,0.36606,0.03258337612955442,0.0023039926215159814,0.0,0.0,0.0,-0.00011500000000018495,0.0006721420980713409,4.752762354671986e-05
ASP 987,L ASP 116,0.0,0.0,0.0,-5.499999999999727e-05,0.00022798026230354867,1.612063894515271e-05,58.475305000000034,0.5316028141106869,0.037589995475551835,-58.47411000000001,0.5315114090025167,0.03758353215836961,0.0,0.0,0.0,0.0011399999999963484,0.000624819974075052,4.418144406892721e-05
LEU 988,L LEU 117,0.0,0.0,0.0,-6.499999999999838e-05,0.0002465258607124149,1.7432010784759884e-05,-0.48194,0.04125247144111555,0.0029169902296717195,0.48187500000000005,0.041294665212348765,0.002919973779848003,0.0,0.0,0.0,-0.00012999999999996903,0.0006427285585689929,4.544777222263899e-05
VAL 989,L VAL 118,0.0,0.0,0.0,-5.5000000000000605e-05,0.00022798026230356247,1.6120638945153684e-05,-0.3763150000000002,0.028656513657454332,0.002026321513235087,0.3762600000000002,0.028617344391116017,0.0020235518278508948,0.0,0.0,0.0,-0.00010999999999989684,0.0006147357155724894,4.3468379311887195e-05
LEU 990,L LEU 119,0.0,0.0,0.0,-2.5000000000003908e-05,0.00015612494995998437,1.1039701082911535e-05,-0.3804099999999997,0.02422110443394084,0.001712690719306712,0.3803399999999999,0.024137613800872953,0.0017067870400259261,0.0,0.0,0.0,-9.499999999958764e-05,0.0006292654447843405,4.449578631733761e-05
ASP 991,L ASP 120,0.0,0.0,0.0,-4.5000000000002815e-05,0.0002073041244162918,1.4658615214269967e-05,55.68592000000003,0.3556346209165328,0.025147165207478752,-55.68511000000002,0.355512936329979,0.025138560807846946,0.0,0.0,0.0,0.0007649999999990342,0.0006243196296782207,4.4146064377334396e-05
ARG 992,L ARG 121,0.0,0.0,0.0,-0.00011500000000000288,0.00031902194281899346,2.255825791146173e-05,-56.27398000000001,0.4262319786211341,0.030139152244156347,56.273085000000016,0.42617483240632426,0.03013511139655523,0.0,0.0,0.0,-0.0010099999999978592,0.0006323764701516019,4.4715769030701006e-05
ILE 993,L ILE 122,0.0,0.0,0.0,-4.5000000000008365e-05,0.00020730412441631732,1.4658615214271771e-05,-0.3580399999999998,0.0239976748873731,0.0016968918645571636,0.3579349999999996,0.02403082967773434,0.001699236262266489,0.0,0.0,0.0,-0.0001499999999998458,0.0005894913061276329,4.1683330001336425e-05
ARG 994,L ARG 123,0.0,0.0,0.0,-3.9999999999997815e-05,0.00019595917942264357,1.3856406460550263e-05,-53.22954500000001,0.3025164424849671,0.021391142790155044,53.22897999999999,0.30248852805117793,0.02138916894161251,0.0,0.0,0.0,-0.0006049999999999046,0.0006236786031247771,4.410073695504834e-05
LYS 995,L LYS 124,0.0,0.0,0.0,-3.4999999999987264e-05,0.0001837797594948242,1.2995191418362298e-05,-53.54691000000002,0.414145411537053,0.02928450288951436,53.54633500000004,0.41404869613392714,0.029277664077774813,0.0,0.0,0.0,-0.0006099999999985072,0.0006147357155732128,4.346837931193835e-05
LEU 996,L LEU 125,0.0,0.0,0.0,-3.0000000000005578e-05,0.00017058722109235152,1.206233808181706e-05,-0.3828299999999997,0.021226189012632526,0.0015009182189579847,0.3828450000000001,0.02115492791289811,0.001495879298272283,0.0,0.0,0.0,-1.4999999999636415e-05,0.0005956299186577809,4.211739545605086e-05
ALA 997,L ALA 126,0.0,0.0,0.0,-1.5000000000002789e-05,0.00012155245781145478,8.59505671883714e-06,-0.3411099999999999,0.01641821853917319,0.0011609433664052054,0.3411000000000001,0.01643715303815805,0.0011622822376682617,0.0,0.0,0.0,-2.4999999999972544e-05,0.0006118619125260398,4.326517074969329e-05
ASP 998,L ASP 127,0.0,0.0,0.0,-2.5000000000001133e-05,0.00015612494995996705,1.103970108291031e-05,50.81677999999998,0.31004548311659785,0.021923526358800557,-50.81642499999998,0.3100368274509004,0.02192291431080952,0.0,0.0,0.0,0.0003300000000018599,0.0006091797764195108,4.3075515086794096e-05
GLN 999,L GLN 128,0.0,0.0,0.0,-1.5000000000000568e-05,0.00012155245781143678,8.595056718835867e-06,-0.03991500000000052,0.09324311113964379,0.006593283618577303,0.039914999999999964,0.09318501904812818,0.006589175887392903,0.0,0.0,0.0,-1.5000000000178204e-05,0.0005698903403288963,4.02973324179272e-05
CYS1000,L CYS 129,0.0,0.0,0.0,-2.4999999999995027e-05,0.0001561249499599289,1.1039701082907612e-05,0.01878500000000002,0.03678136450704349,0.0026008352264224642,-0.018819999999999996,0.03680513007720526,0.00260251570600448,0.0,0.0,0.0,-5.9999999999962305e-05,0.0005799999999997479,4.101219330880193e-05
THR1001,L THR 130,0.0,0.0,0.0,-1.5000000000000014e-05,0.0001215524578114323,8.59505671883555e-06,0.039670000000000004,0.08835038822778306,0.006247315863632951,-0.03967499999999996,0.08838834411278443,0.006249999749999993,0.0,0.0,0.0,-1.9999999999926743e-05,0.0005564171097297953,3.9344631145815754e-05
GLY1002,L GLY 131,0.0,0.0,0.0,-5.00000000000167e-06,7.053367989835297e-05,4.987484335816666e-06,-0.07420999999999997,0.035748509059819446,0.002527801317350706,0.074235,0.035673936914784134,0.0025225282704064962,0.0,0.0,0.0,2.000000000002833e-05,0.0005996665740226641,4.2402830094233054e-05
LEU1003,L LEU 132,0.0,0.0,0.0,-3.4999999999998364e-05,0.00018377975949488248,1.299519141836642e-05,-0.14980500000000035,0.060427865881561425,0.00427289537374833,0.14975499999999997,0.060378431372469364,0.004269399826087967,0.0,0.0,0.0,-8.500000000030205e-05,0.000654045105478153,4.6247972928547277e-05
GLN1004,L GLN 133,0.0,0.0,0.0,-1.4999999999998349e-05,0.0001215524578114188,8.595056718834595e-06,0.12799499999999994,0.15640727276888428,0.01105966432017721,-0.12795000000000006,0.15643966089198733,0.011061954506324818,0.0,0.0,0.0,3.0000000000036664e-05,0.000607536007162759,4.2959283047978576e-05
GLY1005,L GLY 134,0.0,0.0,0.0,-2.0000000000004457e-05,0.0001400000000000312,9.899494936613872e-06,-0.14310999999999996,0.03461730636545873,0.0024478132077428104,0.143115,0.03456648340517165,0.0024442194817569135,0.0,0.0,0.0,-1.4999999999991132e-05,0.0005698903403288016,4.02973324179205e-05
PHE1006,L PHE 135,0.0,0.0,0.0,-5.5000000000000605e-05,0.00022798026230356247,1.6120638945153684e-05,-0.14889500000000008,0.08335942643156788,0.005894401570558277,0.14883500000000002,0.08336934553539445,0.005895102957116183,0.0,0.0,0.0,-0.00011500000000017608,0.0006178794380785814,4.369067406210984e-05
SER1007,L SER 136,0.0,0.0,0.0,-1.5000000000000568e-05,0.00012155245781143678,8.595056718835867e-06,0.11781500000000009,0.13033039083421777,0.009215750315356845,-0.11777499999999998,0.13027679906644937,0.009211960805116362,0.0,0.0,0.0,2.4999999999999883e-05,0.00063590486709901,4.496526437152402e-05
VAL1008,L VAL 137,0.0,0.0,0.0,-3.000000000000336e-05,0.0001705872210923389,1.2062338081816168e-05,-0.15449499999999994,0.10228435840831175,0.00723259634398325,0.154515,0.1023120216543491,0.0072345524308695145,0.0,0.0,0.0,-1.000000000002347e-05,0.000624419730629895,4.415314258350761e-05
PHE1009,L PHE 138,0.0,0.0,0.0,-4.5000000000001704e-05,0.00020730412441628666,1.4658615214269603e-05,0.18094499999999983,0.039754772983882504,0.0028110869561435077,-0.1810299999999999,0.0397733466029703,0.002812400309344323,0.0,0.0,0.0,-0.00013000000000000788,0.0006108191221632299,4.31914343360034e-05
HID1010,L HID 139,0.0,0.0,0.0,-6.500000000000838e-05,0.00024652586071245285,1.7432010784762567e-05,-0.7435400000000003,0.037391154034069236,0.002643953857388109,0.7434700000000005,0.03735276562718253,0.002641239387105255,0.0,0.0,0.0,-0.0001349999999999807,0.0006832093383436186,4.83101956112747e-05
SER1011,L SER 140,0.0,0.0,0.0,-3.5000000000000586e-05,0.00018377975949489416,1.2995191418367244e-05,-0.32709499999999975,0.09672190018294785,0.00683927115086108,0.3270699999999999,0.09664830624485893,0.006834067273593389,0.0,0.0,0.0,-6.0000000000051e-05,0.0005713142742833657,4.0398019753443905e-05
PHE1012,L PHE 141,0.0,0.0,0.0,-0.00012000000000000454,0.0003249615361854507,2.2978250586152983e-05,0.12883,0.05437344112707978,0.003844782893740562,-0.12884500000000004,0.054334712431372834,0.0038420443614044734,0.0,0.0,0.0,-0.00013500000000002288,0.000621912373248742,4.3975845642800466e-05
GLY1013,L GLY 142,0.0,0.0,0.0,-5.500000000000949e-05,0.00022798026230359927,1.6120638945156286e-05,0.29408999999999996,0.04098306845515617,0.002897940561847341,-0.2940400000000001,0.04097765732688872,0.0028975579372981625,0.0,0.0,0.0,-5.000000000008331e-06,0.0006284703652519059,4.44395657044409e-05
GLY1014,L GLY 143,0.0,0.0,0.0,-7.50000000000034e-05,0.0002633913438213304,1.8624580532190015e-05,-0.35463,0.05704343169901369,0.004033579737652424,0.35462000000000005,0.05701092526875837,0.004031281185925853,0.0,0.0,0.0,-8.49999999998552e-05,0.0006146340374562825,4.346118958334038e-05
GLY1015,L GLY 144,0.0,0.0,0.0,-7.500000000000728e-05,0.00026339134382134403,1.862458053219098e-05,-0.4342999999999999,0.05227437230613207,0.003696356313993625,0.4341250000000001,0.05222039232904985,0.0036925393532093115,0.0,0.0,0.0,-0.0002500000000000635,0.0006304760106459738,4.4581386250321e-05
THR1016,L THR 145,0.0,0.0,0.0,-0.00016000000000001235,0.0003666060555964955,2.592296279363344e-05,-0.13693000000000016,0.052298997122315824,0.0036980975514445255,0.136965,0.05229563820243531,0.003697860039942028,0.0,0.0,0.0,-0.00012500000000013943,0.0007206767652703443,5.095954277662462e-05
GLY1017,L GLY 146,0.0,0.0,0.0,-3.5000000000000586e-05,0.00018377975949489416,1.2995191418367244e-05,-0.3714900000000001,0.030003331481686858,0.00212155591488886,0.37139499999999986,0.03001081430084923,0.002122085030106071,0.0,0.0,0.0,-0.00012999999999995237,0.0006269768735767263,4.433395989532438e-05
SER1018,L SER 147,0.0,0.0,0.0,-9.499999999999898e-05,0.0002932149382279119,2.0733427116615113e-05,-0.3531799999999998,0.0482591711491202,0.003412438717398508,0.35314999999999996,0.0482065088966205,0.003408714933812999,0.0,0.0,0.0,-0.00012499999999982802,0.0006552671211042282,4.633438248213864e-05
GLY1019,L GLY 148,0.0,0.0,0.0,-4.499999999999283e-05,0.00020730412441624576,1.4658615214266711e-05,-0.47520000000000046,0.044731308945745146,0.0031629811886886867,0.47503499999999993,0.04469601520270116,0.003160485544184701,0.0,0.0,0.0,-0.0002099999999999974,0.000570876519047648,4.0367065783876313e-05
PHE1020,L PHE 149,0.0,0.0,0.0,-0.00013999999999998015,0.0003469870314579003,2.4535688292767116e-05,-0.25950500000000004,0.03757033370892415,0.00265662377370218,0.2594700000000002,0.03759666341578604,0.0026584855651290494,0.0,0.0,0.0,-0.00017500000000008064,0.0006740734381356405,4.766418991234421e-05
THR1021,L THR 150,0.0,0.0,0.0,-2.4999999999997247e-05,0.00015612494995994277,1.1039701082908593e-05,-0.2693349999999997,0.06625732242552514,0.004685100199035233,0.2693200000000001,0.06627116718452994,0.004686079171332852,0.0,0.0,0.0,-3.9999999999797976e-05,0.0005642694391863157,3.9899874686497404e-05
SER1022,L SER 151,0.0,0.0,0.0,-5.499999999998728e-05,0.00022798026230350725,1.612063894514978e-05,-0.5872899999999998,0.06187346684969285,0.004375114798493887,0.5872399999999997,0.061884508562324074,0.0043758955654816314,0.0,0.0,0.0,-0.00010499999999992627,0.0005513392784845921,3.8985574255095346e-05
LEU1023,L LEU 152,0.0,0.0,0.0,-0.00011000000000000786,0.00031288975694326274,2.212464688983917e-05,-0.4312999999999997,0.03712088361017227,0.002624842852438938,0.4311849999999998,0.03712843620461579,0.0026253769015135947,0.0,0.0,0.0,-0.00022499999999980646,0.000674073438135706,4.766418991234884e-05
LEU1024,L LEU 153,0.0,0.0,0.0,-6.999999999998785e-05,0.00025514701644341716,1.8041618552665582e-05,-0.26725999999999994,0.03062551877111747,0.0021655512000413064,0.26729000000000014,0.030568544289840384,0.002161522495834745,0.0,0.0,0.0,-3.9999999999937865e-05,0.0007059745037889946,4.991993589740061e-05
MET1025,L MET 154,0.0,0.0,0.0,-6.0000000000015594e-05,0.00023748684174082005,1.6792855623751027e-05,-0.45691999999999977,0.08239723053598488,0.005826364046298617,0.456825,0.08241210090150605,0.0058274155399284915,0.0,0.0,0.0,-0.00015499999999996989,0.0006488258626166483,4.587891672654432e-05
GLU1026,L GLU 155,0.0,0.0,0.0,-4.000000000000004e-05,0.00019595917942265444,1.385640646055103e-05,56.27985,0.7573032863379473,0.05354942891844202,-56.278944999999965,0.7571927046517936,0.053541609612426586,0.0,0.0,0.0,0.0008650000000071145,0.0006219123732519963,4.397584564303058e-05
ARG1027,L ARG 156,0.0,0.0,0.0,-8.500000000000396e-05,0.0002788816953476998,1.9719913792915937e-05,-57.43634499999998,0.42992477943963114,0.030400272694189396,57.43535000000001,0.42984786552710097,0.030394834059277627,0.0,0.0,0.0,-0.0010800000000021725,0.0006431174076342152,4.547526800372667e-05
LEU1028,L LEU 157,0.0,0.0,0.0,-0.00012000000000001787,0.0003249615361854868,2.2978250586155537e-05,-0.2813899999999999,0.02719003310038425,0.0019226256785968387,0.28134499999999985,0.027122610032960275,0.00191785814777845,0.0,0.0,0.0,-0.00016499999999992633,0.0006765907182342575,4.784218849513201e-05
SER1029,L SER 158,0.0,0.0,0.0,-3.499999999999448e-05,0.00018377975949486207,1.2995191418364976e-05,-0.4806500000000004,0.10086762364604218,0.007132418068228897,0.4805849999999998,0.10087786067814915,0.007133141935711103,0.0,0.0,0.0,-9.999999999987407e-05,0.000591607978310051,4.1833001326710095e-05
VAL1030,L VAL 159,0.0,0.0,0.0,-3.000000000000058e-05,0.00017058722109232312,1.2062338081815052e-05,-0.3860100000000002,0.049634462825741923,0.003509686524463372,0.3859050000000003,0.04960499949601606,0.0035076031524388226,0.0,0.0,0.0,-0.00013500000000021107,0.0005803231858198405,4.103504599729901e-05
ASP1031,L ASP 160,0.0,0.0,0.0,-1.5000000000000568e-05,0.00012155245781143678,8.595056718835867e-06,54.61200000000001,0.4210408768739091,0.029772085919427135,-54.611315000000005,0.4209935222462792,0.029768737441595364,0.0,0.0,0.0,0.0006700000000029149,0.0006009159675058942,4.249117555466928e-05
TYR1032,L TYR 161,0.0,0.0,0.0,-6.999999999999506e-05,0.0002551470164434435,1.8041618552667446e-05,-0.18497,0.1492955762907931,0.010556791439637335,0.18490499999999993,0.14922873709510512,0.010552065194785331,0.0,0.0,0.0,-0.00013499999999989326,0.0006377891501115995,4.509850330111169e-05
GLY1033,L GLY 162,0.0,0.0,0.0,-4.999999999999449e-06,7.053367989832165e-05,4.9874843358144515e-06,0.16163999999999998,0.05198913732694553,0.0036761871551921842,-0.16164,0.052027977089254634,0.0036789335411230284,0.0,0.0,0.0,-4.999999999961702e-06,0.0005957977844872146,4.212926536268306e-05
LYS1034,L LYS 163,0.0,0.0,0.0,-2.000000000000002e-05,0.00014000000000000012,9.899494936611673e-06,-49.73029000000005,1.386358826528392,0.09803037273960503,49.730000000000025,1.3862843972278516,0.09802510979329193,0.0,0.0,0.0,-0.00031000000000091176,0.0005602677931121891,3.9616915579005056e-05
LYS1035,L LYS 164,0.0,0.0,0.0,-2.0000000000004457e-05,0.0001400000000000312,9.899494936613872e-06,-49.284134999999985,0.5544094486726621,0.039202668071033446,49.283899999999996,0.5543675585758326,0.03919970599388019,0.0,0.0,0.0,-0.0002549999999979491,0.0005567539851675402,3.9368451836460214e-05
SER1036,L SER 165,0.0,0.0,0.0,-3.999999999999948e-05,0.00019595917942265167,1.3856406460550836e-05,0.2253500000000001,0.06127322008838795,0.0043326709429634905,-0.22541500000000006,0.061250165509980616,0.004331040738090568,0.0,0.0,0.0,-0.00010499999999992627,0.0005779057016504042,4.086410405233706e-05
LYS1037,L LYS 166,0.0,0.0,0.0,-4.0000000000008914e-05,0.00019595917942269792,1.3856406460554105e-05,-53.105599999999974,0.3733143313639614,0.026397309522157894,53.10499499999999,0.3732601974193904,0.02639348167422804,0.0,0.0,0.0,-0.0006449999999965428,0.0006074331238917351,4.295200810211741e-05
LEU1038,L LEU 167,0.0,0.0,0.0,-4.0000000000008914e-05,0.00019595917942269792,1.3856406460554105e-05,0.08473999999999972,0.049390205506760224,0.0034924149238027315,-0.08472499999999998,0.04943085448381405,0.003495289240535037,0.0,0.0,0.0,-2.500000000026148e-05,0.0006279928343541738,4.440579917083965e-05
GLU1039,L GLU 168,0.0,0.0,0.0,-2.500000000000169e-05,0.0001561249499599705,1.1039701082910553e-05,53.867774999999995,0.25809632770685126,0.018250166352085994,-53.867200000000004,0.25802184015941,0.018244899287095027,0.0,0.0,0.0,0.0005500000000000682,0.0005545268253207871,3.921096785341767e-05
PHE1040,L PHE 169,0.0,0.0,0.0,-7.499999999999396e-05,0.00026339134382129725,1.8624580532187673e-05,0.16192499999999993,0.0322989067152436,0.002283877596326047,-0.16196000000000005,0.032347618150336564,0.002287322014933603,0.0,0.0,0.0,-0.00011000000000023213,0.0005982474404460495,4.2302482196689684e-05
SER1041,L SER 170,0.0,0.0,0.0,-4.4999999999990604e-05,0.0002073041244162355,1.4658615214265986e-05,-0.23778500000000008,0.15143635222429241,0.010708167157595167,0.2376800000000002,0.151388168626217,0.010704760062701059,0.0,0.0,0.0,-0.0001500000000000705,0.0006538348415311492,4.623310502227073e-05
ILE1042,L ILE 171,0.0,0.0,0.0,-6.999999999999341e-05,0.00025514701644343743,1.8041618552667015e-05,0.18786000000000003,0.04912250400783739,0.0034734855692805174,-0.18776,0.0491188599216225,0.00347322789347314,0.0,0.0,0.0,2.999999999977909e-05,0.0006626462102810694,4.6856162881731106e-05
TYR1043,L TYR 172,0.0,0.0,0.0,-8.00000000000045e-05,0.00027129319932502603,1.918332609325196e-05,0.13952499999999984,0.09928952298707028,0.007020829500493498,-0.13946499999999998,0.09921995149666224,0.00701591005322902,0.0,0.0,0.0,-1.9999999999988916e-05,0.0006321392251711301,4.46989932772516e-05
PRO1044,L PRO 173,0.0,0.0,0.0,-0.00010000000000001119,0.00030000000000003364,2.1213203435598803e-05,-0.5323500000000001,0.043682233230452915,0.00308880033346256,0.5323399999999999,0.04363065894528778,0.0030851534807850487,0.0,0.0,0.0,-0.0001100000000000767,0.0007265672714895174,5.1376064465844505e-05
ALA1045,L ALA 174,0.0,0.0,0.0,-7.500000000000006e-05,0.0002633913438213187,1.862458053218919e-05,0.26044000000000006,0.06520534027209701,0.004610713827597607,-0.2603299999999999,0.06524638763947023,0.004613616314779553,0.0,0.0,0.0,3.499999999974079e-05,0.0006586159730829883,4.657118207647577e-05
PRO1046,L PRO 175,0.0,0.0,0.0,-9.999999999999675e-05,0.0002999999999999903,2.121320343559574e-05,0.33077,0.0582614546677299,0.0041197069677344446,-0.3306799999999999,0.05824506502700472,0.004118548045124646,0.0,0.0,0.0,-1.0000000000163212e-05,0.000663249575951796,4.68988272774617e-05
GLN1047,L GLN 176,0.0,0.0,0.0,-0.00022999999999999407,0.0004208325082500055,2.975735203273226e-05,0.49660499999999985,0.44923613943559915,0.031765792054897754,-0.49646999999999986,0.449111655493375,0.031756989710928205,0.0,0.0,0.0,-9.500000000008058e-05,0.000718313998193354,5.07924699143742e-05
VAL1048,L VAL 177,0.0,0.0,0.0,-0.00015000000000000234,0.00035707142142714815,2.5248762345905593e-05,-0.36225500000000016,0.047331807223050026,0.0033468641853233085,0.36230500000000015,0.047314395008282745,0.0033456329558095663,0.0,0.0,0.0,-0.00010000000000005046,0.0006403124237432427,4.5276925690684104e-05
SER1049,L SER 178,0.0,0.0,0.0,-0.00015500000000000125,0.00036190468358395444,2.5590525590538598e-05,0.4037150000000002,0.20129394867953596,0.014233631612311675,-0.4036250000000001,0.20126038948337524,0.014231258618794033,0.0,0.0,0.0,-6.500000000006056e-05,0.0007146852454053719,5.0535878344011025e-05
THR1050,L THR 179,0.0,0.0,0.0,-0.00022500000000001352,0.0004175823272122768,2.952752952754607e-05,0.37804500000000063,0.1278483201884165,0.009040241416853828,-0.37799,0.12774666297011406,0.009033053166012007,0.0,0.0,0.0,-0.00016999999999942422,0.0007753063910482058,5.482244066074555e-05
ALA1051,L ALA 180,0.0,0.0,0.0,-0.0001499999999999857,0.0003570714214271085,2.524876234590279e-05,-0.4878499999999999,0.03703805475453606,0.0026189859678891095,0.4877000000000002,0.03703511846882145,0.0026187783411350794,0.0,0.0,0.0,-0.0003000000000000691,0.0006403124237434301,4.527692569069735e-05
VAL1052,L VAL 181,0.0,0.0,0.0,-0.0003499999999999925,0.0004769696007084626,3.372684390807938e-05,-0.5864600000000001,0.05953913334941885,0.0042100524937344185,0.5862999999999999,0.05952167672369358,0.004208818123891721,0.0,0.0,0.0,-0.0005100000000001434,0.0007936623967407245,5.612040627081343e-05
VAL1053,L VAL 182,0.0,0.0,0.0,-0.00020499999999998964,0.00040370162248866865,2.854601548377492e-05,-0.34495999999999993,0.040241873713831026,0.0028455301790702592,0.3448099999999997,0.04020440150033498,0.002842880493443347,0.0,0.0,0.0,-0.0003549999999998388,0.0007341491674033524,5.1912185467336835e-05
GLU1054,L GLU 183,0.0,0.0,0.0,-0.00020499999999999018,0.00040370162248866984,2.8546015483775006e-05,63.08211999999996,0.5799987031066606,0.04101210160461228,-63.08025999999995,0.5798397644215245,0.04100086294240702,0.0,0.0,0.0,0.0016550000000003706,0.0007252413391413536,5.1282306890366385e-05
PRO1055,L PRO 184,0.0,0.0,0.0,-0.00010500000000002619,0.0003065534211194631,2.1676600286950773e-05,-0.4147400000000003,0.03936384635677356,0.0027834442692459957,0.414615,0.03935653408266548,0.0027829272133852237,0.0,0.0,0.0,-0.0002299999999998592,0.0006611353870426247,4.6749331546023263e-05
TYR1056,L TYR 185,0.0,0.0,0.0,-0.00024500000000000633,0.0004300872004605689,3.0411757594720628e-05,-0.69721,0.08381644170447873,0.0059267174304163854,0.6969050000000001,0.0837161034389427,0.0059196224436190836,0.0,0.0,0.0,-0.0005500000000000604,0.0007466592261533754,5.279678020485517e-05
ASN1057,L ASN 186,0.0,0.0,0.0,-9.500000000000952e-05,0.00029321493822794437,2.073342711661741e-05,-0.1216850000000003,0.09169108885273419,0.0064835390702146604,0.12173499999999998,0.09164772105731815,0.006480472503992281,0.0,0.0,0.0,-4.5000000000001704e-05,0.0006426313095386933,4.544089567776013e-05
SER1058,L SER 187,0.0,0.0,0.0,-8.49999999999973e-05,0.00027888169534767796,1.9719913792914392e-05,-0.5574800000000001,0.09107529632123176,0.00643999596273172,0.5573899999999998,0.0910623297527584,0.006439079087882096,0.0,0.0,0.0,-0.0001750000000002129,0.0006590713163231173,4.660337970576204e-05
ILE1059,L ILE 188,0.0,0.0,0.0,-0.00011000000000001675,0.000312889756943288,2.212464688984096e-05,-0.5099950000000002,0.03304111037782901,0.00233635932060961,0.5098950000000002,0.03298672422354214,0.0023325136387597196,0.0,0.0,0.0,-0.00020999999999995466,0.0005965735495309879,4.218412023498902e-05
LEU1060,L LEU 189,0.0,0.0,0.0,-9.999999999999343e-05,0.0002999999999999803,2.121320343559503e-05,-0.5128049999999997,0.036946948114834434,0.0026125437556146955,0.5127350000000004,0.03698168161400406,0.0026149997848944136,0.0,0.0,0.0,-0.00017000000000001682,0.0007078841713160531,5.005496978322009e-05
THR1061,L THR 190,0.0,0.0,0.0,-5.000000000000338e-05,0.00021794494717704838,1.541103500742348e-05,-0.17155000000000012,0.049645619142075645,0.0035104753951566356,0.17154999999999998,0.04973477153863287,0.0035167794215731005,0.0,0.0,0.0,-5.000000000008331e-05,0.0006383572667403307,4.5138675213179755e-05
THR1062,L THR 191,0.0,0.0,0.0,-3.500000000000281e-05,0.00018377975949490579,1.2995191418368068e-05,-0.49557500000000054,0.05877817941208829,0.004156244924808715,0.49547500000000005,0.05886483988766168,0.004162372745802594,0.0,0.0,0.0,-0.0001350000000001178,0.0005888760480779164,4.1639824687423005e-05
HID1063,L HID 192,0.0,0.0,0.0,-4.999999999999893e-05,0.00021794494717702903,1.541103500742211e-05,-0.19152500000000003,0.12506625993848208,0.008843520050014013,0.19143999999999994,0.12503566051331114,0.008841356343910133,0.0,0.0,0.0,-0.00013500000000001843,0.0006219123732486714,4.397584564279547e-05
THR1064,L THR 193,0.0,0.0,0.0,-4.999999999999783e-05,0.00021794494717702418,1.5411035007421768e-05,-0.2790200000000002,0.053869375344439176,0.003809140060433635,0.2789449999999997,0.05389816300209291,0.003811175655227778,0.0,0.0,0.0,-0.00012500000000026157,0.0005910795208770442,4.179563374326534e-05
THR1065,L THR 194,0.0,0.0,0.0,-3.500000000000725e-05,0.0001837797594949291,1.2995191418369716e-05,-0.491465,0.02908416708451616,0.0020565611770623953,0.4913599999999996,0.029074566204856666,0.002055882292351137,0.0,0.0,0.0,-0.0001400000000001378,0.0005919459434774337,4.1856899072876214e-05
LEU1066,L LEU 195,0.0,0.0,0.0,-4.000000000000281e-05,0.00019595917942266802,1.3856406460551991e-05,-0.34258999999999956,0.047312386327472894,0.0033454909206273777,0.34259500000000004,0.04738576764177106,0.0033506797631226394,0.0,0.0,0.0,-3.499999999952319e-05,0.0006275149400612437,4.437200694131753e-05
GLU1067,L GLU 196,0.0,0.0,0.0,-2.9999999999998917e-05,0.00017058722109231363,1.206233808181438e-05,54.15608500000001,0.7449652258821294,0.05267699629694218,-54.155494999999995,0.7448330551043418,0.052667650411617355,0.0,0.0,0.0,0.0005599999999992633,0.0006216108107127841,4.39545219513877e-05
HIE1068,L HIE 197,0.0,0.0,0.0,-5.500000000000949e-05,0.00022798026230359927,1.6120638945156286e-05,-0.65149,0.06583934917661202,0.0046555450271691294,0.6514399999999996,0.06586111447584553,0.004657084066237386,0.0,0.0,0.0,-0.00010499999999995513,0.0005949579817087188,4.2069882338729695e-05
SER1069,L SER 198,0.0,0.0,0.0,-2.4999999999996135e-05,0.00015612494995993583,1.1039701082908101e-05,-0.3731849999999995,0.03956198648956219,0.002797454892398,0.3731549999999999,0.03954403842553415,0.0027961857726196606,0.0,0.0,0.0,-5.499999999991845e-05,0.0006016435821977695,4.254262568294088e-05
ASP1070,L ASP 199,0.0,0.0,0.0,-1.9999999999995577e-05,0.00013999999999996906,9.899494936609478e-06,50.42421000000004,0.21527802000081625,0.015222454778299038,-50.42393000000005,0.21531947216672312,0.015225385889059799,0.0,0.0,0.0,0.0002599999999981151,0.0005219195340309559,3.690528417470119e-05
CYS1071,L CYS 200,0.0,0.0,0.0,-1.4999999999996128e-05,0.00012155245781140079,8.595056718833323e-06,-0.0725,0.08184540304745282,0.005787343950380001,0.07250000000000005,0.08190122099211948,0.00579129087509857,0.0,0.0,0.0,-1.4999999999982806e-05,0.0005520643078482957,3.903684157305876e-05
ALA1072,L ALA 201,0.0,0.0,0.0,-1.9999999999997796e-05,0.0001399999999999846,9.899494936610575e-06,-0.11320000000000008,0.06627548566400693,0.004686384533945111,0.11318000000000009,0.06626316925713696,0.0046855136324633504,0.0,0.0,0.0,-4.0000000000008914e-05,0.0005902541825349838,4.1737273509420926e-05
PHE1073,L PHE 202,0.0,0.0,0.0,-5.5000000000003377e-05,0.00022798026230357396,1.6120638945154498e-05,0.29580000000000006,0.04422827150138131,0.003127411069878645,-0.2957149999999999,0.04427091341953606,0.0031304263088276474,0.0,0.0,0.0,2.999999999996561e-05,0.0005908468498686015,4.177918141847981e-05
MET1074,L MET 203,0.0,0.0,0.0,-6.500000000001726e-05,0.00024652586071248646,1.7432010784764946e-05,-0.34267,0.14002321628929965,0.009901136576171442,0.34265999999999996,0.14003379734906846,0.009901884770082909,0.0,0.0,0.0,-7.499999999981411e-05,0.000655267121104301,4.633438248214379e-05
VAL1075,L VAL 204,0.0,0.0,0.0,-5.499999999999838e-05,0.00022798026230355328,1.6120638945153034e-05,0.22474500000000017,0.031213938793429156,0.00220715877883756,-0.22468999999999992,0.031206311861545242,0.0022066194733120835,0.0,0.0,0.0,1.4099832412739488e-16,0.000624499799839789,4.415880433163564e-05
ASP1076,L ASP 205,0.0,0.0,0.0,-4.999999999999893e-05,0.00021794494717702903,1.541103500742211e-05,57.54775000000001,0.3356618201384355,0.023734874920530696,-57.546945000000015,0.335551340292785,0.023727062815726306,0.0,0.0,0.0,0.0007550000000030366,0.000674518346674825,4.7695649696850725e-05
ASN1077,L ASN 206,0.0,0.0,0.0,-0.00012000000000001566,0.0003249615361854808,2.297825058615511e-05,-0.7237499999999997,0.19244471283981887,0.013607896145253377,0.7236949999999996,0.19243040813499482,0.013606884649874982,0.0,0.0,0.0,-0.0001750000000001961,0.000666614581299622,4.7136769087479375e-05
GLU1078,L GLU 207,0.0,0.0,0.0,-0.00014500000000000068,0.00035210083782916677,2.4897289009046867e-05,60.12429,0.4339577121101472,0.030685444098128463,-60.12347499999998,0.4338107990550761,0.0306750557763799,0.0,0.0,0.0,0.0006699999999997885,0.0007622991538738322,5.390269009969542e-05
ALA1079,L ALA 208,0.0,0.0,0.0,-3.499999999999615e-05,0.00018377975949487082,1.2995191418365594e-05,-0.11676000000000011,0.04555296258203179,0.003221080874489174,0.11670499999999998,0.04556443761312118,0.0032218922817189373,0.0,0.0,0.0,-8.999999999999898e-05,0.000549454274712659,3.885228436012573e-05
ILE1080,L ILE 209,0.0,0.0,0.0,-4.5000000000001704e-05,0.00020730412441628666,1.4658615214269603e-05,-0.23121499999999984,0.030319610403170404,0.0021439202119015984,0.23114000000000026,0.030368081928233738,0.002147347666308272,0.0,0.0,0.0,-0.00011999999999977362,0.0006823488843693197,4.824935232726213e-05
TYR1081,L TYR 210,0.0,0.0,0.0,-0.0001050000000000173,0.00030655342111943716,2.167660028694894e-05,-0.3204600000000002,0.0801325676613443,0.00566622819872264,0.3204100000000001,0.08013508532471852,0.0056664062244071054,0.0,0.0,0.0,-0.0001550000000000762,0.0006488258626164108,4.587891672652753e-05
ASP1082,L ASP 211,0.0,0.0,0.0,-6.500000000000062e-05,0.00024652586071242336,1.7432010784760483e-05,56.85852499999999,0.45776954832527134,0.03236919518415023,-56.858039999999974,0.45772649956118644,0.03236615117684962,0.0,0.0,0.0,0.00042000000000101066,0.0006431174076329476,4.547526800363703e-05
ILE1083,L ILE 212,0.0,0.0,0.0,-5.5000000000005043e-05,0.00022798026230358084,1.6120638945154985e-05,-0.15103499999999997,0.03131778687902474,0.0022145019473913475,0.151095,0.031319099204798036,0.00221459474283669,0.0,0.0,0.0,4.999999999881766e-06,0.0006041316081783547,4.2718555687204896e-05
CYS1084,L CYS 213,0.0,0.0,0.0,-8.499999999998397e-05,0.00027888169534763426,1.9719913792911302e-05,-0.31059000000000003,0.07756089156269394,0.005484383237885537,0.31058999999999976,0.07757107643961186,0.005485103417438957,0.0,0.0,0.0,-8.499999999997954e-05,0.0006385726270362856,4.5153903485746564e-05
ARG1085,L ARG 214,0.0,0.0,0.0,-0.00014000000000001124,0.0003469870314579773,2.4535688292772564e-05,-58.403085000000026,0.5319207062815386,0.037612473846521374,58.402714999999986,0.5318324583706315,0.037606233776898576,0.0,0.0,0.0,-0.0005099999999953297,0.0007070360669756158,4.999499975019239e-05
ARG1086,L ARG 215,0.0,0.0,0.0,-8.000000000000341e-05,0.00027129319932502223,1.918332609325169e-05,-53.592625,1.383195125198865,0.0978066652732293,53.59232000000001,1.3830508911818287,0.09779646638807689,0.0,0.0,0.0,-0.00038500000000411203,0.0006832093383437824,4.831019561128629e-05
ASN1087,L ASN 216,0.0,0.0,0.0,-2.4999999999995027e-05,0.0001561249499599289,1.1039701082907612e-05,-0.05323999999999991,0.2524233594578764,0.017849026920255383,0.05321499999999999,0.2524480120242581,0.017850770119941597,0.0,0.0,0.0,-4.999999999949267e-05,0.0006144102863728491,4.3445367992501016e-05
LEU1088,L LEU 217,0.0,0.0,0.0,-5.5000000000005043e-05,0.00022798026230358084,1.6120638945154985e-05,-0.08167499999999986,0.052366968357925585,0.0037029038436070544,0.08173500000000007,0.05240147683987529,0.0037053439617665634,0.0,0.0,0.0,5.000000000141558e-06,0.0005873457244246965,4.153161446416281e-05
ASP1089,L ASP 218,0.0,0.0,0.0,-5.00000000000006e-05,0.00021794494717703627,1.5411035007422622e-05,52.894159999999985,0.4014710380593049,0.028388289346173698,-52.893969999999996,0.40143399096203597,0.028385669720803485,0.0,0.0,0.0,0.0001399999999992474,0.0006406246951225862,4.529900661167453e-05
ILE1090,L ILE 219,0.0,0.0,0.0,-0.00012000000000001177,0.00032496153618547023,2.2978250586154365e-05,0.008959999999999945,0.08144899262728787,0.0057593135007568365,-0.008990000000000031,0.08142560960778858,0.00575766007159158,0.0,0.0,0.0,-0.00015000000000003232,0.0006614378277661042,4.67707173346712e-05
GLU1091,L GLU 220,0.0,0.0,0.0,-0.00011000000000000121,0.0003128897569432438,2.2124646889837833e-05,58.18659999999999,0.504469216105316,0.03567136036079308,-58.186400000000006,0.5044579962673077,0.03567056699843913,0.0,0.0,0.0,9.000000000092712e-05,0.0007013558298027869,4.959334632782687e-05
ARG1092,L ARG 221,0.0,0.0,0.0,-0.0001850000000000067,0.0003882975663070925,2.7456784225397816e-05,-60.14485999999999,0.48826029984458763,0.03452521690042849,60.144494999999985,0.4881673073634725,0.034518641339028905,0.0,0.0,0.0,-0.0005500000000002104,0.0007123903424364363,5.037360419886108e-05
PRO1093,L PRO 222,0.0,0.0,0.0,-0.00011999999999999122,0.00032496153618541467,2.2978250586150435e-05,0.543275,0.03602040220486122,0.0025470270660124233,-0.5432750000000002,0.03598609974698325,0.0025446015159547356,0.0,0.0,0.0,-0.00011999999999995903,0.0006368673331235107,4.5033320996782636e-05
THR1094,L THR 223,0.0,0.0,0.0,-0.00012500000000000122,0.0003307189138830771,2.3385358667337364e-05,-0.49090500000000004,0.1384059824393444,0.009786780873964665,0.49088499999999996,0.13840690652926232,0.009786846216989402,0.0,0.0,0.0,-0.000145000000000024,0.0006663144903122794,4.711554945026708e-05
TYR1095,L TYR 224,0.0,0.0,0.0,-0.0001449999999999907,0.00035210083782914254,2.4897289009045153e-05,-0.4960499999999999,0.18316440019829247,0.01295167894521792,0.49607499999999993,0.18317758971828385,0.012952611585120571,0.0,0.0,0.0,-0.00012000000000008948,0.0006599999999998572,4.666904755830204e-05
THR1096,L THR 225,0.0,0.0,0.0,-9.499999999999509e-05,0.00029321493822789986,2.0733427116614262e-05,-0.25523,0.12974550897815326,0.009174392922695226,0.25529999999999986,0.12973045132119151,0.009173328185560582,0.0,0.0,0.0,-2.5000000000003908e-05,0.000611861912526131,4.326517074969974e-05
ASN1097,L ASN 226,0.0,0.0,0.0,-0.00010999999999999232,0.0003128897569432185,2.2124646889836044e-05,0.10855499999999971,0.05038895687548985,0.003563037310357538,-0.10855999999999996,0.05037198030651571,0.0035618368856532487,0.0,0.0,0.0,-0.00011499999999937671,0.000617879438078802,4.3690674062125436e-05
LEU1098,L LEU 227,0.0,0.0,0.0,-9.999999999998899e-05,0.00029999999999996696,2.121320343559409e-05,-0.458325,0.03125730914522365,0.002210225525823193,0.4582299999999998,0.031217416613172396,0.0022074046978299787,0.0,0.0,0.0,-0.00019500000000006735,0.0006685618894312347,4.7274464565971685e-05
ASN1099,L ASN 228,0.0,0.0,0.0,-3.4999999999993925e-05,0.00018377975949485916,1.2995191418364771e-05,-0.42441999999999963,0.06084236681786844,0.004302205016035416,0.42443000000000003,0.060892077481394136,0.004305720090763046,0.0,0.0,0.0,-2.4999999998946977e-05,0.0006359048670991904,4.4965264371536775e-05
ARG1100,L ARG 229,0.0,0.0,0.0,-6.499999999999506e-05,0.00024652586071240227,1.7432010784758993e-05,-54.44797999999998,0.3684829027283857,0.026055675927054447,54.44746999999998,0.3683411993016337,0.02604565598165708,0.0,0.0,0.0,-0.0005750000000000455,0.0006514407110402457,4.6063814431754393e-05
LEU1101,L LEU 230,0.0,0.0,0.0,-3.000000000001002e-05,0.00017058722109237676,1.2062338081818845e-05,-0.35449500000000017,0.024952955235802682,0.0017644403857880442,0.3545049999999999,0.024913048287996006,0.0017616185384469883,0.0,0.0,0.0,-2.0000000000135466e-05,0.0005996665740226237,4.2402830094230195e-05
ILE1102,L ILE 231,0.0,0.0,0.0,-4.000000000000004e-05,0.00019595917942265444,1.385640646055103e-05,-0.4024150000000001,0.02813152635389775,0.001989199304996917,0.40240000000000037,0.028137697133909692,0.0019896356450360827,0.0,0.0,0.0,-5.5000000000005043e-05,0.0006098975323774471,4.312626809730348e-05
GLY1103,L GLY 232,0.0,0.0,0.0,-1.4999999999998349e-05,0.0001215524578114188,8.595056718834595e-06,-0.275805,0.0249039550071873,0.0017609755463946816,0.2757950000000002,0.024913509889212117,0.001761651178582,0.0,0.0,0.0,-2.4999999999995027e-05,0.0005952940449895104,4.2093645601205246e-05
GLN1104,L GLN 233,0.0,0.0,0.0,-4.4999999999997265e-05,0.0002073041244162662,1.4658615214268156e-05,-0.17387499999999995,0.10500866333307969,0.0074252337926155815,0.17385499999999982,0.10505181566731753,0.0074282851234319415,0.0,0.0,0.0,-6.500000000045247e-05,0.0005574719723901227,3.941922119984955e-05
ILE1105,L ILE 234,0.0,0.0,0.0,-7.000000000000117e-05,0.00025514701644346573,1.8041618552669014e-05,-0.3680550000000001,0.03070784875239528,0.0021713728088469564,0.36794499999999997,0.030745600904845106,0.0021740422891471226,0.0,0.0,0.0,-0.00018000000000024664,0.0006539113089712573,4.6238512086814766e-05
VAL1106,L VAL 235,0.0,0.0,0.0,-3.9999999999993376e-05,0.0001959591794226218,1.3856406460548723e-05,-0.3427700000000006,0.024721389524051632,0.0017480662172810984,0.3428549999999997,0.024771030963611423,0.0017515763971351576,0.0,0.0,0.0,4.499999999956872e-05,0.0006024740658318061,4.2601349743870056e-05
SER1107,L SER 236,0.0,0.0,0.0,-1.4999999999996128e-05,0.00012155245781140079,8.595056718833323e-06,-0.3059049999999999,0.05932230588067182,0.0041947204763845645,0.30587,0.0592943766305037,0.0041927455801658315,0.0,0.0,0.0,-4.9999999999961046e-05,0.0005809475019311181,4.1079191812887857e-05
SER1108,L SER 237,0.0,0.0,0.0,-2.4999999999992805e-05,0.00015612494995991504,1.1039701082906633e-05,-0.42761499999999997,0.030578207517771593,0.002162205789234576,0.427645,0.03061174570324418,0.002164577297072212,0.0,0.0,0.0,5.000000000125044e-06,0.0005787702480258404,4.092523671280917e-05
ILE1109,L ILE 238,0.0,0.0,0.0,-1.4999999999998349e-05,0.0001215524578114188,8.595056718834595e-06,-0.28002,0.03774704756666396,0.0026691193304159253,0.2800599999999999,0.03779519017017929,0.0026725235265568914,0.0,0.0,0.0,2.49999999999595e-05,0.0005425633603553284,3.836502313306131e-05
THR1110,L THR 239,0.0,0.0,0.0,-9.999999999998898e-06,9.949874371065103e-05,7.035623639734369e-06,-0.2636800000000002,0.07737078001416314,0.005470940321370736,0.2636600000000001,0.07741372229779346,0.005473976799366199,0.0,0.0,0.0,-3.000000000022596e-05,0.0005736723803702623,4.056476303392409e-05
ALA1111,L ALA 240,0.0,0.0,0.0,-1.0000000000001119e-05,9.949874371067313e-05,7.035623639735931e-06,-0.17350000000000002,0.030954805765825755,0.002188835306732783,0.17352499999999996,0.030873117351508255,0.002183059063561955,0.0,0.0,0.0,1.4999999999988355e-05,0.0006039660586490802,4.2706849567727665e-05
SER1112,L SER 241,0.0,0.0,0.0,-1.4999999999999458e-05,0.0001215524578114278,8.595056718835232e-06,-0.24048499999999995,0.11342640686806581,0.008020458146203372,0.2404649999999999,0.11339377749682737,0.008018150901236516,0.0,0.0,0.0,-3.5000000000148804e-05,0.0005863232896621076,4.145931740876806e-05
LEU1113,L LEU 242,0.0,0.0,0.0,-1.5000000000000568e-05,0.00012155245781143678,8.595056718835867e-06,-0.23653000000000013,0.05030058747171705,0.0035567886498918217,0.2365050000000002,0.05032822245023054,0.003558742737962305,0.0,0.0,0.0,-3.9999999999966176e-05,0.0006069596362198211,4.291852746775555e-05
ARG1114,L ARG 243,0.0,0.0,0.0,-3.4999999999993925e-05,0.00018377975949485916,1.2995191418364771e-05,-49.83246999999999,0.36861231544935935,0.026064826788311676,49.83222499999999,0.368571111695201,0.026061913242914105,0.0,0.0,0.0,-0.00027999999999465784,0.0006095900261650443,4.310452412449878e-05
PHE1115,L PHE 244,0.0,0.0,0.0,-2.000000000000002e-05,0.00014000000000000012,9.899494936611673e-06,0.03189000000000001,0.03497696241814036,0.0024732447311174074,-0.03186000000000003,0.03499643410406263,0.0024746215872330844,0.0,0.0,0.0,9.999999999892318e-06,0.0005743692192310607,4.061403698231058e-05
ASP1116,L ASP 245,0.0,0.0,0.0,-1.0000000000001675e-05,9.949874371067864e-05,7.035623639736321e-06,45.324969999999986,0.27790401059044456,0.019650781040744147,-45.32477499999998,0.27789144351352546,0.01964989241421323,0.0,0.0,0.0,0.0001850000000000307,0.0006089129658689229,4.3056648731832816e-05
GLY1117,L GLY 246,0.0,0.0,0.0,-5.0000000000005595e-06,7.053367989833732e-05,4.9874843358155595e-06,0.09239000000000001,0.10887248458632694,0.007698447213561965,-0.09236999999999988,0.10882868693501738,0.007695350251937861,0.0,0.0,0.0,1.5000000000034985e-05,0.000542931855760887,3.839107969307197e-05
ALA1118,L ALA 247,0.0,0.0,0.0,-1.5000000000000568e-05,0.00012155245781143678,8.595056718835867e-06,0.027569999999999963,0.10262385249053939,0.007256602200754836,-0.02752999999999993,0.10259741273540952,0.007254732627740313,0.0,0.0,0.0,2.5000000000119372e-05,0.0005332682251926116,3.770775782250105e-05
LEU1119,L LEU 248,0.0,0.0,0.0,0.0,0.0,0.0,0.10845000000000002,0.06561354661958185,0.0046395783752406,-0.10843500000000006,0.06556489742995099,0.004636138358051879,0.0,0.0,0.0,1.4999999999870118e-05,0.0005520643078483993,3.903684157306609e-05
ASN1120,L ASN 249,0.0,0.0,0.0,-9.999999999994458e-06,9.949874371060685e-05,7.035623639731245e-06,-0.45018500000000083,0.14941352273137834,0.010565131512432798,0.45019500000000057,0.14939523745755634,0.010563838548321259,0.0,0.0,0.0,-1.0658141036401502e-15,0.0005999999999998452,4.2426406871181905e-05
VAL1121,L VAL 250,0.0,0.0,0.0,-5.00000000000167e-06,7.053367989835297e-05,4.987484335816666e-06,0.09694999999999998,0.05169214156910128,0.003655186383756653,-0.09697999999999991,0.05166313579332964,0.003653135365682483,0.0,0.0,0.0,-3.50000000000561e-05,0.0005777326371256247,4.085186654243161e-05
ASP1122,L ASP 251,0.0,0.0,0.0,-3.000000000000336e-05,0.00017058722109233892,1.206233808181617e-05,46.80142,0.2315984317728064,0.016376482161872135,-46.80121499999998,0.23162380874636174,0.016378276584880832,0.0,0.0,0.0,0.00017500000000012506,0.0006437196594802461,4.5517853640157725e-05
LEU1123,L LEU 252,0.0,0.0,0.0,-1.9999999999995577e-05,0.00013999999999996906,9.899494936609478e-06,0.018900000000000042,0.043254595131615885,0.0030585617535044216,-0.018910000000000003,0.04326166779031986,0.0030590618659974817,0.0,0.0,0.0,-2.9999999999930083e-05,0.0006396092557177378,4.522720420276929e-05
THR1124,L THR 253,0.0,0.0,0.0,-1.9999999999999463e-05,0.00013999999999999625,9.8994949366114e-06,0.12555999999999998,0.11706103707041048,0.008277465312521706,-0.12556500000000007,0.11698801551868465,0.008272301909081898,0.0,0.0,0.0,-2.4999999999983925e-05,0.0005952940449889308,4.209364560116426e-05
GLU1125,L GLU 254,0.0,0.0,0.0,-1.4999999999993907e-05,0.00012155245781138282,8.595056718832052e-06,45.361544999999985,0.20876234807906557,0.014761727198313368,-45.361409999999985,0.2087071917788561,0.014757827058923041,0.0,0.0,0.0,0.0001200000000008572,0.0005436910887636925,3.844476557355041e-05
PHE1126,L PHE 255,0.0,0.0,0.0,-1.9999999999997796e-05,0.0001399999999999846,9.899494936610575e-06,-0.10248000000000003,0.03852985336073829,0.0027244720589501333,0.10251000000000005,0.03853829134769724,0.002725068714729957,0.0,0.0,0.0,1.0000000000029984e-05,0.0006244197306299186,4.415314258350928e-05
GLN1127,L GLN 256,0.0,0.0,0.0,-1.5000000000000568e-05,0.00012155245781143678,8.595056718835867e-06,0.04645999999999976,0.15026595888623662,0.010625407850995685,-0.046449999999999936,0.1501960302404828,0.010620463149034514,0.0,0.0,0.0,-5.0000000002015095e-06,0.0005957977844876601,4.2129265362714566e-05
THR1128,L THR 257,0.0,0.0,0.0,-9.99999999999994e-06,9.949874371066139e-05,7.035623639735101e-06,0.017734999999999772,0.09151936830529339,0.006471396593858214,-0.017759999999999953,0.091469078928346,0.0064678405979121,0.0,0.0,0.0,-3.500000000016712e-05,0.0006113714092106612,4.323048692764342e-05
ASN1129,L ASN 258,0.0,0.0,0.0,-3.499999999999615e-05,0.00018377975949487082,1.2995191418365594e-05,-0.26501499999999945,0.033826096065020635,0.002391866190864368,0.26498000000000005,0.03379747919593895,0.0023898426726459694,0.0,0.0,0.0,-6.999999999930395e-05,0.0005959026766168535,4.213668235629914e-05
LEU1130,L LEU 259,0.0,0.0,0.0,-2.4999999999999466e-05,0.00015612494995995662,1.1039701082909572e-05,0.061945000000000035,0.04110172715349091,0.0029063309988712678,-0.06194999999999997,0.04110155106562285,0.0029063185475787083,0.0,0.0,0.0,-3.0000000000092175e-05,0.0005992495306631692,4.237334067547828e-05
VAL1131,L VAL 260,0.0,0.0,0.0,-1.999999999999835e-05,0.00013999999999998847,9.89949493661085e-06,-0.12199000000000013,0.03847687487309739,0.002720725914163344,0.12201999999999998,0.038435395145620804,0.002717792854505298,0.0,0.0,0.0,9.999999999865672e-06,0.0006081940479813961,4.3005813560494166e-05
PRO1132,L PRO 261,0.0,0.0,0.0,-1.0000000000001119e-05,9.949874371067313e-05,7.035623639735931e-06,-0.12935,0.03873289945253257,0.002738829585790249,0.12938999999999992,0.03872670783839016,0.0027383917725555904,0.0,0.0,0.0,2.9999999999699155e-05,0.0005469003565549688,3.8671695075335914e-05
TYR1133,L TYR 262,0.0,0.0,0.0,-1.0000000000000563e-05,9.949874371066761e-05,7.035623639735541e-06,0.09206499999999998,0.04984747511158415,0.0035247487676428805,-0.09213999999999999,0.049867929574025784,0.003526195116552681,0.0,0.0,0.0,-8.50000000002904e-05,0.0006146340374564828,4.346118958335454e-05
PRO1134,L PRO 263,0.0,0.0,0.0,-1.4999999999998903e-05,0.00012155245781142328,8.595056718834914e-06,0.14689000000000005,0.03817863145792409,0.002699636920032017,-0.14690999999999999,0.038141209996537806,0.0026969908231212016,0.0,0.0,0.0,-3.499999999991843e-05,0.0005601562282079632,3.9609026748973e-05
ARG1135,L ARG 264,0.0,0.0,0.0,-5.000000000000338e-05,0.00021794494717704838,1.541103500742348e-05,-52.186320000000016,0.3369395904289904,0.023825226924255705,52.18581999999998,0.3369126112250047,0.023823319206446775,0.0,0.0,0.0,-0.0005500000000033367,0.0005809475019310125,4.107919181288039e-05
GLY1136,L GLY 265,0.0,0.0,0.0,-1.9999999999997796e-05,0.0001399999999999846,9.899494936610575e-06,-0.11273500000000009,0.057283983581800604,0.004050589324407006,0.11279499999999996,0.0573369250570696,0.0040543328520238784,0.0,0.0,0.0,3.9999999999944526e-05,0.0005817215828899028,4.113392760240225e-05
HID1137,L HID 266,0.0,0.0,0.0,-4.999999999997229e-06,7.053367989829033e-05,4.9874843358122365e-06,0.11254499999999994,0.06107158074751308,0.00431841288843483,-0.11255999999999995,0.06107295964663926,0.004318510391327099,0.0,0.0,0.0,-2.000000000015323e-05,0.0005912698199638366,4.180908992073779e-05
PHE1138,L PHE 267,0.0,0.0,0.0,-6.500000000000173e-05,0.00024652586071242753,1.7432010784760778e-05,-0.11304000000000002,0.07071886876923288,0.005000579166456612,0.11301999999999998,0.07074701124429217,0.005002569139951992,0.0,0.0,0.0,-8.499999999987295e-05,0.0006064445564107763,4.288210582517277e-05
PRO1139,L PRO 268,0.0,0.0,0.0,-3.500000000000725e-05,0.0001837797594949291,1.2995191418369716e-05,0.376115,0.04088571602650571,0.002891056705600969,-0.37613000000000013,0.04086824072553073,0.0028898210152187007,0.0,0.0,0.0,-4.999999999987459e-05,0.0006224949798995704,4.401704215415698e-05
LEU1140,L LEU 269,0.0,0.0,0.0,-1.9999999999993358e-05,0.0001399999999999535,9.899494936608376e-06,-0.26625,0.03514409623251226,0.0024850628764682015,0.2663,0.03516987347148187,0.0024868856025157694,0.0,0.0,0.0,2.999999999991454e-05,0.000615710971154523,4.3537340295431794e-05
ALA1141,L ALA 270,0.0,0.0,0.0,-1.9999999999997796e-05,0.0001399999999999846,9.899494936610575e-06,0.21702999999999995,0.04210699585579606,0.002977414230502725,-0.21698,0.04209880758406397,0.002976835232255929,0.0,0.0,0.0,2.999999999991676e-05,0.00056488936969989,3.9943710393498686e-05
THR1142,L THR 271,0.0,0.0,0.0,-2.9999999999998917e-05,0.00017058722109231366,1.2062338081814384e-05,-0.21729499999999985,0.0684196461186406,0.004837999573687461,0.2172999999999998,0.0683151520528209,0.004830610727433975,0.0,0.0,0.0,-2.49999999997896e-05,0.0006814506585220474,4.818583816849781e-05
TYR1143,L TYR 272,0.0,0.0,0.0,-5.0000000000012254e-05,0.00021794494717708711,1.541103500742622e-05,0.13373500000000005,0.04530082532360752,0.003203252077967015,-0.13367499999999988,0.045239577528973604,0.003198921204875179,0.0,0.0,0.0,1.0000000000176534e-05,0.0005999166608787937,4.2420513905418536e-05
ALA1144,L ALA 273,0.0,0.0,0.0,-1.000000000000334e-05,9.949874371069522e-05,7.035623639737493e-06,-0.0871850000000001,0.027300746784657434,0.0019304543182888103,0.08719500000000009,0.02733417229403488,0.0019328178587233512,0.0,0.0,0.0,-2.042810365310288e-16,0.0005744562646537474,4.062019202317588e-05
PRO1145,L PRO 274,0.0,0.0,0.0,-9.999999999998898e-06,9.949874371065103e-05,7.035623639734369e-06,0.06719500000000003,0.04377655736807076,0.0030954700571964758,-0.067185,0.043732033739582656,0.0030923217612337786,0.0,0.0,0.0,-4.4408920985006264e-17,0.000599999999999786,4.242640687117772e-05
VAL1146,L VAL 275,0.0,0.0,0.0,-2.5000000000003908e-05,0.00015612494995998437,1.1039701082911535e-05,-0.10200499999999994,0.08586637860653026,0.006071669858860903,0.10198999999999997,0.08587001746826425,0.006071927165241694,0.0,0.0,0.0,-3.99999999999974e-05,0.000654522726878032,4.62817458616167e-05
ILE1147,L ILE 276,0.0,0.0,0.0,-2.4999999999990586e-05,0.00015612494995990116,1.103970108290565e-05,0.03685499999999992,0.04733353964156922,0.003346986685811586,-0.03682499999999999,0.04735751656284354,0.0033486821101740903,0.0,0.0,0.0,5.000000000157101e-06,0.0006204635363984488,4.3873397406632936e-05
SER1148,L SER 277,0.0,0.0,0.0,-1.9999999999993358e-05,0.0001399999999999535,9.899494936608376e-06,-0.4471100000000001,0.08673025942541496,0.0061327554573779395,0.4470100000000001,0.08675505691312747,0.006134508904549731,0.0,0.0,0.0,-0.00011999999999998844,0.0006128621378418703,4.3335897360047114e-05
ALA1149,L ALA 278,0.0,0.0,0.0,-1.9999999999997796e-05,0.0001399999999999846,9.899494936610575e-06,-0.3018249999999999,0.022914937813574645,0.001620330791844667,0.3018199999999999,0.022967533607246654,0.0016240498760814036,0.0,0.0,0.0,-2.4999999999982813e-05,0.0006036348233825464,4.268342769741425e-05
GLU1150,L GLU 279,0.0,0.0,0.0,-5.4999999999999494e-05,0.00022798026230355788,1.6120638945153363e-05,50.83447999999999,0.7737359366100666,0.05471139276247027,-50.834270000000025,0.7737867258473842,0.054714984103882126,0.0,0.0,0.0,0.0001549999999991769,0.0006410733187395339,4.533072909184894e-05
LYS1151,L LYS 280,0.0,0.0,0.0,-2.9999999999996697e-05,0.00017058722109230103,1.206233808181349e-05,-51.41511000000001,0.38826347741969136,0.027454373777053374,51.41494500000002,0.3881645423939202,0.027447378014291406,0.0,0.0,0.0,-0.0001950000000012153,0.0005540532465382296,3.917748077656042e-05
ALA1152,L ALA 281,0.0,0.0,0.0,-1.0000000000001119e-05,9.949874371067313e-05,7.035623639735931e-06,-0.2708550000000001,0.01779196377581729,0.0012580818236505816,0.2708050000000001,0.017804970513875414,0.0012590015389187833,0.0,0.0,0.0,-6.000000000008221e-05,0.0005624944444171017,3.9774363602709216e-05
TYR1153,L TYR 282,0.0,0.0,0.0,-5.000000000000005e-06,7.053367989832949e-05,4.9874843358150055e-06,0.11722999999999983,0.039840646330098824,0.0028171591186867814,-0.11721499999999999,0.039796969419793576,0.0028140706947409697,0.0,0.0,0.0,9.999999999976694e-06,0.0005384236250387557,3.807229964159471e-05
HIE1154,L HIE 283,0.0,0.0,0.0,-2.4999999999998914e-05,0.00015612494995995315,1.1039701082909326e-05,-0.03138000000000009,0.06223235171516499,0.004400491790697943,0.03138000000000006,0.06220004501606087,0.004398207362096515,0.0,0.0,0.0,-2.4999999999772983e-05,0.0005782516753110149,4.088856808449003e-05
GLU1155,L GLU 284,0.0,0.0,0.0,-2.9999999999998917e-05,0.00017058722109231366,1.2062338081814384e-05,47.17322000000002,0.22826366684196275,0.016140678672245872,-47.173125000000006,0.22817593951945017,0.016134475413781473,0.0,0.0,0.0,6.500000000031036e-05,0.0005298820623503798,3.746831995170666e-05
GLN1156,L GLN 285,0.0,0.0,0.0,-1.5000000000001124e-05,0.0001215524578114413,8.595056718836186e-06,-0.24980000000000005,0.205749119074663,0.014548659732085264,0.24981999999999996,0.20576077760350756,0.014549484114565728,0.0,0.0,0.0,5.000000000023874e-06,0.0005522454164590871,3.904964788574095e-05
LEU1157,L LEU 286,0.0,0.0,0.0,-1.0000000000001119e-05,9.949874371067313e-05,7.035623639735931e-06,-0.24495499999999987,0.0315238477188299,0.00222907264910767,0.244925,0.03151458987516677,0.0022284180207043335,0.0,0.0,0.0,-3.9999999999810187e-05,0.000581721582890204,4.113392760242355e-05
SER1158,L SER 287,0.0,0.0,0.0,-5.0000000000005595e-06,7.053367989833732e-05,4.9874843358155595e-06,0.2481449999999999,0.0640617980937162,0.004529853184707017,-0.24817000000000008,0.06406357077153906,0.0045299785319579565,0.0,0.0,0.0,-3.0000000000045547e-05,0.0005559676249566258,3.931284777270093e-05
VAL1159,L VAL 288,0.0,0.0,0.0,-1.0000000000001119e-05,9.949874371067313e-05,7.035623639735931e-06,0.27571999999999997,0.025164292161712565,0.001779384163130644,-0.27568999999999994,0.025172284361972008,0.0017799492970306493,0.0,0.0,0.0,1.9999999999980035e-05,0.0006241794613729056,4.413615298141482e-05
ALA1160,L ALA 289,0.0,0.0,0.0,-2.0000000000002793e-05,0.00014000000000001956,9.899494936613049e-06,0.21625500000000003,0.021772459094002536,0.0015395453468475908,-0.21628499999999998,0.021732320975911636,0.0015367071532989766,0.0,0.0,0.0,-4.999999999998561e-05,0.0006144102863722379,4.3445367992457803e-05
GLU1161,L GLU 290,0.0,0.0,0.0,-2.500000000000169e-05,0.0001561249499599705,1.1039701082910553e-05,47.489085,0.23780018455555596,0.01681501230666461,-47.488989999999994,0.23787492490667583,0.016820297247575125,0.0,0.0,0.0,7.000000000111584e-05,0.0006205642593643643,4.388051959585494e-05
ILE1162,L ILE 291,0.0,0.0,0.0,-2.4999999999995027e-05,0.0001561249499599289,1.1039701082907612e-05,0.2529899999999998,0.018258967659756948,0.0012911039849680004,-0.2529900000000001,0.0183278449360514,0.001295974343881747,0.0,0.0,0.0,-2.4999999999986144e-05,0.0005782516753108675,4.08885680844796e-05
THR1163,L THR 292,0.0,0.0,0.0,0.0,0.0,0.0,0.235625,0.03966439681880996,0.0028046963962254645,-0.235665,0.03969524877110594,0.0028068779586935973,0.0,0.0,0.0,-3.999999999996673e-05,0.0004983974317748092,3.5242020373392723e-05
ASN1164,L ASN 293,0.0,0.0,0.0,-2.000000000000668e-05,0.00014000000000004674,9.89949493661497e-06,0.2169650000000003,0.15806705467933604,0.011177028624594331,-0.21692499999999992,0.1580089218208897,0.011172918010752613,0.0,0.0,0.0,1.999999999945601e-05,0.0005741080037764575,4.059556626038051e-05
ALA1165,L ALA 294,0.0,0.0,0.0,-2.0000000000004457e-05,0.0001400000000000312,9.899494936613872e-06,0.25640499999999994,0.018172533532780196,0.0012849921692368804,-0.2563650000000001,0.01817723232508062,0.001285324424026782,0.0,0.0,0.0,1.9999999999974482e-05,0.0005996665740226511,4.240283009423214e-05
CYS1166,L CYS 295,0.0,0.0,0.0,-5.00000000000167e-06,7.053367989835297e-05,4.987484335816666e-06,0.3264899999999998,0.0564451937723678,0.003991277928182995,-0.3264999999999996,0.05644147411257268,0.003991014908516511,0.0,0.0,0.0,-1.4999999999947278e-05,0.0006039660586491163,4.270684956773022e-05
PHE1167,L PHE 296,0.0,0.0,0.0,-4.999999999997229e-06,7.053367989829033e-05,4.9874843358122365e-06,0.15321,0.051052090064952246,0.0036099279078674103,-0.15325999999999995,0.051060477866937425,0.003610521015033707,0.0,0.0,0.0,-5.5000000000147155e-05,0.0005585472227124371,3.949525287928771e-05
GLU1168,L GLU 297,0.0,0.0,0.0,-3.0000000000001136e-05,0.00017058722109232626,1.2062338081815275e-05,50.524810000000016,0.3457902744395084,0.024451064792453365,-50.52461000000001,0.345755792282937,0.02444862653577921,0.0,0.0,0.0,0.0001699999999994617,0.0006173329733631589,4.36520331715144e-05
PRO1169,L PRO 298,0.0,0.0,0.0,-3.9999999999997815e-05,0.00019595917942264354,1.3856406460550262e-05,0.2035349999999998,0.036019699818294504,0.00254697739978199,-0.20350500000000007,0.035943010099322464,0.0025415546177487477,0.0,0.0,0.0,-9.999999999985576e-06,0.0006163602842493026,4.3583253664674985e-05
ALA1170,L ALA 299,0.0,0.0,0.0,-9.999999999998898e-06,9.949874371065103e-05,7.035623639734369e-06,0.26369499999999985,0.0334573157171948,0.00236578948239277,-0.26363000000000003,0.033487506625605026,0.0023679243019994753,0.0,0.0,0.0,5.500000000000949e-05,0.000593274809847826,4.195086411505573e-05
ASN1171,L ASN 300,0.0,0.0,0.0,-3.9999999999997815e-05,0.00019595917942264357,1.3856406460550263e-05,0.4070349999999999,0.10762756977187629,0.0076104184428322005,-0.40704999999999997,0.10762210507140263,0.007610032030155992,0.0,0.0,0.0,-5.500000000040473e-05,0.0006180412607594046,4.3702116653605825e-05
GLN1172,L GLN 301,0.0,0.0,0.0,-3.4999999999998364e-05,0.00018377975949488248,1.299519141836642e-05,0.2608450000000001,0.06121446704007092,0.004328516475075455,-0.26086500000000007,0.06115731170514271,0.004324474982584582,0.0,0.0,0.0,-5.499999999994287e-05,0.0006098975323775109,4.3126268097307985e-05
MET1173,L MET 302,0.0,0.0,0.0,-4.999999999999893e-05,0.00021794494717702903,1.541103500742211e-05,0.2758,0.12829068555433015,0.00907152137185379,-0.27581000000000006,0.12835051188055277,0.009075751731950339,0.0,0.0,0.0,-6.00000000001244e-05,0.0006216108107167244,4.395452195166632e-05
VAL1174,L VAL 303,0.0,0.0,0.0,-5.000000000000393e-05,0.00021794494717705082,1.5411035007423652e-05,-0.348515,0.02269162345448425,0.0016045400820797523,0.3484999999999998,0.022718494668443303,0.0016064401638406685,0.0,0.0,0.0,-6.500000000005224e-05,0.0006251199884820963,4.420265829109468e-05
LYS1175,L LYS 304,0.0,0.0,0.0,-6.999999999999784e-05,0.00025514701644345364,1.804161855266816e-05,-56.297904999999986,0.5363505159665589,0.037925708693285744,56.297365,0.5362996007603604,0.037922108444528896,0.0,0.0,0.0,-0.0006099999999988625,0.0006541406576567821,4.625472948789385e-05
CYS1176,L CYS 305,0.0,0.0,0.0,-4.000000000000004e-05,0.00019595917942265444,1.385640646055103e-05,-0.152465,0.11209517730482431,0.007926326001054964,0.152505,0.11200410695595052,0.007919886354929597,0.0,0.0,0.0,-2.6645352591003756e-17,0.0006324555320337114,4.472135954999831e-05
ASP1177,L ASP 306,0.0,0.0,0.0,-4.500000000000059e-05,0.00020730412441628154,1.465861521426924e-05,53.92620500000001,0.49932423631644884,0.03530755535101551,-53.925675,0.4992996388680355,0.035305816048758216,0.0,0.0,0.0,0.0004850000000006105,0.0006322776288942003,4.4708779898364035e-05
PRO1178,L PRO 307,0.0,0.0,0.0,-2.5000000000001133e-05,0.00015612494995996705,1.103970108291031e-05,-0.037489999999999996,0.11118390126272776,0.007861889054165034,0.03752499999999998,0.11120791057744048,0.007863586769089534,0.0,0.0,0.0,1.0000000000118802e-05,0.0005915234568467206,4.182702475672242e-05
ARG1179,L ARG 308,0.0,0.0,0.0,-4.5000000000001704e-05,0.0002073041244162867,1.4658615214269605e-05,-54.28477999999998,0.7407806501269668,0.05238110210765575,54.284185,0.7406851293064769,0.05237434776566446,0.0,0.0,0.0,-0.0006400000000010664,0.00067111846942612,4.745524207107461e-05
HIE1180,L HIE 309,0.0,0.0,0.0,-1.9999999999995993e-05,0.00013999999999997196,9.899494936609683e-06,-0.5062349999999998,0.19841600181185073,0.014030130037708194,0.50617,0.19842578234695188,0.01403082162597756,0.0,0.0,0.0,-8.500000000025487e-05,0.0006064445564106129,4.2882105825161216e-05
GLY1181,L GLY 310,0.0,0.0,0.0,-1.4999999999998349e-05,0.0001215524578114188,8.595056718834595e-06,-0.14814000000000005,0.07073832341807358,0.005001954817868698,0.14816999999999994,0.07081879058555011,0.005007644705847252,0.0,0.0,0.0,1.4999999999989745e-05,0.0006121886964000703,4.3288277859024224e-05
LYS1182,L LYS 311,0.0,0.0,0.0,-3.0000000000001136e-05,0.00017058722109232626,1.2062338081815275e-05,-47.83451000000003,0.4700191803490403,0.03323537497125492,47.834325000000035,0.4699307495480064,0.03322912196934724,0.0,0.0,0.0,-0.00021500000000010289,0.0006393551438757042,4.520923578210111e-05
TYR1183,L TYR 312,0.0,0.0,0.0,-4.0000000000004476e-05,0.00019595917942267618,1.3856406460552569e-05,-0.16119,0.06559896264423688,0.004638547132454291,0.16109,0.06557180720401107,0.004636626952861313,0.0,0.0,0.0,-0.00014000000000008895,0.0006167657578044123,4.3611924974715975e-05
MET1184,L MET 313,0.0,0.0,0.0,-1.4999999999996128e-05,0.00012155245781140079,8.595056718833323e-06,-0.22397499999999987,0.09443142683979759,0.0066773102275542225,0.22393999999999997,0.09441025579882731,0.0066758132088907355,0.0,0.0,0.0,-5.000000000002558e-05,0.0005809475019310421,4.107919181288248e-05
ALA1185,L ALA 314,0.0,0.0,0.0,-2.000000000000002e-05,0.00014000000000000012,9.899494936611673e-06,0.24233500000000013,0.0186231784344126,0.001316857575822022,-0.2423600000000001,0.01859409583711867,0.0013148011256459166,0.0,0.0,0.0,-4.499999999997173e-05,0.0006024740658318274,4.260134974387156e-05
CYS1186,L CYS 315,0.0,0.0,0.0,-9.999999999998898e-06,9.949874371065103e-05,7.035623639734369e-06,-0.17023,0.08777953690923648,0.006206950579793595,0.17021,0.08774944957092316,0.006204823083698675,0.0,0.0,0.0,-3.0000000000127703e-05,0.000582322934461594,4.1176449579824256e-05
CYS1187,L CYS 316,0.0,0.0,0.0,-1.4999999999996128e-05,0.00012155245781140079,8.595056718833323e-06,0.13714999999999997,0.05447409935005824,0.003851900504945588,-0.1370849999999999,0.05447465259182507,0.0038519396250460843,0.0,0.0,0.0,5.000000000009663e-05,0.0005634713834793345,3.98434436262803e-05
LEU1188,L LEU 317,0.0,0.0,0.0,-3.500000000001613e-05,0.00018377975949497574,1.2995191418373014e-05,-0.14467000000000002,0.03055177736237282,0.0021603368950235476,0.14468999999999999,0.030606272232991807,0.0021641902642790044,0.0,0.0,0.0,-1.50000000000583e-05,0.000612188696400067,4.3288277859023994e-05
LEU1189,L LEU 318,0.0,0.0,0.0,-5.00000000000167e-06,7.053367989835297e-05,4.987484335816666e-06,0.17842500000000017,0.020589181018194985,0.001455874951704302,-0.178435,0.020598926549701305,0.0014565640648457406,0.0,0.0,0.0,-1.4999999999798508e-05,0.0005698903403288282,4.029733241792238e-05
TYR1190,L TYR 319,0.0,0.0,0.0,-4.999999999997229e-06,7.053367989829033e-05,4.9874843358122365e-06,-0.01717500000000003,0.04630231500691938,0.0032740680926028336,0.017175,0.046288274703211806,0.0032730752932066793,0.0,0.0,0.0,-5.000000000032756e-06,0.0005338304974428236,3.774751647460085e-05
ARG1191,L ARG 320,0.0,0.0,0.0,-1.000000000000334e-05,9.949874371069523e-05,7.035623639737494e-06,-47.870544999999964,0.24431931560529066,0.01727598448393573,47.87028999999997,0.24431759229326505,0.017275862627373788,0.0,0.0,0.0,-0.0002649999999991337,0.0005429318557624623,3.839107969318336e-05
GLY1192,L GLY 321,0.0,0.0,0.0,-4.999999999999449e-06,7.053367989832165e-05,4.9874843358144515e-06,-0.11081500000000002,0.027639840357715356,0.001954431854785414,0.11071999999999987,0.027580456849008804,0.0019502328066157083,0.0,0.0,0.0,-9.999999999998454e-05,0.0005916079783098746,4.183300132669762e-05
ASP1193,L ASP 322,0.0,0.0,0.0,-9.999999999999454e-06,9.949874371065656e-05,7.03562363973476e-06,44.08594000000001,0.21772454248144563,0.015395450041936874,-44.085829999999994,0.2177624878176506,0.015398133182391367,0.0,0.0,0.0,0.00010000000000040643,0.0006244997998406713,4.415880433169803e-05
VAL1194,L VAL 323,0.0,0.0,0.0,-9.999999999996679e-06,9.949874371062894e-05,7.035623639732807e-06,0.0008850000000000158,0.04516604670546227,0.0031937217904820696,-0.000865000000000039,0.04516300228062789,0.003193506517137549,0.0,0.0,0.0,9.999999999967812e-06,0.0005655970296951288,3.999374951163946e-05
VAL1195,L VAL 324,0.0,0.0,0.0,-1.4999999999999458e-05,0.0001215524578114278,8.595056718835232e-06,0.1741899999999998,0.023784740906724732,0.001681835158391013,-0.174205,0.02381644337427466,0.0016840768613695031,0.0,0.0,0.0,-3.0000000000169892e-05,0.0005559676249567948,3.931284777271288e-05
PRO1196,L PRO 325,0.0,0.0,0.0,-5.00000000000167e-06,7.053367989835297e-05,4.987484335816666e-06,0.14445,0.026251618997692263,0.0018562697810393797,-0.14440000000000008,0.026256618213318792,0.001856623278966393,0.0,0.0,0.0,4.500000000021487e-05,0.0006107167919745967,4.318419849897314e-05
LYS1197,L LYS 326,0.0,0.0,0.0,-5.0000000000005595e-06,7.053367989833732e-05,4.9874843358155595e-06,-41.62154000000001,0.2777516487784193,0.01964000743369645,41.621490000000016,0.27773834790664637,0.01963906692003382,0.0,0.0,0.0,-5.5000000000262616e-05,0.0005495225200118589,3.8857110031510566e-05
ASP1198,L ASP 327,0.0,0.0,0.0,0.0,0.0,0.0,43.015215,0.20558477272169998,0.014537038690020921,-43.015229999999995,0.20562474826689775,0.014539865387930019,0.0,0.0,0.0,-1.5000000000284785e-05,0.000595629918657049,4.21173954559991e-05
VAL1199,L VAL 328,0.0,0.0,0.0,0.0,0.0,0.0,0.0944550000000001,0.020025682884735985,0.0014160296165688197,-0.09447000000000003,0.020017719650349625,0.0014154665308653423,0.0,0.0,0.0,-1.4999999999941865e-05,0.0005956299186576921,4.2117395456044576e-05
ASN1200,L ASN 329,0.0,0.0,0.0,-2.000000000000335e-05,0.00014000000000002343,9.899494936613321e-06,0.03724000000000047,0.15296542877395478,0.010816289197317126,-0.03725499999999994,0.1529217119149532,0.010813197948571907,0.0,0.0,0.0,-3.4999999999243414e-05,0.0005863232896612205,4.1459317408705335e-05
ALA1201,L ALA 330,0.0,0.0,0.0,-1.9999999999997796e-05,0.0001399999999999846,9.899494936610575e-06,0.07492000000000011,0.024618968296823304,0.0017408239428500386,-0.074875,0.024689661297798274,0.0017458226928872215,0.0,0.0,0.0,2.5000000000108825e-05,0.0006199798383818537,4.3839194791874855e-05
ALA1202,L ALA 331,0.0,0.0,0.0,-5.00000000000167e-06,7.053367989835297e-05,4.987484335816666e-06,0.04106500000000001,0.03957184320953475,0.0027981518677512858,-0.041035,0.03960118401007728,0.0028002265756541917,0.0,0.0,0.0,2.5000000000039436e-05,0.0005782516753110263,4.088856808449084e-05
ILE1203,L ILE 332,0.0,0.0,0.0,0.0,0.0,0.0,0.128285,0.030657360861626844,0.00216780277585394,-0.12829499999999996,0.030707295143011137,0.002171333662751991,0.0,0.0,0.0,-1.0000000000163212e-05,0.0005743692192310406,4.061403698230916e-05
ALA1204,L ALA 333,0.0,0.0,0.0,0.0,0.0,0.0,0.1033149999999999,0.05166125990527147,0.0036530027203658154,-0.10326,0.05162840690937512,0.003650679662747755,0.0,0.0,0.0,5.4999999999999494e-05,0.0005310131825106682,3.754830222527433e-05
THR1205,L THR 334,0.0,0.0,0.0,-9.999999999998898e-06,9.949874371065103e-05,7.035623639734369e-06,0.07048000000000015,0.09874537761333399,0.006982352612121477,-0.07044999999999996,0.09874521507394676,0.0069823411188511845,0.0,0.0,0.0,2.000000000019056e-05,0.0005827520913734651,4.120679555608197e-05
ILE1206,L ILE 335,0.0,0.0,0.0,-9.999999999998898e-06,9.949874371065103e-05,7.035623639734369e-06,0.05736000000000006,0.03821440042706401,0.002702166168095506,-0.05733999999999995,0.03828425786142402,0.0027071058346507314,0.0,0.0,0.0,1.000000000010104e-05,0.0005476312628039363,3.8723377951841565e-05
LYS1207,L LYS 336,0.0,0.0,0.0,-1.9999999999991135e-05,0.00013999999999993794,9.899494936607277e-06,-44.393635,0.3683468226739921,0.026046053614129854,44.39354,0.3682955856372363,0.026042430608516062,0.0,0.0,0.0,-0.00011499999999934119,0.0005931062299457322,4.1938943715861496e-05
THR1208,L THR 337,0.0,0.0,0.0,-2.0000000000000574e-05,0.000140000000000004,9.899494936611948e-06,0.0772800000000001,0.11745284841160722,0.008305170558152308,-0.07724500000000002,0.11739005483855945,0.008300730382020607,0.0,0.0,0.0,1.500000000011159e-05,0.0005871754422655225,4.151957369721611e-05
LYS1209,L LYS 338,0.0,0.0,0.0,0.0,0.0,0.0,-45.045980000000014,0.4823608603514656,0.03410806353334986,45.04590000000004,0.48243543609079975,0.03411333683444938,0.0,0.0,0.0,-7.999999999977803e-05,0.0005946427498930918,4.2047592083282135e-05
ARG1210,L ARG 339,0.0,0.0,0.0,-1.9999999999991135e-05,0.00013999999999993797,9.899494936607279e-06,-48.91662499999998,0.25892105819281336,0.0183084836040135,48.91643499999999,0.25894402054513027,0.01831010728751703,0.0,0.0,0.0,-0.00020999999999645524,0.0005795688052297626,4.098170323421505e-05
THR1211,L THR 340,0.0,0.0,0.0,-2.5000000000000577e-05,0.00015612494995996355,1.1039701082910063e-05,0.04309000000000033,0.084392309483744,0.005967437431594917,-0.04306999999999998,0.08442508572693307,0.0059697550619769975,0.0,0.0,0.0,-4.999999999659721e-06,0.0005787702480261829,4.092523671283339e-05
ILE1212,L ILE 341,0.0,0.0,0.0,-1.9999999999997796e-05,0.0001399999999999846,9.899494936610575e-06,-0.16907999999999995,0.04956544764248576,0.003504806414054845,0.16905500000000007,0.04952132848581481,0.0035016867185686195,0.0,0.0,0.0,-4.5000000000046115e-05,0.0005856406748167724,4.1411049250160543e-05
GLN1213,L GLN 342,0.0,0.0,0.0,-2.5000000000001133e-05,0.00015612494995996705,1.103970108291031e-05,0.33320499999999953,0.23968853325722517,0.016948538723884122,-0.33318999999999993,0.2396155961117723,0.016943381288869113,0.0,0.0,0.0,-1.000000000026091e-05,0.0005915234568467482,4.182702475672438e-05
PHE1214,L PHE 343,0.0,0.0,0.0,-1.500000000000501e-05,0.00012155245781147276,8.595056718838412e-06,-0.045155000000000035,0.03659550484690704,0.0025876929638193134,0.045175,0.036531826877395535,0.002583190251413936,0.0,0.0,0.0,4.9999999998640025e-06,0.0005957977844871559,4.2129265362678916e-05
VAL1215,L VAL 344,0.0,0.0,0.0,-1.000000000000334e-05,9.949874371069522e-05,7.035623639737493e-06,-0.23866000000000007,0.027663412660046245,0.001956098668268049,0.23862999999999995,0.027674051022574194,0.001956850914096472,0.0,0.0,0.0,-3.999999999998338e-05,0.0005642694391865407,3.989987468651331e-05
ASP1216,L ASP 345,0.0,0.0,0.0,-5.00000000000167e-06,7.053367989835297e-05,4.987484335816666e-06,45.85267999999999,0.2047288147792412,0.014476513323468613,-45.852585000000005,0.20471981529516978,0.014475876963847204,0.0,0.0,0.0,9.000000000042974e-05,0.0005847221562425964,4.1346100178915985e-05
TRP1217,L TRP 346,0.0,0.0,0.0,-2.0000000000002238e-05,0.00014000000000001568,9.899494936612774e-06,-0.21219499999999986,0.07058864621877982,0.004991371041607735,0.2122,0.07057662502557067,0.004990521014884121,0.0,0.0,0.0,-1.5000000000089386e-05,0.0005785974420960619,4.091301748833162e-05
CYS1218,L CYS 347,0.0,0.0,0.0,-9.999999999998898e-06,9.949874371065103e-05,7.035623639734369e-06,0.11840499999999993,0.04917185144978795,0.003476974960364263,-0.118385,0.049124095665976364,0.0034735981165068576,0.0,0.0,0.0,9.999999999994458e-06,0.0006163602842493459,4.358325366467804e-05
PRO1219,L PRO 348,0.0,0.0,0.0,-5.0000000000005595e-06,7.053367989833732e-05,4.9874843358155595e-06,-0.023699999999999926,0.04803405042259088,0.003396520278167056,0.023720000000000012,0.047975114382354564,0.003392352870796318,0.0,0.0,0.0,1.500000000010715e-05,0.0005956299186575753,4.211739545603632e-05
THR1220,L THR 349,0.0,0.0,0.0,-1.000000000000001e-05,9.949874371066208e-05,7.03562363973515e-06,0.265785,0.042593177564018654,0.00301179246878003,-0.26582500000000026,0.042539797543006644,0.003008017931296283,0.0,0.0,0.0,-5.000000000027427e-05,0.0005894913061276947,4.1683330001340795e-05
GLY1221,L GLY 350,0.0,0.0,0.0,-4.999999999999449e-06,7.053367989832165e-05,4.9874843358144515e-06,0.2201850000000001,0.013709514032232256,0.0009694090338963556,-0.2202450000000001,0.013770075344745227,0.0009736913653719036,0.0,0.0,0.0,-6.500000000003058e-05,0.0005663700203929936,4.004840820806489e-05
PHE1222,L PHE 351,0.0,0.0,0.0,-2.000000000000002e-05,0.00014000000000000012,9.899494936611673e-06,-0.1706900000000001,0.02540598157914725,0.001796474185731553,0.17071499999999987,0.02545277538894403,0.0017997830077540388,0.0,0.0,0.0,4.999999999615312e-06,0.0005700657856774536,4.0309738277496445e-05
LYS1223,L LYS 352,0.0,0.0,0.0,-9.999999999994458e-06,9.949874371060685e-05,7.035623639731245e-06,-45.00930000000001,0.17948378757267058,0.012691420330568115,45.00922999999998,0.17939723270850927,0.0126852999774288,0.0,0.0,0.0,-8.000000000102147e-05,0.000602992537267102,4.263801121064498e-05
VAL1224,L VAL 353,0.0,0.0,0.0,-1.4999999999998903e-05,0.00012155245781142328,8.595056718834914e-06,-0.10363000000000001,0.03390874665923222,0.002397710470427979,0.10364000000000007,0.03391578393609683,0.0023982080810471844,0.0,0.0,0.0,-4.999999999977245e-06,0.0005957977844870766,4.2129265362673305e-05
GLY1225,L GLY 354,0.0,0.0,0.0,0.0,0.0,0.0,0.08353000000000002,0.03627284245823596,0.0025648772875129966,-0.08358,0.03620598845495038,0.002560149995605726,0.0,0.0,0.0,-5.000000000001503e-05,0.0006383572667402,4.513867521317051e-05
ILE1226,L ILE 355,0.0,0.0,0.0,-1.0000000000001119e-05,9.949874371067313e-05,7.035623639735931e-06,-0.08839500000000008,0.04486768296892536,0.003172624288345529,0.08844500000000002,0.044849715439454006,0.0031713537921524925,0.0,0.0,0.0,3.9999999999889015e-05,0.000546260011349773,3.862641583164649e-05
ASN1227,L ASN 356,0.0,0.0,0.0,-1.000000000000334e-05,9.949874371069522e-05,7.035623639737493e-06,-0.25845,0.07353664052701858,0.005199825718233233,0.25843999999999995,0.0735508422793375,0.005200829933770177,0.0,0.0,0.0,-2.0000000000131024e-05,0.0005741080037763722,4.059556626037448e-05
TYR1228,L TYR 357,0.0,0.0,0.0,-1.000000000000001e-05,9.949874371066208e-05,7.03562363973515e-06,0.015469999999999793,0.0522403972036968,0.0036939539114612765,-0.015449999999999974,0.0521183029270909,0.0036853205423680664,0.0,0.0,0.0,9.9999999998035e-06,0.000583009433886043,4.122499241965511e-05
GLU1229,L GLU 358,0.0,0.0,0.0,-9.999999999996679e-06,9.949874371062894e-05,7.035623639732807e-06,46.01010500000001,0.5398244103175858,0.03817135011855941,-46.01002,0.5397820667636246,0.038168355977144866,0.0,0.0,0.0,7.499999999936335e-05,0.0005910795208752251,4.179563374313671e-05
PRO1230,L PRO 359,0.0,0.0,0.0,-5.00000000000167e-06,7.053367989835297e-05,4.987484335816666e-06,0.05518500000000003,0.03811785375647483,0.0026953392875480463,-0.05522499999999999,0.0380259697443734,0.0026888421067440917,0.0,0.0,0.0,-4.499999999968196e-05,0.0005594416859695101,3.955850098274756e-05
PRO1231,L PRO 360,0.0,0.0,0.0,-4.4999999999997265e-05,0.0002073041244162662,1.4658615214268156e-05,-0.19768000000000005,0.0779543943597793,0.00551220808750903,0.19764000000000007,0.07795139767829667,0.005511996190129287,0.0,0.0,0.0,-8.500000000001062e-05,0.0005897245119543909,4.16998201434877e-05
THR1232,L THR 361,0.0,0.0,0.0,-1.0000000000001119e-05,9.949874371067313e-05,7.035623639735931e-06,0.01107499999999975,0.11920167521893335,0.008428831287610421,-0.011130000000000058,0.11914819805603438,0.008425049881157973,0.0,0.0,0.0,-6.500000000031536e-05,0.0005484295761533591,3.877982723013043e-05
VAL1233,L VAL 362,0.0,0.0,0.0,-3.999999999999393e-05,0.00019595917942262452,1.3856406460548915e-05,-0.3516099999999998,0.035782368563301324,0.0025301955458026707,0.351585,0.03575545797497091,0.002528292679853255,0.0,0.0,0.0,-6.499999999988724e-05,0.0006089129658662809,4.3056648731645994e-05
VAL1234,L VAL 363,0.0,0.0,0.0,-9.999999999999454e-06,9.949874371065656e-05,7.03562363973476e-06,0.12464500000000005,0.08192264018572644,0.005792805440803273,-0.12455000000000002,0.08199224048652391,0.0057977269252699245,0.0,0.0,0.0,8.500000000022823e-05,0.0006064445564102726,4.2882105825137147e-05
PRO1235,L PRO 364,0.0,0.0,0.0,-2.9999999999999472e-05,0.0001705872210923168,1.2062338081814606e-05,0.2207299999999999,0.11932219868909573,0.008437353583914816,-0.22078000000000006,0.11927863010615083,0.008434272819870114,0.0,0.0,0.0,-7.99999999997869e-05,0.0006029925372671186,4.2638011210646155e-05
GLY1236,L GLY 365,0.0,0.0,0.0,-2.500000000000002e-05,0.00015612494995996009,1.1039701082909817e-05,0.06429499999999992,0.09363555935113542,0.006621033897738329,-0.06430499999999999,0.09362447316273667,0.006620249985838903,0.0,0.0,0.0,-3.49999999999806e-05,0.000551157872120108,3.897274688804764e-05
GLY1237,L GLY 366,0.0,0.0,0.0,-2.4999999999997802e-05,0.0001561249499599462,1.1039701082908837e-05,-0.30498500000000023,0.0978654421897734,0.006920131781620881,0.30499,0.09778128604185973,0.006914181043334052,0.0,0.0,0.0,-2.0000000000029993e-05,0.0005473572873361355,3.8704004960725496e-05
ASP1238,L ASP 367,0.0,0.0,0.0,-3.0000000000000028e-05,0.00017058722109231995,1.2062338081814828e-05,53.84642500000001,0.2982177801081026,0.021087181458483806,-53.846005,0.2981615585101744,0.021083205991169387,0.0,0.0,0.0,0.0003900000000001569,0.0005548873759596979,3.923646263359117e-05
LEU1239,L LEU 368,0.0,0.0,0.0,-5.999999999999117e-05,0.0002374868417407234,1.6792855623744193e-05,0.006990000000000105,0.06005980269697867,0.0042468693763759715,-0.007039999999999987,0.060068114669931186,0.004247457121619947,0.0,0.0,0.0,-0.00010999999999987464,0.0006228161847610053,4.403975476772405e-05
ALA1240,L ALA 369,0.0,0.0,0.0,-1.5000000000002789e-05,0.00012155245781145478,8.59505671883714e-06,0.06768500000000001,0.05111893753786357,0.0036146547380074886,-0.06772000000000002,0.05110304883272621,0.0036135312368927985,0.0,0.0,0.0,-4.9999999999990055e-05,0.0005722761571128164,4.046603514058505e-05
LYS1241,L LYS 370,0.0,0.0,0.0,-3.500000000000003e-05,0.00018377975949489123,1.2995191418367038e-05,-47.76906500000004,0.5049074576314451,0.03570234871628542,47.76889000000002,0.5048972944065253,0.03570163006775948,0.0,0.0,0.0,-0.0002099999999997948,0.0005620498198557038,3.974292389846456e-05
VAL1242,L VAL 371,0.0,0.0,0.0,-2.0000000000002793e-05,0.00014000000000001956,9.899494936613049e-06,0.03626999999999997,0.05227396196960775,0.0036963272988197334,-0.03631500000000001,0.05227203626223104,0.003696191130745268,0.0,0.0,0.0,-6.500000000005973e-05,0.0005484295761536777,3.877982723015296e-05
GLN1243,L GLN 372,0.0,0.0,0.0,-1.9999999999993913e-05,0.00013999999999995738,9.899494936608651e-06,0.1003299999999998,0.21069599213084206,0.014898456480454587,-0.10032499999999991,0.21067966056314028,0.014897301664227654,0.0,0.0,0.0,-1.500000000010715e-05,0.0006039660586492301,4.270684956773826e-05
ARG1244,L ARG 373,0.0,0.0,0.0,0.0,0.0,0.0,-44.89602499999999,0.2767685393563816,0.01957049109979933,44.89602499999999,0.2767945707147928,0.019572331794804936,0.0,0.0,0.0,3.552713678800501e-15,0.0005567764362820873,3.937003936999436e-05
ALA1245,L ALA 374,0.0,0.0,0.0,-5.00000000000167e-06,7.053367989835297e-05,4.987484335816666e-06,-0.266815,0.017402320965893586,0.0012305299163368184,0.26676500000000003,0.0173939580027071,0.0012299385655388205,0.0,0.0,0.0,-5.500000000001087e-05,0.0005585472227126626,3.949525287930365e-05
VAL1246,L VAL 375,0.0,0.0,0.0,-1.4999999999996128e-05,0.00012155245781140079,8.595056718833323e-06,0.1785150000000001,0.017643689381759406,0.001247597240699116,-0.17850999999999995,0.017646526570404587,0.0012477978602321673,0.0,0.0,0.0,-9.999999999755205e-06,0.0005915234568467247,4.182702475672271e-05
CYS1247,L CYS 376,0.0,0.0,0.0,-1.000000000000334e-05,9.949874371069522e-05,7.035623639737493e-06,-0.19240000000000015,0.054506238175092904,0.003854173063057726,0.19235500000000005,0.054520445476903164,0.003855177671002966,0.0,0.0,0.0,-5.500000000007166e-05,0.0005847862857489282,4.1350634819796125e-05
MET1248,L MET 377,0.0,0.0,0.0,-4.999999999997229e-06,7.053367989829033e-05,4.9874843358122365e-06,0.1572450000000001,0.08509526999193302,0.006017144245819597,-0.15725,0.08508647072243636,0.0060165220435065385,0.0,0.0,0.0,-9.999999999943387e-06,0.0005743692192309091,4.061403698229985e-05
LEU1249,L LEU 378,0.0,0.0,0.0,-2.9999999999992255e-05,0.00017058722109227577,1.2062338081811704e-05,-0.2680599999999995,0.018408595818258953,0.0013016842935213227,0.26814499999999997,0.018402825190715368,0.0013012762485345457,0.0,0.0,0.0,5.5000000000391406e-05,0.00064185278686043,4.538584581124938e-05
SER1250,L SER 379,0.0,0.0,0.0,-1.500000000000501e-05,0.00012155245781147276,8.595056718838412e-06,0.29607499999999987,0.07129165010714872,0.005041080923274352,-0.29605999999999993,0.07126349977372727,0.0050390903941088545,0.0,0.0,0.0,3.3306690738754695e-18,0.0006082762530297988,4.301162633521149e-05
ASN1251,L ASN 380,0.0,0.0,0.0,-2.0000000000002238e-05,0.00014000000000001568,9.899494936612774e-06,0.044084999999999465,0.04850482218295372,0.003429808868581425,-0.04412000000000002,0.04850479976249771,0.003429807283215777,0.0,0.0,0.0,-5.500000000061789e-05,0.0006016435821977351,4.254262568293845e-05
THR1252,L THR 381,0.0,0.0,0.0,-6.499999999999728e-05,0.0002465258607124107,1.7432010784759586e-05,0.28027500000000016,0.06171660534248473,0.004364023014948486,-0.2803150000000001,0.06166178536987035,0.004360146657510477,0.0,0.0,0.0,-0.00010499999999983301,0.0006884584228551973,4.868136193659056e-05
THR1253,L THR 382,0.0,0.0,0.0,-1.9999999999997796e-05,0.0001399999999999846,9.899494936610575e-06,0.293445,0.07317237849762682,0.005174068503122064,-0.2934550000000001,0.07310326924973923,0.0051691817413396625,0.0,0.0,0.0,-3.0000000000002803e-05,0.000582322934461242,4.1176449579799374e-05
ALA1254,L ALA 383,0.0,0.0,0.0,-3.5000000000000586e-05,0.00018377975949489416,1.2995191418367244e-05,0.31904500000000013,0.019391311843191986,0.0013711728100424063,-0.31893,0.019433607488060306,0.001374163563772511,0.0,0.0,0.0,7.999999999994234e-05,0.0006112282715974202,4.322036556994687e-05
ILE1255,L ILE 384,0.0,0.0,0.0,-3.5000000000000586e-05,0.00018377975949489416,1.2995191418367244e-05,0.3710850000000001,0.023820112825089765,0.0016843363307249622,-0.37107500000000015,0.023792002332712912,0.0016823486187467456,0.0,0.0,0.0,-2.5000000000039436e-05,0.0005952940449894395,4.209364560120024e-05
ALA1256,L ALA 385,0.0,0.0,0.0,-1.5000000000000568e-05,0.00012155245781143678,8.595056718835867e-06,0.37313500000000005,0.022929168650432454,0.0016213370639690786,-0.37309500000000023,0.022915190922178332,0.0016203486893256714,0.0,0.0,0.0,2.4999999999997247e-05,0.0005695392874946905,4.0272509233965024e-05
GLU1257,L GLU 386,0.0,0.0,0.0,-6.999999999999562e-05,0.0002551470164434455,1.8041618552667585e-05,55.54902000000003,0.43615473125780935,0.030840796811899322,-55.54815000000004,0.4361063488365426,0.030837375658082526,0.0,0.0,0.0,0.0008000000000009777,0.0006164414002956907,4.358898943532139e-05
ALA1258,L ALA 387,0.0,0.0,0.0,-4.000000000000225e-05,0.0001959591794226653,1.38564064605518e-05,0.44026000000000004,0.017013300679175357,0.0012030220280610589,-0.44018000000000024,0.016949560466273234,0.0011985149143833224,0.0,0.0,0.0,3.999999999993009e-05,0.0006545227268780915,4.6281745861620905e-05
TRP1259,L TRP 388,0.0,0.0,0.0,-7.999999999999118e-05,0.0002712931993249808,1.9183326093248764e-05,0.6671600000000002,0.04518909602989905,0.0031953516238431706,-0.6670850000000002,0.04522872732014157,0.003198153979250937,0.0,0.0,0.0,-4.999999999775184e-06,0.0007106159300214442,5.0248134293734835e-05
ALA1260,L ALA 389,0.0,0.0,0.0,-2.0000000000002238e-05,0.00014000000000001568,9.899494936612774e-06,0.41804500000000017,0.02942453015767526,0.002080628480772025,-0.4179300000000003,0.029486863176673744,0.0020850360908145904,0.0,0.0,0.0,9.500000000020492e-05,0.0005796335048976499,4.0986278191605416e-05
ARG1261,L ARG 390,0.0,0.0,0.0,-0.00013999999999999568,0.00034698703145793884,2.4535688292769844e-05,-57.382275,0.5092804034872793,0.03601156268312762,57.38132000000002,0.5091632229426423,0.03600327676735402,0.0,0.0,0.0,-0.0010950000000001126,0.0006971190716059932,4.9293762282706816e-05
LEU1262,L LEU 391,0.0,0.0,0.0,-0.00011499999999998068,0.00031902194281893177,2.2558257911457365e-05,0.521855,0.029588240485027558,0.0020922045490341327,-0.5217250000000001,0.02960961625890962,0.0020937160445006443,0.0,0.0,0.0,1.4999999999796287e-05,0.0006593747037912978,4.662483243936978e-05
ASP1263,L ASP 392,0.0,0.0,0.0,-6.500000000001505e-05,0.00024652586071247806,1.743201078476435e-05,60.24052499999997,0.3608907859444143,0.025518832200903813,-60.23867500000003,0.3607125301018327,0.02550622760939625,0.0,0.0,0.0,0.001784999999996444,0.0006471282716710518,4.575887891961311e-05
HIE1264,L HIE 393,0.0,0.0,0.0,-0.00013000000000000346,0.00033630343441601367,2.378024390118886e-05,0.4618750000000002,0.2700018321697093,0.019092012645999357,-0.46166500000000005,0.26989322476675826,0.019084332942887982,0.0,0.0,0.0,8.000000000057738e-05,0.0006584831053258948,4.656178690727158e-05
LYS1265,L LYS 394,0.0,0.0,0.0,-0.00019000000000002793,0.00039230090491871835,2.7739863013364476e-05,-61.722050000000024,0.5878001679962442,0.041563748477273614,61.720429999999986,0.5876152355936156,0.04155067178167763,0.0,0.0,0.0,-0.0018100000000009686,0.000716868188722301,5.069023574624567e-05
PHE1266,L PHE 395,0.0,0.0,0.0,-0.0001749999999999696,0.00037996710383920074,2.686773157525119e-05,0.6040350000000001,0.03380966984458479,0.0023907046816784234,-0.6038300000000001,0.03381377086335719,0.002390994667496797,0.0,0.0,0.0,3.0000000000127703e-05,0.0007064700984470248,4.9954979731741905e-05
ASP1267,L ASP 396,0.0,0.0,0.0,-0.00014999999999999625,0.0003570714214271336,2.5248762345904566e-05,64.00045000000001,0.5122344165483014,0.036220442949843855,-63.997359999999965,0.5119466284735195,0.036200093259921566,0.0,0.0,0.0,0.0029399999999991165,0.0006974238309669214,4.931531202378106e-05
LEU1268,L LEU 397,0.0,0.0,0.0,-0.00016999999999999904,0.00037563279941985685,2.65612499705867e-05,0.49491,0.05343914202155349,0.003778717970423146,-0.4945999999999997,0.05348111816333112,0.003781686131873047,0.0,0.0,0.0,0.00013999999999976808,0.0007418894796397275,5.2459508194421034e-05
MET1269,L MET 398,0.0,0.0,0.0,-0.0003000000000000336,0.00045825756949563533,3.240370349204293e-05,0.7927349999999997,0.06828854058332416,0.004828729012380127,-0.7923500000000004,0.06828131149882084,0.00482821783891272,0.0,0.0,0.0,8.499999999999383e-05,0.0007923225353352589,5.6025663762247944e-05
TYR1270,L TYR 399,0.0,0.0,0.0,-0.00022000000000000242,0.0004142463035441642,2.9291637031753944e-05,0.5692749999999998,0.15975049100081068,0.011296065548455376,-0.568985,0.15973570288135314,0.011295019870500434,0.0,0.0,0.0,6.999999999964035e-05,0.0006596211033617875,4.664225552008725e-05
ALA1271,L ALA 400,0.0,0.0,0.0,-0.00010499999999999621,0.0003065534211193756,2.1676600286944586e-05,0.3525799999999999,0.06122657592908518,0.004329372702828917,-0.35240999999999995,0.06111441646616565,0.0043214418311484535,0.0,0.0,0.0,6.50000000000217e-05,0.0006563345183669507,4.6409858866407744e-05
LYS1272,L LYS 401,0.0,0.0,0.0,-0.00030000000000000583,0.000458257569495593,3.240370349203993e-05,-72.284225,0.9630892037479127,0.06810069068577015,72.2762,0.9624709606007165,0.0680569742935897,0.0,0.0,0.0,-0.008325000000003656,0.001053268721641421,7.44773455484335e-05
ARG1273,L ARG 402,0.0,0.0,0.0,-0.00027499999999998527,0.0004465142774872699,3.157332735078603e-05,-67.52074499999996,0.6110556930276415,0.04320816242224906,67.51613500000006,0.6107669005185443,0.043187741708095216,0.0,0.0,0.0,-0.004885000000001867,0.0007948427517434353,5.6203869973475865e-05
ALA1274,L ALA 403,0.0,0.0,0.0,-0.0002150000000000041,0.0004108223460329373,2.904952667428563e-05,-0.6025349999999998,0.05430634194088308,0.003840038264783384,0.6021899999999999,0.05426134812184662,0.003836856721328168,0.0,0.0,0.0,-0.0005600000000000253,0.0007255342858887719,5.130302135352898e-05
PHE1275,L PHE 404,0.0,0.0,0.0,-0.0004300000000000082,0.0004950757517794716,3.500714212842923e-05,-0.36182000000000003,0.12385070690149531,0.008757567470479488,0.36156000000000005,0.12375656103819305,0.008750910352643318,0.0,0.0,0.0,-0.0006899999999998574,0.0007575618786609872,5.3567714156960454e-05
VAL1276,L VAL 405,0.0,0.0,0.0,-0.000250000000000003,0.0004330127018922246,3.0618621784790096e-05,-0.16595500000000005,0.0785509578235679,0.005554391494574335,0.16593500000000005,0.07844635603391652,0.005546995031095661,0.0,0.0,0.0,-0.0002700000000000702,0.0007396620850091177,5.2302007609652764e-05
HIE1277,L HIE 406,0.0,0.0,0.0,-0.0004849999999999932,0.0004997749493521983,3.5339425575410275e-05,-0.6451100000000001,0.19331323777744733,0.013669310132556048,0.6447200000000005,0.19320489538311172,0.013661649168383578,0.0,0.0,0.0,-0.0008749999999997104,0.0007545694136392723,5.3356114926028636e-05
TRP1278,L TRP 407,0.0,0.0,0.0,-0.0005999999999999873,0.000489897948556624,3.464101615137672e-05,-0.08974000000000001,0.17442251116183366,0.012333534043411885,0.08957500000000002,0.17433970969059223,0.012327679095231182,0.0,0.0,0.0,-0.0007649999999994961,0.0008060862236759133,5.6998903498229444e-05
TYR1279,L TYR 408,0.0,0.0,0.0,-0.0002749999999999897,0.00044651427748727715,3.1573327350786544e-05,0.07617999999999986,0.13694030670332236,0.009683141948768487,-0.07618999999999997,0.13689000657462175,0.00967958519255861,0.0,0.0,0.0,-0.0002850000000000502,0.000757479372656208,5.3561880101413654e-05
VAL1280,L VAL 409,0.0,0.0,0.0,-0.00020500000000001295,0.0004037016224887146,2.8546015483778174e-05,-0.2008849999999999,0.09393929835271224,0.00664251148851091,0.20069000000000004,0.09387355271853723,0.006637862570135053,0.0,0.0,0.0,-0.0003999999999996229,0.0007615773105864148,5.385164807134673e-05
GLY1281,L GLY 410,0.0,0.0,0.0,-9.500000000000009e-05,0.0002932149382279153,2.0733427116615357e-05,-0.03968000000000007,0.0928506198148402,0.006565530290844753,0.03964,0.09287696377466265,0.006567393090108128,0.0,0.0,0.0,-0.00013500000000007394,0.0007048226727341815,4.983848914243665e-05
GLU1282,L GLU 411,0.0,0.0,0.0,-0.0002150000000000063,0.0004108223460329415,2.9049526674285926e-05,69.30253999999996,0.5672869101281339,0.0401132421029967,-69.29808,0.5669839271095741,0.040091817968295904,0.0,0.0,0.0,0.004244999999999805,0.0007842034174837233,5.545155543324059e-05
GLY1283,L GLY 412,0.0,0.0,0.0,-0.00012000000000000232,0.0003249615361854447,2.297825058615256e-05,-0.44005500000000014,0.0835324007496482,0.005906632701886848,0.43991500000000017,0.0835084892391175,0.005904941902762381,0.0,0.0,0.0,-0.00026000000000005354,0.0006183849933496424,4.372642221815302e-05
MET1284,L MET 413,0.0,0.0,0.0,-0.00016000000000000015,0.00036660605559646754,2.5922962793631465e-05,0.6072249999999996,0.13231898720516433,0.009356365313250771,-0.6070049999999996,0.13231876274739082,0.009356349441689397,0.0,0.0,0.0,5.999999999994565e-05,0.0006902173570695445,4.8805737367653154e-05
GLU1285,L GLU 414,0.0,0.0,0.0,-0.0001150000000000001,0.00031902194281898576,2.2558257911461183e-05,66.09983499999997,1.2114496637422039,0.0856624272298275,-66.09632500000001,1.2110205280577038,0.0856320827545716,0.0,0.0,0.0,0.003394999999996884,0.0007803685026962172,5.518038600808877e-05
GLU1286,L GLU 415,0.0,0.0,0.0,-0.00019000000000000017,0.000392300904918661,2.773986301336042e-05,67.01826000000005,0.7412983086411946,0.0524177060922307,-67.01389499999999,0.7409342372813779,0.05239196235949447,0.0,0.0,0.0,0.004175000000002455,0.0008212033852826872,5.806784824667372e-05
GLY1287,L GLY 416,0.0,0.0,0.0,-4.000000000000004e-05,0.00019595917942265444,1.385640646055103e-05,-0.3820500000000003,0.04146513595781222,0.002932027881859117,0.38189999999999996,0.04147963355672387,0.002933053016909252,0.0,0.0,0.0,-0.00019000000000005013,0.0006114736298483863,4.323771501825468e-05
GLU1288,L GLU 417,0.0,0.0,0.0,-8.49999999999912e-05,0.00027888169534765795,1.9719913792912976e-05,60.81857500000001,0.7358368123261643,0.052031519984252365,-60.81671999999996,0.735699905943278,0.05202183924107971,0.0,0.0,0.0,0.0017700000000006354,0.0006458327956979011,4.5667274935065194e-05
PHE1289,L PHE 418,0.0,0.0,0.0,-0.00018499999999999962,0.00038829756630707763,2.7456784225396766e-05,-0.4706600000000001,0.049064492252543314,0.00346938351872482,0.47057999999999994,0.049038694925538244,0.003467559372238643,0.0,0.0,0.0,-0.0002650000000000574,0.0007244135559196943,5.122377377742761e-05
SER1290,L SER 419,0.0,0.0,0.0,-5.500000000001004e-05,0.0002279802623036016,1.6120638945156452e-05,-0.41264499999999976,0.15667960612345244,0.011078921196353054,0.4126550000000003,0.1565681831503447,0.011071042402366608,0.0,0.0,0.0,-4.4999999999844054e-05,0.000618849739435812,4.375928472905907e-05
GLU1291,L GLU 420,0.0,0.0,0.0,-7.000000000000006e-05,0.0002551470164434617,1.8041618552668733e-05,57.17365499999997,0.4543746537606061,0.03212913988734142,-57.172484999999966,0.45429550931104834,0.03212354352964386,0.0,0.0,0.0,0.00109999999999701,0.0006403124237418583,4.527692569058621e-05
ALA1292,L ALA 421,0.0,0.0,0.0,-2.9999999999996697e-05,0.00017058722109230103,1.206233808181349e-05,-0.45063999999999993,0.03633469966850206,0.0025692512527974404,0.45054000000000044,0.03629391684566052,0.0025663674717387227,0.0,0.0,0.0,-0.00013000000000001677,0.0005771481612203756,4.081053785482743e-05
ARG1293,L ARG 422,0.0,0.0,0.0,-0.00010999999999999676,0.0003128897569432312,2.212464688983694e-05,-61.33292499999997,0.6568086931376735,0.04644338808599231,61.330704999999995,0.6567130941083873,0.046436628213803996,0.0,0.0,0.0,-0.0023299999999966303,0.000664153596690346,4.6962751196917904e-05
GLU1294,L GLU 423,0.0,0.0,0.0,-4.5000000000001704e-05,0.00020730412441628666,1.4658615214269603e-05,55.83810000000004,0.5944449343673394,0.04203360441331378,-55.837195,0.5943894993813438,0.04202968456786254,0.0,0.0,0.0,0.0008600000000028274,0.0006406246951204441,4.529900661152306e-05
ASP1295,L ASP 424,0.0,0.0,0.0,-3.5000000000005025e-05,0.00018377975949491747,1.2995191418368893e-05,55.80879000000004,0.36044840948054147,0.025487551461159632,-55.80790500000002,0.3603076823711053,0.02547760055182172,0.0,0.0,0.0,0.0008500000000033481,0.0005454356057289842,3.856812155115568e-05
MET1296,L MET 425,0.0,0.0,0.0,-4.000000000000004e-05,0.00019595917942265444,1.385640646055103e-05,-0.36930499999999994,0.07403230359106751,0.005234874389610502,0.36922,0.07401933260979861,0.005233957202729115,0.0,0.0,0.0,-0.0001249999999999929,0.0006319612329882164,4.468640732929795e-05
ALA1297,L ALA 426,0.0,0.0,0.0,-2.4999999999999466e-05,0.00015612494995995662,1.1039701082909572e-05,-0.29462999999999995,0.029750682345117095,0.0021036909231159197,0.29466000000000003,0.029951701120303223,0.002117905097023912,0.0,0.0,0.0,4.999999999937416e-06,0.0006284703652520001,4.443956570444756e-05
ALA1298,L ALA 427,0.0,0.0,0.0,-4.0000000000004476e-05,0.00019595917942267618,1.3856406460552569e-05,-0.2938199999999999,0.024819097485605287,0.001754975213500149,0.2937750000000002,0.024786173060798115,0.001752647105095367,0.0,0.0,0.0,-8.500000000003061e-05,0.0005897245119544933,4.1699820143494935e-05
LEU1299,L LEU 428,0.0,0.0,0.0,-5.5000000000000605e-05,0.00022798026230356247,1.6120638945153684e-05,-0.40978499999999957,0.024360598822692127,0.001722554462129063,0.4097950000000003,0.02443814589938535,0.00172803786850816,0.0,0.0,0.0,-4.4999999999904004e-05,0.0006348031190853035,4.488735902235896e-05
GLU1300,L GLU 429,0.0,0.0,0.0,-4.499999999999283e-05,0.00020730412441624573,1.465861521426671e-05,54.421444999999956,0.3610419185938955,0.025529518893034498,-54.42063499999999,0.3610732221809043,0.025531732390899436,0.0,0.0,0.0,0.000764999999999958,0.0006322776288926415,4.470877989825381e-05
LYS1301,L LYS 430,0.0,0.0,0.0,-2.4999999999997802e-05,0.00015612494995994623,1.1039701082908838e-05,-53.539274999999996,1.0804438714607054,0.07639891882013113,53.538574999999994,1.0803480570528077,0.07639214371837515,0.0,0.0,0.0,-0.000724999999999767,0.0006319612329869378,4.468640732920754e-05
ASP1302,L ASP 431,0.0,0.0,0.0,-2.4999999999999466e-05,0.00015612494995995662,1.1039701082909572e-05,51.10741499999998,0.23802195859950992,0.016830694099701712,-51.10699500000001,0.238047673738133,0.016832512434591666,0.0,0.0,0.0,0.00039499999999819123,0.0006156094541172839,4.353016195688802e-05
TYR1303,L TYR 432,0.0,0.0,0.0,-2.4999999999990586e-05,0.00015612494995990116,1.103970108290565e-05,-0.17247499999999977,0.05078138807673551,0.003590786386712537,0.17246999999999996,0.050799105307082135,0.003592039184084731,0.0,0.0,0.0,-2.9999999999774165e-05,0.0006075360071634317,4.2959283048026145e-05
GLU1304,L GLU 433,0.0,0.0,0.0,-2.9999999999994475e-05,0.0001705872210922884,1.2062338081812597e-05,51.55568500000002,0.5826149034935969,0.041197094908066834,-51.55516500000002,0.5825663204944328,0.0411936595712509,0.0,0.0,0.0,0.0004899999999990711,0.0006163602842482547,4.3583253664600886e-05
GLU1305,L GLU 434,0.0,0.0,0.0,-1.0000000000001119e-05,9.949874371067313e-05,7.035623639735931e-06,49.37048999999998,0.3403762622476321,0.02406823631902313,-49.37017,0.340396637908222,0.024069677095800556,0.0,0.0,0.0,0.00030999999999906433,0.0005948949487082781,4.206542523252468e-05
VAL1306,L VAL 435,0.0,0.0,0.0,-1.9999999999997796e-05,0.0001399999999999846,9.899494936610575e-06,-0.21890499999999988,0.03420768882868312,0.0024188488739481143,0.21892500000000006,0.0343209757291362,0.002426859467501112,0.0,0.0,0.0,1.3392065234540951e-16,0.0006403124237432411,4.527692569068399e-05
GLY1307,L GLY 436,0.0,0.0,0.0,-4.999999999999449e-06,7.053367989832165e-05,4.9874843358144515e-06,-0.16740500000000005,0.09109056468701905,0.0064410755992303035,0.16739999999999994,0.09116051776948189,0.006446022029127741,0.0,0.0,0.0,-1.0000000000066068e-05,0.0006244197306300096,4.415314258351571e-05
VAL1308,L VAL 437,0.0,0.0,0.0,-1.4999999999999458e-05,0.0001215524578114278,8.595056718835232e-06,-0.037915000000000185,0.05099468379154842,0.003605868671346761,0.03789500000000001,0.05100092131520765,0.003606309730874486,0.0,0.0,0.0,-3.5000000000157125e-05,0.0006354329232892204,4.49318929046999e-05
ASP1309,L ASP 438,0.0,0.0,0.0,-1.9999999999998907e-05,0.00013999999999999234,9.899494936611124e-06,46.94191499999999,0.2723080934814561,0.019255089947271792,-46.94175499999999,0.27235382313360595,0.019258323521985435,0.0,0.0,0.0,0.000140000000002658,0.0006406246951198446,4.5299006611480665e-05
SER1310,L SER 439,0.0,0.0,0.0,-5.00000000000167e-06,7.053367989835297e-05,4.987484335816666e-06,-0.1637650000000002,0.041012312480521555,0.0029000084267118468,0.16370000000000004,0.04106433976091654,0.0029036873109892455,0.0,0.0,0.0,-7.000000000015216e-05,0.0006042350536007836,4.272587038317311e-05
VAL1311,L VAL 440,0.0,0.0,0.0,-4.999999999999449e-06,7.053367989832165e-05,4.9874843358144515e-06,44.18813999999998,0.15688668013235238,0.011093563539943117,-44.18805499999999,0.15686947433312234,0.011092346906211987,0.0,0.0,0.0,8.000000000450313e-05,0.0005861740355916229,4.144876355223212e-05
gtp1312,L gtp 441,0.0,0.0,0.0,-0.0006049999999999622,0.0004888506929523268,3.4566963997433305e-05,258.003365,1.288785250460779,0.09113087900940199,-257.9943699999999,1.287852135612245,0.09106489782569956,0.0,0.0,0.0,0.008389999999992596,0.0014170038814324962,0.00010019730535285767
Mg+1313,L Mg+ 442,0.0,0.0,0.0,-4.999999999997229e-06,7.053367989829033e-05,4.9874843358122365e-06,-129.79993999999996,0.7000906772799613,0.04950388653501434,129.79496500000002,0.6995703565602502,0.049467094304084386,0.0,0.0,0.0,-0.004979999999993936,0.0009589577675819958,6.780855403287424e-05
MET1314,L MET 443,0.0,0.0,0.0,-0.000545000000000001,0.0004979708826829138,3.52118587978539e-05,-71.44379500000002,0.6012765112413255,0.04251666984669306,71.438405,0.6005604890235199,0.042466039430124,0.0,0.0,0.0,-0.005935000000000912,0.0013193843261179279,9.3294560398923e-05
ARG1315,L ARG 444,0.0,0.0,0.0,-0.0006549999999999779,0.00047536827828535547,3.3613613313654866e-05,-71.32043,0.47894065926790835,0.033866218795429365,71.31581000000001,0.4783929074475782,0.033827486892773095,0.0,0.0,0.0,-0.005275000000002308,0.0010389297377601668,7.346342627465755e-05
GLU1316,L GLU 445,0.0,0.0,0.0,-0.0008199999999999929,0.0003841874542459659,2.7166155414411894e-05,74.56021500000001,0.5935375293712974,0.041969441190715405,-74.55073499999999,0.5926088716650058,0.0419037751745634,0.0,0.0,0.0,0.008659999999997297,0.001498132170405956,0.00010593394168077718
ILE1317,L ILE 446,0.0,0.0,0.0,-0.001464999999999992,0.0004987734956871231,3.526861210764839e-05,-0.142505,0.1194975312506496,0.008449751468238571,0.146745,0.11940066991018097,0.008442902337170552,0.0,0.0,0.0,0.002775000000000061,0.0012101136310282232,8.556795545063323e-05
VAL1318,L VAL 447,0.0,0.0,0.0,-0.0018700000000000283,0.0003648287269390819,2.5797286679028007e-05,-0.13559999999999992,0.1318521520491795,0.009323355082801455,0.141955,0.13166602817355721,0.009310194137342132,0.0,0.0,0.0,0.004485000000000038,0.001705806260980327,0.00012061871745296588
HIE1319,L HIE 448,0.0,0.0,0.0,-0.00576999999999999,0.0005450688029964976,3.8542184681205785e-05,-1.18527,0.15987234626413438,0.011304682016757323,1.1968599999999991,0.16087781201894188,0.011375779182104846,0.0,0.0,0.0,0.005819999999999976,0.005420110699976733,0.0003832597030735313
ILE1320,L ILE 449,0.0,0.0,0.0,-0.006514999999999949,0.0005742603938980842,4.0606341869219325e-05,-0.6105700000000002,0.16128563203211843,0.011404616411786918,0.6310799999999998,0.16207382145183227,0.011460349820140834,0.0,0.0,0.0,0.013994999999999855,0.005428164975385298,0.0003838292263494253
GLN1321,L GLN 450,0.0,0.0,0.0,-0.016655000000000017,0.0012024870061666637,8.502867163491576e-05,-1.732035000000001,0.20332497085945533,0.014377246567927804,1.827735,0.2084668433468515,0.014740831858311241,0.0,0.0,0.0,0.07904500000000006,0.016965641013530004,0.0011996519807843677
ALA1322,L ALA 451,0.0,0.0,0.0,-0.017194999999999995,0.0014720648762876207,0.00010409070563695127,-0.7967949999999999,0.16969473467082039,0.011999229761738903,0.9595550000000006,0.17475430459647745,0.012356995382170865,0.0,0.0,0.0,0.14556500000000008,0.02913907642668153,0.002060443853881958
GLY1323,L GLY 452,0.0,0.0,0.0,-0.03790500000000002,0.004543784215826884,0.00032129406312595885,-2.586514999999999,0.27809769825549413,0.01966447682688302,2.685935000000001,0.2905223756873032,0.020543034193491787,0.0,0.0,0.0,0.06151500000000003,0.04908675763380588,0.0034709579189324664
GLN1324,L GLN 453,0.0,0.0,0.0,-1.1863000000000001,0.43546716294113347,0.030792178389974268,-4.8896500000000005,2.65043994602783,0.18741440589639854,5.213490000000003,2.3109209311224754,0.1634067861182633,-0.3647587680000003,0.0704320772798664,0.00498029994576485,-1.227218768,0.8204884948440155,0.0580172978589747
CYS1325,L CYS 454,0.0,0.0,0.0,-0.09790499999999999,0.01824269648379855,0.001289953439082194,-2.1190049999999996,0.32381237619183445,0.02289699270373755,2.089285,0.31727249136192454,0.022434553012596715,0.0,0.0,0.0,-0.12762499999999993,0.06063352517378473,0.004287437681762842
GLY1326,L GLY 455,0.0,0.0,0.0,-0.018665000000000008,0.0021125281063219896,0.00014937829494274547,-1.5218500000000004,0.14672507454419353,0.010375029518030092,1.5094300000000012,0.15019625527953556,0.010620479061698539,0.0,0.0,0.0,-0.031084999999999995,0.024059255495546876,0.0017012462711200906
ASN1327,L ASN 456,0.0,0.0,0.0,-0.04446500000000002,0.004713679560598391,0.00033330747816395475,-3.0338549999999973,0.47829215336969105,0.03382036250360247,3.205404999999999,0.47415492296822903,0.033527816136381984,0.0,0.0,0.0,0.12708500000000053,0.04710305483723934,0.0033306889490013745
GLN1328,L GLN 457,0.0,0.0,0.0,-0.260115,0.1201242347530257,0.008494066097870921,-2.060720000000002,1.9810083850403024,0.1400784462649409,2.6019049999999995,1.9122116870197732,0.13521378509558496,-0.038831436000000004,0.04174836868568043,0.002952055460112074,0.24223856400000013,0.0992611411427225,0.007018822601033408
ILE1329,L ILE 458,0.0,0.0,0.0,-0.03042000000000005,0.002980536864392177,0.00021075578283881975,-0.993895,0.12985635900871423,0.009182231203525664,1.0077850000000004,0.12932845307587598,0.009144902617031811,0.0,0.0,0.0,-0.016530000000000315,0.013933021926344777,0.0009852134286539244
GLY1330,L GLY 459,0.0,0.0,0.0,-0.0068900000000000185,0.0006766830868286875,4.784871994108103e-05,-1.4338249999999995,0.12463215626395145,0.008812824284814152,1.4651350000000003,0.12758102043407676,0.009021340469963517,0.0,0.0,0.0,0.024419999999999997,0.00898296164970099,0.0006351913097642265
ALA1331,L ALA 460,0.0,0.0,0.0,-0.012074999999999994,0.001322639406641178,9.352472935005284e-05,-1.3596749999999995,0.1432155695970268,0.01012687004335516,1.4019750000000004,0.1408456402413584,0.00995929073152254,0.0,0.0,0.0,0.030224999999999936,0.00955166870237852,0.0006754049711099161
LYS1332,L LYS 461,0.0,0.0,0.0,-0.02319499999999997,0.0026281124405170193,0.00018583561284103112,-95.31951000000005,2.4435641632448175,0.17278607900948423,95.53101999999997,2.460669768500178,0.17399562795672077,0.0,0.0,0.0,0.18831499999999948,0.04472030607006194,0.0031622031678878717
PHE1333,L PHE 462,0.0,0.0,0.0,-0.007225000000000041,0.0006279928343540147,4.4405799170828404e-05,-0.8775599999999997,0.07976281339070795,0.005640082623508675,0.87779,0.08047872948798324,0.005690705536223071,0.0,0.0,0.0,-0.006995000000000187,0.004615731253008701,0.0003263814869137132
TRP1334,L TRP 463,0.0,0.0,0.0,-0.00799999999999999,0.0006708203932498441,4.743416490251912e-05,-1.5712849999999992,0.1441658550940646,0.010194065375257026,1.5626300000000015,0.1429569973803129,0.010108586226568675,0.0,0.0,0.0,-0.01665500000000014,0.0050809423338587225,0.00035927687790893056
GLU1335,L GLU 464,0.0,0.0,0.0,-0.010000000000000044,0.001029563014098723,7.280109889280681e-05,91.13104500000001,1.9497469587031733,0.1378679296096861,-91.04493500000004,1.937597099699473,0.1370088048404884,0.0,0.0,0.0,0.07611000000000026,0.019771643836563938,0.0013980663432039567
VAL1336,L VAL 465,0.0,0.0,0.0,-0.004300000000000007,0.0005291502622128995,3.74165738677381e-05,-0.7242249999999997,0.07781956293246532,0.005502674065851952,0.7368349999999999,0.07809755293861748,0.00552233092769718,0.0,0.0,0.0,0.008310000000000036,0.003239428962023999,0.00022906221862192686
ILE1337,L ILE 466,0.0,0.0,0.0,-0.002824999999999993,0.00044087980221374376,3.117490978335221e-05,-0.9642900000000005,0.06975912771816052,0.004932715225916975,0.9692499999999997,0.07036545672416739,0.00497558916109473,0.0,0.0,0.0,0.0021349999999999447,0.0023123094516090304,0.00016350496934344923
SER1338,L SER 467,0.0,0.0,0.0,-0.002065000000000037,0.00031745078358697,2.2447160176732962e-05,-1.0674000000000001,0.14775293567303088,0.010447710275461987,1.0678699999999994,0.14680546004832654,0.010380713631538247,0.0,0.0,0.0,-0.0015950000000001868,0.0021309563580703596,0.000150681369120414
ASP1339,L ASP 468,0.0,0.0,0.0,-0.0022100000000000015,0.0004194043395102056,2.9656365252673144e-05,79.33715000000001,1.9641629406688164,0.13888729347022305,-79.32001000000002,1.954840407780571,0.13822809084791174,0.0,0.0,0.0,0.014929999999999168,0.00952864628370547,0.0006737770402736133
GLU1340,L GLU 469,0.0,0.0,0.0,-0.0017299999999999859,0.0004439594576084601,3.139267430468437e-05,76.29983,0.7827237259071702,0.05534692543845606,-76.29691499999998,0.7813482180047181,0.055249662341916105,0.0,0.0,0.0,0.0011850000000021054,0.0029649241136981987,0.00020965179464995105
HID1341,L HID 470,0.0,0.0,0.0,-0.0013549999999999374,0.00047851332269857936,3.383600153682722e-05,-0.06623500000000003,0.1047608217560364,0.007407708746636854,0.06485500000000001,0.10464111990513097,0.0073992445475872725,0.0,0.0,0.0,-0.0027350000000001583,0.0009873069431540267,6.981314346167734e-05
GLY1342,L GLY 471,0.0,0.0,0.0,-0.0006050000000000017,0.0004888506929523579,3.456696399743551e-05,-0.3807099999999998,0.12199215507564426,0.008626148010554896,0.3806400000000001,0.12188589089800325,0.008618633998494179,0.0,0.0,0.0,-0.0006749999999999589,0.0007545694136391584,5.335611492602058e-05
ILE1343,L ILE 472,0.0,0.0,0.0,-0.00207500000000002,0.0003152380053229492,2.2290693125157833e-05,0.10123500000000003,0.1294375902703692,0.009152619782062393,-0.09841000000000003,0.12929586961693712,0.009142598618554793,0.0,0.0,0.0,0.000749999999999682,0.000898610037780496,6.354132513568883e-05
ASP1344,L ASP 473,0.0,0.0,0.0,-0.002759999999999995,0.0005589275444992838,3.952214569073894e-05,81.62722,1.542454677326038,0.10906801620101494,-81.60205500000002,1.5348724220517416,0.1085318697889007,0.0,0.0,0.0,0.022405000000001393,0.008247482949361567,0.0005831851121213991
PRO1345,L PRO 474,0.0,0.0,0.0,-0.005914999999999999,0.001143579905384849,8.08633105926297e-05,0.21130000000000002,0.18771393128907604,0.01327337937376913,-0.20485000000000006,0.18624010711981448,0.013169164267332983,0.0,0.0,0.0,0.0005350000000001298,0.0023470779705839547,0.00016596347489734745
THR1346,L THR 475,0.0,0.0,0.0,-0.0036100000000000077,0.0007535914012248159,5.3286959004993965e-05,-0.347205,0.26537232895499857,0.018764657334334668,0.3510450000000001,0.26462252922795493,0.01871163848718223,0.0,0.0,0.0,0.00023000000000004462,0.001660451745760371,0.00011741166892601995
GLY1347,L GLY 476,0.0,0.0,0.0,-0.0011050000000000098,0.00032245154674769293,2.280076753093847e-05,-0.45227000000000017,0.10153707254003255,0.00717975525348874,0.45243999999999995,0.10115105733505701,0.007152459856580808,0.0,0.0,0.0,-0.0009350000000000555,0.0009169378386782151,6.483729636559025e-05
SER1348,L SER 477,0.0,0.0,0.0,-0.0011599999999999822,0.0003799999999999892,2.6870057685088038e-05,0.24897000000000014,0.19580168308776066,0.01384526978790949,-0.2481750000000001,0.19551635321629737,0.013825093919210812,0.0,0.0,0.0,-0.0003650000000002049,0.0009390287535532206,6.639935993666336e-05
TYR1349,L TYR 478,0.0,0.0,0.0,-0.001215000000000015,0.00041082234603286645,2.904952667428062e-05,-0.26537999999999995,0.14020112553043235,0.00991371665925551,0.26532000000000006,0.14009092618724445,0.009905924388970463,0.0,0.0,0.0,-0.0012749999999999853,0.0007137051211810086,5.0466573095465785e-05
HIP1350,L HIP 479,0.0,0.0,0.0,-0.0015000000000000057,0.000499999999999995,3.5355339059327025e-05,-76.50655000000002,1.2633565559639417,0.08933279877785852,76.49474500000001,1.2587746978586853,0.08900881248419239,0.0,0.0,0.0,-0.013304999999999083,0.005708938167470388,0.0004036828891593013
GLY1351,L GLY 480,0.0,0.0,0.0,-0.000354999999999992,0.00047851332269853236,3.383600153682389e-05,-0.2442249999999999,0.13329765329892346,0.009425567456392213,0.24421999999999985,0.13320770097858473,0.009419206866822715,0.0,0.0,0.0,-0.00036000000000006806,0.0007002856560003786,4.951767361255376e-05
ASP1352,L ASP 481,0.0,0.0,0.0,-0.000565000000000001,0.0004957569969249051,3.505531343462788e-05,70.10037500000001,1.069113532032148,0.07559774283582331,-70.094445,1.0673365247081534,0.07547208944292183,0.0,0.0,0.0,0.005365000000000961,0.0023710282579503233,0.00016765701595816002
SER1353,L SER 482,0.0,0.0,0.0,-0.0003249999999999925,0.00046837484987986914,3.3119103248728665e-05,0.45517999999999986,0.16452673825247974,0.011633797230483257,-0.45495499999999994,0.16455778005004812,0.01163599221703934,0.0,0.0,0.0,-9.999999999982801e-05,0.0007483314773547717,5.291502622129064e-05
ASP1354,L ASP 483,0.0,0.0,0.0,-0.00025499999999998565,0.0004358612164439258,3.0820042180371744e-05,65.50074499999997,0.5941544916759846,0.042013067013653475,-65.49712499999998,0.5933094381306909,0.04195331270441919,0.0,0.0,0.0,0.0033650000000031354,0.0012734893010935037,9.004929205717335e-05
[truncated: 114,499 more chars]
