# Supplementary material for: Detailed Per-residue Energetic Analysis Explains the Driving Force for Microtubule Disassembly
Source: PLoS Comput Biol. 2015 Jun 1;11(6):e1004313. doi: 10.1371/journal.pcbi.1004313 (PMC4452272; doi:10.1371/journal.pcbi.1004313)
Supplement: S4 Dataset — 13 text files with energy contribution per residue in the 13 longitudinal GTP subsystems, plus one text file with the overall residual contributions, per MT ring. (ZIP) [file pcbi.1004313.s004.zip › LongGTP/R9_L9.txt]

| Run on Wed Jan 21 12:08:58 2015
| GB non-polar solvation energies calculated with gbsa=2
idecomp = 2: Per-residue decomp adding 1-4 interactions to EEL and VDW.
Energy Decomposition Analysis (All units kcal/mol): Generalized Born solvent
DELTAS:
Total Energy Decomposition:
Residue,Location,Internal,,,van der Waals,,,Electrostatic,,,Polar Solvation,,,Non-Polar Solv.,,,TOTAL,,
,,Avg.,Std. Dev.,Std. Err. of Mean,Avg.,Std. Dev.,Std. Err. of Mean,Avg.,Std. Dev.,Std. Err. of Mean,Avg.,Std. Dev.,Std. Err. of Mean,Avg.,Std. Dev.,Std. Err. of Mean
MET   1,R MET   1,0.0,0.0,0.0,-1.4745999999999997,0.6426933094408247,0.04544527973288313,-150.7729200000001,4.114604592616498,0.29094648093404374,152.88102,4.2576301365435185,0.3010599141334128,-0.36975214800000006,0.1529333603499159,0.01081402161730714,0.2637478519999995,0.6138487284860299,0.043405659853521156
ARG   2,R ARG   2,0.0,0.0,0.0,-0.6153099999999999,1.1109258363635266,0.07855431922879864,-200.32609499999995,4.89193477225714,0.34591202505852925,194.62774000000007,4.671692322099026,0.330338532057335,-0.5868983519999998,0.05581203424757308,0.003946506788827475,-6.900563351999999,1.735681898698538,0.12273124405524785
GLU   3,R GLU   3,0.0,0.0,0.0,-0.05922499999999996,0.01649679893191406,0.0011664998392627425,131.36864000000008,1.9422433241953678,0.13733734252528465,-131.21659000000002,1.9307834813621003,0.1365270092674111,0.0,0.0,0.0,0.09282500000000042,0.060255575468167,0.004260712601783866
CYS   4,R CYS   4,0.0,0.0,0.0,-0.021115000000000005,0.0035849372379443893,0.0002534933431078649,-0.540755,0.7031380056397181,0.049719365189782955,0.5464599999999998,0.7058782532420163,0.049913129955954476,0.0,0.0,0.0,-0.015410000000000043,0.017814092735809008,0.0012596465774176566
ILE   5,R ILE   5,0.0,0.0,0.0,-0.010095000000000036,0.0010029830507043164,7.092161165681929e-05,1.4532499999999993,0.21560593104087752,0.015245641590304363,-1.4575350000000002,0.21593420010503278,0.015268853718436158,0.0,0.0,0.0,-0.014380000000000094,0.00775213518973977,0.0005481587361339855
SER   6,R SER   6,0.0,0.0,0.0,-0.0038649999999999475,0.00040838094960461767,2.8876893877282688e-05,0.06918000000000003,0.33731364870102726,0.023851676838327323,-0.06118000000000002,0.33594918901524384,0.02375519496868001,0.0,0.0,0.0,0.004134999999999973,0.003523744457249878,0.00024916636008898987
ILE   7,R ILE   7,0.0,0.0,0.0,-0.0042800000000000026,0.0004599999999999998,3.2526911934581174e-05,0.4641299999999998,0.1673876432117976,0.011836093760189646,-0.4633200000000003,0.16720998056336123,0.011823531113842352,0.0,0.0,0.0,-0.0034699999999998976,0.002338610698684253,0.0001653647483595045
HID   8,R HID   8,0.0,0.0,0.0,-0.002914999999999983,0.0003126899422751579,2.2110517859159424e-05,0.53901,0.31069729625473136,0.021969616507804626,-0.5432450000000003,0.31062312369654566,0.02196437171591752,0.0,0.0,0.0,-0.0071500000000000955,0.0023637893307146703,0.0001671451465044754
VAL   9,R VAL   9,0.0,0.0,0.0,-0.0015149999999999953,0.0004997749493522369,3.5339425575413006e-05,0.2576499999999998,0.11008872558077917,0.007784448439035389,-0.25537000000000015,0.11005509120435955,0.007782070129470659,0.0,0.0,0.0,0.0007650000000000096,0.0010998977225173709,7.777451382036725e-05
GLY  10,R GLY  10,0.0,0.0,0.0,-0.0005300000000000149,0.0004990991885387245,3.529164207004353e-05,1.06413,0.08517818441361281,0.006023007180802391,-1.0633450000000002,0.08526990075635746,0.006029492505592427,0.0,0.0,0.0,0.0002549999999999386,0.000877482193551417,6.204736094306535e-05
GLN  11,R GLN  11,0.0,0.0,0.0,-0.0007249999999999846,0.0004465142774872828,3.1573327350786944e-05,0.2939900000000006,0.19189426750166366,0.01356897378212517,-0.2913200000000002,0.19157684515619292,0.01354652863282692,0.0,0.0,0.0,0.0019450000000005119,0.0009808032422453463,6.935326236014365e-05
ALA  12,R ALA  12,0.0,0.0,0.0,-0.0006750000000000256,0.00046837484987989603,3.311910324873057e-05,0.41442000000000007,0.13213997729680463,0.009343707401240698,-0.4115499999999999,0.13205887891391513,0.009337972879592255,0.0,0.0,0.0,0.0021949999999998832,0.0009884204570929326,6.989188078739195e-05
GLY  13,R GLY  13,0.0,0.0,0.0,-0.0007400000000000273,0.00043863424398924035,3.101612483854265e-05,0.6902799999999999,0.09299882579903804,0.006576010036488624,-0.6868449999999996,0.09281950751324158,0.006563330318900881,0.0,0.0,0.0,0.00269499999999986,0.0009858879246648679,6.971280370204601e-05
VAL  14,R VAL  14,0.0,0.0,0.0,-0.0010549999999999947,0.00024894778569013704,1.7603266742287127e-05,0.8383849999999995,0.11068747343308862,0.007826786305694278,-0.83616,0.11037932052699076,0.007804996604739865,0.0,0.0,0.0,0.0011700000000000787,0.000959739548002476,6.786383425654627e-05
GLN  15,R GLN  15,0.0,0.0,0.0,-0.0010099999999999465,0.000172916164657957,1.2227019260641103e-05,0.9696899999999999,0.48282876250281576,0.034141149211765004,-0.9662699999999999,0.4821116749260494,0.03409044346294139,0.0,0.0,0.0,0.0024100000000006005,0.0011277854405870851,7.97464732762586e-05
ILE  16,R ILE  16,0.0,0.0,0.0,-0.0020799999999999486,0.0003370459909270695,2.3832750575627043e-05,0.30526499999999984,0.15905305647801932,0.011246749480405438,-0.3009350000000001,0.1588589020955385,0.01123302069236051,0.0,0.0,0.0,0.0022499999999995436,0.0017168284713386188,0.00012139810542176716
GLY  17,R GLY  17,0.0,0.0,0.0,-0.0009649999999999915,0.0002716155371108274,1.920611881666924e-05,0.7688850000000003,0.12285805539320584,0.008687376409192833,-0.767445,0.12231997782455614,0.008649328579433176,0.0,0.0,0.0,0.0004750000000000041,0.0011744679646546203,8.304742620936444e-05
ASN  18,R ASN  18,0.0,0.0,0.0,-0.0012050000000000361,0.0004037016224886685,2.854601548377491e-05,1.1773349999999996,0.38605301808818965,0.02729807069876918,-1.1750399999999994,0.3855227598988178,0.027260575782620724,0.0,0.0,0.0,0.0010899999999992715,0.0011366177897600951,8.037101467566289e-05
ALA  19,R ALA  19,0.0,0.0,0.0,-0.0010950000000000016,0.0002932149382279104,2.0733427116615008e-05,0.295635,0.11456994272059312,0.008101318341788573,-0.2919099999999999,0.11435646855337939,0.008086223438664074,0.0,0.0,0.0,0.002629999999999964,0.0011104503590885922,7.852069790825803e-05
CYS  20,R CYS  20,0.0,0.0,0.0,-0.002635000000000014,0.0004814301610826225,3.4042253156925426e-05,0.9666100000000002,0.24659758291597073,0.017437082310409482,-0.95991,0.2453498765029239,0.017348856143849945,0.0,0.0,0.0,0.004064999999999857,0.002679696811208391,0.00018948317867294208
TRP  21,R TRP  21,0.0,0.0,0.0,-0.005490000000000137,0.0006081940479813803,4.300581356049305e-05,0.7897500000000002,0.2037941301902482,0.014410421142353861,-0.7923349999999995,0.20327221348477642,0.014373516058188497,0.0,0.0,0.0,-0.008075000000000311,0.001816418178723929,0.00012844016116462086
GLU  22,R GLU  22,0.0,0.0,0.0,-0.0016750000000000027,0.0004683748498798459,3.3119103248727025e-05,86.59836499999997,1.115336497107245,0.0788662000409383,-86.570935,1.1133201609481123,0.07872362354381086,0.0,0.0,0.0,0.025754999999999625,0.002548524082680101,0.00018020786608803247
LEU  23,R LEU  23,0.0,0.0,0.0,-0.003575000000000007,0.0005043560250458058,3.566335654421815e-05,0.023229999999999987,0.1961897476934,0.013872710099328096,-0.016335000000000002,0.1956253122042237,0.013832798483134205,0.0,0.0,0.0,0.0033200000000001006,0.001925512918679203,0.00013615432420603657
TYR  24,R TYR  24,0.0,0.0,0.0,-0.008049999999999995,0.0009367496997597343,6.623820649745704e-05,0.5389250000000001,0.6750789726950467,0.04773529194291157,-0.52641,0.672381552319812,0.047544555519007645,0.0,0.0,0.0,0.004464999999999844,0.004526452805453581,0.00032006854734570995
CYS  25,R CYS  25,0.0,0.0,0.0,-0.0020749999999999736,0.00038649062084353253,2.7329013886346065e-05,0.6021350000000001,0.31795884446732997,0.02248308550610878,-0.6044149999999998,0.31672145929033624,0.02239558916114958,0.0,0.0,0.0,-0.004355000000000073,0.0019745822342965395,0.00013962404878815673
LEU  26,R LEU  26,0.0,0.0,0.0,-0.0027349999999999896,0.00045252071775779285,3.19980468153939e-05,0.16233999999999976,0.1704368047107197,0.012051702037471721,-0.15989999999999996,0.17012595334045896,0.012029721526286471,0.0,0.0,0.0,-0.00029500000000021176,0.0012521880849140187,8.85430686163699e-05
GLU  27,R GLU  27,0.0,0.0,0.0,-0.006845000000000014,0.0006410733187397614,4.533072909186503e-05,108.08182000000002,1.4352970067535002,0.10149082464921538,-107.97534500000009,1.427869159256702,0.10096559651575485,0.0,0.0,0.0,0.09963000000000094,0.01017757829741124,0.0007196634630156523
HIP  28,R HIP  28,0.0,0.0,0.0,-0.009420000000000001,0.0009239047569961179,6.532993188424643e-05,-111.57892,1.5767336977426711,0.11149190897991829,111.49463500000003,1.5692282185090443,0.11096119145370305,0.0,0.0,0.0,-0.09370499999999744,0.01223715551098437,0.0008652975644251379
GLY  29,R GLY  29,0.0,0.0,0.0,-0.0014499999999999802,0.0004974937185532956,3.5178118198674705e-05,-0.2936049999999998,0.18782214718983545,0.01328103139349505,0.2936499999999999,0.18729422708668855,0.013243701805009061,0.0,0.0,0.0,-0.0014049999999999636,0.0009224830621750959,6.522940287937418e-05
ILE  30,R ILE  30,0.0,0.0,0.0,-0.0032049999999999713,0.00046149214511190863,3.263242252729568e-05,-0.75351,0.1610402120589757,0.011387262599062134,0.7522600000000004,0.1608009402957559,0.011370343530430215,0.0,0.0,0.0,-0.004455,0.0008354489810876831,5.907516398624924e-05
GLN  31,R GLN  31,0.0,0.0,0.0,-0.0015400000000000186,0.00049839743177507,3.524202037341117e-05,0.31286000000000036,0.6738774149650659,0.04765032898102591,-0.31182999999999994,0.6727956978905261,0.047573840033152674,0.0,0.0,0.0,-0.0005099999999988469,0.0013710944533467293,9.695101856087346e-05
PRO  32,R PRO  32,0.0,0.0,0.0,-0.0008650000000000424,0.00034172357249685124,2.416350554038163e-05,0.2958599999999997,0.23310787288292104,0.01648321576634852,-0.29555,0.23270777275372662,0.01645492441489782,0.0,0.0,0.0,-0.0005550000000001365,0.0008227849050631121,5.817967858280563e-05
ASP  33,R ASP  33,0.0,0.0,0.0,-0.0009099999999999975,0.00028618176042508097,2.023610634484787e-05,85.38707999999997,1.4293514730848518,0.10107041193172796,-85.36400499999998,1.4269136151070536,0.10089802934096088,0.0,0.0,0.0,0.02216499999999961,0.002699587931516685,0.00019088969327848128
GLY  34,R GLY  34,0.0,0.0,0.0,-0.000829999999999973,0.000388715834511527,2.748636025376885e-05,0.7314500000000002,0.17647276702086268,0.012478509025520572,-0.72907,0.17571922234064177,0.012425225370189447,0.0,0.0,0.0,0.0015499999999999254,0.0010665364503849631,7.541551564498372e-05
GLN  35,R GLN  35,0.0,0.0,0.0,-0.001734999999999966,0.0004634382375246572,3.27700320414827e-05,0.41258499999999976,0.7254916903555824,0.05130000939449233,-0.41117500000000023,0.7243233838383237,0.05121739764840652,0.0,0.0,0.0,-0.0003250000000003084,0.0014863966496194835,0.00010510411504789015
MET  36,R MET  36,0.0,0.0,0.0,-0.0044450000000000305,0.0008983178724705485,6.352066592849971e-05,-1.357120000000001,0.45560757851466605,0.03221632083277027,1.357670000000001,0.45410010030828646,0.03210972602654808,0.0,0.0,0.0,-0.003895000000000408,0.002010963699324173,0.0001421966068512108
PRO  37,R PRO  37,0.0,0.0,0.0,-0.0029999999999999927,0.0006324555320337036,4.4721359549997754e-05,0.80474,0.328336690608893,0.023216910044189763,-0.8000450000000001,0.3270403996068371,0.023125248428395282,0.0,0.0,0.0,0.001695000000000033,0.0020203898138724157,0.00014286313380294116
SER  38,R SER  38,0.0,0.0,0.0,-0.0017700000000000077,0.0006221736092120933,4.399431781491802e-05,0.25160000000000005,0.370403388213445,0.026191474758020025,-0.24895499999999982,0.36935721595090043,0.026117499207906573,0.0,0.0,0.0,0.0008750000000001634,0.002012305891260127,0.0001422915141531675
ASP  39,R ASP  39,0.0,0.0,0.0,-0.002360000000000007,0.0006086049621881084,4.3034869582699374e-05,90.15959499999995,2.1439157425107456,0.15159773598219403,-90.12865500000004,2.1392493183284365,0.15126776996387367,0.0,0.0,0.0,0.028580000000000324,0.004963224758156493,0.00035095298830454185
LYS  40,R LYS  40,0.0,0.0,0.0,-0.004545,0.001548539634623523,0.00010949828765784317,-93.12213999999996,4.500629618220307,0.31824257226526015,93.10760499999998,4.504656593900853,0.31852732244639886,0.0,0.0,0.0,-0.019079999999999618,0.006822287006568429,0.00048240854055454083
THR  41,R THR  41,0.0,0.0,0.0,-0.006800000000000004,0.0023237900077244505,0.00016431676725154985,0.14615499999999987,0.64734908741343,0.045774492950495946,-0.12237999999999982,0.6437800677249953,0.0455221251481079,0.0,0.0,0.0,0.016975000000000247,0.0087814790895384,0.0006209443413060471
ILE  42,R ILE  42,0.0,0.0,0.0,-0.005645000000000006,0.0012202356329824547,8.628368907273529e-05,1.1610600000000004,0.32593751916586394,0.023047263004530267,-1.1489600000000004,0.3241538498922979,0.022921138540657006,0.0,0.0,0.0,0.006454999999999949,0.003047617922247005,0.00021549912992865135
GLY  43,R GLY  43,0.0,0.0,0.0,-0.0037149999999999987,0.0010167472645647934,7.18948885526638e-05,0.8597899999999999,0.5852304212017695,0.04138203993884306,-0.8392749999999998,0.5832534177996737,0.04124224468763798,0.0,0.0,0.0,0.016799999999999923,0.007236711960552243,0.0005117128100800286
GLY  44,R GLY  44,0.0,0.0,0.0,-0.006985000000000007,0.0032824952399051407,0.0002321074643349488,-0.5859099999999998,0.6630452412166159,0.046884378629773925,0.6186200000000001,0.6524368671373499,0.04613425330489267,0.0,0.0,0.0,0.025724999999999915,0.014829678856940856,0.0010486166482561647
GLY  45,R GLY  45,0.0,0.0,0.0,-0.014629999999999999,0.005312541764541725,0.00037565343070442004,-0.8210799999999999,0.8732352510062795,0.06174705675576772,0.8717549999999996,0.8644288721317673,0.06112435173378117,0.0,0.0,0.0,0.03604499999999992,0.014354545447348755,0.0010150196426670789
ASP  46,R ASP  46,0.0,0.0,0.0,-0.036520000000000004,0.028931636663002653,0.002045775647523451,118.55449500000006,6.032395647663302,0.42655478692629356,-118.23429499999995,5.836271351470123,0.41268670494693005,-9.576000000000028e-06,0.0001350861037412809,9.552029999952917e-06,0.2836704239999959,0.1817308802147177,0.012850313775082707
ASP  47,R ASP  47,0.0,0.0,0.0,-0.17806999999999998,0.15313175732028936,0.010828050401618935,141.45929999999993,8.505505076126292,0.6014300316745503,-140.19271499999996,7.824620474744235,0.5532842197902752,-0.0312039,0.058947763085467474,0.004168236301351209,1.0573111000000015,0.6001171689635141,0.04243469196805739
SER  48,R SER  48,0.0,0.0,0.0,-0.09279999999999998,0.02760199268168888,0.0019517556199483664,-1.1186749999999994,0.7723723126672781,0.054614969988776865,1.3027899999999997,0.7731495301039779,0.054669927560771554,-0.00042209999999999996,0.0027429880961462477,0.00019395854834989892,0.09089290000000023,0.027170732520408723,0.001921260921498686
PHE  49,R PHE  49,0.0,0.0,0.0,-0.03707499999999998,0.005372092236736117,0.0003798642849755716,-0.4028350000000001,0.3559247220621237,0.025167678456206485,0.35667499999999996,0.3549268225634687,0.025097116305962324,0.0,0.0,0.0,-0.08323500000000021,0.02263183101297836,0.0016003121179945009
ASN  50,R ASN  50,0.0,0.0,0.0,-0.028880000000000006,0.005759826386272351,0.0004072812296190386,-3.54994,1.2729663649916299,0.09001231489079711,3.655864999999998,1.2747041761816766,0.0901351966984875,0.0,0.0,0.0,0.0770450000000001,0.021324468926563832,0.0015078676583175103
THR  51,R THR  51,0.0,0.0,0.0,-0.04991000000000005,0.009052728870346086,0.0006401245972464952,-2.5844400000000007,0.45531647938548814,0.03219573701594635,2.6770650000000002,0.4666605626951984,0.03299788483941048,0.0,0.0,0.0,0.04271499999999984,0.02199053830628048,0.0015549658758313462
PHE  52,R PHE  52,0.0,0.0,0.0,-0.020494999999999996,0.0022825369657467984,0.00016139973667885274,-1.3028299999999993,0.15279879286172648,0.010804506258964543,1.2696000000000005,0.15187557407298466,0.010739224832360726,0.0,0.0,0.0,-0.05372499999999999,0.012810908437733604,0.000905868022948139
PHE  53,R PHE  53,0.0,0.0,0.0,-0.010939999999999945,0.0012191800523302897,8.620904824901176e-05,1.7099199999999988,0.13297877123813015,0.009403019089633645,-1.68586,0.13217549092021036,0.009346218593634168,0.0,0.0,0.0,0.013120000000000038,0.004495063959500485,0.00031784902076300453
SER  54,R SER  54,0.0,0.0,0.0,-0.004259999999999981,0.0005314132102234529,3.7576588456111585e-05,-0.08343499999999998,0.7705714799906624,0.05448763188903514,0.08587,0.7727928138252839,0.05464470391080913,0.0,0.0,0.0,-0.0018250000000002173,0.005163755900505269,0.0003651326813639323
GLU  55,R GLU  55,0.0,0.0,0.0,-0.006714999999999988,0.000856606677536426,6.0571239049568504e-05,113.98654000000002,2.7245809216088746,0.19265696455611284,-113.83018000000001,2.7047142913064404,0.1912521816554951,0.0,0.0,0.0,0.14964500000000064,0.02050046279965327,0.0014496016263097382
THR  56,R THR  56,0.0,0.0,0.0,-0.001935000000000004,0.00037519994669506836,2.65306426608914e-05,0.3057449999999996,0.28122869692654084,0.01988587186610134,-0.30482499999999996,0.28067848933432715,0.019846966314149877,0.0,0.0,0.0,-0.0010150000000004767,0.0009616522240394723,6.799908087614359e-05
GLY  57,R GLY  57,0.0,0.0,0.0,-0.0007449999999999998,0.00043586121644394795,3.082004218037331e-05,-0.02993999999999998,0.2230903772017072,0.015774871853679193,0.029545000000000023,0.22268066367558714,0.015745900732412856,0.0,0.0,0.0,-0.0011399999999999765,0.000812649986156414,5.746303159423543e-05
ALA  58,R ALA  58,0.0,0.0,0.0,-0.0008000000000000018,0.00039999999999999915,2.828427124746184e-05,-0.37047499999999983,0.1459574916713775,0.010320753212581007,0.36973499999999987,0.1457172425452804,0.010303765033957265,0.0,0.0,0.0,-0.0015400000000000058,0.0007059745037888274,4.9919935897388784e-05
GLY  59,R GLY  59,0.0,0.0,0.0,-0.0010399999999999967,0.0003979949748426443,2.8142494558940315e-05,0.5049,0.5304945899818394,0.037511632195893575,-0.5014399999999997,0.5284978584630221,0.037370441956177114,0.0,0.0,0.0,0.002420000000000011,0.0021664717861075078,0.00015319268912059503
LYS  60,R LYS  60,0.0,0.0,0.0,-0.002164999999999996,0.0004333301281932456,3.064106721378799e-05,-87.94458499999999,1.3283637652307594,0.09392950262771649,87.92042500000007,1.3263725699694866,0.09378870386052525,0.0,0.0,0.0,-0.026324999999998367,0.002720179222036301,0.00019234571739446156
HIP  61,R HIP  61,0.0,0.0,0.0,-0.005999999999999993,0.0009055385138137766,6.403124237433096e-05,-108.98753499999997,2.1858591260148903,0.1545635810723629,108.93407,2.183440737711883,0.15439257519550303,0.0,0.0,0.0,-0.05946499999999769,0.007468518929478256,0.0005281040380454169
VAL  62,R VAL  62,0.0,0.0,0.0,-0.0027899999999999787,0.0004856953777832223,3.434384952214785e-05,1.3936650000000006,0.1400741331402761,0.009904736941231654,-1.3874899999999997,0.14034671317847322,0.00992401126057418,0.0,0.0,0.0,0.003384999999999914,0.0018018809616620675,0.00012741222468821853
PRO  63,R PRO  63,0.0,0.0,0.0,-0.003175000000000039,0.0004520785330006516,3.1966779631362715e-05,-1.1979949999999997,0.12188779666152029,0.008618768756324802,1.1975699999999994,0.12170211625111677,0.00860563916859182,0.0,0.0,0.0,-0.0035999999999999587,0.0016522711641856602,0.00011683321445546716
ARG  64,R ARG  64,0.0,0.0,0.0,-0.011200000000000064,0.001086278049120102,7.681145747869178e-05,-116.44132500000005,1.4329951044456493,0.10132805557606435,116.43839,1.4352973412838372,0.10149084830408237,0.0,0.0,0.0,-0.014134999999994449,0.018754913356234856,0.0013261726414759817
ALA  65,R ALA  65,0.0,0.0,0.0,-0.0019299999999999496,0.0003083828789021576,2.1805962487354552e-05,0.036524999999999974,0.22236458660272318,0.015723550708252886,-0.03428,0.22173231970103055,0.01567884268688222,0.0,0.0,0.0,0.00031500000000001584,0.0015085672010222632,0.0001066718097718452
VAL  66,R VAL  66,0.0,0.0,0.0,-0.002014999999999979,0.0002734501782775196,1.9335847537670444e-05,0.6761949999999999,0.1389472452947537,0.009825053937511093,-0.6738899999999997,0.1387035972857233,0.009807825421570293,0.0,0.0,0.0,0.0002900000000001426,0.00108438922901353,7.667789772811191e-05
PHE  67,R PHE  67,0.0,0.0,0.0,-0.0018650000000000055,0.000341723572496834,2.416350554038041e-05,-0.016240000000000053,0.1474441670599417,0.010425877037448695,0.014539999999999987,0.1470949298922298,0.010401182240495549,0.0,0.0,0.0,-0.0035649999999998625,0.0010323637924687112,7.299914383060873e-05
VAL  68,R VAL  68,0.0,0.0,0.0,-0.0010550000000000026,0.0002279802623035554,1.6120638945153183e-05,0.3069750000000004,0.10343850528212291,0.007314206852078962,-0.306235,0.1032422867578978,0.007300332107171563,0.0,0.0,0.0,-0.00031499999999984123,0.0007319665292895045,5.175784964621903e-05
ASP  69,R ASP  69,0.0,0.0,0.0,-0.0005849999999999672,0.0004927220311696761,3.484070894800874e-05,79.87794500000001,0.7656297878039102,0.05413820148345624,-79.86373999999991,0.7647713138019702,0.05407749820463182,0.0,0.0,0.0,0.013620000000003928,0.0011338430226440358,8.017480901126498e-05
LEU  70,R LEU  70,0.0,0.0,0.0,-0.0005750000000000061,0.0004943429983321337,3.4955328635274186e-05,-0.42919500000000016,0.09550207838052652,0.0067530167240279475,0.4287299999999998,0.09540831777156715,0.006746386847787613,0.0,0.0,0.0,-0.001040000000000263,0.0007735631842327202,5.46991773247215e-05
GLU  71,R GLU  71,0.0,0.0,0.0,-0.0004299999999999998,0.0004950757517794621,3.5007142128428566e-05,74.64240999999997,0.8951111003131131,0.06329391289467542,-74.632855,0.8942955350307267,0.06323624372050785,0.0,0.0,0.0,0.009124999999996532,0.001157313699910037,8.183443651664801e-05
PRO  72,R PRO  72,0.0,0.0,0.0,-0.0002999999999999803,0.00045825756949555396,3.2403703492037174e-05,0.5932900000000002,0.10494358436798323,0.007420632014862351,-0.59287,0.10480655084487792,0.007410942281518586,0.0,0.0,0.0,0.00012000000000008892,0.000803492377064011,5.681549084536606e-05
THR  73,R THR  73,0.0,0.0,0.0,-0.0002699999999999908,0.00044395945760844724,3.139267430468346e-05,-0.2132700000000001,0.18877695065870717,0.013348546194249012,0.21324500000000007,0.18860669387643686,0.013336507221720379,0.0,0.0,0.0,-0.000295000000000295,0.0007536411612967737,5.329047757342533e-05
VAL  74,R VAL  74,0.0,0.0,0.0,-0.0005449999999999833,0.0004979708826828977,3.521185879785277e-05,0.08010500000000013,0.13489908811774828,0.009538805998394143,-0.07945,0.13469724384708096,0.009524533453140891,0.0,0.0,0.0,0.0001100000000001284,0.0008233468284996061,5.821941257005088e-05
ILE  75,R ILE  75,0.0,0.0,0.0,-0.0006850000000000328,0.0004645158770160817,3.284623266068877e-05,0.4225599999999997,0.09990798967049803,0.0070645616990724705,-0.4219500000000002,0.09975418537585153,0.007053686093100454,0.0,0.0,0.0,-7.500000000011831e-05,0.0008771402396423571,6.20231811502704e-05
ASP  76,R ASP  76,0.0,0.0,0.0,-0.0002799999999999936,0.00044899888641286286,3.1749015732774374e-05,74.80504999999997,0.8077579324949054,0.057117111162437305,-74.79475000000001,0.8070331018585706,0.05706585789662089,0.0,0.0,0.0,0.010019999999999243,0.0010952625256072047,7.744675590363591e-05
GLU  77,R GLU  77,0.0,0.0,0.0,-0.0004899999999999766,0.0004998999899979751,3.534826728426555e-05,76.88760499999995,1.4122469787467145,0.09986094153820158,-76.87498999999998,1.4108317192007043,0.0997608675759893,0.0,0.0,0.0,0.012125000000002899,0.001685044509797379,0.00011915063994788884
VAL  78,R VAL  78,0.0,0.0,0.0,-0.0007349999999999912,0.00044133320745214067,3.12069703752218e-05,-0.07852000000000002,0.15231349119496942,0.010770190249016038,0.07878000000000003,0.15211552057564673,0.01075619161227616,0.0,0.0,0.0,-0.0004750000000001273,0.0007996092795860195,5.654091438949644e-05
ARG  79,R ARG  79,0.0,0.0,0.0,-0.0006049999999999667,0.0004888506929523292,3.4566963997433474e-05,-76.71074999999996,1.156887037487921,0.08180426692745245,76.69820499999997,1.1555711674217712,0.08171122086275896,0.0,0.0,0.0,-0.013150000000001398,0.0016116761461272564,0.0001139627132003184
THR  80,R THR  80,0.0,0.0,0.0,-0.00027000000000000304,0.00044395945760846735,3.1392674304684884e-05,-0.40545000000000037,0.3189344721098674,0.022552072798303905,0.40507000000000004,0.31862464609631175,0.022530164790786584,0.0,0.0,0.0,-0.0006500000000002504,0.0008645808232897922,6.113509630320603e-05
GLY  81,R GLY  81,0.0,0.0,0.0,-0.0002500000000000019,0.0004330127018922227,3.061862178478997e-05,-0.22994500000000012,0.21075652297141365,0.014902736657238496,0.22967500000000002,0.21051781248863496,0.014885857277127185,0.0,0.0,0.0,-0.0005200000000000904,0.0007547184905645463,5.3366656256506606e-05
THR  82,R THR  82,0.0,0.0,0.0,-0.0005350000000000061,0.0004987734956871758,3.526861210765212e-05,-0.3356250000000003,0.4334083806007905,0.030646600494589907,0.3353349999999999,0.432878704460037,0.030609146735493954,0.0,0.0,0.0,-0.0008250000000001773,0.0009562295749454606,6.761564168150651e-05
TYR  83,R TYR  83,0.0,0.0,0.0,-0.0015150000000000025,0.0004997749493521819,3.533942557540911e-05,0.5412699999999999,0.27729141187566586,0.01960746377020753,-0.5405199999999998,0.2767683862004469,0.01957048027003933,0.0,0.0,0.0,-0.0007649999999998272,0.0009485647052259355,6.707365354594775e-05
ARG  84,R ARG  84,0.0,0.0,0.0,-0.0006799999999999845,0.000466476151587612,3.298484500494043e-05,-76.06346500000006,0.9882472255290827,0.06987963146604058,76.05182999999997,0.9873458670125679,0.06981589579410978,0.0,0.0,0.0,-0.012315000000002954,0.0013060532148412895,9.235190848047666e-05
GLN  85,R GLN  85,0.0,0.0,0.0,-0.0007599999999999813,0.0004270831300812412,3.0199337741082202e-05,0.3108350000000003,0.7259279218868769,0.051330855621886905,-0.310095,0.7251240762621249,0.051274015152657976,0.0,0.0,0.0,-1.999999999977575e-05,0.0010581115253127913,7.48197834800316e-05
LEU  86,R LEU  86,0.0,0.0,0.0,-0.001664999999999986,0.0004927220311697336,3.48407089480128e-05,0.5858500000000004,0.16988336440040117,0.012012567897830898,-0.5836099999999999,0.16950624737749342,0.011985901697411004,0.0,0.0,0.0,0.0005750000000001543,0.0009188987974748239,6.497595709186119e-05
PHE  87,R PHE  87,0.0,0.0,0.0,-0.0018600000000000172,0.00036110940170531655,2.5534290669604637e-05,-0.9482099999999999,0.12315289643366269,0.008708224819100746,0.945095,0.12286670002486226,0.008687987676959346,0.0,0.0,0.0,-0.004975000000000023,0.0008685476383019943,6.141559248269009e-05
HIE  88,R HIE  88,0.0,0.0,0.0,-0.001224999999999979,0.00041758232721222265,2.952752952754224e-05,0.6214,0.24891962558223454,0.017601275521961446,-0.6204099999999997,0.24851388673472605,0.017572585452915037,0.0,0.0,0.0,-0.00023500000000012733,0.000830526941163941,5.872712320551434e-05
PRO  89,R PRO  89,0.0,0.0,0.0,-0.0006199999999999889,0.000485386443980455,3.43220046034604e-05,0.15835500000000008,0.12914212703451944,0.009131727376296325,-0.15839499999999984,0.12896565036861568,0.009119248591578151,0.0,0.0,0.0,-0.0006599999999999717,0.0008272847151977838,5.849786320883345e-05
GLU  90,R GLU  90,0.0,0.0,0.0,-0.0009550000000000007,0.0003049180217697885,2.1560960089940475e-05,88.50201000000001,2.700994840776157,0.19098917678626995,-88.47306000000002,2.6964254980241953,0.1906660754617222,0.0,0.0,0.0,0.027994999999999024,0.004608142250407918,0.0003258448633935676
GLN  91,R GLN  91,0.0,0.0,0.0,-0.0016400000000000203,0.0004800000000000485,3.394112549695771e-05,-0.6111449999999996,0.2747804286607758,0.019429910444338092,0.6133449999999998,0.27406682757130635,0.019379451227395497,0.0,0.0,0.0,0.0005600000000002225,0.0013440238093124252,9.503683496409911e-05
LEU  92,R LEU  92,0.0,0.0,0.0,-0.0008899999999999675,0.0003128897569432272,2.2124646889836657e-05,-0.3193800000000001,0.19914212412244703,0.014081474638687544,0.3188499999999999,0.19888106370391356,0.014063014879463102,0.0,0.0,0.0,-0.0014200000000000191,0.0007096477999685416,5.0179677161187036e-05
ILE  93,R ILE  93,0.0,0.0,0.0,-0.0008400000000000035,0.00036660605559646754,2.5922962793631465e-05,0.06887499999999999,0.11850396354130942,0.008379495621754328,-0.06869999999999997,0.11837237853485928,0.008370191156717992,0.0,0.0,0.0,-0.0006649999999999867,0.0006802756794126528,4.8102754598897265e-05
THR  94,R THR  94,0.0,0.0,0.0,-0.00043499999999997816,0.0004957569969248798,3.505531343462608e-05,-0.10429499999999986,0.26549493022466575,0.018773326553251042,0.10428999999999998,0.26528353869020976,0.018758378914501116,0.0,0.0,0.0,-0.00043999999999973726,0.0007657675887631103,5.414794548272667e-05
GLY  95,R GLY  95,0.0,0.0,0.0,-0.00015000000000000568,0.0003570714214271561,2.5248762345906156e-05,-0.034430000000000016,0.15060639129864312,0.01064948005773052,0.034484999999999974,0.15040249258240374,0.01063506224123771,0.0,0.0,0.0,-9.499999999998676e-05,0.0006678135967468871,4.7221552282830234e-05
LYS  96,R LYS  96,0.0,0.0,0.0,-0.00024999999999998743,0.00043301270189219766,3.061862178478819e-05,-69.50184000000002,1.7164275645651856,0.12136975703195534,69.49584,1.7153052598301008,0.12129039810308172,0.0,0.0,0.0,-0.006250000000001279,0.0013991068579645462,9.893179468713343e-05
GLU  97,R GLU  97,0.0,0.0,0.0,-0.00024500000000000135,0.0004300872004605602,3.0411757594720014e-05,69.52054999999997,0.5126949361036258,0.03625300659988775,-69.51487500000006,0.5123655817564554,0.036229717730658,0.0,0.0,0.0,0.005430000000000348,0.0007969316156361752,5.635157495582908e-05
ASP  98,R ASP  98,0.0,0.0,0.0,-0.00023500000000001574,0.0004239988207531056,2.998124413696204e-05,71.61436000000003,0.5686033506717129,0.04020632850653606,-71.60763499999997,0.5681117775376221,0.04017156903687959,0.0,0.0,0.0,0.006490000000000578,0.0008999444427310655,6.36356818146285e-05
ALA  99,R ALA  99,0.0,0.0,0.0,-0.0003649999999999953,0.0004814301610825748,3.404225315692206e-05,-0.5535650000000002,0.09915868986125095,0.007011578201446431,0.5531849999999998,0.09911458406813858,0.0070084594509064934,0.0,0.0,0.0,-0.000744999999999883,0.0007745805316426811,5.47711146499621e-05
ALA 100,R ALA 100,0.0,0.0,0.0,-0.00016999999999999904,0.0003756327994198569,2.6561249970586706e-05,-0.5292600000000001,0.08614570447793668,0.006091421180644136,0.5289399999999997,0.08611310237124335,0.006089115863571754,0.0,0.0,0.0,-0.0004900000000000104,0.0007680494775729099,5.430929938785897e-05
ASN 101,R ASN 101,0.0,0.0,0.0,-0.0004249999999999754,0.0004943429983321006,3.495532863527185e-05,-0.8421949999999996,0.19895249929317252,0.014068066138421409,0.8420799999999999,0.19892401463875542,0.0140660519691916,0.0,0.0,0.0,-0.0005399999999983152,0.0008052328855681143,5.693856338196248e-05
ASN 102,R ASN 102,0.0,0.0,0.0,-0.0003550000000000386,0.0004785133226985949,3.3836001536828315e-05,1.0939249999999998,0.10898687707702262,0.007706535984150738,-1.092625,0.10890447362253114,0.007700709180004326,0.0,0.0,0.0,0.0009450000000000358,0.000794968552836395,5.621276545406711e-05
TYR 103,R TYR 103,0.0,0.0,0.0,-0.0012800000000000055,0.00044899888641297545,3.174901573278233e-05,0.3807300000000001,0.2570163167972024,0.018173798048289176,-0.38086499999999973,0.2571808056115393,0.01818542916389387,0.0,0.0,0.0,-0.0014150000000001195,0.0007891609468291774,5.5802105695050773e-05
ALA 104,R ALA 104,0.0,0.0,0.0,-0.00036999999999999924,0.0004828043081829311,3.413942003022303e-05,0.464565,0.08823738309242857,0.006239325193881145,-0.46420500000000026,0.08814830103297362,0.00623302614104888,0.0,0.0,0.0,-1.0000000000012222e-05,0.0007745321168292109,5.476769120567063e-05
ARG 105,R ARG 105,0.0,0.0,0.0,-0.0004650000000000487,0.0004987734956872227,3.526861210765544e-05,-71.25814499999996,0.9312024559574977,0.0658459571265114,71.25228000000004,0.9304878836340652,0.06579542923295666,0.0,0.0,0.0,-0.006329999999996403,0.0010252316811310588,7.249482740150559e-05
GLY 106,R GLY 106,0.0,0.0,0.0,-0.00033499999999999643,0.00047199046600540054,3.3374765916781735e-05,0.19400500000000015,0.11514566850298756,0.008142028302272076,-0.1931050000000001,0.11502740532151438,0.008133665832513638,0.0,0.0,0.0,0.0005650000000000421,0.0007910594162261286,5.5936347753496715e-05
HID 107,R HID 107,0.0,0.0,0.0,-0.001185000000000034,0.0004009675797368607,2.835268946678919e-05,1.399255,0.17878056375065232,0.012641694897244012,-1.3980299999999997,0.17844732864349738,0.012618131616844143,0.0,0.0,0.0,3.999999999948933e-05,0.0008114185110039344,5.7375953151117324e-05
TYR 108,R TYR 108,0.0,0.0,0.0,-0.000674999999999999,0.00046837484987987863,3.3119103248729335e-05,0.4399249999999999,0.2628002841988579,0.018582786305476433,-0.43940500000000005,0.26256862145922916,0.01856640527606246,0.0,0.0,0.0,-0.00015500000000006868,0.000714825153446883,5.0545771336500535e-05
THR 109,R THR 109,0.0,0.0,0.0,-0.00027000000000000136,0.00044395945760846453,3.139267430468468e-05,0.3353200000000005,0.12703081358473603,0.008982434970541105,-0.33516500000000016,0.12693627446478747,0.008975750045260801,0.0,0.0,0.0,-0.00011499999999954547,0.0007153845119935137,5.058532395864425e-05
ILE 110,R ILE 110,0.0,0.0,0.0,-0.0003400000000000003,0.0004737087712930808,3.349626844888848e-05,0.04722000000000006,0.08593446107354138,0.006076484016271251,-0.04689999999999998,0.08577598731579833,0.006065278229397228,0.0,0.0,0.0,-2.0000000000592877e-05,0.0007480641683706461,5.2896124621755904e-05
GLY 111,R GLY 111,0.0,0.0,0.0,-0.0002899999999999725,0.00045376205218149423,3.208582241426586e-05,0.30675500000000006,0.09433898968613137,0.006670773933735125,-0.3061699999999999,0.09424479349014471,0.006664113256840711,0.0,0.0,0.0,0.0002950000000000401,0.0006840869827732909,4.837225444404389e-05
LYS 112,R LYS 112,0.0,0.0,0.0,-0.0005449999999999894,0.0004979708826829034,3.521185879785316e-05,-74.23720499999995,0.7890394242283988,0.05579351274954298,74.22882999999996,0.7884261862122298,0.05575015027357153,0.0,0.0,0.0,-0.00891999999999797,0.000991766101457157,7.012845356913012e-05
GLU 113,R GLU 113,0.0,0.0,0.0,-0.0003499999999999998,0.00047696960070847254,3.3726843908080084e-05,75.02816499999996,0.8128442887680551,0.0574767708636648,-75.01858999999999,0.8119818051556392,0.057415784062564645,0.0,0.0,0.0,0.009225000000001983,0.0012507497751337313,8.844136475646108e-05
ILE 114,R ILE 114,0.0,0.0,0.0,-0.0005999999999999972,0.0004898979485566325,3.4641016151377323e-05,0.41564000000000006,0.08708099907557308,0.00615755649588372,-0.41464999999999974,0.08699492801307569,0.0061514703526881365,0.0,0.0,0.0,0.0003899999999999437,0.000811110350075592,5.735416288290456e-05
ILE 115,R ILE 115,0.0,0.0,0.0,-0.001130000000000001,0.0003363034344159579,2.3780243901184916e-05,0.8856949999999995,0.07653791201098534,0.0054120476600827035,-0.8836799999999997,0.07638512682453705,0.00540124411594246,0.0,0.0,0.0,0.0008850000000001934,0.0006721420980716315,4.7527623546740406e-05
ASP 116,R ASP 116,0.0,0.0,0.0,-0.0007750000000000129,0.0004175823272122584,2.9527529527544765e-05,87.25402000000005,1.2060248710480956,0.085278836459774,-87.22945000000001,1.2039521242561915,0.08513227112855018,0.0,0.0,0.0,0.02379500000000206,0.002223280234248382,0.00015720965301150468
LEU 117,R LEU 117,0.0,0.0,0.0,-0.0008549999999999986,0.0003521008378291636,2.4897289009046643e-05,1.03025,0.10923981645901994,0.007724421499374682,-1.0279500000000001,0.10905126088221,0.007711088606675397,0.0,0.0,0.0,0.0014450000000000962,0.0007918175294851774,5.5989954456134796e-05
VAL 118,R VAL 118,0.0,0.0,0.0,-0.0012449999999999439,0.0004300872004605874,3.041175759472194e-05,0.9117500000000007,0.11294692337553204,0.007986553543299609,-0.9078150000000003,0.11274436028023503,0.007972230169469343,0.0,0.0,0.0,0.0026899999999997815,0.0009240670971307723,6.534141106525372e-05
LEU 119,R LEU 119,0.0,0.0,0.0,-0.0020550000000000026,0.00036328363574481194,2.5688032232926017e-05,1.2377150000000003,0.09691420832364497,0.00685286938989751,-1.234650000000001,0.09669543681062567,0.0068373999078588715,0.0,0.0,0.0,0.0010100000000003151,0.0007680494775727609,5.4309299387848434e-05
ASP 120,R ASP 120,0.0,0.0,0.0,-0.0012399999999999766,0.000427083130081242,3.0199337741082256e-05,92.51513499999997,1.0299126112332337,0.07282581914325639,-92.47911000000002,1.0277926920828782,0.07267591822257803,0.0,0.0,0.0,0.0347849999999967,0.0024039082761205606,0.00016998198433953117
ARG 121,R ARG 121,0.0,0.0,0.0,-0.0020350000000000047,0.00033730549951047057,2.385110060353694e-05,-90.10697499999996,1.0824661446815305,0.07654191513091686,90.0781,1.0804610451082248,0.076400133180393,0.0,0.0,0.0,-0.0309099999999998,0.002431439902604787,0.00017192876431794036
ILE 122,R ILE 122,0.0,0.0,0.0,-0.003710000000000024,0.0005058655947976817,3.57700992450407e-05,1.28014,0.12620463699880494,0.008924015463904162,-1.2741699999999994,0.1252956148474552,0.008859737891157344,0.0,0.0,0.0,0.0022600000000001686,0.001767031408888894,0.0001249479891794956
ARG 123,R ARG 123,0.0,0.0,0.0,-0.004030000000000037,0.0005090186637049456,3.599305488562817e-05,-100.00982500000002,1.2439747804403645,0.08796230028744283,99.96337,1.2411741872514541,0.08776426844392049,0.0,0.0,0.0,-0.050485000000001036,0.0036165971575492124,0.00025573203749230407
LYS 124,R LYS 124,0.0,0.0,0.0,-0.0029149999999999866,0.00044471901241123827,3.1446382939857094e-05,-94.14235000000001,1.5313556828815538,0.10828319877741029,94.112625,1.5298726203120367,0.10817833041742735,0.0,0.0,0.0,-0.03263999999999974,0.0027550680572336725,0.0001948127305900377
LEU 125,R LEU 125,0.0,0.0,0.0,-0.004679999999999989,0.0006063002556489254,4.2871902220449246e-05,1.5916900000000005,0.17982267348696845,0.012715383183372979,-1.5862850000000004,0.18028608868961224,0.012748151586602413,0.0,0.0,0.0,0.0007249999999999712,0.003682305663575728,0.0002603783305116027
ALA 126,R ALA 126,0.0,0.0,0.0,-0.005770000000000001,0.0008044252606675044,5.688145567757485e-05,1.908209999999999,0.13792184707290883,0.00975254733390278,-1.8892849999999992,0.13522401330755107,0.00956178167890293,0.0,0.0,0.0,0.013155000000000042,0.00482917953694001,0.00034147455981375924
ASP 127,R ASP 127,0.0,0.0,0.0,-0.00648500000000001,0.0008542686930936929,6.040591858419198e-05,114.35781499999997,1.7461239992577178,0.12346961206677062,-114.22210500000001,1.7352407510123748,0.12270005020320877,0.0,0.0,0.0,0.12922500000000015,0.011385270089023297,0.000805060168558874
GLN 128,R GLN 128,0.0,0.0,0.0,-0.008415,0.0012217917171105659,8.639372083664371e-05,2.1542099999999995,1.1429310241217512,0.08081742775849758,-2.1151299999999993,1.142982394046384,0.08082106016070326,0.0,0.0,0.0,0.030664999999999623,0.007855111393226906,0.0005554402533126454
CYS 129,R CYS 129,0.0,0.0,0.0,-0.018920000000000006,0.003540282474605671,0.0002503357745109561,0.49083000000000004,0.48154711202539674,0.03405052283739561,-0.3961349999999998,0.48928224653567803,0.03459747944395661,0.0,0.0,0.0,0.07577500000000019,0.01655217130771661,0.0011704152575047818
THR 130,R THR 130,0.0,0.0,0.0,-0.06959999999999998,0.03177388865090338,0.002246753212972006,0.8223550000000002,1.0207941756176897,0.07218104837749999,-0.8050750000000001,1.0598623162349912,0.07494358309338434,-0.000704267999999999,0.003967416848501803,0.00028053873573693865,-0.053024267999999895,0.07633587246458753,0.00539776130675013
GLY 131,R GLY 131,0.0,0.0,0.0,-0.17305,0.11695352709516722,0.008269863209267736,0.6577149999999999,0.638915858133917,0.045178173589411494,-0.5191450000000001,0.5744227397788148,0.04061782145653555,-0.04861969199999999,0.05670898233526974,0.004009930596345737,-0.08309969200000003,0.1907245182276833,0.013486260017733214
LEU 132,R LEU 132,0.0,0.0,0.0,-0.07968000000000001,0.02814351790377312,0.001990047235620298,3.1395299999999997,0.5348877817823094,0.03782227776721012,-2.922135000000001,0.5116542551127632,0.03617941934131866,-0.0005324759999999996,0.003151723192005287,0.00022286048414898495,0.1371825240000002,0.05276127480225488,0.0037307855196721342
GLN 133,R GLN 133,0.0,0.0,0.0,-0.21598000000000003,0.0893925030413626,0.006321004508778657,-2.8911549999999995,1.0000942360472873,0.07071734161346166,3.431409999999999,0.992999014047853,0.07021563365447926,-0.010705284000000002,0.014595017849531525,0.0010320236092942444,0.3135697159999998,0.14672925767967418,0.010375325310376592
GLY 134,R GLY 134,0.0,0.0,0.0,-0.018165000000000008,0.002794239610341192,0.00019758257767323132,0.5428599999999997,0.2536611132988271,0.01793654933369298,-0.5266649999999997,0.25743743468074,0.018203575579402012,0.0,0.0,0.0,-0.001970000000000012,0.016014964876639514,0.0011324290264736181
PHE 135,R PHE 135,0.0,0.0,0.0,-0.018300000000000042,0.001987460691435101,0.00014053469322554643,0.9433349999999998,0.4386837275019447,0.031019623851281663,-0.9520700000000002,0.44403569124564785,0.031398064836865365,0.0,0.0,0.0,-0.027034999999999892,0.014829827207354747,0.0010486271382145302
SER 136,R SER 136,0.0,0.0,0.0,-0.007455000000000002,0.0005898940582848976,4.171180887949036e-05,0.03992499999999995,0.7898518907839621,0.05585096281063559,-0.011640000000000044,0.7885494787266045,0.05575886837086992,0.0,0.0,0.0,0.020829999999999918,0.008395302257810662,0.0005936375156608652
VAL 137,R VAL 137,0.0,0.0,0.0,-0.005879999999999961,0.0005963220606350517,4.2166337284618064e-05,0.7443200000000003,0.15992056653226167,0.011308091704615665,-0.7341849999999996,0.1591349765922009,0.011252542107230777,0.0,0.0,0.0,0.004255000000000145,0.0043851995393596865,0.00031008043311373586
PHE 138,R PHE 138,0.0,0.0,0.0,-0.005124999999999978,0.00055621488653218,3.9330331806381054e-05,-0.22831500000000013,0.1416739064718695,0.010017857998344763,0.2168100000000001,0.14121453147604865,0.009985375280879515,0.0,0.0,0.0,-0.016630000000000367,0.0034239012836232976,0.0002421063815763358
HID 139,R HID 139,0.0,0.0,0.0,-0.003345000000000007,0.0004753682782854418,3.361361331366097e-05,1.4507450000000004,0.1635133938703474,0.01156214296205495,-1.4525350000000004,0.163196135907076,0.011539709436333485,0.0,0.0,0.0,-0.005134999999999912,0.0021486681921598612,0.00015193378491960776
SER 140,R SER 140,0.0,0.0,0.0,-0.0012050000000000073,0.0004037016224886889,2.8546015483776354e-05,-0.2797199999999999,0.2154871959073206,0.015237245748494044,0.2853000000000001,0.216010879355647,0.01527427576024472,0.0,0.0,0.0,0.004375000000000218,0.002320425607512783,0.00016407886823112028
PHE 141,R PHE 141,0.0,0.0,0.0,-0.0032349999999999744,0.0004356317251991595,3.080381469883203e-05,-0.4380850000000001,0.09577602922965582,0.006772387974341061,0.42916500000000013,0.0953195036443222,0.006740106740623606,0.0,0.0,0.0,-0.012154999999999517,0.0025181292659429873,0.00017805862798525894
GLY 142,R GLY 142,0.0,0.0,0.0,-0.0004349999999999721,0.0004957569969248725,3.5055313434625573e-05,-0.47749999999999987,0.07832106996204725,0.005538135967994962,0.4768999999999999,0.07835323860568894,0.005540410634601024,0.0,0.0,0.0,-0.0010349999999999238,0.000873942217769508,6.179704685500296e-05
GLY 143,R GLY 143,0.0,0.0,0.0,-0.00040500000000001976,0.0004908920451586309,3.4711309396220084e-05,0.5761499999999998,0.10525230401278803,0.007442461790295047,-0.5754,0.10518189007619178,0.007437482773089323,0.0,0.0,0.0,0.0003449999999998732,0.000791185818881809,5.594528577099587e-05
GLY 144,R GLY 144,0.0,0.0,0.0,-0.00026999999999997913,0.0004439594576084281,3.1392674304682106e-05,0.7318049999999995,0.0824581528716264,0.0058306719059644015,-0.7307250000000003,0.08248890455691255,0.005832846378484276,0.0,0.0,0.0,0.0008100000000000285,0.0008330066026149143,5.890246174821735e-05
THR 145,R THR 145,0.0,0.0,0.0,-0.0007050000000000506,0.0004560427611529741,3.22470928922305e-05,0.5300499999999996,0.08960534303265882,0.006336054568893981,-0.526465,0.08951535496773601,0.006329691451800703,0.0,0.0,0.0,0.002879999999999938,0.0011556816170554764,8.171903083125622e-05
GLY 146,R GLY 146,0.0,0.0,0.0,-0.0006499999999999978,0.0004769696007084701,3.372684390807991e-05,0.9565750000000003,0.05162581113164386,0.0036504961135441325,-0.9552000000000004,0.05146338504218161,0.0036390108546140955,0.0,0.0,0.0,0.0007250000000001045,0.0012487493743739177,8.82999150622256e-05
SER 147,R SER 147,0.0,0.0,0.0,-0.0009300000000000341,0.0002740437921208976,1.9377822375076326e-05,0.8446100000000001,0.10507305982030139,0.007429787311895487,-0.8436550000000004,0.104998266533308,0.007424498627853462,0.0,0.0,0.0,2.500000000002306e-05,0.0008511022265277243,6.018201558607229e-05
GLY 148,R GLY 148,0.0,0.0,0.0,-0.0005350000000000077,0.0004987734956871766,3.526861210765218e-05,0.9155599999999999,0.09228156045494923,0.006525291717617094,-0.9147950000000007,0.09223748139991052,0.006522174857744477,0.0,0.0,0.0,0.00023000000000000077,0.0008585452812752818,6.0708319034546355e-05
PHE 149,R PHE 149,0.0,0.0,0.0,-0.0014349999999999862,0.000495756996924934,3.505531343462992e-05,0.622625,0.08652106318694741,0.006117963049496028,-0.6206150000000004,0.08643116784470348,0.00611160648888625,0.0,0.0,0.0,0.0005749999999999744,0.0009666307464592229,6.835111557247308e-05
THR 150,R THR 150,0.0,0.0,0.0,-0.0019100000000000072,0.0003192177939902716,2.2572106680593138e-05,0.7609050000000004,0.18053951361128542,0.012766071434666092,-0.7529600000000002,0.18056920667710594,0.012768171051485682,0.0,0.0,0.0,0.006035000000000065,0.0017532184689876694,0.00012397126683226777
SER 151,R SER 151,0.0,0.0,0.0,-0.0015650000000000009,0.0004957569969249126,3.5055313434628406e-05,1.3610099999999992,0.16955008080210993,0.0119890011885899,-1.3603900000000004,0.16927305721820737,0.011969412663117289,0.0,0.0,0.0,-0.0009449999999998459,0.0014219616731824226,0.00010054787416946602
LEU 152,R LEU 152,0.0,0.0,0.0,-0.0015699999999999358,0.0004950757517795147,3.500714212843228e-05,1.098735,0.09896279490293564,0.006997726336103929,-1.0960249999999998,0.09896218659164654,0.00699768332200017,0.0,0.0,0.0,0.0011400000000000043,0.0010200000000001428,7.212489168103794e-05
LEU 153,R LEU 153,0.0,0.0,0.0,-0.0026849999999999665,0.0004645158770160639,3.284623266068751e-05,0.8619100000000002,0.10936503966076194,0.0077332761168860484,-0.8544250000000002,0.10918834358574801,0.007720781817600908,0.0,0.0,0.0,0.004799999999999984,0.001646207763315195,0.00011640446726821133
MET 154,R MET 154,0.0,0.0,0.0,-0.00540499999999994,0.0005839306465668506,4.1290131993006524e-05,1.3651449999999996,0.38855249835125427,0.02747481064311467,-1.3559900000000003,0.3886770251764304,0.027483616019366837,0.0,0.0,0.0,0.003750000000000236,0.0032214127335686727,0.00022778827889071012
GLU 155,R GLU 155,0.0,0.0,0.0,-0.003530000000000008,0.0005282991576748825,3.735639168870505e-05,95.75467499999999,1.4260787002751465,0.1008389919470254,-95.7181,1.4220345284109805,0.10055302581208185,0.0,0.0,0.0,0.03304499999999834,0.00455773792576798,0.00032228073941816476
ARG 156,R ARG 156,0.0,0.0,0.0,-0.0032949999999999768,0.00053663302171965,3.794568486665923e-05,-92.92015000000005,1.8825096354317354,0.13311353288627956,92.89550999999997,1.879844980285901,0.13292511331396523,0.0,0.0,0.0,-0.027934999999998808,0.003772369944737901,0.0002667468369068491
LEU 157,R LEU 157,0.0,0.0,0.0,-0.005955000000000017,0.0006426313095391393,4.5440895677791665e-05,1.3830500000000001,0.16423814264658138,0.011613390439488119,-1.3709850000000006,0.16452089464563344,0.011633384025080495,0.0,0.0,0.0,0.006110000000000091,0.0036766696887266703,0.0002599798069081661
SER 158,R SER 158,0.0,0.0,0.0,-0.006570000000000005,0.0009247161726713759,6.538730763688003e-05,1.9872999999999994,0.4601192997473601,0.032535347700616404,-1.9536900000000006,0.45769483709126374,0.032363912302130475,0.0,0.0,0.0,0.02703999999999989,0.008352748050791566,0.0005906284788257432
VAL 159,R VAL 159,0.0,0.0,0.0,-0.006084999999999996,0.0011391992801964485,8.055355361497426e-05,1.5711799999999996,0.2883748733853253,0.020391182849457557,-1.55173,0.2851814985233072,0.020165377147477192,0.0,0.0,0.0,0.013365000000000026,0.005088396112725214,0.00035980393966712667
ASP 160,R ASP 160,0.0,0.0,0.0,-0.009489999999999995,0.0019338821060240518,0.00013674611511849287,115.06926500000007,5.684507569240194,0.4019553849915999,-114.90430999999991,5.63627801602398,0.3985450405783217,0.0,0.0,0.0,0.15546499999999952,0.04871435902277846,0.0034446253606162723
TYR 161,R TYR 161,0.0,0.0,0.0,-0.014275000000000015,0.0019337463639267527,0.00013673651670274362,1.5789100000000003,0.7331621661678951,0.0518423939406737,-1.5262250000000006,0.7309977458070555,0.0516893463092249,0.0,0.0,0.0,0.03840999999999971,0.008621594980048749,0.0006096388275036367
GLY 162,R GLY 162,0.0,0.0,0.0,-0.010895000000000004,0.002234720340445329,0.00015801859067844022,0.7489049999999997,0.33876463211941216,0.023954276859780244,-0.6780649999999998,0.33028027609138266,0.023354342291638183,0.0,0.0,0.0,0.05994500000000004,0.01804915441232652,0.0012762679479639178
LYS 163,R LYS 163,0.0,0.0,0.0,-0.05175999999999999,0.01469429821393329,0.0010390437911849601,-122.9431099999999,6.617656647025569,0.46793898906760106,123.07807500000004,6.632170088994963,0.46896524439109266,0.0,0.0,0.0,0.08320500000000024,0.04352405053531065,0.0030776151278224142
LYS 164,R LYS 164,0.0,0.0,0.0,-0.08308,0.018277953933632702,0.0012924465172687014,-147.72118500000005,5.375284179534595,0.3800899894153679,148.03123999999997,5.467824458813928,0.3866335753164993,-0.0007482240000000007,0.005258722540030429,0.00037184783684340617,0.2262267759999971,0.12668292181092622,0.00895783530730311
SER 165,R SER 165,0.0,0.0,0.0,-0.07475499999999999,0.013809235134503033,0.000976460380660662,-0.23416999999999977,1.6493899784768924,0.11662948386021442,0.45856999999999976,1.6302599286923545,0.11527678506750612,-0.00045395999999999994,0.0032706226262288344,0.00023126794377085637,0.1491910399999999,0.059101657673564734,0.0041791182920343575
LYS 166,R LYS 166,0.0,0.0,0.0,-0.039279999999999954,0.004046183386847525,0.00028610837107642364,-112.96717500000003,2.0420951065929387,0.14439792976997326,113.07479500000004,2.0464027812142946,0.14470252836356384,0.0,0.0,0.0,0.06833999999999932,0.03163833750373118,0.002237168299435698
LEU 167,R LEU 167,0.0,0.0,0.0,-0.024840000000000025,0.0026803731083564035,0.00018953100010288775,-0.4020099999999998,0.20456517274453082,0.014464942084225524,0.4310550000000002,0.2055585609382391,0.014535185237037703,0.0,0.0,0.0,0.004205000000000201,0.011864778758998952,0.0008389665517766268
GLU 168,R GLU 168,0.0,0.0,0.0,-0.01595500000000005,0.001732909403286808,0.00012253519902460355,110.26738999999999,2.3600199634550636,0.16687861198947035,-110.28685,2.343667247606323,0.16572230036272423,0.0,0.0,0.0,-0.03541500000000184,0.040633640927192696,0.0028732323043917187
PHE 169,R PHE 169,0.0,0.0,0.0,-0.00982000000000003,0.0007332121111929804,5.184592558726613e-05,-0.21630499999999991,0.170094156204733,0.012027473129257057,0.19322499999999998,0.16905290407147705,0.011953845484822033,0.0,0.0,0.0,-0.03289999999999979,0.007876547467005864,0.000556956012625757
SER 170,R SER 170,0.0,0.0,0.0,-0.0025750000000000083,0.0004943429983320977,3.4955328635271645e-05,-0.22601,0.16549749212601395,0.011702439895167172,0.22997499999999996,0.16602133710761413,0.011739481329045174,0.0,0.0,0.0,0.0013900000000000576,0.002551058603795701,0.00018038708379482262
ILE 171,R ILE 171,0.0,0.0,0.0,-0.0020650000000000334,0.00031745078358699937,2.2447160176735042e-05,-0.030459999999999966,0.12037793983949052,0.008512005756577,0.031599999999999996,0.1203295474935396,0.008508583900979057,0.0,0.0,0.0,-0.0009250000000000113,0.002132926393479222,0.00015082067166009242
TYR 172,R TYR 172,0.0,0.0,0.0,-0.0024750000000000228,0.0004993746088859677,3.531111722956477e-05,-0.4754849999999998,0.12354881535247599,0.00873622051433004,0.47476,0.12361469330140347,0.008740878788771769,0.0,0.0,0.0,-0.0032000000000001277,0.0012999999999997024,9.192388155423013e-05
PRO 173,R PRO 173,0.0,0.0,0.0,-0.0009449999999999891,0.0002489477856901009,1.760326674228457e-05,0.08688000000000003,0.19433601210274962,0.013741631198660523,-0.0898050000000001,0.1945071386222109,0.013753731670895714,0.0,0.0,0.0,-0.003870000000000218,0.0010597641246994363,7.493663990331973e-05
ALA 174,R ALA 174,0.0,0.0,0.0,-0.0005200000000000005,0.0004995998398718717,3.5327043465311376e-05,-0.5396599999999996,0.11960390629072487,0.008457273319457193,0.53985,0.11971076601542549,0.008464829443054345,0.0,0.0,0.0,-0.00033000000000047434,0.000837317144217212,5.92072630679745e-05
PRO 175,R PRO 175,0.0,0.0,0.0,-0.0006699999999999706,0.0004702127178203275,3.324906013709101e-05,-0.5853050000000003,0.08318342367923817,0.005881956296590294,0.5838949999999996,0.08297966000774044,0.005867548029202743,0.0,0.0,0.0,-0.002080000000000082,0.000814616474176548,5.760208329565131e-05
GLN 176,R GLN 176,0.0,0.0,0.0,-0.00041500000000001036,0.0004927220311697171,3.4840708948011636e-05,-0.6318699999999997,0.16655642617443536,0.011777317839813981,0.6316849999999995,0.1665689520138749,0.011778203550414756,0.0,0.0,0.0,-0.0005999999999996852,0.0007745966692422095,5.477225575056796e-05
VAL 177,R VAL 177,0.0,0.0,0.0,-0.0004999999999999821,0.0004999999999999814,3.5355339059326056e-05,0.06743000000000018,0.4184048698330363,0.02958569207404147,-0.06707499999999988,0.4181179730351231,0.029565405406910956,0.0,0.0,0.0,-0.00014499999999983583,0.0008024805293588436,5.6743942407980865e-05
SER 178,R SER 178,0.0,0.0,0.0,-0.00037000000000000254,0.00048280430818293564,3.413942003022335e-05,-0.5338299999999996,0.2992598220610322,0.021160864951603544,0.5336499999999998,0.2991680923828612,0.021154378683856466,0.0,0.0,0.0,-0.0005499999999999156,0.0007533259586659974,5.326818938165835e-05
THR 179,R THR 179,0.0,0.0,0.0,-0.0002999999999999947,0.0004582575694955761,3.240370349203874e-05,-0.5236599999999999,0.1224159074630408,0.008656111829222103,0.5234149999999996,0.12243991495831938,0.008657809415493182,0.0,0.0,0.0,-0.000544999999999945,0.0008049689435002396,5.6919899859359026e-05
ALA 180,R ALA 180,0.0,0.0,0.0,-0.00021000000000000462,0.00040730823708833507,2.8801041647829975e-05,0.5311449999999996,0.058142789535765745,0.0041113160757842195,-0.5306749999999996,0.0580167163410729,0.004102401354694903,0.0,0.0,0.0,0.0002600000000000291,0.000722772439983728,5.11077293567241e-05
VAL 181,R VAL 181,0.0,0.0,0.0,-0.0003300000000000014,0.0004702127178203518,3.324906013709273e-05,0.45353999999999955,0.08382373410914425,0.0059272330812954,-0.4533449999999999,0.08377765797036864,0.005923975006277487,0.0,0.0,0.0,-0.00013499999999997154,0.0007528446054797857,5.323415257144675e-05
VAL 182,R VAL 182,0.0,0.0,0.0,-0.0003700000000000125,0.0004828043081829486,3.4139420030224265e-05,0.4059600000000001,0.056637517600967725,0.0040048772765216714,-0.4055349999999999,0.05661986201855402,0.004003628838316619,0.0,0.0,0.0,5.500000000001781e-05,0.0007562902881829687,5.3477799131970534e-05
GLU 183,R GLU 183,0.0,0.0,0.0,-0.0006400000000000195,0.00048000000000001313,3.394112549695521e-05,77.00710999999997,1.0964226866955773,0.07752879168092161,-76.99852500000003,1.0952076603864296,0.07744287634666977,0.0,0.0,0.0,0.007944999999998571,0.0015562695781901907,0.00011004487720926118
PRO 184,R PRO 184,0.0,0.0,0.0,-0.0006449999999999667,0.00047851332269851674,3.3836001536822786e-05,0.80964,0.06919024786774289,0.004892489345925906,-0.8103149999999996,0.06910315314803171,0.004886330819234574,0.0,0.0,0.0,-0.0013200000000000768,0.0007984985911069644,5.646237685396388e-05
TYR 185,R TYR 185,0.0,0.0,0.0,-0.0007650000000000112,0.00042399882075308174,2.9981244136960353e-05,0.9090600000000006,0.06720704129775702,0.004752255464512834,-0.9087200000000009,0.06718207796725384,0.004750490290484854,0.0,0.0,0.0,-0.00042500000000034844,0.0007644442425710628,5.4054370776101256e-05
ASN 186,R ASN 186,0.0,0.0,0.0,-0.0008100000000000628,0.00039230090491868967,2.7739863013362447e-05,0.46344999999999975,0.15342045984809177,0.010848464753134413,-0.46209000000000017,0.15325968778514423,0.010837096451540858,0.0,0.0,0.0,0.0005500000000004235,0.001116915395185953,7.897784499476399e-05
SER 187,R SER 187,0.0,0.0,0.0,-0.0010450000000000092,0.00020730412441625072,1.4658615214267062e-05,1.1892249999999989,0.15131822221729052,0.010699814104693901,-1.1881600000000003,0.15101398743162425,0.010678301456692156,0.0,0.0,0.0,1.9999999999890382e-05,0.0012204917041911832,8.630179604155114e-05
ILE 188,R ILE 188,0.0,0.0,0.0,-0.0016300000000000314,0.0004828043081829604,3.4139420030225105e-05,1.0625000000000007,0.06761427364098925,0.004781051139654633,-1.062555000000001,0.06744736447777035,0.004769248879539207,0.0,0.0,0.0,-0.0016850000000004518,0.0013250566025644942,9.369565091293618e-05
LEU 189,R LEU 189,0.0,0.0,0.0,-0.0015349999999999652,0.000498773495687143,3.5268612107649806e-05,0.9762400000000001,0.07179932033104516,0.005076978629066718,-0.9764299999999996,0.07195272823181532,0.005087826205758936,0.0,0.0,0.0,-0.0017250000000002875,0.0012162956055166904,8.600508705882497e-05
THR 190,R THR 190,0.0,0.0,0.0,-0.0022350000000000143,0.0004356317251991945,3.08038146988345e-05,0.9594100000000004,0.09313630817247781,0.006585731508343912,-0.9516899999999999,0.09293177013271184,0.006571268484851,0.0,0.0,0.0,0.005484999999999993,0.0027239263940125914,0.00019261068246593228
THR 191,R THR 191,0.0,0.0,0.0,-0.0036050000000000114,0.0005088958636106399,3.598437160768679e-05,1.2057099999999994,0.13648375690902464,0.009650859003218763,-1.1976900000000001,0.13594945347444648,0.009613078045038614,0.0,0.0,0.0,0.004415000000000217,0.002563742381753111,0.00018128396233529751
HID 192,R HID 192,0.0,0.0,0.0,-0.00409999999999993,0.000509901951359286,3.605551275464043e-05,0.6933599999999998,0.2116306461739417,0.014964546501648504,-0.6851050000000002,0.21101872896735976,0.014921277421018623,0.0,0.0,0.0,0.004155000000000517,0.002140321237571567,0.00015134356610044386
THR 193,R THR 193,0.0,0.0,0.0,-0.003765000000000025,0.0004997749493522132,3.5339425575411325e-05,1.00102,0.3292797133137743,0.023283591819133212,-0.9938399999999996,0.3313348372869979,0.023428911028897756,0.0,0.0,0.0,0.0034149999999999545,0.0035556680103744956,0.0002514236961783885
THR 194,R THR 194,0.0,0.0,0.0,-0.007819999999999983,0.0007984985911070356,5.646237685396891e-05,1.17526,0.20894983225645666,0.01477498433163321,-1.1388099999999997,0.2097068761390527,0.014828515417937156,0.0,0.0,0.0,0.02863000000000009,0.008843817049215844,0.0006253523007073725
LEU 195,R LEU 195,0.0,0.0,0.0,-0.01594999999999999,0.0016963195453686217,0.00011994790535894337,1.0039950000000004,0.20588291569481512,0.014558120581826204,-0.976765,0.20224932577143354,0.014301186974338782,0.0,0.0,0.0,0.011280000000000005,0.00736896193503526,0.0005210642954568976
GLU 196,R GLU 196,0.0,0.0,0.0,-0.014784999999999994,0.0025610105427349783,0.00018109079214581435,99.95271500000003,2.5728731651161723,0.18192960621865412,-99.82342999999997,2.5519397945697073,0.1804493933920045,0.0,0.0,0.0,0.1144999999999969,0.02609118625129732,0.001844925472749355
HIE 197,R HIE 197,0.0,0.0,0.0,-0.014220000000000045,0.0017582946283259049,0.00012433020550131274,2.743044999999999,0.47080813817839234,0.033291162714375426,-2.696295,0.47154207444829227,0.03334305984571593,0.0,0.0,0.0,0.03252999999999988,0.011872619761450633,0.0008395209943771152
SER 198,R SER 198,0.0,0.0,0.0,-0.02248500000000001,0.003645514366999507,0.00025777679298183355,-0.18838499999999983,0.39149811848206906,0.027683097440044546,0.2670000000000001,0.39655183772112323,0.028040449354459356,0.0,0.0,0.0,0.0561300000000001,0.015877439969969986,0.001122704547064811
ASP 199,R ASP 199,0.0,0.0,0.0,-0.12157500000000013,0.028744640804852166,0.0020325530435882505,121.44357999999994,2.822785548641402,0.19960108032797244,-120.94428999999992,2.77744614275745,0.19639510019242126,-0.007188083999999998,0.013334163910172402,0.0009428677722335835,0.37052691600000065,0.09745842033556593,0.006891350990300759
CYS 200,R CYS 200,0.0,0.0,0.0,-0.07125499999999999,0.01275029313388501,0.0009015818737086367,0.9363149999999996,0.37860860499333726,0.02677167120063677,-0.8562299999999999,0.3747973947348092,0.02650217793880348,-4.2983999999999994e-05,0.0004303172687029884,3.0428025876155677e-05,0.008787016000000066,0.03258481208157792,0.002304094158657309
ALA 201,R ALA 201,0.0,0.0,0.0,-0.010930000000000035,0.0011467780953611703,8.108945677460768e-05,-0.03501499999999999,0.26962248566282454,0.01906518879725559,0.054605000000000015,0.26937998993058115,0.019048041759587783,0.0,0.0,0.0,0.00865999999999998,0.008655310508583662,0.0006120228753894693
PHE 202,R PHE 202,0.0,0.0,0.0,-0.02320499999999998,0.002668890218798845,0.0001887190371955112,-0.786495,0.16517076004850226,0.011679336448403202,0.69489,0.16484167525234714,0.011656066639308535,0.0,0.0,0.0,-0.11481000000000023,0.023247879473190323,0.0016438733223700418
MET 203,R MET 203,0.0,0.0,0.0,-0.005630000000000035,0.0005225897052181592,3.6952672433803925e-05,0.49854,0.2484874813748169,0.017570718312009896,-0.4875449999999997,0.2480708325761014,0.017541256792915398,0.0,0.0,0.0,0.00536500000000002,0.0033810908003186115,0.00023907922327127411
VAL 204,R VAL 204,0.0,0.0,0.0,-0.003004999999999991,0.00039366864238850823,2.783657665734161e-05,-0.3322000000000001,0.10940808928045441,0.007736320184687253,0.3363099999999999,0.10982742781291065,0.007765971896678515,0.0,0.0,0.0,0.0011050000000000506,0.0027338571652522027,0.00019331289403452643
ASP 205,R ASP 205,0.0,0.0,0.0,-0.0016799999999999842,0.0004664761515876193,3.2984845004940946e-05,84.24622499999998,1.2317109094188041,0.08709511365114858,-84.23806999999994,1.2304056099965683,0.08700281504385439,0.0,0.0,0.0,0.006475000000002069,0.0029815054921989046,0.00021082427516787804
ASN 206,R ASN 206,0.0,0.0,0.0,-0.0010549999999999128,0.0002489477856900549,1.760326674228132e-05,0.8618000000000001,0.1860450751834048,0.013155373426854659,-0.8591599999999997,0.18595871692394636,0.013149266975767206,0.0,0.0,0.0,0.0015849999999997166,0.0010690065481552074,7.559017793333706e-05
GLU 207,R GLU 207,0.0,0.0,0.0,-0.0009799999999999742,0.00022271057451322732,1.5748015748025492e-05,77.53267000000002,1.1203015179389206,0.07921728003081933,-77.52316500000002,1.118866085717995,0.07911577964508432,0.0,0.0,0.0,0.008524999999998286,0.001899835519191658,0.00013433865787594866
ALA 208,R ALA 208,0.0,0.0,0.0,-0.0009750000000000214,0.00018540496217738696,1.3110110602126568e-05,-0.46703499999999987,0.12220075194122215,0.008640898036373334,0.470665,0.12223961213534622,0.00864364586705167,0.0,0.0,0.0,0.0026549999999999087,0.001259354993637587,8.904984559222792e-05
ILE 209,R ILE 209,0.0,0.0,0.0,-0.0016650000000000254,0.00047199046600539864,3.33747659167816e-05,-0.22470500000000024,0.07758903256904263,0.005486373107527393,0.22451499999999983,0.0774606337115833,0.005477293937246783,0.0,0.0,0.0,-0.0018550000000003308,0.0015569120077894303,0.0001100903038418669
TYR 210,R TYR 210,0.0,0.0,0.0,-0.0010000000000000542,9.99999999999307e-05,7.071067811860575e-06,-0.2225550000000002,0.14875737620366947,0.010518734946513304,0.22162999999999997,0.14854629951634618,0.010503809570817634,0.0,0.0,0.0,-0.0019250000000001933,0.000854034542627356,6.0389361645935496e-05
ASP 211,R ASP 211,0.0,0.0,0.0,-0.0008149999999999957,0.000388297566307075,2.745678422539658e-05,77.50397,0.9847833716625105,0.06963470001023132,-77.49319000000003,0.9835472097950049,0.06954729016631558,0.0,0.0,0.0,0.009965000000000118,0.0015728238935123525,0.00011121544407148127
ILE 212,R ILE 212,0.0,0.0,0.0,-0.0016999999999999982,0.00045825756949548663,3.240370349203242e-05,-0.5362400000000003,0.08766779568347631,0.006199049281946284,0.53927,0.08765128122280896,0.006197881533233732,0.0,0.0,0.0,0.001330000000000009,0.00132706442948319,9.383762571590205e-05
CYS 213,R CYS 213,0.0,0.0,0.0,-0.000699999999999985,0.00045825756949557266,3.2403703492038496e-05,0.040820000000000016,0.10642663012611084,0.007525499186100548,-0.04213499999999999,0.10621914504928005,0.007510827775618342,0.0,0.0,0.0,-0.002015000000000171,0.0010123117108875894,7.158124754431701e-05
ARG 214,R ARG 214,0.0,0.0,0.0,-0.000725000000000034,0.00044651427748731347,3.157332735078911e-05,-72.25773999999997,1.2108774101466384,0.08562196279002923,72.25082499999999,1.2099603317372782,0.0855571155538154,0.0,0.0,0.0,-0.007639999999995126,0.001228983319663214,8.69022439299013e-05
ARG 215,R ARG 215,0.0,0.0,0.0,-0.0015250000000000363,0.0004993746088859274,3.531111722956192e-05,-82.61795999999998,1.0945042158020422,0.07739313530308883,82.605975,1.0933282738383558,0.0773099836494084,0.0,0.0,0.0,-0.013509999999999564,0.0018248013590503212,0.000129032941530291
ASN 216,R ASN 216,0.0,0.0,0.0,-0.0013400000000000079,0.00047370877129305084,3.3496268448886356e-05,-1.003335,0.4892384927364156,0.03459438558314049,1.004395,0.4895070366961039,0.03461337450863472,0.0,0.0,0.0,-0.0002799999999998448,0.0012615863030323526,8.920762299262431e-05
LEU 217,R LEU 217,0.0,0.0,0.0,-0.001214999999999986,0.0004108223460328847,2.904952667428191e-05,-0.34828499999999996,0.08383891563587884,0.0059283065773456795,0.34773999999999977,0.08369350273468143,0.0059180243324948095,0.0,0.0,0.0,-0.0017599999999999216,0.0008499411744349596,6.009991680526182e-05
ASP 218,R ASP 218,0.0,0.0,0.0,-0.0005899999999999778,0.0004918333050942987,3.4777866524557074e-05,76.13234999999995,0.8420178130605331,0.05953965054949697,-76.122855,0.8412304999081213,0.059483979102598186,0.0,0.0,0.0,0.008905000000001308,0.001202487006165311,8.502867163482012e-05
ILE 219,R ILE 219,0.0,0.0,0.0,-0.0006550000000000056,0.00047536827828537645,3.361361331365635e-05,0.15291000000000007,0.07581617175774576,0.005361012917350603,-0.15267999999999993,0.07578553687874767,0.005358846704282566,0.0,0.0,0.0,-0.0004249999999998888,0.0007241374178981263,5.120424787066819e-05
GLU 220,R GLU 220,0.0,0.0,0.0,-0.00035499999999999475,0.000478513322698536,3.383600153682415e-05,69.78739499999995,0.639219288649061,0.04519962936689921,-69.78224000000006,0.6388846549986217,0.04517596719455533,0.0,0.0,0.0,0.004799999999997127,0.0008774964387365506,6.204836822976608e-05
ARG 221,R ARG 221,0.0,0.0,0.0,-0.00041000000000000807,0.0004918333050943271,3.477786652455908e-05,-67.10537000000004,0.7908010578493069,0.055918079057474014,67.10123499999999,0.7903760306184822,0.055888025093763505,0.0,0.0,0.0,-0.004544999999999533,0.0009208555804254609,6.511432254123176e-05
PRO 222,R PRO 222,0.0,0.0,0.0,-0.00046999999999999153,0.0004990991885387015,3.52916420700419e-05,-0.8766199999999997,0.08091566968147235,0.005721601873601982,0.8757750000000002,0.08082075460548392,0.005714890364215157,0.0,0.0,0.0,-0.001314999999999955,0.0007521801645883208,5.318716950544151e-05
THR 223,R THR 223,0.0,0.0,0.0,-0.0003700000000000109,0.0004828043081829465,3.4139420030224116e-05,0.7509100000000002,0.13160468038789583,0.009305856193816938,-0.749895,0.13144840803524396,0.009294806069789727,0.0,0.0,0.0,0.0006450000000001211,0.0008360472474687613,5.9117467807750874e-05
TYR 224,R TYR 224,0.0,0.0,0.0,-0.0008849999999999425,0.0003190219428189623,2.2558257911459523e-05,0.9490949999999995,0.31194215164834677,0.022057641076846834,-0.9481800000000001,0.31174346440623135,0.022043591767223328,0.0,0.0,0.0,3.0000000000093842e-05,0.0006921704992262872,4.8943845374018565e-05
THR 225,R THR 225,0.0,0.0,0.0,-0.0005549999999999987,0.0004969657935914692,3.514078826662819e-05,0.9348899999999998,0.19126904584903584,0.01352476393509339,-0.933145,0.19097909303114954,0.013504261174718236,0.0,0.0,0.0,0.0011899999999997269,0.000814800589101762,5.7615102186864964e-05
ASN 226,R ASN 226,0.0,0.0,0.0,-0.0008199999999999363,0.0003841874542459389,2.7166155414409986e-05,0.1417750000000005,0.10169825158280763,0.007191152332901881,-0.13988000000000006,0.10159151342508882,0.007183604805388448,0.0,0.0,0.0,0.0010749999999998393,0.0007741931283600881,5.474372110114455e-05
LEU 227,R LEU 227,0.0,0.0,0.0,-0.001155000000000037,0.0003619046835840062,2.559052559054226e-05,1.1178900000000007,0.05737602199523824,0.004057097423034146,-1.1136050000000004,0.05736165073460537,0.004056081221449376,0.0,0.0,0.0,0.003129999999999715,0.0011502608399836052,8.133572400857414e-05
ASN 228,R ASN 228,0.0,0.0,0.0,-0.001144999999999935,0.00035210083782918303,2.4897289009048016e-05,1.7059599999999988,0.2116208127760722,0.014963851175416942,-1.7027050000000004,0.21128970153559143,0.014940438075069838,0.0,0.0,0.0,0.0021100000000000563,0.0011436345570150104,8.086717504645872e-05
ARG 229,R ARG 229,0.0,0.0,0.0,-0.0017349999999999954,0.0004413332074520879,3.120697037521807e-05,-81.01468500000001,1.0398289406292778,0.07352700951929862,81.00019999999995,1.0382997014397688,0.07341887597920282,0.0,0.0,0.0,-0.016220000000001136,0.0020301724064770194,0.00014355486755977123
LEU 230,R LEU 230,0.0,0.0,0.0,-0.0023050000000000314,0.0004604074282632617,3.255572146336112e-05,1.3724500000000006,0.06869626991328774,0.004857559829790716,-1.3639400000000004,0.06918328121734396,0.004891996729351982,0.0,0.0,0.0,0.006204999999999723,0.002421358089998471,0.00017121587251188255
ILE 231,R ILE 231,0.0,0.0,0.0,-0.0027900000000000012,0.00040730823708832336,2.8801041647829148e-05,1.4921500000000005,0.06452912133293695,0.004562897927852922,-1.4868600000000007,0.06454595572146467,0.00456408829888143,0.0,0.0,0.0,0.002500000000000062,0.003124099870362708,0.0002209072203437485
GLY 232,R GLY 232,0.0,0.0,0.0,-0.001615000000000021,0.0004865953144040134,3.4407484650867796e-05,1.5459849999999988,0.07783299284368368,0.005503623703981275,-1.5441800000000003,0.0778698118657122,0.005506227201996577,0.0,0.0,0.0,0.00019000000000007677,0.0022369398740243363,0.00015817553540291895
GLN 233,R GLN 233,0.0,0.0,0.0,-0.0047599999999999665,0.0005122499389946008,3.622154055254775e-05,3.5467700000000026,0.17355381614928822,0.012272108029996504,-3.520125000000001,0.17216192777438832,0.01217368665914186,0.0,0.0,0.0,0.021885000000000758,0.005597479343418737,0.0003958015601283012
ILE 234,R ILE 234,0.0,0.0,0.0,-0.006434999999999999,0.0005707670277793164,4.035932358204452e-05,1.9378499999999992,0.08924621840730292,0.006310660623105957,-1.9118700000000006,0.08896748338577033,0.00629095108071797,0.0,0.0,0.0,0.01954500000000005,0.008523378144843705,0.0006026938484836199
VAL 235,R VAL 235,0.0,0.0,0.0,-0.006264999999999988,0.0005610481262779369,3.9672093466313555e-05,2.0066499999999996,0.12136155692805706,0.008581557987918638,-2.0015200000000006,0.11959084245876934,0.00845634956704079,0.0,0.0,0.0,-0.0011350000000004096,0.011927982855454084,0.0008434357562968461
SER 236,R SER 236,0.0,0.0,0.0,-0.006075000000000005,0.0005285593627966631,3.7374790969316105e-05,2.6146649999999987,0.42899438548191265,0.03033448390652162,-2.5869350000000004,0.4281961008404843,0.030278036658194517,0.0,0.0,0.0,0.021654999999999786,0.010229661529102605,0.0007233463036471599
SER 237,R SER 237,0.0,0.0,0.0,-0.009324999999999996,0.0007275816105427067,5.144778906813775e-05,2.0560699999999996,0.23334953417566898,0.016500303800233755,-1.9922049999999993,0.236334895804666,0.016711400745449547,0.0,0.0,0.0,0.05453999999999983,0.013816960591968174,0.0009770066529967989
ILE 238,R ILE 238,0.0,0.0,0.0,-0.027290000000000005,0.002219436865513536,0.00015693788580200367,2.267119999999999,0.190536835283901,0.013472988829507062,-2.2104150000000002,0.18641687899703366,0.013181663926643458,0.0,0.0,0.0,0.02941500000000004,0.02199256181075758,0.001555108959205098
THR 239,R THR 239,0.0,0.0,0.0,-0.015825000000000016,0.0013979896280015213,9.885279459883346e-05,2.489940000000001,0.34779098090662397,0.02459253610345949,-2.4206999999999996,0.35425647488790163,0.02504971556724771,0.0,0.0,0.0,0.053414999999999886,0.019527487677630358,0.0013808018956389173
ALA 240,R ALA 240,0.0,0.0,0.0,-0.013660000000000005,0.0011019981851165496,7.792303895511804e-05,2.1315800000000014,0.20954293975220292,0.014816923364854686,-2.09225,0.21424828470725138,0.015149641497408353,0.0,0.0,0.0,0.025670000000000127,0.01620003395058156,0.0011455153861908516
SER 241,R SER 241,0.0,0.0,0.0,-0.029764999999999982,0.003358537628194932,0.000237484473176682,1.7948799999999991,0.5093334228184929,0.036015311715991136,-1.5669499999999998,0.5131052889027774,0.03628202292458364,0.0,0.0,0.0,0.19816499999999998,0.032872903355195916,0.0023244652879749043
LEU 242,R LEU 242,0.0,0.0,0.0,-0.08968499999999997,0.007808058337384609,0.0005521130998264816,3.47757,0.30550126857347004,0.021602201866939338,-3.2292499999999995,0.29287015467610267,0.020709047237862526,0.0,0.0,0.0,0.15863500000000003,0.03700772588257776,0.002616841392786364
ARG 243,R ARG 243,0.0,0.0,0.0,-0.15163000000000007,0.024603111591829353,0.001739702704487189,-146.61334,3.0063912577049994,0.21258396452231584,147.19787499999993,3.0559413933176334,0.2160876882123565,-0.00021420000000000008,0.0019207041171403795,0.00013581429058828832,0.43269079999999494,0.1379962487508483,0.009757808327003046
PHE 244,R PHE 244,0.0,0.0,0.0,-0.06960999999999999,0.008237590667179806,0.0005824856221401857,3.5353350000000012,0.455092718877146,0.0321799147586653,-3.355065,0.4434759528711792,0.031358485356837655,0.0,0.0,0.0,0.11066,0.026084179113018,0.001844429993249953
ASP 245,R ASP 245,0.0,0.0,0.0,-0.34497500000000003,0.14927114381219103,0.010555063802507262,151.41918499999989,5.365554327447591,0.3794019849763017,-149.38736999999992,5.031382860916956,0.35577249397001515,-0.07657613999999995,0.05739393632966823,0.004058364157769735,1.610263859999999,0.33034302303305424,0.02335877917043365
GLY 246,R GLY 246,0.0,0.0,0.0,-0.154625,0.026005468174981616,0.001838864289446045,2.62248,0.4384150426251429,0.031000624961442784,-1.9626150000000007,0.4291447969799891,0.03034511960554745,-0.0006222240000000004,0.0032474977534440288,0.00022963276833483514,0.5046177760000005,0.07616861519798314,0.00538593443200826
ALA 247,R ALA 247,0.0,0.0,0.0,-0.7709549999999998,0.18043548147468141,0.01275871525174069,2.8398099999999986,0.5994794274201624,0.042389596831062554,-1.7893049999999995,0.6200205173822904,0.04384207123158092,-0.17942356799999995,0.04937793003900213,0.0034915469171533328,0.10012643200000021,0.15654539356920247,0.01106943093563
LEU 248,R LEU 248,0.0,0.0,0.0,-1.5346099999999994,0.3293812804334847,0.02329077369904249,-4.372765000000001,0.43972631235234794,0.031093345733049914,4.713569999999998,0.3753763779195631,0.026543118232416726,-0.3632416200000002,0.07497577645047403,0.005301587995285684,-1.5570466200000002,0.42021486070479686,0.029713677755972234
ASN 249,R ASN 249,0.0,0.0,0.0,-0.7578750000000001,0.26357624964135107,0.018637655348111765,-0.8461799999999998,2.2027969555998568,0.1557612664881741,2.024695,1.9430925870825098,0.13739739447993546,-0.21108247199999983,0.09069261749318118,0.006412936483298611,0.20955752800000035,0.6348262228042598,0.04488899270199342
VAL 250,R VAL 250,0.0,0.0,0.0,-0.30920000000000003,0.03398749770136062,0.002403279010019429,-0.7130599999999997,0.5756430807366667,0.040704112593201225,0.9108199999999997,0.5654852054651834,0.039985842344509935,-0.000109872,0.0006203986611977817,4.386881003720069e-05,-0.11154987199999995,0.08453956521735125,0.005977849984375145
ASP 251,R ASP 251,0.0,0.0,0.0,-0.5164249999999998,0.12607154466809767,0.008914604414947458,164.69237999999993,3.388688067028998,0.23961643115221384,-164.2708999999999,3.150142876133491,0.22274873894204858,-0.012120444000000001,0.013542149488395992,0.000957574573508674,-0.10706544400000212,0.42074362984198094,0.029751067380230735
LEU 252,R LEU 252,0.0,0.0,0.0,-0.2224399999999999,0.018462838351673987,0.0013055198198419736,-0.062099999999999794,0.4069204959202722,0.02877362420690173,0.40244,0.40841212812549993,0.028879098531637008,0.0,0.0,0.0,0.11789999999999999,0.08773762020934894,0.0062039866215200514
THR 253,R THR 253,0.0,0.0,0.0,-2.6683400000000006,0.32610108003500143,0.023058828504500656,-3.374590000000003,0.791750833217109,0.055985238317791695,5.722370000000001,0.8734473270323713,0.06176205279538537,-0.5351126400000001,0.04576047338887761,0.003235754104358191,-0.8556726400000003,0.5576659196256967,0.03943293534039623
GLU 254,R GLU 254,0.0,0.0,0.0,-3.043125,0.3979423191556804,0.028138771239608295,176.34902000000002,3.571218961306958,0.2525233144642129,-171.71256499999998,3.488139169496155,0.24664868604731432,-0.27781325999999995,0.033843726778562504,0.0023931128705746295,1.3155167400000025,1.2682078754454489,0.08967583886816613
PHE 255,R PHE 255,0.0,0.0,0.0,-0.36573999999999995,0.03599642204442099,0.0025453314126063008,-0.37777999999999984,0.48347664018026776,0.03418696108167558,0.29928999999999994,0.5809936625299796,0.041082455860135716,0.0,0.0,0.0,-0.44422999999999957,0.15162185561455283,0.010721284228113791
GLN 256,R GLN 256,0.0,0.0,0.0,-1.4758949999999995,0.27163371288373245,0.019207404037896687,-1.5642399999999994,2.0352674031684383,0.14391513823083377,2.0269449999999996,2.196719302044529,0.1553315114839066,-0.165439008,0.027915843435839954,0.00197394821960244,-1.1786290080000001,0.3741034817476199,0.026453110880923985
THR 257,R THR 257,0.0,0.0,0.0,-5.0142050000000005,0.4954359827212689,0.035032614302603036,-5.685895000000001,2.598430388518225,0.18373677481624323,8.466105,1.8788086794495524,0.1328518357790921,-0.8187348600000003,0.04061998675704843,0.00287226680876167,-3.052729860000001,1.1557021451912868,0.08172048238965987
ASN 258,R ASN 258,0.0,0.0,0.0,-2.976689999999999,0.7282636225296479,0.05149601459821942,-6.561575,1.4698550079429618,0.10393444434774748,5.67599,1.256300171097652,0.08883383701889697,-0.34568423999999986,0.03268321572565348,0.0023110523470592386,-4.207959239999999,0.6936820594545939,0.04905072882277932
LEU 259,R LEU 259,0.0,0.0,0.0,-0.8345549999999997,0.14172359357213807,0.010021371406898502,-1.0806900000000002,0.2728677589969176,0.0192946642753897,1.3585700000000003,0.28884631744233685,0.02042451897842385,-0.0036717839999999974,0.004161303700109377,0.00029424860649240116,-0.5603467839999999,0.14403858872914854,0.010185066284292114
VAL 260,R VAL 260,0.0,0.0,0.0,-2.038995,0.36861968880541246,0.0260653481633182,-2.2155849999999995,0.8513215507521243,0.06019752415070747,3.144015000000002,0.5683491574507639,0.04018835433150959,-0.22062085200000003,0.029650855094267757,0.002096632070513642,-1.3311858520000002,0.4448823936683264,0.031457935739337674
PRO 261,R PRO 261,0.0,0.0,0.0,-3.216060000000001,0.5552146669532366,0.03925960560168641,-2.648560000000001,0.7499955842536651,0.05303269634857332,3.2130900000000002,0.43273007972638344,0.030598637379792105,-0.3798732959999998,0.04177578380392762,0.0029539940017140366,-3.0314032959999997,0.43110562447580597,0.030483771047450366
TYR 262,R TYR 262,0.0,0.0,0.0,-2.8583000000000003,0.5363006432962728,0.03792218216295022,-3.453495,1.0561446586405647,0.07468070500386947,3.261699999999999,0.721281775729849,0.051002323476485076,-0.376307064,0.03882512933639574,0.0027453512234210187,-3.4264020639999995,0.5426958893052721,0.03837439434498219
PRO 263,R PRO 263,0.0,0.0,0.0,-1.3687549999999995,0.28246388260271743,0.019973212682866236,1.0868300000000002,0.5125384581667993,0.03624194193886414,-1.0520149999999997,0.5067788914063024,0.03583467906755974,-0.35556364800000007,0.04818805586646599,0.0034074101075374295,-1.6895036479999987,0.3062652055163188,0.021656220366208064
ARG 264,R ARG 264,0.0,0.0,0.0,-0.09557499999999994,0.01455006443284702,0.0010288449227167326,-95.13853999999998,2.1915288541110725,0.15496449139079232,95.36435500000007,2.1857929062387593,0.1545588986270878,0.0,0.0,0.0,0.13023999999999888,0.04021681737780804,0.002843758428558905
GLY 265,R GLY 265,0.0,0.0,0.0,-0.06078500000000005,0.01167856048492278,0.0008257989313386153,0.8972900000000003,0.15026461958824316,0.010625313148326366,-0.8289199999999997,0.1654608521675168,0.011699849058855597,0.0,0.0,0.0,0.0075850000000000604,0.038340745623944274,0.002711100122643944
HID 266,R HID 266,0.0,0.0,0.0,-0.09772499999999998,0.017629502970872197,0.0012465941099652116,-0.2932699999999998,0.2692778622538437,0.019040820242310994,0.446115,0.2762846028554614,0.019536271621652893,-3.265199999999996e-05,0.0004606131432080499,3.257026770660624e-05,0.055087347999999856,0.02635930380240914,0.001863884246603985
PHE 267,R PHE 267,0.0,0.0,0.0,-0.02795000000000006,0.00284033448734472,0.00020084197768394676,-0.37724499999999983,0.15597414841889717,0.011029037803679921,0.4232500000000003,0.15938079401232683,0.011269924023701259,0.0,0.0,0.0,0.018054999999999932,0.017735895100050622,0.0012541171695659055
PRO 268,R PRO 268,0.0,0.0,0.0,-0.03259999999999996,0.0038209946349085353,0.0002701851217221242,-1.6335999999999993,0.27242789871817746,0.019263561456802525,1.7086150000000007,0.26687621995037164,0.018870998486434035,0.0,0.0,0.0,0.04241500000000007,0.01598163868318882,0.0011300725087356061
LEU 269,R LEU 269,0.0,0.0,0.0,-0.014235000000000024,0.0010098390960939817,7.14064072755348e-05,1.5502150000000003,0.21981876347345544,0.01554353382841221,-1.5493499999999982,0.228254392071667,0.016140022846948866,0.0,0.0,0.0,-0.013370000000000104,0.015634676203874164,0.001105538556541537
ALA 270,R ALA 270,0.0,0.0,0.0,-0.006659999999999944,0.0005425863986500793,3.836665218650584e-05,-1.2980600000000007,0.09755483791180222,0.006898168742498984,1.3101149999999995,0.09826226017654392,0.006948191050555105,0.0,0.0,0.0,0.005395000000000059,0.0072262697846122576,0.0005109744367382779
THR 271,R THR 271,0.0,0.0,0.0,-0.008795000000000046,0.0005683088948802717,4.0185507337847286e-05,1.10877,0.33996419973285447,0.024039099099175926,-1.0908549999999997,0.34465152542096783,0.02437054307714541,0.0,0.0,0.0,0.009120000000000206,0.013414753072643268,0.0009485662865609129
TYR 272,R TYR 272,0.0,0.0,0.0,-0.009080000000000041,0.0005861740355901668,4.1448763552129164e-05,-1.341170000000001,0.6609588497781056,0.046736848476335906,1.3410199999999994,0.6599772341528167,0.04666743776981986,0.0,0.0,0.0,-0.009230000000000103,0.00535883382836245,0.00037892677392869557
ALA 273,R ALA 273,0.0,0.0,0.0,-0.004770000000000033,0.00045508241011931773,3.2179185819408707e-05,1.2572700000000006,0.10131888816996842,0.007164327288726614,-1.2475349999999996,0.10239501342839027,0.007240420835490235,0.0,0.0,0.0,0.004964999999999993,0.00434209338913838,0.00030703236800050273
PRO 274,R PRO 274,0.0,0.0,0.0,-0.004790000000000036,0.00047528938553263224,3.3608034753611156e-05,0.5929050000000003,0.21380188487242013,0.01511807626237538,-0.6012550000000002,0.2134558970255911,0.015093611227105286,0.0,0.0,0.0,-0.013140000000000311,0.003957322327028709,0.00027982494527829284
VAL 275,R VAL 275,0.0,0.0,0.0,-0.0025899999999999747,0.0004918333050943314,3.4777866524559384e-05,-0.11536000000000005,0.17580042775829646,0.012430967460338718,0.11648000000000003,0.1751315494135764,0.012383670619004679,0.0,0.0,0.0,-0.0014699999999998909,0.001974613886307636,0.00013962628692332517
ILE 276,R ILE 276,0.0,0.0,0.0,-0.0023350000000000102,0.00047199046600538834,3.3374765916780874e-05,0.6172250000000001,0.13667869027394058,0.00966464287363992,-0.6171950000000003,0.1364510057676372,0.009648543147802096,0.0,0.0,0.0,-0.002304999999999948,0.0012417628598086357,8.780589387962865e-05
SER 277,R SER 277,0.0,0.0,0.0,-0.0008349999999999713,0.00037118054905933563,2.624642832844022e-05,1.0352400000000004,0.27121709459397836,0.01917794467611154,-1.0350650000000003,0.27100859907943725,0.01916320181689364,0.0,0.0,0.0,-0.0006600000000000897,0.0009079647570251617,6.420280367708878e-05
ALA 278,R ALA 278,0.0,0.0,0.0,-0.0007050000000000201,0.00045604276115295564,3.224709289222919e-05,0.357805,0.15655400657600577,0.011070039967181703,-0.357695,0.1563661471514856,0.011056756299882902,0.0,0.0,0.0,-0.0005950000000001387,0.0008130036900285108,5.7488042234884585e-05
GLU 279,R GLU 279,0.0,0.0,0.0,-0.0008749999999999969,0.0003307189138830713,2.3385358667336954e-05,74.70077999999994,0.9302284244256886,0.06577708269638823,-74.69242500000001,0.9294480159585945,0.06572189948447046,0.0,0.0,0.0,0.007480000000001184,0.001288254633214823,9.109335870411898e-05
LYS 280,R LYS 280,0.0,0.0,0.0,-0.0014449999999999969,0.0004969657935914686,3.514078826662815e-05,-78.27456500000002,1.1559086969863916,0.08173508780715837,78.26414500000001,1.1548293137820795,0.08165876388883157,0.0,0.0,0.0,-0.011865000000000592,0.001629961655990406,0.00011525569400248706
ALA 281,R ALA 281,0.0,0.0,0.0,-0.0012500000000000339,0.00043301270189223095,3.061862178479055e-05,0.5190000000000003,0.10070913563326693,0.007121211273371881,-0.51731,0.10035439153320616,0.007096127077497992,0.0,0.0,0.0,0.0004399999999999682,0.0008464041587799731,5.9849812029781425e-05
TYR 282,R TYR 282,0.0,0.0,0.0,-0.002069999999999996,0.0004417012565071374,3.123299537348155e-05,0.183415,0.2885389969744124,0.02040278813973717,-0.182075,0.2882537759943484,0.02038261997082318,0.0,0.0,0.0,-0.0007299999999999862,0.0008643494663617925,6.111873689793972e-05
HIE 283,R HIE 283,0.0,0.0,0.0,-0.0018999999999999967,0.0003464101615137646,2.4494897427831012e-05,0.27688500000000005,0.14256220317812127,0.010080670060814392,-0.2741249999999996,0.1423903766937921,0.010068520093588731,0.0,0.0,0.0,0.0008600000000005003,0.0008368990381158367,5.9177698502020696e-05
GLU 284,R GLU 284,0.0,0.0,0.0,-0.0033749999999999948,0.000494342998332108,3.495532863527237e-05,85.73318500000003,1.0333532313617715,0.073069107725694,-85.70090999999998,1.0304075076900143,0.07286081360731388,0.0,0.0,0.0,0.028900000000001994,0.003413209633174946,0.00024135036772292526
GLN 285,R GLN 285,0.0,0.0,0.0,-0.009264999999999992,0.000961652224039383,6.799908087613727e-05,0.7845499999999999,0.3007324184387174,0.02126499324006474,-0.7289300000000003,0.2991848009174256,0.021155560155665883,0.0,0.0,0.0,0.04635499999999984,0.006099915983028315,0.00043132919562675263
LEU 286,R LEU 286,0.0,0.0,0.0,-0.008804999999999981,0.0009523523507609709,6.73414805302032e-05,0.9925849999999997,0.17457683917117764,0.0123444466816053,-0.9726799999999999,0.17617394131936634,0.012457378857528484,0.0,0.0,0.0,0.011099999999999563,0.004854894437575498,0.0003432928778754484
SER 287,R SER 287,0.0,0.0,0.0,-0.01601,0.0018248013590524451,0.00012903294153044118,-0.36694000000000027,0.34315637310124364,0.024264819842727034,0.45390499999999967,0.3511461034597998,0.024829779094365744,0.0,0.0,0.0,0.07095500000000009,0.016919307757706895,0.0011963757248456704
VAL 288,R VAL 288,0.0,0.0,0.0,-0.056655000000000025,0.006765794484020309,0.0004784139159765299,-0.4143550000000004,0.26010876374124664,0.018392467068748506,0.498565,0.2625039538273668,0.018561832583961144,0.0,0.0,0.0,0.027554999999999483,0.017595367998425048,0.0012441804029159121
ALA 289,R ALA 289,0.0,0.0,0.0,-0.01843999999999998,0.0019688575367455613,0.00013921925154230285,0.4530299999999998,0.20633603441958517,0.014590160914122954,-0.4560900000000004,0.20561230969958919,0.014538985848400805,0.0,0.0,0.0,-0.021499999999999974,0.00886679197906422,0.0006269768735766798
GLU 290,R GLU 290,0.0,0.0,0.0,-0.010205000000000014,0.0008619599758690642,6.094977440484081e-05,92.45701000000003,1.1868012301532043,0.08391951977618672,-92.41776000000003,1.183927055352453,0.08371628492699405,0.0,0.0,0.0,0.029045000000000626,0.007546719485973234,0.000533633652424433
ILE 291,R ILE 291,0.0,0.0,0.0,-0.01584000000000001,0.0011377170122660969,8.044874144446556e-05,-0.5282300000000003,0.203440426415203,0.014385410508567285,0.5772750000000001,0.20403543656678852,0.014427484079873381,0.0,0.0,0.0,0.033204999999999686,0.011117237741453324,0.0007861074195044663
THR 292,R THR 292,0.0,0.0,0.0,-0.023925000000000023,0.0017202834068840633,0.00012164240625704179,0.7789750000000001,0.2701052468483341,0.019099325168052336,-0.7149550000000001,0.26307265721659384,0.018602045986261764,0.0,0.0,0.0,0.04009499999999997,0.019928521646123465,0.00140915927949968
ASN 293,R ASN 293,0.0,0.0,0.0,-0.012330000000000061,0.0009752435593225835,6.896013341055038e-05,1.6492900000000004,0.7111990269256574,0.05028936547124063,-1.5902250000000007,0.7154456543826353,0.050589647378440836,0.0,0.0,0.0,0.046735000000000006,0.009719299100244305,0.0006872582302163058
ALA 294,R ALA 294,0.0,0.0,0.0,-0.004480000000000056,0.0005192301994298492,3.671511950136898e-05,-0.678915,0.12634360994921648,0.008933842335467913,0.6988099999999997,0.12741504581484953,0.009009604292087473,0.0,0.0,0.0,0.01541499999999999,0.00449919715060366,0.000318141281508704
CYS 295,R CYS 295,0.0,0.0,0.0,-0.009435000000000028,0.000704112917080878,4.978830183889301e-05,-0.3828500000000003,0.36871268963788034,0.026071924315247606,0.40430499999999997,0.3660011092537836,0.025880186627514883,0.0,0.0,0.0,0.012020000000000036,0.008878603493793318,0.0006278120737927827
PHE 296,R PHE 296,0.0,0.0,0.0,-0.023750000000000035,0.0021511624764300346,0.0001521101574517724,-0.6546700000000005,0.12447650822544344,0.008801818306463411,0.5997849999999997,0.1237350749585596,0.008749391057382325,0.0,0.0,0.0,-0.07863500000000002,0.017908706681388376,0.0012663367936690552
GLU 297,R GLU 297,0.0,0.0,0.0,-0.0048550000000000095,0.0004289230700254094,3.0329441142231936e-05,92.73494499999995,1.4393751776303318,0.1017791948773999,-92.71817499999993,1.4349369757539054,0.1014653666130903,0.0,0.0,0.0,0.011915000000000404,0.006589975341378458,0.00046598162517408413
PRO 298,R PRO 298,0.0,0.0,0.0,-0.0026399999999999644,0.0004799999999999854,3.394112549695325e-05,0.5295050000000002,0.16337062151745596,0.0115520474321654,-0.535015,0.16334813979657054,0.011550457734436317,0.0,0.0,0.0,-0.008150000000000048,0.0024672859582950944,0.00017446346322368104
ALA 299,R ALA 299,0.0,0.0,0.0,-0.0015049999999999619,0.0004999749993749798,3.535357124817881e-05,-0.13435000000000005,0.11561331021988773,0.008175095565190658,0.13874000000000009,0.11571064082442885,0.00818197787823946,0.0,0.0,0.0,0.0028849999999999753,0.0014566313878259193,0.00010299939320208794
ASN 300,R ASN 300,0.0,0.0,0.0,-0.0038449999999999405,0.00040121689894619843,2.8370318997149467e-05,-0.8501449999999998,0.24583420017361188,0.017383102999033208,0.871525,0.24703111013595028,0.017467737314117132,0.0,0.0,0.0,0.017535000000000096,0.004526452805454572,0.00032006854734578004
GLN 301,R GLN 301,0.0,0.0,0.0,-0.00575000000000002,0.000476969600708463,3.3726843908079406e-05,-0.039280000000000544,0.1550860457939401,0.01096623946483025,0.08955999999999997,0.15399859220135745,0.010889344883876162,0.0,0.0,0.0,0.04452999999999932,0.007351129164965547,0.000519803328192534
MET 302,R MET 302,0.0,0.0,0.0,-0.004479999999999948,0.0004995998398718601,3.5327043465310556e-05,-0.9965549999999996,0.19215006368721557,0.013587061303865711,0.9991299999999999,0.19299438618778467,0.013646763920431789,0.0,0.0,0.0,-0.0019049999999998135,0.0032443759030048656,0.0002294120201732969
VAL 303,R VAL 303,0.0,0.0,0.0,-0.00321499999999995,0.00043448245073878834,3.072254872239473e-05,0.5901350000000002,0.10528621360367905,0.007444859560461679,-0.5821849999999998,0.10597018814270479,0.007493223863932082,0.0,0.0,0.0,0.0047350000000000204,0.003586749921586332,0.0002536215191974013
LYS 304,R LYS 304,0.0,0.0,0.0,-0.0019399999999999901,0.0002939387691339218,2.0784609690822313e-05,-79.12832499999999,1.3572843988558596,0.0959745002429685,79.119045,1.3557011370406422,0.0958625467263751,0.0,0.0,0.0,-0.011220000000000922,0.002416940214405607,0.00017090348153286726
CYS 305,R CYS 305,0.0,0.0,0.0,-0.002714999999999974,0.00045141444372108583,3.191982142807329e-05,0.33025499999999997,0.2798387034972111,0.01978758448813296,-0.327285,0.28039189320484975,0.019826700907488348,0.0,0.0,0.0,0.000255000000000114,0.0021470852335200253,0.00015182185284075118
ASP 306,R ASP 306,0.0,0.0,0.0,-0.003179999999999998,0.00042142615011411734,2.979932885150323e-05,87.37427499999998,1.6425009800244732,0.1161423581080855,-87.35634499999993,1.638373793120924,0.1158505219234131,0.0,0.0,0.0,0.014750000000001222,0.0047463143595854055,0.00033561510693059257
PRO 307,R PRO 307,0.0,0.0,0.0,-0.005904999999999991,0.0005796335048977447,4.098627819161212e-05,0.3901000000000001,0.19612462874407127,0.013868105494262687,-0.3796850000000002,0.19493200295231108,0.013783774115785526,0.0,0.0,0.0,0.004510000000000067,0.003176460294101166,0.00022460966141287495
ARG 308,R ARG 308,0.0,0.0,0.0,-0.006685000000000007,0.0006370047095587075,4.504303497767292e-05,-90.476655,1.4548524344346285,0.10287360220144828,90.471875,1.4524479609871732,0.10270358025346042,0.0,0.0,0.0,-0.011464999999999321,0.005997397352185522,0.00042408003372006273
HIE 309,R HIE 309,0.0,0.0,0.0,-0.004740000000000005,0.0006873136110975999,4.8600411520892635e-05,0.4832649999999999,0.4065030808923843,0.02874410850722286,-0.46832999999999986,0.40638484359040755,0.028735747867421165,0.0,0.0,0.0,0.010195000000000082,0.0033206889345433464,0.00023480816638267316
GLY 310,R GLY 310,0.0,0.0,0.0,-0.004545000000000008,0.0006387292070979677,4.516497536808796e-05,-0.06355000000000001,0.34597642622005337,0.024464227711088696,0.11057499999999998,0.34297649245247114,0.02425210036007191,0.0,0.0,0.0,0.042479999999999976,0.0070448278900197125,0.0004981445573325056
LYS 311,R LYS 311,0.0,0.0,0.0,-0.028029999999999968,0.003953365654730074,0.0002795451662969631,-94.12447000000003,3.146737702621413,0.22250795681389787,94.381865,3.150233862234793,0.22275517263097103,0.0,0.0,0.0,0.22936499999999868,0.07695467350979737,0.005441517148277449
TYR 312,R TYR 312,0.0,0.0,0.0,-0.057014999999999996,0.007136159681509185,0.0005046026902425177,-1.1495649999999995,0.3474271229696966,0.024566807462000496,1.2526900000000003,0.3400559717164208,0.024045588358366198,0.0,0.0,0.0,0.04611,0.029380399929204458,0.0020775080023913233
MET 313,R MET 313,0.0,0.0,0.0,-0.384935,0.12642278582201816,0.008939440915124355,0.890115,0.46020431525030275,0.03254135920448008,-0.19363500000000008,0.49223427529480307,0.03480621939934011,-0.01070676,0.010956468549236115,0.0007747393209021991,0.3008382399999998,0.12039565009779361,0.00851325806095127
ALA 314,R ALA 314,0.0,0.0,0.0,-0.48183999999999977,0.1228373900732193,0.008685915150403047,-2.4589449999999986,0.1868919526758886,0.013215256708631615,2.7399199999999997,0.2228443483690032,0.01575747498808195,-0.03702563999999999,0.020686017131540824,0.0014627222989453612,-0.23789064000000004,0.15564623149490778,0.011005850575618047
CYS 315,R CYS 315,0.0,0.0,0.0,-0.20753999999999992,0.04234168631502562,0.0029940093520228256,1.2654550000000002,0.32976891602302466,0.023318183674441786,-1.0990400000000005,0.3304478149420854,0.023366189077382592,-0.000629352,0.0014561893094292378,0.00010296813353887697,-0.041754352000000175,0.07282556147607046,0.005149544836344722
CYS 316,R CYS 316,0.0,0.0,0.0,-0.1520649999999999,0.01980254465971528,0.0014002513613634129,-1.1036000000000001,0.7846432055399443,0.05548265314492446,1.3322250000000002,0.8392518718328842,0.059344068969653566,0.0,0.0,0.0,0.07656000000000007,0.10765136506333779,0.007612101024027474
LEU 317,R LEU 317,0.0,0.0,0.0,-0.10614000000000004,0.0098061409331092,0.0006933988751072494,3.0272749999999977,0.2827273233612486,0.019991840757546068,-3.0172700000000003,0.28890593123022035,0.020428734309790315,0.0,0.0,0.0,-0.09613499999999985,0.048619510229947926,0.0034379185381564897
LEU 318,R LEU 318,0.0,0.0,0.0,-0.061209999999999896,0.004610412129083926,0.00032600536805399525,-1.7219849999999992,0.15960026558562415,0.011285443007476881,1.7836950000000005,0.1594310571218672,0.01127347816226121,0.0,0.0,0.0,0.0005000000000000204,0.02493030284613509,0.0017628386199536408
TYR 319,R TYR 319,0.0,0.0,0.0,-0.08231499999999997,0.005106444457741473,0.0003610801503821458,2.6085100000000017,0.21041325980077596,0.014878464285669546,-2.6753900000000006,0.21615114596039584,0.01528419410698391,0.0,0.0,0.0,-0.14919499999999988,0.03602300619048915,0.0025472111956019857
ARG 320,R ARG 320,0.0,0.0,0.0,-0.02743999999999999,0.00177943811356288,0.000125825275680211,-112.99540999999998,1.4961592702324855,0.10579443657165068,113.02769499999991,1.4993436604013508,0.10601960695988552,0.0,0.0,0.0,0.004844999999996702,0.025298240551468898,0.0017888557446032161
GLY 321,R GLY 321,0.0,0.0,0.0,-0.018500000000000003,0.0018734993995195408,0.0001324764129949192,1.9448949999999996,0.161602642227783,0.011427032417692887,-1.8727249999999986,0.16208278556035774,0.011460983678333397,0.0,0.0,0.0,0.053670000000000016,0.011977942227277699,0.0008469684173568759
ASP 322,R ASP 322,0.0,0.0,0.0,-0.07792499999999998,0.021139521636025928,0.0014947899099873672,109.75119500000002,1.9177125741284193,0.1356027565532915,-109.28506500000007,1.8745343450471186,0.1325495946949901,-0.0026414639999999996,0.01058711457789628,0.0007486220511229412,0.385563536000001,0.06804113081309981,0.004811234499754382
VAL 323,R VAL 323,0.0,0.0,0.0,-0.16052499999999995,0.023133079669599214,0.0016357557504102262,0.173125,0.30062807482834997,0.021257615032618308,0.35944500000000024,0.32388557697896897,0.02290216878103465,-4.752000000000006e-05,0.0003107023166955796,2.1969971506581456e-05,0.3719974800000002,0.052417733141843025,0.0037064934559024034
VAL 324,R VAL 324,0.0,0.0,0.0,-2.2957650000000003,0.38983384893439005,0.027565415811755936,-1.9463050000000004,0.40181137611446355,0.02841235488084355,2.790479999999997,0.36713900582751907,0.025960648065872612,-0.3997775160000003,0.0436973481918969,0.0030898691226360015,-1.8513675160000005,0.4828772501061975,0.03414457780308047
PRO 325,R PRO 325,0.0,0.0,0.0,-2.953914999999999,0.45011226130268184,0.03182774322623375,-1.1953749999999999,0.8180665097502776,0.05784603765060322,1.8917799999999991,0.6554849438392948,0.04634978487544486,-0.4068072000000001,0.05125717993285131,0.0036244299515018185,-2.664317200000002,0.45944683421116006,0.03248779720654027
LYS 326,R LYS 326,0.0,0.0,0.0,-4.777160000000002,0.7021497877233767,0.04964948763078945,-140.54428499999992,7.814708546952258,0.5525833406546413,144.26868499999998,7.826864431289624,0.5534428914792684,-0.8985331079999994,0.09642463753177752,0.006818251507217476,-1.9512931080000013,1.157027368567817,0.08181418983327302
ASP 327,R ASP 327,0.0,0.0,0.0,-0.6087349999999999,0.15849187605363332,0.011207068032050191,121.43376500000004,2.9831588291211975,0.21094118374281198,-119.66719500000006,2.868339078101234,0.20282220128677528,-0.08072546400000004,0.040640700093348525,0.0028737314628175495,1.077109536,0.2668578953749685,0.018869702743281043
VAL 328,R VAL 328,0.0,0.0,0.0,-0.259925,0.03469177676337727,0.0024530790600793967,-2.00281,0.3970470676128937,0.028075467395931076,2.28202,0.4066526522721818,0.028754684800915482,-7.167599999999998e-05,0.0005886673932060444,4.1625070559940176e-05,0.019213323999999844,0.07502142627023199,0.005304815924996764
ASN 329,R ASN 329,0.0,0.0,0.0,-1.9247299999999996,0.4673850308899528,0.03304911247673696,-3.8885199999999998,3.7577127098276164,0.26571041388699845,5.896909999999999,3.186206792080513,0.22529884289427668,-0.48418009199999995,0.07412133257747286,0.005241169689611441,-0.400520092,0.8280599141562764,0.05855267805286535
ALA 330,R ALA 330,0.0,0.0,0.0,-0.20723500000000006,0.03795167684042422,0.002683588805126441,-0.9061550000000002,0.4125485195404298,0.02917158557355088,1.0060900000000006,0.4218922870828507,0.029832289712658538,-0.0016566480000000008,0.005039914123325516,0.00035637574532013257,-0.10895664800000007,0.07556882665206928,0.005343522977198889
ALA 331,R ALA 331,0.0,0.0,0.0,-0.060434999999999954,0.007307241271506185,0.0005166999854848233,-1.7114150000000001,0.23575530275054238,0.016670417327559604,1.8233050000000004,0.25217093800634166,0.017831178028245666,0.0,0.0,0.0,0.051455,0.030872284900862173,0.00218300020041227
ILE 332,R ILE 332,0.0,0.0,0.0,-0.28870500000000004,0.07250281356609488,0.00512672311276897,-2.763615000000003,0.39858284806923555,0.028184063473440386,2.9731050000000017,0.4016641557009906,0.028401944825573972,-0.007285788000000002,0.01650544256419245,0.0011671110363625557,-0.0865007880000001,0.09381410192716128,0.006633658764362169
ALA 333,R ALA 333,0.0,0.0,0.0,-0.23727,0.12882925560601524,0.009109604025422841,-1.2193749999999997,0.48853102703410967,0.03454436020358475,1.3002,0.47888877623097437,0.03386255011070491,-0.06911974800000001,0.0674936277774702,0.004772520188832991,-0.22556474799999995,0.17548684355769736,0.01240879370886706
THR 334,R THR 334,0.0,0.0,0.0,-0.050135000000000006,0.012166214489314191,0.0008602812766764094,-0.6759149999999999,0.7707148939620925,0.054497772788206646,0.81329,0.7947658308583727,0.0561984308455316,0.0,0.0,0.0,0.08724000000000023,0.0357476208998585,0.00252773851495759
ILE 335,R ILE 335,0.0,0.0,0.0,-0.04698999999999996,0.0061302446933219805,0.00043347375929808196,-1.974660000000001,0.2525312345037641,0.01785665483790218,2.0910200000000008,0.25993045146730226,0.01837985848694102,0.0,0.0,0.0,0.06937000000000014,0.029314724968861415,0.002072864081410051
LYS 336,R LYS 336,0.0,0.0,0.0,-0.504445,0.25317856736896205,0.01790242818376882,-142.15430000000003,10.67246494302057,0.7546572333185545,144.27830000000012,11.330904800146179,0.8012159621162565,-0.19292245199999988,0.13505578805030372,0.009549886356886285,1.4266325479999988,0.6290254657536596,0.04447881723734391
THR 337,R THR 337,0.0,0.0,0.0,-0.09393500000000005,0.033117680700797854,0.0023417736600705014,-1.3332,0.5224686210673328,0.03694411049138957,1.5020099999999992,0.5168315004912193,0.036545505872815964,-0.008387640000000003,0.020856550531399,0.0014747808312912123,0.06648735999999997,0.04235079594374589,0.002994653500047045
LYS 338,R LYS 338,0.0,0.0,0.0,-0.03260999999999998,0.008887513713069667,0.0006284421214399993,-103.61147999999997,4.561655711428736,0.3225577686989604,103.79544999999999,4.6321301522636755,0.327541064200432,0.0,0.0,0.0,0.15136000000000094,0.08161348172943042,0.005770944636712465
ARG 339,R ARG 339,0.0,0.0,0.0,-0.01715500000000001,0.0016312495210726223,0.00011534675981577592,-96.89140499999998,1.637132404841704,0.11576274251638091,96.96306000000003,1.6398363931800068,0.11595394336540724,0.0,0.0,0.0,0.054500000000002304,0.014217243052013603,0.0010053108971856146
THR 340,R THR 340,0.0,0.0,0.0,-0.0063549999999999995,0.0007476463067521339,5.286657734335115e-05,0.1838899999999998,0.2459619033509052,0.017392132977297525,-0.1720100000000001,0.2463862615893994,0.01742213963610669,0.0,0.0,0.0,0.005524999999999611,0.005315954759025368,0.0003758947658587737
ILE 341,R ILE 341,0.0,0.0,0.0,-0.017334999999999986,0.0018848806328252616,0.00013328118771979334,0.16378000000000006,0.35204603619413183,0.024893413948271534,-0.11065999999999997,0.34784830659354954,0.024596589641655613,0.0,0.0,0.0,0.03578500000000021,0.008118421952572024,0.0005740591215197409
GLN 342,R GLN 342,0.0,0.0,0.0,-0.02102499999999999,0.00326563546649041,0.00023091529832386634,-0.28746499999999897,0.822764430912639,0.058178230841741764,0.39109999999999995,0.8337791674058546,0.058957090328475334,0.0,0.0,0.0,0.08261000000000113,0.026757015902376342,0.00189200673888866
PHE 343,R PHE 343,0.0,0.0,0.0,-0.11937999999999996,0.027924104282859425,0.0019745323496970215,-1.3481350000000003,0.27764836893992334,0.01963270444628042,1.4204350000000008,0.2757230599260745,0.019496564540323207,0.0,0.0,0.0,-0.04707999999999985,0.06340925484501432,0.004483711409089557
VAL 344,R VAL 344,0.0,0.0,0.0,-0.14346500000000006,0.0230958605598487,0.0016331239619207948,2.2722650000000004,0.21482163479268773,0.015190183470748946,-1.9750749999999995,0.2098373164501524,0.014837738940789024,0.0,0.0,0.0,0.153725,0.05171372520907771,0.0036567125775756556
ASP 345,R ASP 345,0.0,0.0,0.0,-0.43073999999999957,0.17848656083862546,0.012620905751965733,93.64410999999998,6.507400051318596,0.46014267041810664,-92.93006499999996,6.519817142434436,0.46102069135116885,-0.050940432,0.0370747092627491,0.002621577833020959,0.23236456799999303,0.21172502539245525,0.014971220120189907
TRP 346,R TRP 346,0.0,0.0,0.0,-2.7076849999999992,0.39242625520599766,0.027748726617180364,-0.4535899999999998,0.8478681925275883,0.059953334848863886,2.606675,0.8428927389502172,0.05960151715246009,-0.3128499,0.04797922103820787,0.003392643255216505,-0.8674498999999998,0.489506470179337,0.03461333444984997
CYS 347,R CYS 347,0.0,0.0,0.0,-2.248459999999999,0.35277017787789916,0.024944618497784708,-0.9898049999999996,0.9046763271883482,0.06397027657338208,2.18359,1.0216284607918875,0.07224004124791185,-0.24341680800000037,0.05035394450646095,0.003560561562000964,-1.2980918079999992,0.4743584588173398,0.03354220829429406
PRO 348,R PRO 348,0.0,0.0,0.0,-3.2682949999999993,0.4094576754379026,0.028953029891102138,-0.8107750000000005,1.077309711445599,0.07617730024013057,1.67556,0.9546493106895341,0.06750390012436328,-0.5648923799999997,0.06182139817868621,0.004371432987458269,-2.968402379999998,0.42945189811338674,0.030366834934941005
THR 349,R THR 349,0.0,0.0,0.0,-3.540259999999995,0.6705707437698413,0.04741651201849616,-11.05449000000001,1.3224743399778303,0.09351305737435274,12.888315000000008,1.1334829358110723,0.08014934702712453,-0.6766041960000002,0.05630126526722579,0.0039811006459838,-2.3830391959999995,0.6140987097618551,0.04342333619905172
GLY 350,R GLY 350,0.0,0.0,0.0,-1.1086150000000008,0.18365913202179093,0.012986661767944377,-2.855170000000003,0.6009029132064373,0.04249025247630232,4.19282,0.7043885700378678,0.04980779344640717,-0.08358832799999999,0.022701382971255606,0.0016052301841287654,0.14544667199999994,0.30159978911592056,0.02132632560883001
PHE 351,R PHE 351,0.0,0.0,0.0,-2.0871300000000006,0.3904756754267775,0.027610799798267173,3.1352599999999997,1.1654239496423606,0.08240791777493227,-1.7708199999999992,0.8463687184673122,0.059847306021240436,-0.282216312,0.046680798546162694,0.0033008309203194767,-1.0049063119999997,0.7731760310138623,0.05467180145808024
LYS 352,R LYS 352,0.0,0.0,0.0,-2.5500700000000007,0.8357497682320955,0.05909643284920001,-211.21768,5.961683046554848,0.42155465095038086,212.320065,5.057462248082713,0.35761658512142475,-0.3991959,0.03339950924381278,0.00236170194746028,-1.8468809,1.8185795752228513,0.12859299497674292
VAL 353,R VAL 353,0.0,0.0,0.0,-0.7622549999999997,0.1518885775000882,0.010740144313509082,4.541450000000002,0.6331525862696835,0.044770648727709375,-3.828979999999997,0.5273360689351996,0.03728829103083363,-0.09726735600000001,0.03507549961825283,0.0024802123633572734,-0.14705235600000013,0.18325161040370175,0.012957845637981278
GLY 354,R GLY 354,0.0,0.0,0.0,-0.10081999999999995,0.010439712639723908,0.0007381991601187688,-1.1120649999999999,0.2958325722009003,0.020918521789911552,1.3183550000000002,0.29803355343819954,0.02107415466572742,0.0,0.0,0.0,0.10546999999999997,0.04105190738565013,0.0029028082093035317
ILE 355,R ILE 355,0.0,0.0,0.0,-0.23056499999999994,0.03303627967856013,0.0023360177385885208,2.0446650000000015,0.35051061720723165,0.024784843430511565,-1.9235499999999988,0.3401454652057034,0.02405191650368057,-4.787999999999997e-06,6.754305187064022e-05,4.776014999976442e-06,-0.10945478800000029,0.052610393277981185,0.0037201165847751652
ASN 356,R ASN 356,0.0,0.0,0.0,-0.049505,0.004002496096188078,0.00028301921312872736,-0.05217999999999961,0.4146691061557397,0.029321533691128786,0.22110500000000013,0.41408115626649816,0.02927995935576073,0.0,0.0,0.0,0.1194200000000005,0.024868526293287983,0.0017584703580099889
TYR 357,R TYR 357,0.0,0.0,0.0,-0.091255,0.01567226770445154,0.0011081966770388608,-1.7328200000000005,0.4374419134010793,0.030931814334112163,1.8779100000000002,0.4438699605740394,0.031386345908690876,0.0,0.0,0.0,0.053834999999999994,0.01592538147109879,0.001126094523119655
GLU 358,R GLU 358,0.0,0.0,0.0,-0.02181000000000004,0.001973296733894889,0.00013953315018303423,112.48399,1.7087902152976344,0.12082971488621777,-112.32595,1.6925866735555897,0.11968395146171386,0.0,0.0,0.0,0.13622999999999977,0.020917626538402016,0.0014790995571631754
PRO 359,R PRO 359,0.0,0.0,0.0,-0.012070000000000032,0.0010320368210486948,7.297602345977395e-05,0.7205150000000002,0.21784909863251628,0.015404257491842929,-0.6995749999999998,0.219024026935403,0.01548733746888085,0.0,0.0,0.0,0.008870000000000022,0.0056580120183680254,0.00040008186662230153
PRO 360,R PRO 360,0.0,0.0,0.0,-0.007359999999999973,0.0006167657578043111,4.361192497470881e-05,-0.5662000000000004,0.17804701626255806,0.01258982525692863,0.5587599999999998,0.17904293451571912,0.012660247311960394,0.0,0.0,0.0,-0.014799999999999978,0.004547526800360993,0.0003215587038162821
THR 361,R THR 361,0.0,0.0,0.0,-0.003664999999999979,0.000492722031169685,3.4840708948009366e-05,0.257115,0.19941364490676136,0.014100674057469719,-0.25367500000000026,0.19907616475861653,0.014076810607342814,0.0,0.0,0.0,-0.0002249999999999408,0.0017590835682251512,0.0001243859919765833
VAL 362,R VAL 362,0.0,0.0,0.0,-0.002254999999999987,0.0004358612164439354,3.082004218037243e-05,0.041955000000000006,0.1742160812755242,0.012318937246166986,-0.04234499999999999,0.17415810625692965,0.012314837793288224,0.0,0.0,0.0,-0.0026450000000001394,0.0011700320508430976,8.273375973567576e-05
VAL 363,R VAL 363,0.0,0.0,0.0,-0.0014349999999999862,0.0004957569969249071,3.505531343462802e-05,-0.08088999999999995,0.14129595854092913,0.009991133043854426,0.08061000000000001,0.14119333518264948,0.009983876476599658,0.0,0.0,0.0,-0.001715000000000022,0.000832931569818511,5.8897156128302536e-05
PRO 364,R PRO 364,0.0,0.0,0.0,-0.0009499999999999831,0.00025980762113531693,1.83711730708728e-05,0.1817099999999999,0.23480650736297756,0.01660332736230904,-0.18205499999999997,0.2345252054151111,0.016583436310819308,0.0,0.0,0.0,-0.0012950000000002326,0.0006767385019341306,4.7852638380764926e-05
GLY 365,R GLY 365,0.0,0.0,0.0,-0.000344999999999997,0.000475368278285369,3.361361331365583e-05,-0.3310250000000001,0.1828559115123157,0.01292986550104057,0.33069499999999996,0.18265539131106964,0.012915686581633973,0.0,0.0,0.0,-0.0006749999999999828,0.0007411983540186553,5.241063823308985e-05
GLY 366,R GLY 366,0.0,0.0,0.0,-0.00031000000000000027,0.0004624932431938877,3.27032108515357e-05,-0.4888799999999999,0.14281878587917032,0.010098813197599086,0.488255,0.1426721415518814,0.010088443877774234,0.0,0.0,0.0,-0.0009350000000000636,0.0007488491169787976,5.2951628870126595e-05
ASP 367,R ASP 367,0.0,0.0,0.0,-0.0008849999999999841,0.0003190219428189789,2.2558257911460695e-05,82.00801000000001,0.7680882045070521,0.05431203779563362,-81.98959500000002,0.7671208711649882,0.0542436369990495,0.0,0.0,0.0,0.017530000000000285,0.0013413053343680685,9.484460975733508e-05
LEU 368,R LEU 368,0.0,0.0,0.0,-0.0020950000000000213,0.0003255380162131584,2.3019013879834057e-05,-0.6774700000000006,0.182772998826412,0.01292400268879568,0.6791599999999999,0.18241264868423987,0.012898522085882536,0.0,0.0,0.0,-0.0004050000000003506,0.0010913180104811196,7.716783656422114e-05
ALA 369,R ALA 369,0.0,0.0,0.0,-0.0013149999999999707,0.0004645158770160389,3.284623266068574e-05,0.8864799999999997,0.1216608383992161,0.008602720383692641,-0.882715,0.1214286777289452,0.008586304145265304,0.0,0.0,0.0,0.0024500000000001075,0.0010283481900599245,7.271519786122852e-05
LYS 370,R LYS 370,0.0,0.0,0.0,-0.003559999999999982,0.0004963869458396546,3.509985754956992e-05,-94.25941499999998,2.064496777130284,0.1459819670846596,94.23544999999999,2.064291563103179,0.14596745626164356,0.0,0.0,0.0,-0.027525000000001968,0.004939572349910263,0.00034928051047831163
VAL 371,R VAL 371,0.0,0.0,0.0,-0.0047650000000000105,0.0005289376144688731,3.7401537401557584e-05,0.35827499999999984,0.1822645038810353,0.012888046666388186,-0.33785999999999994,0.18320515931599743,0.012954561050070357,0.0,0.0,0.0,0.01564999999999977,0.0035731638641405463,0.0002526608398624508
GLN 372,R GLN 372,0.0,0.0,0.0,-0.013205000000000001,0.0022142662441540302,0.00015657226765937823,0.6065799999999997,1.0368710978708973,0.07331785845208519,-0.5405450000000002,1.0377715827555694,0.07338153234891595,0.0,0.0,0.0,0.05283000000000051,0.014628092835362948,0.001034362363971149
ARG 373,R ARG 373,0.0,0.0,0.0,-0.03644500000000003,0.006382552389130941,0.0004513146075632888,-106.28103499999993,2.1823659852980537,0.1543165787235115,106.41102000000005,2.2195638714827197,0.15694686648020978,0.0,0.0,0.0,0.09353999999999957,0.05056766160304787,0.003575673642826175
ALA 374,R ALA 374,0.0,0.0,0.0,-0.009039999999999996,0.0006916646586316566,4.890807704255229e-05,1.3624749999999997,0.1053034632621351,0.007446079295508421,-1.33428,0.10737090667400816,0.0075922696211339095,0.0,0.0,0.0,0.019155000000000044,0.01088765240995512,0.0007698732850281321
VAL 375,R VAL 375,0.0,0.0,0.0,-0.01876500000000002,0.0010861744795381463,7.680413400331922e-05,-1.8533350000000004,0.11421966894978386,0.008076550245927471,1.9432299999999996,0.11527769558766418,0.008151364026959589,0.0,0.0,0.0,0.07113000000000001,0.016872258295794095,0.0011930488254886986
CYS 376,R CYS 376,0.0,0.0,0.0,-0.015095000000000004,0.000897761104080377,6.348129645807564e-05,1.848384999999999,0.4808072137302029,0.03399820412720362,-1.7911900000000003,0.47955610088914324,0.03390973708980933,0.0,0.0,0.0,0.04209999999999996,0.02324951612399698,0.0016439890510584242
MET 377,R MET 377,0.0,0.0,0.0,-0.03376499999999996,0.002774846842620455,0.0001962113019171004,-0.8577349999999995,0.13430355458810844,0.009496695418670913,1.0120950000000002,0.13911155945858614,0.009836672703460185,0.0,0.0,0.0,0.12059500000000023,0.02540021604238826,0.001796066500717607
LEU 378,R LEU 378,0.0,0.0,0.0,-0.04492500000000005,0.0030723565873771517,0.00021724841771575434,1.3804650000000003,0.1797179979161779,0.01270798150277992,-1.3613499999999996,0.18200611940262565,0.012869776124704505,0.0,0.0,0.0,-0.025810000000000263,0.030336346187370758,0.002145103610551253
SER 379,R SER 379,0.0,0.0,0.0,-0.03318500000000002,0.003551165301700255,0.0002511053065946622,-1.3914000000000002,0.32163302069283917,0.022742888998541974,1.5678750000000006,0.3333617245200733,0.023572233599618558,0.0,0.0,0.0,0.14329,0.03627210911981782,0.0025648254326561593
ASN 380,R ASN 380,0.0,0.0,0.0,-0.11619000000000006,0.015148065883141104,0.0010711300107829663,-1.0481799999999992,0.23998095257749322,0.016969215892315273,1.3486699999999994,0.2579970757586256,0.01824314817952236,0.0,0.0,0.0,0.1843000000000007,0.05314753051647759,0.0037580979231520272
THR 381,R THR 381,0.0,0.0,0.0,-0.02430000000000002,0.002227105745132138,0.00015748015748024536,-0.64866,0.16434483380988849,0.011620934643994833,0.7285299999999998,0.1697324338481019,0.012001895496128994,0.0,0.0,0.0,0.05556999999999977,0.018037879587135472,0.0012754706974289895
THR 382,R THR 382,0.0,0.0,0.0,-0.015450000000000009,0.0015992185591718598,0.0001130818287789802,-0.4180899999999996,0.1862457298839366,0.013169561856796958,0.4133849999999996,0.1895365315051443,0.013402256670986523,0.0,0.0,0.0,-0.020154999999999975,0.01269019207892466,0.0008973320873567437
ALA 383,R ALA 383,0.0,0.0,0.0,-0.005194999999999983,0.0005166962357130491,3.653594120862598e-05,-1.1118749999999995,0.09201858168327053,0.006506696310340882,1.1314150000000005,0.09411489135624944,0.006654927788863917,0.0,0.0,0.0,0.01434500000000007,0.006815862014448166,0.00048195422500481
ILE 384,R ILE 384,0.0,0.0,0.0,-0.009915000000000031,0.0008110332915485436,5.734871402220214e-05,-1.0271550000000005,0.10382326798458405,0.007341413683684755,1.0525149999999994,0.10425420746905202,0.007371885706859589,0.0,0.0,0.0,0.0154450000000001,0.006091549474476873,0.00043073759413359464
ALA 385,R ALA 385,0.0,0.0,0.0,-0.0034250000000000318,0.0005043560250458344,3.566335654422017e-05,-0.6504650000000002,0.08819375700694244,0.0062362403637927595,0.6475749999999997,0.08756993990519997,0.006192129833506535,0.0,0.0,0.0,-0.00631500000000005,0.003447575234857072,0.000243780382721824
GLU 386,R GLU 386,0.0,0.0,0.0,-0.0028949999999999987,0.0004289230700254094,3.0329441142231936e-05,82.80650999999997,1.4340546293297096,0.10140297529909985,-82.798395,1.4304279810514808,0.10114653254004843,0.0,0.0,0.0,0.00522000000000105,0.004096535121294545,0.00028966877636362284
ALA 387,R ALA 387,0.0,0.0,0.0,-0.0017599999999999827,0.0004270831300812794,3.0199337741084903e-05,-1.0426199999999999,0.09726189181791917,0.006877454325548303,1.0463549999999997,0.09754342097240708,0.006897361442972314,0.0,0.0,0.0,0.001975000000000011,0.0015761900266147368,0.00011145346562578851
TRP 388,R TRP 388,0.0,0.0,0.0,-0.007545000000000055,0.0006913573605596331,4.888634778749495e-05,-0.5451550000000001,0.09553942105225408,0.006755657249668565,0.5373800000000002,0.09500781862562575,0.006718067281592154,0.0,0.0,0.0,-0.015319999999999894,0.004162643390923683,0.0002943433369383501
ALA 389,R ALA 389,0.0,0.0,0.0,-0.001105000000000013,0.0003065534211193756,2.1676600286944586e-05,-0.7678250000000003,0.04642127071720015,0.003282479531542873,0.76765,0.04640751555513713,0.0032815068947057648,0.0,0.0,0.0,-0.001279999999999961,0.0008953211714239336,6.330876716537468e-05
ARG 390,R ARG 390,0.0,0.0,0.0,-0.0017450000000000083,0.00043586121644395874,3.0820042180374075e-05,-81.99368999999993,1.3611045822833638,0.09624462800366497,81.99243500000004,1.3603960988513384,0.09619453065975062,0.0,0.0,0.0,-0.0030000000000060824,0.0029137604568691433,0.0002060339777805384
LEU 391,R LEU 391,0.0,0.0,0.0,-0.0012550000000000206,0.0004358612164439318,3.082004218037217e-05,-0.7264800000000006,0.10356432590423498,0.0073231037135898175,0.7279549999999998,0.10363881017746479,0.007328370547059072,0.0,0.0,0.0,0.00022000000000026886,0.000895321171424375,6.330876716540589e-05
ASP 392,R ASP 392,0.0,0.0,0.0,-0.001055000000000027,0.0002279802623035777,1.6120638945154762e-05,78.37782999999999,1.1540949705715433,0.08160683798244273,-78.37733999999998,1.1519619457254935,0.0814560103491346,0.0,0.0,0.0,-0.0005649999999981503,0.0024689623326430484,0.0001745820007906056
HIE 393,R HIE 393,0.0,0.0,0.0,-0.0007800000000000474,0.00041424630354418296,2.9291637031755272e-05,0.166915,0.09342707195989808,0.006606291612924748,-0.1674699999999999,0.09339089409573062,0.006603733451616582,0.0,0.0,0.0,-0.0013349999999998107,0.000782799463464144,5.535228089246873e-05
LYS 394,R LYS 394,0.0,0.0,0.0,-0.0006100000000000149,0.0004877499359302986,3.448912872196182e-05,-73.229475,1.064622820240053,0.07528020155976882,73.22643499999995,1.0636692558219158,0.07521277437313252,0.0,0.0,0.0,-0.0036500000000008015,0.0014413535305414166,0.00010191908555330072
PHE 395,R PHE 395,0.0,0.0,0.0,-0.0009250000000000003,0.000263391343821315,1.8624580532188927e-05,-0.6689000000000002,0.07201013817512031,0.0050918857017807845,0.6684499999999997,0.0718375076126722,0.0050796788776460745,0.0,0.0,0.0,-0.0013750000000001528,0.0006887488656978378,4.870189934694838e-05
ASP 396,R ASP 396,0.0,0.0,0.0,-0.0005349999999999922,0.0004987734956871626,3.526861210765119e-05,75.40466999999997,1.0611139482197691,0.07503208683978298,-75.40484499999998,1.05971715140105,0.07493331838953736,0.0,0.0,0.0,-0.0007099999999992689,0.00183463892905371,0.00012972856277627037
LEU 397,R LEU 397,0.0,0.0,0.0,-0.00033999999999999417,0.0004737087712930723,3.3496268448887874e-05,-0.3145300000000001,0.07338923013630763,0.0051894022295443255,0.31450999999999996,0.07340395016618631,0.005190443092838974,0.0,0.0,0.0,-0.00036000000000005694,0.000721387551874811,5.1009802979424115e-05
MET 398,R MET 398,0.0,0.0,0.0,-0.0004249999999999998,0.0004943429983321292,3.4955328635273874e-05,-0.8142099999999993,0.06272890800899934,0.0044356036229590565,0.8142599999999998,0.06266340558891371,0.004430971902416389,0.0,0.0,0.0,-0.00037500000000002353,0.0007310095758607119,5.169018282034113e-05
TYR 399,R TYR 399,0.0,0.0,0.0,-0.0005850000000000321,0.0004927220311697311,3.4840708948012626e-05,-0.4353250000000004,0.1114544273458894,0.007881018136954177,0.4351300000000002,0.11146879877346663,0.007882034350343696,0.0,0.0,0.0,-0.0007800000000005514,0.0007560423268570699,5.346026561846903e-05
ALA 400,R ALA 400,0.0,0.0,0.0,-0.00015000000000000012,0.00035707142142714284,2.5248762345905217e-05,-0.27151,0.05833917980225689,0.004125202964703712,0.271485,0.05828507334644139,0.0041213770605224,0.0,0.0,0.0,-0.0001750000000001606,0.0006959705453536341,4.921254921256542e-05
LYS 401,R LYS 401,0.0,0.0,0.0,-0.00019999999999998909,0.0003999999999999782,2.828427124746036e-05,-64.169555,1.0991419912693798,0.07772107555134634,64.16862500000003,1.0988495685803505,0.0777003981447078,0.0,0.0,0.0,-0.0011299999999984322,0.0008325262758593325,5.8868497517611635e-05
ARG 402,R ARG 402,0.0,0.0,0.0,-0.000334999999999972,0.0004719904660053663,3.337476591677931e-05,-70.490555,0.9563079561382848,0.06762118406880287,70.48877,0.9555499029886614,0.06756758161654301,0.0,0.0,0.0,-0.0021199999999959116,0.0011939849245293595,8.442748367692182e-05
ALA 403,R ALA 403,0.0,0.0,0.0,-9.49999999999962e-05,0.0002932149382279033,2.0733427116614503e-05,0.6031149999999995,0.05086198752507139,0.0035964856283603563,-0.6029599999999999,0.05089271460631757,0.0035986583611118807,0.0,0.0,0.0,6.000000000000783e-05,0.0006296030495478936,4.4519658579104546e-05
PHE 404,R PHE 404,0.0,0.0,0.0,-0.0003299999999999903,0.00047021271782033607,3.3249060137091615e-05,0.41774500000000026,0.07482452789693868,0.005290893107500734,-0.4175150000000004,0.07481991563079714,0.005290566971034202,0.0,0.0,0.0,-9.99999999999357e-05,0.0006928203230277325,4.8989794855676404e-05
VAL 405,R VAL 405,0.0,0.0,0.0,-0.0002599999999999919,0.0004386342439892126,3.1016124838540685e-05,0.28779999999999983,0.07005583487476262,0.004953695590162967,-0.28754500000000005,0.0700538219870978,0.0049535532575112114,0.0,0.0,0.0,-5.000000000262572e-06,0.000790553603495647,5.5900581392323306e-05
HIE 406,R HIE 406,0.0,0.0,0.0,-0.0002450000000000152,0.0004300872004605845,3.0411757594721732e-05,0.5060800000000001,0.12541480614345374,0.008868165988523241,-0.5059800000000001,0.12538356989653804,0.00886595725232195,0.0,0.0,0.0,-0.00014499999999979972,0.0007238611745356181,5.1184714515179455e-05
TRP 407,R TRP 407,0.0,0.0,0.0,-0.0002999999999999536,0.0004582575694955133,3.24037034920343e-05,0.0933,0.15216090167976798,0.010759400540922346,-0.09312000000000001,0.15215122608773163,0.010758716373248257,0.0,0.0,0.0,-0.00012000000000009337,0.000738647412504629,5.223025942879202e-05
TYR 408,R TYR 408,0.0,0.0,0.0,-0.0005250000000000132,0.0004993746088859666,3.5311117229564693e-05,-0.23414000000000038,0.09097065680756608,0.006432596831762414,0.23393999999999998,0.09100750738263287,0.006435202560914449,0.0,0.0,0.0,-0.0007250000000001222,0.0007545694136392543,5.335611492602736e-05
VAL 409,R VAL 409,0.0,0.0,0.0,-0.0002100000000000002,0.00040730823708832645,2.8801041647829365e-05,0.21398500000000023,0.08583638374838488,0.006069548902101371,-0.2139,0.08580652655829848,0.006067437679943644,0.0,0.0,0.0,-0.0001249999999997553,0.0006777720855862086,4.792572378169571e-05
GLY 410,R GLY 410,0.0,0.0,0.0,-9.000000000000007e-05,0.000286181760425084,2.0236106344848083e-05,-0.07209,0.0690191415478343,0.004880390302014781,0.07208999999999995,0.06901588150563602,0.004880159782220246,0.0,0.0,0.0,-9.000000000000118e-05,0.0006339558344237608,4.482744694938174e-05
GLU 411,R GLU 411,0.0,0.0,0.0,-0.0002899999999999958,0.00045376205218153066,3.2085822414268436e-05,71.45427000000002,0.6542250508025041,0.04626069698445642,-71.44850499999998,0.6536870810871324,0.046222656781075185,0.0,0.0,0.0,0.005475000000000705,0.0009377499666756278,6.630893604937953e-05
GLY 412,R GLY 412,0.0,0.0,0.0,-0.00014500000000000068,0.00035210083782916677,2.4897289009046867e-05,0.384465,0.12296499003781532,0.008694937830427546,-0.3842100000000002,0.12298046958765353,0.008696032399893578,0.0,0.0,0.0,0.00010999999999999899,0.0006228161847607979,4.403975476770939e-05
MET 413,R MET 413,0.0,0.0,0.0,-0.0005399999999999405,0.0004983974317750283,3.524202037340822e-05,-0.7066300000000001,0.21959609081219955,0.01552778849353632,0.7063550000000001,0.21947099802707415,0.015518943097872351,0.0,0.0,0.0,-0.0008149999999997926,0.0007750967681520357,5.480761808360816e-05
GLU 414,R GLU 414,0.0,0.0,0.0,-0.0004450000000000093,0.0004969657935914807,3.5140788266629005e-05,73.16046999999999,0.9214509911538974,0.06515642443759863,-73.15623000000001,0.9209395947059852,0.06512026324797927,0.0,0.0,0.0,0.003795000000000357,0.0011058820009429142,7.819766620588826e-05
GLU 415,R GLU 415,0.0,0.0,0.0,-0.00032499999999998974,0.00046837484987986497,3.311910324872837e-05,70.97969499999999,0.8762723788733648,0.06196181412678239,-70.97676999999999,0.8755159662171479,0.06190832767492375,0.0,0.0,0.0,0.00260000000000403,0.0011789826122507085,8.33666600023506e-05
GLY 416,R GLY 416,0.0,0.0,0.0,-0.00025000000000000076,0.0004330127018922207,3.0618621784789825e-05,0.37263500000000027,0.08009545414691133,0.005663603876949717,-0.37275999999999987,0.08006386450827932,0.005661370152180525,0.0,0.0,0.0,-0.00037499999999983326,0.0007171994143890885,5.071365693775452e-05
GLU 417,R GLU 417,0.0,0.0,0.0,-0.0009049999999999986,0.00030979832149318837,2.1906049392804364e-05,81.01446000000001,0.915397677730822,0.06472839054058821,-81.00650499999998,0.9139560219055632,0.06462645007957045,0.0,0.0,0.0,0.007050000000000125,0.001854049621767323,0.00013110110602080276
PHE 418,R PHE 418,0.0,0.0,0.0,-0.000904999999999987,0.00029321493822790805,2.0733427116614842e-05,0.712305,0.08245266505698899,0.005830283858870001,-0.7128700000000001,0.08250977578444757,0.005834322197136446,0.0,0.0,0.0,-0.001470000000000029,0.0007204859471216176,5.094604989593081e-05
SER 419,R SER 419,0.0,0.0,0.0,-0.0005950000000000194,0.0004908920451586225,3.471130939621949e-05,0.6769200000000002,0.22106945424458763,0.01563197102095571,-0.677315,0.22113757205640067,0.01563678767762097,0.0,0.0,0.0,-0.0009900000000000674,0.0007809609465269215,5.522227811310509e-05
GLU 420,R GLU 420,0.0,0.0,0.0,-0.0015350000000000092,0.0004987734956871838,3.5268612107652686e-05,82.61308000000001,1.1359872770396275,0.08032643069363618,-82.60521499999999,1.1343087581344065,0.08020774148361302,0.0,0.0,0.0,0.006329999999999813,0.0023411749187061816,0.0001655460660961005
ALA 421,R ALA 421,0.0,0.0,0.0,-0.0011850000000000226,0.00038829756630705427,2.7456784225395116e-05,0.6889749999999999,0.07448063087139,0.005266575915621198,-0.6892100000000003,0.07435553711728213,0.0052577304514398225,0.0,0.0,0.0,-0.0014199999999999413,0.0009019977827024461,6.378087487641296e-05
ARG 422,R ARG 422,0.0,0.0,0.0,-0.0020850000000000478,0.00031268994227513764,2.211051785915799e-05,-78.92001999999998,1.2113382804154964,0.08565455123926491,78.92299499999994,1.209724445889771,0.08554043590557957,0.0,0.0,0.0,0.0008899999999984232,0.002558886476579058,0.00018094059798756036
GLU 423,R GLU 423,0.0,0.0,0.0,-0.0026500000000000013,0.00048733971724043934,3.4460121880224926e-05,83.22105999999997,1.435528768923269,0.10150721270940198,-83.21682500000001,1.4315206196115324,0.10122379375356827,0.0,0.0,0.0,0.0015850000000001785,0.0044444094095879095,0.0003142672031888911
ASP 424,R ASP 424,0.0,0.0,0.0,-0.004350000000000003,0.0005722761571129619,4.0466035140595344e-05,89.65717499999995,1.4328580475337462,0.10131836418888283,-89.63056000000006,1.4272206193828596,0.10091973782148846,0.0,0.0,0.0,0.02226500000000101,0.0063549016514810736,0.0004493594051535857
MET 425,R MET 425,0.0,0.0,0.0,-0.0035799999999999834,0.0005230678732248762,3.698648401781353e-05,0.30870499999999984,0.2140398280110506,0.015134901383061622,-0.304005,0.21395129112720956,0.01512864087996671,0.0,0.0,0.0,0.0011200000000000626,0.0018803191218512924,0.0001329586401855783
ALA 426,R ALA 426,0.0,0.0,0.0,-0.0025850000000000096,0.0004927220311696679,3.484070894800816e-05,0.33082999999999985,0.09415195749425492,0.006657548760617524,-0.329065,0.0946319754364235,0.006691491154817385,0.0,0.0,0.0,-0.0008200000000001639,0.0017571567943699545,0.00012424974849070106
ALA 427,R ALA 427,0.0,0.0,0.0,-0.005920000000000002,0.0007639371701913793,5.4018515344278594e-05,0.2501949999999999,0.11493044407379643,0.008126809636936272,-0.23307000000000014,0.11414173250831589,0.008071039307301115,0.0,0.0,0.0,0.011204999999999942,0.003914457178204816,0.0002767939215372983
LEU 428,R LEU 428,0.0,0.0,0.0,-0.013054999999999968,0.001188265542713491,8.402306231030227e-05,0.5047149999999992,0.10041973797516301,0.007100747768721403,-0.4828249999999999,0.09976895496596216,0.007054730460832712,0.0,0.0,0.0,0.008834999999999418,0.005995646337134697,0.0004239562182584229
GLU 429,R GLU 429,0.0,0.0,0.0,-0.006745000000000009,0.0006480547816349921,4.582439306744702e-05,86.50266499999998,1.6963505984256404,0.11995010114166282,-86.490335,1.6908449493586846,0.11956079296265504,0.0,0.0,0.0,0.0055849999999990985,0.00670617439379488,0.0004741981389671944
LYS 430,R LYS 430,0.0,0.0,0.0,-0.01361500000000001,0.0026696020302659,0.00018876936986703927,-87.43453499999995,2.4159652933734783,0.1708345442055733,87.51945999999998,2.433444022039859,0.17207047696222508,0.0,0.0,0.0,0.07130999999999886,0.039511946294758925,0.0027939165162902714
ASP 431,R ASP 431,0.0,0.0,0.0,-0.035934999999999995,0.004587022454708606,0.00032435146831794184,94.67482000000001,2.495398144105066,0.17645129494570175,-94.433575,2.4682438664712367,0.17453119756039148,0.0,0.0,0.0,0.20530999999999608,0.03960004924239182,0.0028001463354616458
TYR 432,R TYR 432,0.0,0.0,0.0,-0.040354999999999974,0.0038638031782172234,0.0002732121428487533,0.061405000000000154,0.15521623940490262,0.010975445543348126,-0.06916500000000003,0.1565247832613098,0.011067973566782676,0.0,0.0,0.0,-0.04811499999999996,0.02170280569419535,0.0015346201077139547
GLU 433,R GLU 433,0.0,0.0,0.0,-0.013779999999999988,0.0013717142559585818,9.699484522385727e-05,86.69640500000003,2.031009483230413,0.14361405782464107,-86.67146000000002,2.0233978176316443,0.1430758317885397,0.0,0.0,0.0,0.011164999999997746,0.010714372356791183,0.0007576205349644736
GLU 434,R GLU 434,0.0,0.0,0.0,-0.07056499999999997,0.011693834914175954,0.0008268789965889825,92.75284000000002,3.8445191720676037,0.2718485576970694,-92.33689000000003,3.781603822175053,0.2673997706420947,0.0,0.0,0.0,0.34538499999999545,0.09366208824812697,0.006622909774034342
VAL 435,R VAL 435,0.0,0.0,0.0,-0.11072500000000009,0.022389492513230243,0.0015831761983430542,0.11765000000000002,0.23379479784631657,0.01653178869632685,0.00787500000000002,0.24224409048519635,0.017129243908444995,0.0,0.0,0.0,0.014800000000000037,0.02351361307838508,0.001662663525792278
GLY 436,R GLY 436,0.0,0.0,0.0,-0.01412499999999999,0.0018410255294264396,0.00013018016361949892,0.24605999999999992,0.1970889301812763,0.013936291902798248,-0.22182999999999992,0.1981395243256632,0.014010580127175333,0.0,0.0,0.0,0.010104999999999996,0.010400671853298668,0.0007354385596363544
VAL 437,R VAL 437,0.0,0.0,0.0,-0.03641999999999998,0.005918918820190131,0.00041853076350491204,0.8002299999999998,0.22591904988291697,0.015974889217143247,-0.7244649999999999,0.23155716092360487,0.016373563872138563,0.0,0.0,0.0,0.039344999999999894,0.01565298613683672,0.0011068332643176264
ASP 438,R ASP 438,0.0,0.0,0.0,-0.06803,0.015441797175199397,0.0010918999496290767,87.52279500000003,3.3918612077979273,0.23984080608775077,-87.40140499999995,3.4170663574158446,0.24162307930931587,0.0,0.0,0.0,0.05335999999999899,0.053810969141982815,0.00380501011825161
SER 439,R SER 439,0.0,0.0,0.0,-1.0268100000000002,0.33645863623928496,0.023791218327357627,-0.8180350000000003,1.7605628798128736,0.12449059510209995,1.8521800000000015,1.5995091270761777,0.11310237503253404,-0.14227552799999996,0.038101535609174945,0.002694185420286832,-0.1349405279999999,0.5753521693593738,0.040683542052440416
VAL 440,R VAL 440,0.0,0.0,0.0,0.12887500000000002,0.9590377257308496,0.0678142079278008,64.19085500000001,13.587883062639714,0.9608084255562375,-67.097265,11.838767356223201,0.837127267847536,-0.2568414959999999,0.060030251675677576,0.004244779803620672,-3.0343764959999975,2.0262661715131474,0.14327865503658505
gtp 441,R gtp 441,0.0,0.0,0.0,-0.002775000000000123,0.00041758232721213136,2.9527529527535786e-05,311.493495,3.6006900283135557,0.25460723359712967,-311.46705999999995,3.5978196934355875,0.25440427027148094,0.0,0.0,0.0,0.023659999999994737,0.005620889609307949,0.00039745691590426543
Mg+ 442,R Mg+ 442,0.0,0.0,0.0,-1.9999999999997796e-05,0.0001399999999999846,9.899494936610575e-06,-154.27623000000003,1.6646208778928286,0.1177064710862723,154.25464000000002,1.6628648112168085,0.11758229842078935,0.0,0.0,0.0,-0.02160999999999916,0.0020513166503448674,0.00014504999138197297
MET 443,R MET 443,0.0,0.0,0.0,-0.00014999999999998294,0.00035707142142710186,2.524876234590232e-05,-66.37253499999996,0.6803117658681077,0.04810530629663338,66.368205,0.6799640453558954,0.04808071874341908,0.0,0.0,0.0,-0.004480000000000928,0.0007678541528178947,5.429548784197849e-05
ARG 444,R ARG 444,0.0,0.0,0.0,-0.0002149999999999719,0.0004108223460328757,2.9049526674281277e-05,-70.078305,0.669767685078846,0.0473597271938868,70.07211999999998,0.6694015652814175,0.047333838614737965,0.0,0.0,0.0,-0.006400000000000858,0.0007615773105862025,5.3851648071331723e-05
GLU 445,R GLU 445,0.0,0.0,0.0,-6.500000000000394e-05,0.00024652586071243594,1.743201078476137e-05,64.29355500000001,0.5905041887857313,0.04175495162094518,-64.29017,0.5901547518214104,0.04173024269623833,0.0,0.0,0.0,0.003319999999999794,0.0007194442299446948,5.0872389367942745e-05
ILE 446,R ILE 446,0.0,0.0,0.0,-4.999999999999449e-05,0.0002179449471770097,1.5411035007420745e-05,-0.04296499999999999,0.050616339012220235,0.003579115655437812,0.042890000000000005,0.05062783720444714,0.0035799287004073155,0.0,0.0,0.0,-0.0001249999999999396,0.0006239991987172576,4.4123406486794485e-05
VAL 447,R VAL 447,0.0,0.0,0.0,-6.000000000000672e-05,0.00023748684174078493,1.6792855623748544e-05,0.1854099999999999,0.057271562751508596,0.004049711039074261,-0.18537999999999996,0.05725972057214411,0.004048873670540996,0.0,0.0,0.0,-3.0000000000116322e-05,0.0006317436188836595,4.467101968839655e-05
HIE 448,R HIE 448,0.0,0.0,0.0,-4.499999999999283e-05,0.00020730412441624573,1.465861521426671e-05,0.09181500000000005,0.11017835892315685,0.007790786473456956,-0.09184499999999998,0.11020730908156684,0.0077928335587897695,0.0,0.0,0.0,-7.499999999989182e-05,0.0006319612329880886,4.468640732928891e-05
ILE 449,R ILE 449,0.0,0.0,0.0,-5.500000000000949e-05,0.00022798026230359927,1.6120638945156286e-05,0.16507499999999986,0.041179113334310825,0.0029118030281940566,-0.165095,0.041191940655909885,0.002912710056802772,0.0,0.0,0.0,-7.500000000018047e-05,0.0005825590098865667,4.119314263321123e-05
GLN 450,R GLN 450,0.0,0.0,0.0,-5.499999999998728e-05,0.00022798026230350725,1.612063894514978e-05,0.3254549999999998,0.06033355596183568,0.004266226655371206,-0.325415,0.060267012328470274,0.004261521309931459,0.0,0.0,0.0,-1.5000000000426895e-05,0.0006283112286121145,4.442831304472772e-05
ALA 451,R ALA 451,0.0,0.0,0.0,-1.500000000000501e-05,0.00012155245781147276,8.595056718838412e-06,0.11063,0.03626945133304343,0.0025646374987510472,-0.11060000000000006,0.036291596823507036,0.002566203421398999,0.0,0.0,0.0,1.5000000000011532e-05,0.0006121886964000408,4.328827785902214e-05
GLY 452,R GLY 452,0.0,0.0,0.0,-2.0000000000004457e-05,0.0001400000000000312,9.899494936613872e-06,0.3227,0.034923058285321905,0.002469433133332416,-0.3227149999999998,0.034917528191441415,0.0024690420966440667,0.0,0.0,0.0,-3.500000000002945e-05,0.00065098003041559,4.603123939238886e-05
GLN 453,R GLN 453,0.0,0.0,0.0,-1.4999999999996128e-05,0.00012155245781140079,8.595056718833323e-06,0.06808999999999933,0.10005759291528084,0.007075140245959813,-0.06810499999999994,0.10006979551792843,0.0070760031002678365,0.0,0.0,0.0,-3.0000000000605097e-05,0.0006396092557175952,4.522720420275921e-05
CYS 454,R CYS 454,0.0,0.0,0.0,0.0,0.0,0.0,0.302175,0.04452015695165465,0.0031480504880004416,-0.30213500000000004,0.044569684483962,0.003151552613395438,0.0,0.0,0.0,3.9999999999991153e-05,0.0006232174580353591,4.4068129073064505e-05
GLY 455,R GLY 455,0.0,0.0,0.0,-1.500000000000501e-05,0.00012155245781147276,8.595056718838412e-06,0.2287550000000001,0.026614563212646058,0.0018819338125980053,-0.22880999999999982,0.026687898006401378,0.0018871193655941355,0.0,0.0,0.0,-6.999999999997675e-05,0.0005701754116058648,4.031749000123379e-05
ASN 456,R ASN 456,0.0,0.0,0.0,-1.9999999999997796e-05,0.0001399999999999846,9.899494936610575e-06,0.45513499999999935,0.06714057472944432,0.004747555568395222,-0.4550900000000002,0.06715863235653202,0.004748832435451808,0.0,0.0,0.0,2.499999999951541e-05,0.0006279928343535388,4.440579917079475e-05
GLN 457,R GLN 457,0.0,0.0,0.0,-1.9999999999995577e-05,0.00013999999999996906,9.899494936609478e-06,-0.014090000000000274,0.19548775383639808,0.01382307163766436,0.014120000000000023,0.1955329015792483,0.013826264065176825,0.0,0.0,0.0,9.999999999728005e-06,0.0006323764701504299,4.471576903061813e-05
ILE 458,R ILE 458,0.0,0.0,0.0,-4.4999999999997265e-05,0.0002073041244162662,1.4658615214268156e-05,0.10095999999999995,0.046958155841131596,0.003320443042727884,-0.10091500000000002,0.046954315829324945,0.0033201715128890518,0.0,0.0,0.0,-1.3322676295501878e-16,0.0006324555320336486,4.4721359549993864e-05
GLY 459,R GLY 459,0.0,0.0,0.0,-4.999999999999449e-06,7.053367989832165e-05,4.9874843358144515e-06,0.2557099999999999,0.032078589432829124,0.0022682988118852597,-0.25571500000000014,0.032062809842555696,0.0022671830263565913,0.0,0.0,0.0,-1.0000000000102705e-05,0.0006323764701504719,4.47157690306211e-05
ALA 460,R ALA 460,0.0,0.0,0.0,-2.4999999999997247e-05,0.00015612494995994277,1.1039701082908593e-05,0.22732999999999992,0.05394933827212363,0.0038147942932745555,-0.22729,0.05390951585759226,0.00381197842333872,0.0,0.0,0.0,1.4999999999942838e-05,0.0005871754422658445,4.151957369723888e-05
LYS 461,R LYS 461,0.0,0.0,0.0,-3.499999999998504e-05,0.00018377975949481254,1.2995191418361474e-05,-51.50904500000001,0.45330989728269305,0.03205385023475696,51.50857500000003,0.45323739295596044,0.03204872340464716,0.0,0.0,0.0,-0.0005049999999998533,0.000655724789830648,4.636674454813749e-05
PHE 462,R PHE 462,0.0,0.0,0.0,-4.0000000000004476e-05,0.00019595917942267618,1.3856406460552569e-05,0.10835,0.037727675518112486,0.002667749519726303,-0.10830000000000008,0.03767134189274378,0.0026637661308755996,0.0,0.0,0.0,9.999999999936726e-06,0.0005830094338859417,4.122499241964795e-05
TRP 463,R TRP 463,0.0,0.0,0.0,-4.999999999999893e-05,0.00021794494717702903,1.541103500742211e-05,0.3143849999999999,0.053195082244509105,0.0037614603380868496,-0.31428499999999987,0.05324315707206019,0.0037648597417434242,0.0,0.0,0.0,5.000000000022986e-05,0.0006383572667404377,4.513867521318732e-05
GLU 464,R GLU 464,0.0,0.0,0.0,-3.500000000000281e-05,0.00018377975949490579,1.2995191418368068e-05,52.21682999999999,0.3528753053133313,0.024952052130032987,-52.21625500000001,0.35277858491426234,0.024945212965026917,0.0,0.0,0.0,0.0005400000000010863,0.0005986651818822195,4.233202097691953e-05
VAL 465,R VAL 465,0.0,0.0,0.0,-4.499999999999504e-05,0.00020730412441625598,1.4658615214267433e-05,0.12939999999999985,0.05381533238771271,0.0038053186463159693,-0.12937999999999997,0.05377802153296471,0.003802680370475552,0.0,0.0,0.0,-2.500000000014463e-05,0.0005952940449894794,4.209364560120306e-05
ILE 466,R ILE 466,0.0,0.0,0.0,-5.500000000001393e-05,0.00022798026230361768,1.6120638945157588e-05,0.2539350000000001,0.03619241322432115,0.0025591900818423166,-0.253825,0.03620586105867427,0.002560140987328653,0.0,0.0,0.0,5.500000000011163e-05,0.0006098975323772919,4.31262680972925e-05
SER 467,R SER 467,0.0,0.0,0.0,-3.5000000000011686e-05,0.00018377975949495243,1.2995191418371366e-05,0.338815,0.09138030846413236,0.0064615635781906456,-0.33879000000000004,0.09137656099897855,0.006461298592388393,0.0,0.0,0.0,-1.0000000000011944e-05,0.0005999166608787613,4.2420513905416245e-05
ASP 468,R ASP 468,0.0,0.0,0.0,-2.4999999999997247e-05,0.00015612494995994277,1.1039701082908593e-05,55.02419000000003,0.5423880289011432,0.03835262532704035,-55.02316500000003,0.5423390063164558,0.03834915890683397,0.0,0.0,0.0,0.0009999999999999432,0.000565685424948421,3.999999999994222e-05
GLU 469,R GLU 469,0.0,0.0,0.0,-6.499999999999062e-05,0.0002465258607123854,1.74320107847578e-05,59.44174999999999,0.37944912373252804,0.02683110485065639,-59.43996499999999,0.3793938900110918,0.026827199236758616,0.0,0.0,0.0,0.0017199999999998993,0.0006337191807087636,4.481071300471499e-05
HID 470,R HID 470,0.0,0.0,0.0,-4.9999999999990055e-05,0.00021794494717699035,1.5411035007419376e-05,0.092415,0.07105936092451172,0.0050246555976504615,-0.09243000000000005,0.07109279218036098,0.0050270195444219205,0.0,0.0,0.0,-6.499999999995954e-05,0.0006409173113589604,4.531969770417707e-05
GLY 471,R GLY 471,0.0,0.0,0.0,-2.000000000000002e-05,0.00014000000000000012,9.899494936611673e-06,0.06838000000000002,0.07527320638846198,0.005322619467893601,-0.06836999999999999,0.07521371616932646,0.0053184128741571015,0.0,0.0,0.0,-9.999999999985576e-06,0.0005830094338858734,4.1224992419643125e-05
ILE 472,R ILE 472,0.0,0.0,0.0,-3.4999999999998364e-05,0.00018377975949488248,1.299519141836642e-05,-0.044140000000000075,0.041964156133538565,0.002967313936879617,0.04408000000000005,0.041955733815534656,0.0029667183890622296,0.0,0.0,0.0,-9.500000000015163e-05,0.000652667602995532,4.6150568793891006e-05
ASP 473,R ASP 473,0.0,0.0,0.0,-2.4999999999998914e-05,0.00015612494995995317,1.1039701082909328e-05,53.39568500000003,0.41717378365770613,0.02949864113576137,-53.39491500000002,0.4172060255705429,0.029500920983281904,0.0,0.0,0.0,0.0007449999999995782,0.0006324357674895402,4.471996198567726e-05
PRO 474,R PRO 474,0.0,0.0,0.0,-3.5000000000005025e-05,0.00018377975949491747,1.2995191418368893e-05,0.078345,0.08014222342186426,0.005666910964096758,-0.07830500000000004,0.08017507078263167,0.005669233623251029,0.0,0.0,0.0,4.999999999890648e-06,0.0006441855322807163,4.5550795821796004e-05
THR 475,R THR 475,0.0,0.0,0.0,-5.000000000000005e-06,7.053367989832949e-05,4.9874843358150055e-06,0.07851999999999977,0.1415047688242341,0.010005898160585069,-0.07845999999999999,0.14145327285008288,0.010002256845332456,0.0,0.0,0.0,5.499999999980743e-05,0.000567428409581366,4.012324762528816e-05
GLY 476,R GLY 476,0.0,0.0,0.0,-1.4999999999998349e-05,0.0001215524578114188,8.595056718834595e-06,0.22239499999999984,0.04137461752089119,0.00292562726180219,-0.22243,0.04136175890844105,0.0029247180205961756,0.0,0.0,0.0,-4.999999999998256e-05,0.0006304760106460113,4.4581386250323655e-05
SER 477,R SER 477,0.0,0.0,0.0,-1.9999999999997796e-05,0.0001399999999999846,9.899494936610575e-06,-0.04239000000000006,0.15456564268944112,0.010929441408416073,0.04237499999999999,0.15461084818019735,0.010932637919322133,0.0,0.0,0.0,-3.500000000011272e-05,0.0005511578721200997,3.897274688804705e-05
TYR 478,R TYR 478,0.0,0.0,0.0,-6.49999999999995e-05,0.00024652586071241913,1.7432010784760185e-05,-0.29131999999999997,0.08885959486740871,0.006283322210423404,0.2912649999999997,0.08881410234304081,0.00628010540317602,0.0,0.0,0.0,-0.00012000000000004395,0.0006209669878502044,4.39089968001864e-05
HIP 479,R HIP 479,0.0,0.0,0.0,-4.500000000000059e-05,0.00020730412441628156,1.4658615214269242e-05,-54.972869999999986,0.4781417395533821,0.033809726640652855,54.971885000000015,0.4781102401895568,0.03380749929927646,0.0,0.0,0.0,-0.001029999999999447,0.0005559676249570978,3.93128477727343e-05
GLY 480,R GLY 480,0.0,0.0,0.0,-4.000000000000392e-05,0.00019595917942267347,1.3856406460552377e-05,-0.09785500000000004,0.1087264640048595,0.007688121999227122,0.09778999999999993,0.10869344920463252,0.00768578750031512,0.0,0.0,0.0,-0.00010500000000001064,0.0006196571632765867,4.381637821636941e-05
ASP 481,R ASP 481,0.0,0.0,0.0,-4.000000000000004e-05,0.00019595917942265444,1.385640646055103e-05,58.655924999999996,0.5400383499110297,0.038186477932288264,-58.654214999999986,0.5399310315022221,0.038178889374826865,0.0,0.0,0.0,0.0016700000000012948,0.0006173329733615188,4.365203317139842e-05
SER 482,R SER 482,0.0,0.0,0.0,-6.000000000000116e-05,0.00023748684174076297,1.6792855623746992e-05,-0.15436499999999992,0.1238632381903527,0.008758453566412295,0.15431999999999987,0.12378334944571523,0.00875280457910493,0.0,0.0,0.0,-0.00010500000000008835,0.000635590276829371,4.4943019480228316e-05
ASP 483,R ASP 483,0.0,0.0,0.0,-8.00000000000045e-05,0.0002712931993250261,1.9183326093251962e-05,61.93458499999995,0.7552618835762401,0.053405079944848416,-61.93181499999996,0.7550768575301371,0.05339199662765885,0.0,0.0,0.0,0.002690000000000481,0.0006587108622164032,4.657789175144562e-05
LEU 484,R LEU 484,0.0,0.0,0.0,-0.00012500000000000456,0.00033071891388308593,2.338535866733799e-05,0.00898999999999976,0.05822173047926325,0.004116898043430254,-0.009024999999999995,0.058246153306463086,0.004118624998103129,0.0,0.0,0.0,-0.00016000000000021553,0.0005953150426456627,4.2095130359710686e-05
GLN 485,R GLN 485,0.0,0.0,0.0,-6.499999999999506e-05,0.0002465258607124022,1.743201078475899e-05,-0.2679049999999999,0.1808506731394713,0.012788073735907197,0.2678400000000001,0.18071511945600982,0.012778488643028153,0.0,0.0,0.0,-0.00013000000000026546,0.0006656575696260707,4.7069098143075094e-05
LEU 486,R LEU 486,0.0,0.0,0.0,-7.499999999999285e-05,0.00026339134382129335,1.86245805321874e-05,-0.005935000000000024,0.0650511396902465,0.004599810199888667,0.005965000000000025,0.06502033355035944,0.004597631876847035,0.0,0.0,0.0,-4.500000000011717e-05,0.000642631309538996,4.544089567778153e-05
GLU 487,R GLU 487,0.0,0.0,0.0,-0.00012499999999999344,0.0003307189138830565,2.3385358667335907e-05,66.57877500000001,0.8118183013298954,0.057404222596171305,-66.574085,0.8113925423471284,0.05737411688978474,0.0,0.0,0.0,0.004564999999996644,0.0008220553509380484,5.812809131589811e-05
ARG 488,R ARG 488,0.0,0.0,0.0,-0.00013999999999997126,0.0003469870314578783,2.453568829276556e-05,-66.66956500000009,0.6210748149481723,0.043916621327403274,66.66498000000003,0.6207264208949137,0.043891986147644856,0.0,0.0,0.0,-0.004724999999998402,0.000818153408598148,5.785218232706386e-05
ILE 489,R ILE 489,0.0,0.0,0.0,-7.500000000000728e-05,0.00026339134382134403,1.862458053219098e-05,-0.13764500000000005,0.058481099297123376,0.004135238188423977,0.13753999999999997,0.05843610527747381,0.004132056630783273,0.0,0.0,0.0,-0.00018000000000019335,0.0006690291473471242,4.730750469006054e-05
ASN 490,R ASN 490,0.0,0.0,0.0,-7.499999999999841e-05,0.00026339134382131286,1.8624580532188778e-05,-0.17536999999999892,0.4314860752098496,0.03051067297684533,0.17529500000000006,0.4313730612532497,0.03050268168333728,0.0,0.0,0.0,-0.00014999999999922408,0.0006224949798995724,4.401704215415713e-05
VAL 491,R VAL 491,0.0,0.0,0.0,-0.00013000000000000124,0.000336303434416008,2.3780243901188457e-05,-0.20793,0.05115158941812069,0.0036169635746023184,0.20791500000000007,0.05114183976940968,0.0036162741703305444,0.0,0.0,0.0,-0.00014499999999989966,0.0006737766692310637,4.764320518185706e-05
TYR 492,R TYR 492,0.0,0.0,0.0,-8.00000000000045e-05,0.00027129319932502603,1.918332609325196e-05,-0.07457499999999996,0.04912804061836795,0.0034738770667656124,0.07447500000000003,0.04917275032983202,0.003477038520781726,0.0,0.0,0.0,-0.000179999999999979,0.0006305553108174775,4.4586993619222954e-05
TYR 493,R TYR 493,0.0,0.0,0.0,-6.500000000000838e-05,0.0002465258607124528,1.7432010784762564e-05,0.5507900000000003,0.042930593986103646,0.00303565141279403,-0.5505900000000001,0.042942076102578684,0.0030364633210362177,0.0,0.0,0.0,0.00013500000000018163,0.000683209338343738,4.831019561128314e-05
ASN 494,R ASN 494,0.0,0.0,0.0,-3.500000000000281e-05,0.00018377975949490579,1.2995191418368068e-05,0.07321500000000007,0.2211513707282856,0.01563776339106709,-0.07324500000000009,0.22117378907772953,0.01563934860775857,0.0,0.0,0.0,-6.499999999999062e-05,0.0006089129658661891,4.30566487316395e-05
GLU 495,R GLU 495,0.0,0.0,0.0,-2.9999999999998917e-05,0.00017058722109231363,1.206233808181438e-05,59.10991000000002,0.599183980007236,0.04236870554414613,-59.108124999999966,0.5990090895621726,0.04235633892217922,0.0,0.0,0.0,0.0017550000000018428,0.0006363764609102588,4.4998611089713986e-05
ALA 496,R ALA 496,0.0,0.0,0.0,-2.500000000000169e-05,0.0001561249499599705,1.1039701082910553e-05,0.341015,0.04251370102684401,0.0030061726289418887,-0.34101499999999985,0.04253780406885222,0.0030078769713870117,0.0,0.0,0.0,-2.4999999999881783e-05,0.000611861912526125,4.326517074969931e-05
ALA 497,R ALA 497,0.0,0.0,0.0,-1.000000000000001e-05,9.949874371066208e-05,7.03562363973515e-06,-0.013650000000000016,0.08609772064346419,0.006088028211169852,0.01366499999999999,0.08607463491064016,0.006086395803346999,0.0,0.0,0.0,4.999999999948379e-06,0.0006041316081782439,4.2718555687197056e-05
GLY 498,R GLY 498,0.0,0.0,0.0,-1.9999999999999463e-05,0.00013999999999999625,9.8994949366114e-06,-0.08289500000000004,0.07722825891472623,0.0054608625577833355,0.08286999999999999,0.07718693607081442,0.0054579405914685405,0.0,0.0,0.0,-4.50000000001094e-05,0.0006024740658319092,4.260134974387735e-05
ASN 499,R ASN 499,0.0,0.0,0.0,-4.500000000000226e-05,0.0002073041244162892,1.4658615214269783e-05,-0.02447000000000031,0.3293364071887593,0.023287600681478574,0.024535000000000133,0.32923945507031793,0.023280745131438543,0.0,0.0,0.0,1.9999999999846807e-05,0.0006079473661431665,4.2988370520433395e-05
LYS 500,R LYS 500,0.0,0.0,0.0,-3.499999999999725e-05,0.00018377975949487667,1.299519141836601e-05,-52.609370000000006,0.5123579247930756,0.036229176301585085,52.608755,0.5122339065057461,0.0362204068843889,0.0,0.0,0.0,-0.0006500000000006168,0.0005979130371530231,4.227883631307468e-05
TYR 501,R TYR 501,0.0,0.0,0.0,-6.499999999999062e-05,0.0002465258607123854,1.74320107847578e-05,-0.3380849999999996,0.1070832749545893,0.007571930987205368,0.33795499999999995,0.10710020063006445,0.007573127813195832,0.0,0.0,0.0,-0.00019499999999979866,0.000645736014173005,4.566043144781044e-05
VAL 502,R VAL 502,0.0,0.0,0.0,-4.49999999999956e-05,0.00020730412441625852,1.4658615214267614e-05,0.38056999999999985,0.025797773159713,0.0018241780340745367,-0.380485,0.025765476417097307,0.0018218943095031576,0.0,0.0,0.0,3.999999999995896e-05,0.0006151422599691768,4.34971263418623e-05
PRO 503,R PRO 503,0.0,0.0,0.0,-3.999999999999559e-05,0.00019595917942263265,1.385640646054949e-05,-0.1651049999999999,0.04197456342834349,0.002968049843752654,0.16510999999999992,0.04198616319693941,0.0029688700712560906,0.0,0.0,0.0,-3.5000000000238176e-05,0.0005947898788650945,4.2057995672663344e-05
ARG 504,R ARG 504,0.0,0.0,0.0,-9.500000000000064e-05,0.00029321493822791694,2.073342711661547e-05,-60.04644499999997,0.44710780241603887,0.03161529590097961,60.04440500000001,0.44698316631936985,0.031606482798066084,0.0,0.0,0.0,-0.002135000000002094,0.0006219123732519637,4.397584564302828e-05
ALA 505,R ALA 505,0.0,0.0,0.0,-1.000000000000334e-05,9.949874371069522e-05,7.035623639737493e-06,0.035505000000000064,0.052401049369263604,0.003705313735029735,-0.03544000000000002,0.05246309560062198,0.003709701066123793,0.0,0.0,0.0,5.500000000006885e-05,0.0005847862857488786,4.135063481979261e-05
ILE 506,R ILE 506,0.0,0.0,0.0,-2.4999999999995027e-05,0.0001561249499599289,1.1039701082907612e-05,0.115365,0.03891544391369602,0.0027517374284259217,-0.11525500000000001,0.03884687857473237,0.002746889126812366,0.0,0.0,0.0,8.500000000008612e-05,0.0006146340374562507,4.346118958333813e-05
LEU 507,R LEU 507,0.0,0.0,0.0,-3.0000000000001136e-05,0.00017058722109232626,1.2062338081815275e-05,-0.019244999999999894,0.0560825728279294,0.003965636755301729,0.019245000000000005,0.056050378901484704,0.003963360300931523,0.0,0.0,0.0,-2.9999999999853478e-05,0.0005648893697000623,3.994371039351087e-05
VAL 508,R VAL 508,0.0,0.0,0.0,-9.999999999998898e-06,9.949874371065103e-05,7.035623639734369e-06,0.09509499999999996,0.04117688641701818,0.0029116455613621794,-0.0950950000000001,0.041216816652914656,0.002914469055419857,0.0,0.0,0.0,-1.0000000000025544e-05,0.0005476312628041241,3.8723377951854846e-05
ASP 509,R ASP 509,0.0,0.0,0.0,-1.000000000000334e-05,9.949874371069522e-05,7.035623639737493e-06,49.08264999999999,0.2577705132508402,0.01822712779096059,-49.08234,0.2577519241452585,0.01822581334269929,0.0,0.0,0.0,0.0002999999999977376,0.000574456264657486,4.062019202344024e-05
LEU 510,R LEU 510,0.0,0.0,0.0,-2.0000000000002238e-05,0.00014000000000001568,9.899494936612774e-06,-0.14766500000000018,0.027429596697728265,0.0019395653830175787,0.14764,0.027470354930360638,0.0019424474252859316,0.0,0.0,0.0,-4.500000000020599e-05,0.000568308894880251,4.018550733784582e-05
GLU 511,R GLU 511,0.0,0.0,0.0,-3.0000000000007797e-05,0.00017058722109236415,1.2062338081817954e-05,46.63070000000002,0.22395814340616746,0.015836232190445027,-46.630465000000015,0.2239732099455518,0.015837297555661798,0.0,0.0,0.0,0.00020500000000126306,0.0005319539453763351,3.7614824205454486e-05
PRO 512,R PRO 512,0.0,0.0,0.0,-1.4999999999996128e-05,0.00012155245781140079,8.595056718833323e-06,0.20832499999999998,0.036780149197631076,0.002600749291069789,-0.20828999999999995,0.036798585570644034,0.0026020529395075834,0.0,0.0,0.0,1.9999999999882335e-05,0.0005912698199638685,4.180908992074005e-05
GLY 513,R GLY 513,0.0,0.0,0.0,-4.999999999999449e-06,7.053367989832165e-05,4.9874843358144515e-06,0.09442999999999996,0.026015285891183258,0.0018395585068162396,-0.094415,0.025974656398112427,0.001836685567809584,0.0,0.0,0.0,9.999999999936726e-06,0.0005290557626565229,3.740989174002479e-05
THR 514,R THR 514,0.0,0.0,0.0,-2.0000000000002238e-05,0.00014000000000001568,9.899494936612774e-06,-0.1192449999999999,0.039940267587987396,0.0028242034053871158,0.11917500000000002,0.03993412544428635,0.0028237690902409127,0.0,0.0,0.0,-8.999999999991903e-05,0.0006098360435392323,4.312192017985658e-05
MET 515,R MET 515,0.0,0.0,0.0,-2.4999999999995027e-05,0.00015612494995992891,1.1039701082907613e-05,0.19283000000000017,0.09769637198995632,0.006908176713142158,-0.19281499999999988,0.097744773645449,0.006911599227024112,0.0,0.0,0.0,-9.999999999976694e-06,0.0006556675987114735,4.636270052531829e-05
ASP 516,R ASP 516,0.0,0.0,0.0,-1.500000000000168e-05,0.0001215524578114458,8.595056718836504e-06,47.14487999999997,0.3304395642224664,0.023365605663403365,-47.14468499999998,0.33046611895776035,0.023367483366743262,0.0,0.0,0.0,0.0001799999999997226,0.0006305553108177837,4.4586993619244604e-05
SER 517,R SER 517,0.0,0.0,0.0,-2.000000000000002e-05,0.00014000000000000012,9.899494936611673e-06,0.054720000000000046,0.12603258150176883,0.008911849303034696,-0.054755000000000005,0.1259762873520251,0.008907868705532205,0.0,0.0,0.0,-5.5000000000038904e-05,0.0006098975323773837,4.312626809729899e-05
VAL 518,R VAL 518,0.0,0.0,0.0,-9.999999999998898e-06,9.949874371065103e-05,7.035623639734369e-06,0.07746000000000013,0.04842342821403715,0.0034240534458445655,-0.07746499999999995,0.04842921406547916,0.003424462567323524,0.0,0.0,0.0,-1.4999999999888436e-05,0.0005785974420958858,4.0913017488319155e-05
ARG 519,R ARG 519,0.0,0.0,0.0,-3.499999999999615e-05,0.00018377975949487082,1.2995191418365594e-05,-48.49170500000001,0.6780255068755445,0.04794364337291436,48.491375,0.6779040451085199,0.04793505472900256,0.0,0.0,0.0,-0.00036500000000401657,0.0006014773478682873,4.2530871140776595e-05
SER 520,R SER 520,0.0,0.0,0.0,-1.5000000000000534e-05,0.00012155245781143651,8.595056718835849e-06,0.20088500000000015,0.15699608840668605,0.011101299873213042,-0.20088000000000006,0.15697750029860968,0.01109998549548602,0.0,0.0,0.0,-9.999999999874554e-06,0.0005830094338859888,4.1224992419651277e-05
GLY 521,R GLY 521,0.0,0.0,0.0,-5.000000000000005e-06,7.053367989832949e-05,4.9874843358150055e-06,0.16760499999999992,0.10622998152593274,0.007511594030230871,-0.1675799999999999,0.1062572519878056,0.007513522343082509,0.0,0.0,0.0,2.0000000000122144e-05,0.0005996665740224464,4.2402830094217666e-05
PRO 522,R PRO 522,0.0,0.0,0.0,-1.000000000000001e-05,9.949874371066208e-05,7.03562363973515e-06,0.02441500000000003,0.051978579963288724,0.003675440636848866,-0.02436,0.052045272599920075,0.00368015651841059,0.0,0.0,0.0,4.500000000022375e-05,0.0006107167919746542,4.318419849897721e-05
PHE 523,R PHE 523,0.0,0.0,0.0,-2.4999999999995027e-05,0.0001561249499599289,1.1039701082907612e-05,0.13135,0.03701685426937295,0.0026174868672067817,-0.13127499999999992,0.03693412209597014,0.002611636819123239,0.0,0.0,0.0,4.999999999985683e-05,0.0005809475019308313,4.107919181286757e-05
GLY 524,R GLY 524,0.0,0.0,0.0,-4.999999999999449e-06,7.053367989832165e-05,4.9874843358144515e-06,0.17516500000000002,0.04736452021291882,0.0033491773430202195,-0.17525000000000002,0.04749049904980971,0.0033580853920053737,0.0,0.0,0.0,-9.000000000005226e-05,0.0006098360435395001,4.3121920179875516e-05
GLN 525,R GLN 525,0.0,0.0,0.0,-4.999999999999449e-06,7.053367989832165e-05,4.9874843358144515e-06,-0.05010999999999985,0.2034320473770046,0.014384818021094295,0.050095000000000035,0.2033578274249605,0.014379569877955323,0.0,0.0,0.0,-1.999999999991786e-05,0.0005192301994298414,3.671511950136843e-05
ILE 526,R ILE 526,0.0,0.0,0.0,-2.5000000000003908e-05,0.00015612494995998437,1.1039701082911535e-05,0.1450600000000002,0.0481452635261243,0.003404384232133584,-0.145095,0.04812230226204904,0.0034027606255803613,0.0,0.0,0.0,-6.000000000027761e-05,0.0005799999999999222,4.101219330881425e-05
PHE 527,R PHE 527,0.0,0.0,0.0,-3.9999999999993376e-05,0.0001959591794226218,1.3856406460548723e-05,-0.22370999999999996,0.06849683131357215,0.004843457391161792,0.22370999999999996,0.06845616042402634,0.004840581524982319,0.0,0.0,0.0,-4.000000000004889e-05,0.0005986651818838503,4.233202097703484e-05
ARG 528,R ARG 528,0.0,0.0,0.0,-5.999999999999173e-05,0.00023748684174072557,1.6792855623744346e-05,-55.14785499999998,0.36409738254748736,0.025745572821160082,55.14686999999999,0.3639778332578396,0.025737119409820486,0.0,0.0,0.0,-0.0010450000000017212,0.0006188497394417141,4.3759284729476405e-05
PRO 529,R PRO 529,0.0,0.0,0.0,-2.500000000000002e-05,0.0001561249499599601,1.1039701082909819e-05,-0.10063499999999997,0.03520357616777028,0.0024892687430247496,0.10060999999999998,0.03521431385104639,0.002490028011890627,0.0,0.0,0.0,-4.999999999998117e-05,0.0006144102863720864,4.344536799244709e-05
ASP 530,R ASP 530,0.0,0.0,0.0,-2.5000000000000577e-05,0.00015612494995996355,1.1039701082910063e-05,53.45233,0.38222636107174446,0.02702748518620883,-53.45157500000002,0.3821153024565929,0.027019632156220545,0.0,0.0,0.0,0.0007299999999996487,0.0006301587101686653,4.4558949718403146e-05
ASN 531,R ASN 531,0.0,0.0,0.0,-2.9999999999996697e-05,0.00017058722109230103,1.206233808181349e-05,-0.1850050000000003,0.047698165321110465,0.0033727696148714227,0.18497500000000003,0.04771304198015487,0.0033738215535205926,0.0,0.0,0.0,-5.999999999893646e-05,0.0005535341001236306,3.9140771581541255e-05
PHE 532,R PHE 532,0.0,0.0,0.0,-2.0000000000002238e-05,0.00014000000000001568,9.899494936612774e-06,0.051899999999999995,0.04966044703785899,0.0035115238857225486,-0.051905000000000055,0.04967288973877,0.003512403717541594,0.0,0.0,0.0,-2.49999999999595e-05,0.0005782516753109608,4.088856808448621e-05
VAL 533,R VAL 533,0.0,0.0,0.0,-1.4999999999998349e-05,0.0001215524578114188,8.595056718834595e-06,0.08069499999999995,0.042596149767320665,0.0030120026352910218,-0.08068999999999998,0.04259840255220852,0.0030121619312380977,0.0,0.0,0.0,-1.0000000000079251e-05,0.0006081940479812426,4.300581356048331e-05
PHE 534,R PHE 534,0.0,0.0,0.0,-9.999999999998898e-06,9.949874371065103e-05,7.035623639734369e-06,0.044234999999999955,0.03589191796212627,0.0025379418580810734,-0.04419999999999998,0.035818849786111245,0.0025327751578061576,0.0,0.0,0.0,2.499999999996838e-05,0.0005868347297150568,4.149548168172914e-05
GLY 535,R GLY 535,0.0,0.0,0.0,-2.0000000000002238e-05,0.00014000000000001568,9.899494936612774e-06,0.021679999999999974,0.031215502558824836,0.002207269353749107,-0.02162499999999999,0.031267465119513595,0.0022109436616521904,0.0,0.0,0.0,3.499999999995562e-05,0.0005690123021516448,4.023524574299967e-05
GLN 536,R GLN 536,0.0,0.0,0.0,-1.4999999999998903e-05,0.00012155245781142328,8.595056718834914e-06,-0.2058400000000001,0.19726321096443705,0.013948615415158594,0.2058299999999999,0.19719158475959392,0.01394355067764307,0.0,0.0,0.0,-2.5000000000030552e-05,0.0005238081709936147,3.703883097505076e-05
SER 537,R SER 537,0.0,0.0,0.0,-2.000000000000002e-05,0.00014000000000000012,9.899494936611673e-06,0.10918499999999996,0.11696042396896482,0.008270350891890862,-0.10912999999999994,0.11697962685869707,0.008271708741245668,0.0,0.0,0.0,3.500000000001835e-05,0.0005777326371256558,4.0851866542433816e-05
GLY 538,R GLY 538,0.0,0.0,0.0,-1.0000000000001119e-05,9.949874371067313e-05,7.035623639735931e-06,-0.21953500000000015,0.025783304190890113,0.0018231549234773929,0.21952499999999994,0.02587623185473589,0.00182972590160391,0.0,0.0,0.0,-2.000000000001556e-05,0.0005741080037762097,4.0595566260362995e-05
ALA 539,R ALA 539,0.0,0.0,0.0,-9.999999999994458e-06,9.949874371060685e-05,7.035623639731245e-06,-0.10112999999999996,0.03456433277238265,0.002444067409054019,0.10110500000000004,0.03464381582620472,0.002449687709688719,0.0,0.0,0.0,-3.500000000001161e-05,0.0005863232896619666,4.1459317408758095e-05
GLY 540,R GLY 540,0.0,0.0,0.0,-1.5000000000000568e-05,0.00012155245781143678,8.595056718835867e-06,-0.06815500000000003,0.03191975837941137,0.00225706776039179,0.06816999999999995,0.03193354192694586,0.0022580424043848347,0.0,0.0,0.0,-3.3306690738754695e-17,0.0005477225575051909,3.872983346207592e-05
ASN 541,R ASN 541,0.0,0.0,0.0,0.0,0.0,0.0,-0.2819250000000008,0.07172384105023967,0.005071641437937054,0.28185499999999986,0.07169298414071007,0.005069459524939569,0.0,0.0,0.0,-6.999999999983686e-05,0.0004744470465695033,3.354847239432255e-05
ASN 542,R ASN 542,0.0,0.0,0.0,-4.999999999999449e-06,7.053367989832165e-05,4.9874843358144515e-06,0.3861349999999999,0.051994680256733754,0.0036765790995162734,-0.3861449999999998,0.051988883186699225,0.003676169184763031,0.0,0.0,0.0,-1.499999999985846e-05,0.000569890340329528,4.029733241797186e-05
TRP 543,R TRP 543,0.0,0.0,0.0,-2.000000000000668e-05,0.00014000000000004677,9.899494936614971e-06,-0.09928999999999995,0.03068445697743426,0.0021697187605770637,0.09929,0.030709215229308553,0.0021714694333561275,0.0,0.0,0.0,-1.9999999999829043e-05,0.000574108003776228,4.059556626036428e-05
ALA 544,R ALA 544,0.0,0.0,0.0,-1.4999999999996128e-05,0.00012155245781140079,8.595056718833323e-06,0.17775000000000013,0.0379933875825773,0.002686538199988918,-0.17772500000000005,0.03804483374914346,0.0026901759933134163,0.0,0.0,0.0,1.000000000010992e-05,0.0006163602842493584,4.358325366467893e-05
LYS 545,R LYS 545,0.0,0.0,0.0,-4.999999999997229e-06,7.053367989829033e-05,4.9874843358122365e-06,-45.98097999999998,0.30528712649198697,0.021587059735143927,45.98082999999999,0.30533830598321887,0.021590678671674704,0.0,0.0,0.0,-0.00015499999999889268,0.0005753042673224929,4.06801548669293e-05
GLY 546,R GLY 546,0.0,0.0,0.0,-1.500000000000501e-05,0.00012155245781147276,8.595056718838412e-06,0.11451499999999998,0.04183407432942668,0.0029581157642999674,-0.11450000000000006,0.0417708032003214,0.0029536418198556004,0.0,0.0,0.0,1.9984014443252817e-17,0.0005744562646537435,4.06201920231756e-05
HID 547,R HID 547,0.0,0.0,0.0,-2.000000000001112e-05,0.00014000000000007786,9.89949493661717e-06,0.24849999999999992,0.05554016564613432,0.00392728277566057,-0.24850999999999998,0.05557112469619461,0.003929471911084242,0.0,0.0,0.0,-3.0000000000045547e-05,0.0005908468498686276,4.177918141848166e-05
TYR 548,R TYR 548,0.0,0.0,0.0,-1.000000000000001e-05,9.949874371066208e-05,7.03562363973515e-06,0.14607499999999995,0.09704952022034934,0.006862437385870997,-0.14601999999999982,0.09702102658702401,0.006860422581736499,0.0,0.0,0.0,4.500000000009052e-05,0.0006188497394362044,4.375928472908681e-05
THR 549,R THR 549,0.0,0.0,0.0,-5.00000000000167e-06,7.053367989835297e-05,4.987484335816666e-06,0.020069999999999942,0.07956151770799753,0.005625848869281864,-0.020069999999999998,0.07965742338288376,0.005632630424588496,0.0,0.0,0.0,-5.000000000037197e-06,0.0005700657856776132,4.030973827750773e-05
GLU 550,R GLU 550,0.0,0.0,0.0,-1.9999999999993358e-05,0.0001399999999999535,9.899494936608376e-06,46.893315,0.3408577353902545,0.02410228161143388,-46.89310000000001,0.3408986946284581,0.02410517786694248,0.0,0.0,0.0,0.00019500000000206798,0.0005718172785036227,4.0433587522954824e-05
GLY 551,R GLY 551,0.0,0.0,0.0,-4.999999999997229e-06,7.053367989829033e-05,4.9874843358122365e-06,0.08869499999999995,0.03331173929713047,0.0023554956750119352,-0.08872999999999999,0.03331586859140861,0.0023557876602104937,0.0,0.0,0.0,-4.000000000013104e-05,0.0005986651818838445,4.2332020977034434e-05
ALA 552,R ALA 552,0.0,0.0,0.0,-9.999999999998898e-06,9.949874371065103e-05,7.035623639734369e-06,0.15596000000000002,0.04297194899000985,0.003038575653163837,-0.15593000000000004,0.04302563305751583,0.003042371689981353,0.0,0.0,0.0,2.000000000000335e-05,0.0005741080037763727,4.0595566260374515e-05
GLU 553,R GLU 553,0.0,0.0,0.0,-4.999999999999449e-06,7.053367989832165e-05,4.9874843358144515e-06,47.527210000000025,0.32677453373426457,0.02310644887225707,-47.52699500000004,0.326775496281736,0.023106516934641497,0.0,0.0,0.0,0.0002099999999975921,0.000562049819856527,3.9742923898522764e-05
LEU 554,R LEU 554,0.0,0.0,0.0,-4.4999999999998377e-05,0.00020730412441627132,1.4658615214268519e-05,0.10141499999999992,0.03703704598101726,0.002618914636829527,-0.10137499999999998,0.03701748742148769,0.002617531637822167,0.0,0.0,0.0,-5.000000000128235e-06,0.0005700657856772463,4.030973827748179e-05
VAL 555,R VAL 555,0.0,0.0,0.0,-4.000000000000004e-05,0.0001959591794226544,1.3856406460551029e-05,0.22117999999999982,0.03303464242276674,0.0023359019671211163,-0.22116500000000006,0.033043119934412266,0.00233650141771833,0.0,0.0,0.0,-2.500000000016267e-05,0.0005606915372999344,3.964687881786936e-05
ASP 556,R ASP 556,0.0,0.0,0.0,-9.999999999998898e-06,9.949874371065103e-05,7.035623639734369e-06,52.533399999999986,0.42300355790591493,0.029910868426130888,-52.53275500000002,0.4229851474608854,0.02990956661107838,0.0,0.0,0.0,0.0006349999999974898,0.0006178794380789323,4.369067406213465e-05
SER 557,R SER 557,0.0,0.0,0.0,-1.999999999999835e-05,0.00013999999999998847,9.89949493661085e-06,0.24946000000000013,0.1278671122689487,0.009041570217611521,-0.24939999999999998,0.12787947450627093,0.00904244435979564,0.0,0.0,0.0,3.999999999995674e-05,0.0005986651818838414,4.233202097703421e-05
VAL 558,R VAL 558,0.0,0.0,0.0,-1.0000000000001119e-05,9.949874371067313e-05,7.035623639735931e-06,0.22480500000000014,0.036063097135436685,0.0025500460535056437,-0.22482000000000002,0.03611464522877071,0.002553691054141016,0.0,0.0,0.0,-2.499999999997301e-05,0.0005695392874947942,4.027250923397236e-05
LEU 559,R LEU 559,0.0,0.0,0.0,-4.000000000000225e-05,0.0001959591794226653,1.38564064605518e-05,0.30308500000000016,0.029573937428080902,0.002091193170178265,-0.30303499999999994,0.029630116013947713,0.0020951655960806544,0.0,0.0,0.0,1.0000000000127684e-05,0.0006244197306301874,4.4153142583528286e-05
ASP 560,R ASP 560,0.0,0.0,0.0,-1.4999999999998349e-05,0.0001215524578114188,8.595056718834595e-06,54.15948,0.368192666408971,0.026035153120093975,-54.15864500000001,0.36812296719304904,0.026030224641271794,0.0,0.0,0.0,0.0008199999999989416,0.0006539113089697999,4.623851208671172e-05
VAL 561,R VAL 561,0.0,0.0,0.0,-2.5000000000003908e-05,0.00015612494995998437,1.1039701082911535e-05,0.34292000000000017,0.034893174117583324,0.0024673200035666095,-0.3428550000000002,0.03493485329867222,0.0024702671667248357,0.0,0.0,0.0,4.0000000000069426e-05,0.0005902541825351748,4.173727350943443e-05
VAL 562,R VAL 562,0.0,0.0,0.0,-5.0000000000002266e-05,0.00021794494717704356,1.541103500742314e-05,0.31827500000000014,0.03342662673677891,0.002363619443776792,-0.3182149999999999,0.033421382003144,0.002363248585104916,0.0,0.0,0.0,1.0000000000082026e-05,0.0006163602842492244,4.358325366466945e-05
ARG 563,R ARG 563,0.0,0.0,0.0,-5.499999999999838e-05,0.00022798026230355328,1.6120638945153034e-05,-55.818444999999976,0.4627801389178704,0.032723497442727865,55.81738999999997,0.4625754618465271,0.03270902458821784,0.0,0.0,0.0,-0.0011099999999979104,0.0006464518543532898,4.5711048992382955e-05
LYS 564,R LYS 564,0.0,0.0,0.0,-5.5000000000006155e-05,0.00022798026230358548,1.612063894515531e-05,-53.93164999999997,0.6075312810913174,0.0429589488642621,53.93087999999997,0.6074299264949439,0.04295178201202209,0.0,0.0,0.0,-0.0008250000000002444,0.0006359048670979587,4.4965264371449686e-05
GLU 565,R GLU 565,0.0,0.0,0.0,-2.4999999999995027e-05,0.0001561249499599289,1.1039701082907612e-05,57.155505000000005,0.41408433920421245,0.029280184423444915,-57.154135000000004,0.41399863136551096,0.02927412396405025,0.0,0.0,0.0,0.001345000000001022,0.0006049586762747669,4.2777038233152505e-05
SER 566,R SER 566,0.0,0.0,0.0,-1.5000000000002789e-05,0.00012155245781145478,8.59505671883714e-06,0.5412749999999997,0.0515542372167423,0.003645435073485836,-0.5411050000000003,0.05162319222016018,0.0036503109285371885,0.0,0.0,0.0,0.00015499999999989743,0.0005665465558981756,4.006089115334834e-05
GLU 567,R GLU 567,0.0,0.0,0.0,-7.500000000000617e-05,0.0002633913438213402,1.862458053219071e-05,60.986280000000015,0.7867371108569132,0.05563071460980359,-60.983965000000026,0.786423164569313,0.055608515254914545,0.0,0.0,0.0,0.0022400000000003216,0.0006726068688340623,4.7560487802521614e-05
SER 568,R SER 568,0.0,0.0,0.0,-1.5000000000001124e-05,0.00012155245781144128,8.595056718836186e-06,0.22320000000000015,0.1726861893725146,0.012210757552256937,-0.22319000000000006,0.17259760687796344,0.012204493823997783,0.0,0.0,0.0,-5.000000000052185e-06,0.000570065785677448,4.030973827749605e-05
CYS 569,R CYS 569,0.0,0.0,0.0,-6.000000000000227e-05,0.00023748684174076736,1.6792855623747304e-05,-0.11210000000000005,0.0956798829430722,0.006765589405218143,0.11205499999999999,0.09563274530724294,0.006762256271023746,0.0,0.0,0.0,-0.00010500000000027265,0.0005949579817096032,4.206988233879223e-05
ASP 570,R ASP 570,0.0,0.0,0.0,-0.00010999999999999899,0.0003128897569432375,2.2124646889837385e-05,66.17610499999996,1.0528053210249044,0.074444578176599,-66.17178499999997,1.052275956570959,0.07440714645708861,0.0,0.0,0.0,0.004210000000003476,0.0008281907992719648,5.856193302815131e-05
CYM 571,R CYM 571,0.0,0.0,0.0,-6.999999999999562e-05,0.0002551470164434455,1.8041618552667585e-05,67.49359999999997,0.5975309782770754,0.042251820670875156,-67.48878500000004,0.5972335629954365,0.04223079023462763,0.0,0.0,0.0,0.0047449999999983564,0.0006708017590922619,4.7432847268600313e-05
LEU 572,R LEU 572,0.0,0.0,0.0,-8.500000000000174e-05,0.00027888169534769254,1.9719913792915422e-05,0.5091,0.07543507141906845,0.005334065053971482,-0.5089650000000001,0.07537349517569265,0.00532971095604638,0.0,0.0,0.0,5.000000000013438e-05,0.0006144102863722438,4.344536799245822e-05
GLN 573,R GLN 573,0.0,0.0,0.0,-0.0001049999999999951,0.00030655342111937233,2.1676600286944356e-05,0.21618999999999994,0.11428409294385573,0.008081105710235405,-0.21610999999999997,0.11422984680021248,0.008077269928633068,0.0,0.0,0.0,-2.4999999999977263e-05,0.0006199798383821925,4.383919479189881e-05
GLY 574,R GLY 574,0.0,0.0,0.0,-4.5000000000008365e-05,0.00020730412441631732,1.4658615214271771e-05,0.015265000000000004,0.04064043276098331,0.002873712559564722,-0.015229999999999997,0.04065374644482349,0.0028746539791773187,0.0,0.0,0.0,-9.999999999959763e-06,0.0006402343321003137,4.5271403777657184e-05
PHE 575,R PHE 575,0.0,0.0,0.0,-8.49999999999973e-05,0.00027888169534767796,1.9719913792914392e-05,0.32728,0.05421569514448661,0.003833628568340906,-0.327225,0.05423572968993711,0.00383504522463551,0.0,0.0,0.0,-3.0000000000045547e-05,0.000631743618883468,4.4671019688383004e-05
GLN 576,R GLN 576,0.0,0.0,0.0,-3.0000000000014458e-05,0.00017058722109240205,1.2062338081820634e-05,-0.4543099999999997,0.0955147836724766,0.006753915123837433,0.454195,0.09551045479422643,0.00675360902592087,0.0,0.0,0.0,-0.00014500000000001735,0.0006434088902095917,4.549587893429131e-05
LEU 577,R LEU 577,0.0,0.0,0.0,-3.500000000000725e-05,0.0001837797594949291,1.2995191418369716e-05,0.1817799999999996,0.04590437451921074,0.0032459294508660878,-0.18182500000000004,0.04588359592490536,0.0032444601823724017,0.0,0.0,0.0,-8.00000000003398e-05,0.0006029925372673396,4.2638011210661774e-05
THR 578,R THR 578,0.0,0.0,0.0,-5.000000000000338e-05,0.00021794494717704838,1.541103500742348e-05,0.09736,0.05301273809189658,0.0037485666594046464,-0.09730999999999997,0.05301607209139509,0.0037488024087700337,0.0,0.0,0.0,1.2323475573339239e-16,0.0005744562646536102,4.062019202316618e-05
HID 579,R HID 579,0.0,0.0,0.0,-4.499999999998394e-05,0.00020730412441620483,1.4658615214263816e-05,0.6229799999999999,0.04249740697972358,0.003005020465820706,-0.6228949999999999,0.0424942816741289,0.003004799473342778,0.0,0.0,0.0,4.0000000000064425e-05,0.0006151422599691915,4.349712634186334e-05
SER 580,R SER 580,0.0,0.0,0.0,-1.5000000000000568e-05,0.00012155245781143678,8.595056718835867e-06,0.2838,0.1032306640490122,0.0072995102575446865,-0.28379000000000015,0.10322798021854283,0.007299320482072242,0.0,0.0,0.0,-5.000000000021098e-06,0.0005700657856775258,4.030973827750155e-05
LEU 581,R LEU 581,0.0,0.0,0.0,-3.499999999998504e-05,0.00018377975949481254,1.2995191418361474e-05,-0.10568000000000011,0.03966292475347735,0.002804592305487561,0.10567000000000006,0.03958574364591356,0.0027991347770337763,0.0,0.0,0.0,-4.5000000000093854e-05,0.0006188497394360461,4.375928472907562e-05
GLY 582,R GLY 582,0.0,0.0,0.0,-1.000000000000334e-05,9.949874371069522e-05,7.035623639737493e-06,-0.1899250000000001,0.022225196849521595,0.0015715587405502611,0.18988500000000003,0.022255600980427843,0.0015737086372642503,0.0,0.0,0.0,-5.000000000010885e-05,0.0005809475019311705,4.1079191812891556e-05
GLY 583,R GLY 583,0.0,0.0,0.0,-4.999999999999449e-06,7.053367989832165e-05,4.9874843358144515e-06,0.18210500000000007,0.053547025827771134,0.0037863465075188172,-0.18210500000000013,0.05358576280132564,0.0037890856251871206,0.0,0.0,0.0,-4.9999999998373565e-06,0.0005787702480258516,4.092523671280997e-05
GLY 584,R GLY 584,0.0,0.0,0.0,-5.00000000000167e-06,7.053367989835297e-05,4.987484335816666e-06,0.2709400000000001,0.03874695342862351,0.002739823351969903,-0.270865,0.03882417771183317,0.002745283933402885,0.0,0.0,0.0,7.00000000001122e-05,0.0005788782255363733,4.093287187580052e-05
THR 585,R THR 585,0.0,0.0,0.0,-9.999999999994458e-06,9.949874371060685e-05,7.035623639731245e-06,0.17522500000000008,0.0334410582218925,0.0023646399038754337,-0.17517499999999991,0.03343343199553475,0.0023641006482381906,0.0,0.0,0.0,4.0000000000084415e-05,0.0005370288632839935,3.7973675092101515e-05
GLY 586,R GLY 586,0.0,0.0,0.0,-1.0000000000001119e-05,9.949874371067313e-05,7.035623639735931e-06,0.29352000000000006,0.033258677063285974,0.0023517436084743003,-0.2934799999999999,0.033337810366009996,0.0023573391779716847,0.0,0.0,0.0,3.0000000000038883e-05,0.0005823229344615793,4.117644957982322e-05
SER 587,R SER 587,0.0,0.0,0.0,-2.5000000000006127e-05,0.00015612494995999822,1.1039701082912514e-05,0.27771,0.05702627376920159,0.004032366488800298,-0.27772499999999994,0.05710139556087968,0.004037678401631345,0.0,0.0,0.0,-4.000000000010162e-05,0.0005986651818837835,4.233202097703012e-05
GLY 588,R GLY 588,0.0,0.0,0.0,-9.999999999996679e-06,9.949874371062894e-05,7.035623639732807e-06,0.37866000000000016,0.032237934176988454,0.0022795661867994095,-0.3786350000000003,0.03218511729044614,0.0022758314689358865,0.0,0.0,0.0,1.4999999999953661e-05,0.0006039660586489602,4.270684956771918e-05
MET 589,R MET 589,0.0,0.0,0.0,-2.9999999999987814e-05,0.00017058722109225053,1.206233808180992e-05,0.310015,0.13627481342860084,0.009636084468029524,-0.30998000000000003,0.13629941159080566,0.009637823820759499,0.0,0.0,0.0,5.000000000048299e-06,0.0006519010661135025,4.609636645115974e-05
GLY 590,R GLY 590,0.0,0.0,0.0,-1.4999999999998349e-05,0.0001215524578114188,8.595056718834595e-06,0.29833499999999985,0.028708409482241164,0.0020299911021972906,-0.2982700000000001,0.028690017427669242,0.002028690587546515,0.0,0.0,0.0,4.999999999995119e-05,0.0005809475019310311,4.10791918128817e-05
THR 591,R THR 591,0.0,0.0,0.0,-1.5000000000000568e-05,0.00012155245781143678,8.595056718835867e-06,0.24750999999999956,0.053037061570189906,0.003750286589048972,-0.24756000000000009,0.052998173553434336,0.003747536791013496,0.0,0.0,0.0,-6.500000000038697e-05,0.0006170696881231434,4.363341609365426e-05
LEU 592,R LEU 592,0.0,0.0,0.0,-2.9999999999992255e-05,0.00017058722109227577,1.2062338081811704e-05,0.3832149999999996,0.04038661628559901,0.0028557650244726116,-0.38319499999999995,0.040414069023051565,0.002857706226154095,0.0,0.0,0.0,-1.0000000000047748e-05,0.0006402343321002204,4.527140377765059e-05
LEU 593,R LEU 593,0.0,0.0,0.0,-2.9999999999996697e-05,0.00017058722109230103,1.206233808181349e-05,0.292275,0.035359996818438544,0.002500329353305264,-0.29224999999999995,0.03537085664781096,0.0025010972592044403,0.0,0.0,0.0,-5.000000000046079e-06,0.0006964014646743127,4.924301980994504e-05
ILE 594,R ILE 594,0.0,0.0,0.0,-4.500000000001059e-05,0.00020730412441632756,1.4658615214272495e-05,0.3374850000000002,0.02658006348750689,0.0018794943136385075,-0.33738,0.026545161517684206,0.0018770263716846687,0.0,0.0,0.0,6.000000000009997e-05,0.000525737577123659,3.717526059087248e-05
SER 595,R SER 595,0.0,0.0,0.0,-9.999999999998898e-06,9.949874371065103e-05,7.035623639734369e-06,0.4733950000000002,0.13248776915247595,0.009368299999199364,-0.4733450000000001,0.13241169123230778,0.009362920477874416,0.0,0.0,0.0,4.0000000000008914e-05,0.0005370288632838958,3.79736750920946e-05
LYS 596,R LYS 596,0.0,0.0,0.0,-5.0000000000002266e-05,0.00021794494717704353,1.5411035007423137e-05,-53.848694999999964,0.7564640255685281,0.05349008422031801,53.84803999999996,0.7564514911113203,0.05348919790034899,0.0,0.0,0.0,-0.0007050000000000978,0.0006308525976808964,4.460801497493107e-05
ILE 597,R ILE 597,0.0,0.0,0.0,-6.0000000000000056e-05,0.00023748684174075855,1.679285562374668e-05,0.33571499999999976,0.036110715514928726,0.002553413181410437,-0.335725,0.03613183326375787,0.0025549064317504856,0.0,0.0,0.0,-7.000000000017436e-05,0.0006596211033614466,4.664225552006314e-05
ARG 598,R ARG 598,0.0,0.0,0.0,-0.00010499999999999954,0.00030655342111938523,2.1676600286945267e-05,-60.53384499999999,0.4711536065641539,0.03331559101820118,60.532149999999966,0.47105772204930285,0.03330881095913499,0.0,0.0,0.0,-0.0018000000000027684,0.0006480740698370394,4.582575694929347e-05
GLU 599,R GLU 599,0.0,0.0,0.0,-4.499999999999782e-05,0.00020730412441626877,1.4658615214268338e-05,57.87998499999999,0.9512906205658858,0.06726640486812968,-57.87867,0.9511456308572809,0.06725615254751399,0.0,0.0,0.0,0.0012700000000027956,0.0006058877783888759,4.2842735673682625e-05
GLU 600,R GLU 600,0.0,0.0,0.0,-4.4999999999998377e-05,0.00020730412441627132,1.4658615214268519e-05,58.477954999999966,0.49762117416779145,0.03518713067160573,-58.47639999999998,0.49747515516054214,0.03517680556858492,0.0,0.0,0.0,0.0015100000000018098,0.000591523456846124,4.182702475668024e-05
TYR 601,R TYR 601,0.0,0.0,0.0,-0.00011499999999999899,0.00031902194281898267,2.2558257911460966e-05,-0.14872999999999997,0.17711458748505157,0.0125238925857738,0.14869999999999997,0.17708825483357174,0.012522030586130998,0.0,0.0,0.0,-0.0001449999999999374,0.0006276742785871544,4.43832738765351e-05
PRO 602,R PRO 602,0.0,0.0,0.0,-8.500000000000063e-05,0.0002788816953476889,1.9719913792915165e-05,0.036574999999999996,0.09999867186618026,0.007070973898622449,-0.036545000000000036,0.09993907131347578,0.007066759503124468,0.0,0.0,0.0,-5.500000000001393e-05,0.0006180412607582753,4.3702116653525967e-05
ASP 603,R ASP 603,0.0,0.0,0.0,-0.000125000000000004,0.00033071891388308447,2.3385358667337886e-05,66.16966000000001,0.6664089018001238,0.04712222535059476,-66.165835,0.6660908179638828,0.04709973342683557,0.0,0.0,0.0,0.0037000000000003298,0.000768114574786706,5.431390245599013e-05
ARG 604,R ARG 604,0.0,0.0,0.0,-0.00014500000000000624,0.00035210083782918027,2.4897289009047823e-05,-66.061255,0.4778162408000471,0.033786710403077756,66.05730499999999,0.4775588989588809,0.03376851358698059,0.0,0.0,0.0,-0.004094999999998805,0.0007589301680616439,5.366446682834346e-05
ILE 605,R ILE 605,0.0,0.0,0.0,-0.00010999999999999954,0.00031288975694323905,2.2124646889837497e-05,-0.29489500000000013,0.049540427682852294,0.0035030372357426616,0.2949250000000001,0.04949171016442993,0.0034995923869787582,0.0,0.0,0.0,-7.99999999999379e-05,0.0006734983296195848,4.76235235991821e-05
MET 606,R MET 606,0.0,0.0,0.0,-8.499999999999286e-05,0.0002788816953476634,1.9719913792913362e-05,0.1476799999999999,0.12220694579278213,0.008641336007817307,-0.14765000000000003,0.12216078544279252,0.008638071978167346,0.0,0.0,0.0,-5.500000000013411e-05,0.0006418527868599991,4.538584581121891e-05
ASN 607,R ASN 607,0.0,0.0,0.0,-6.0000000000015594e-05,0.0002374868417408201,1.679285562375103e-05,-0.20288500000000043,0.2933461296403953,0.02074270375035516,0.20287500000000006,0.2932418956680644,0.020735333295488642,0.0,0.0,0.0,-6.999999999994344e-05,0.0006819824044653239,4.822343828473373e-05
THR 608,R THR 608,0.0,0.0,0.0,-4.500000000000615e-05,0.00020730412441630712,1.465861521427105e-05,0.3800600000000003,0.06159729214827494,0.004355586298077409,-0.3800200000000001,0.06160113310646098,0.004355857894835369,0.0,0.0,0.0,-4.99999999995282e-06,0.0006441855322808054,4.5550795821802306e-05
PHE 609,R PHE 609,0.0,0.0,0.0,-6.99999999999923e-05,0.00025514701644343337,1.8041618552666727e-05,-0.17715999999999993,0.04635131497595315,0.0032775329136410045,0.17717999999999998,0.04633635289920888,0.003276474935048354,0.0,0.0,0.0,-4.999999999990123e-05,0.0006383572667401712,4.513867521316847e-05
SER 610,R SER 610,0.0,0.0,0.0,-2.5000000000003908e-05,0.00015612494995998437,1.1039701082911535e-05,0.03256000000000004,0.11807627365393954,0.008349253379793913,-0.032595,0.11812159402497072,0.008352458013962116,0.0,0.0,0.0,-5.999999999994746e-05,0.0006216108107168139,4.395452195167265e-05
VAL 611,R VAL 611,0.0,0.0,0.0,-2.5000000000003908e-05,0.00015612494995998437,1.1039701082911535e-05,-0.05981500000000011,0.04501622790727799,0.003183128001667537,0.05986,0.045111311220136355,0.00318985140719752,0.0,0.0,0.0,1.9999999999882613e-05,0.0006321392251712481,4.469899327725994e-05
VAL 612,R VAL 612,0.0,0.0,0.0,-1.4999999999998349e-05,0.0001215524578114188,8.595056718834595e-06,-0.10269999999999996,0.03742686201112784,0.0026464787926601683,0.10266000000000006,0.03745002536714749,0.0026481166892718213,0.0,0.0,0.0,-5.4999999999920665e-05,0.0005585472227125109,3.9495252879292925e-05
PRO 613,R PRO 613,0.0,0.0,0.0,-2.0000000000002238e-05,0.00014000000000001568,9.899494936612774e-06,0.3020200000000002,0.056998943849863384,0.004030433971670966,-0.30209000000000014,0.05705244867663324,0.004034217334254483,0.0,0.0,0.0,-8.999999999995456e-05,0.0005761076288335828,4.07369611041529e-05
SER 614,R SER 614,0.0,0.0,0.0,-4.999999999999449e-06,7.053367989832165e-05,4.9874843358144515e-06,-0.29041000000000017,0.08181877474027559,0.005785461044722347,0.2903099999999997,0.08190142794848104,0.005791305509123237,0.0,0.0,0.0,-0.00010500000000006171,0.0005864938192344681,4.147137567046896e-05
PRO 615,R PRO 615,0.0,0.0,0.0,-1.0000000000001119e-05,9.949874371067313e-05,7.035623639735931e-06,-0.23226000000000027,0.05627808099073639,0.003979461270071543,0.23230000000000003,0.05629573696115902,0.00398070973571297,0.0,0.0,0.0,3.0000000000089956e-05,0.000582322934461573,4.117644957982278e-05
LYS 616,R LYS 616,0.0,0.0,0.0,-5.0000000000005595e-06,7.053367989833732e-05,4.9874843358155595e-06,-48.51616000000003,0.45260313122736917,0.03200387432771376,48.51597000000002,0.45257063437343004,0.032001576453135,0.0,0.0,0.0,-0.00019500000000050477,0.0006610408459368829,4.6742646480326175e-05
VAL 617,R VAL 617,0.0,0.0,0.0,-1.0000000000001675e-05,9.949874371067864e-05,7.035623639736321e-06,0.10014000000000017,0.07838539659911169,0.005542684548122881,-0.10014499999999993,0.07840825195730376,0.005544300665999287,0.0,0.0,0.0,-1.4999999999840696e-05,0.0006121886964002029,4.32882778590336e-05
SER 618,R SER 618,0.0,0.0,0.0,-1.5000000000000568e-05,0.00012155245781143678,8.595056718835867e-06,-0.22331000000000004,0.08065583611865874,0.005703228866177446,0.22333499999999998,0.08068663318666863,0.0057054065477404915,0.0,0.0,0.0,9.999999999880383e-06,0.0005566866263886127,3.9363688851525005e-05
ASP 619,R ASP 619,0.0,0.0,0.0,-1.4999999999999458e-05,0.0001215524578114278,8.595056718835232e-06,46.94307999999997,0.2614872149882871,0.01848993829118024,-46.942785000000015,0.26150716773126736,0.018491349163166703,0.0,0.0,0.0,0.00027999999999792633,0.0006013318551367763,4.2520583251070114e-05
THR 620,R THR 620,0.0,0.0,0.0,-2.0000000000004457e-05,0.00014000000000003119,9.89949493661387e-06,0.13997,0.041138170839258116,0.0029089079566050097,-0.13997500000000007,0.04114686348921353,0.0029095226197780053,0.0,0.0,0.0,-2.4999999999986144e-05,0.000611861912525787,4.326517074967542e-05
VAL 621,R VAL 621,0.0,0.0,0.0,0.0,0.0,0.0,0.10515000000000008,0.04139864128205187,0.002927325998244822,-0.10513499999999994,0.04137821618919807,0.0029258817260784937,0.0,0.0,0.0,1.5000000000091607e-05,0.0005871754422658858,4.15195736972418e-05
VAL 622,R VAL 622,0.0,0.0,0.0,-4.999999999999449e-06,7.053367989832165e-05,4.9874843358144515e-06,0.12871500000000002,0.021271666013737985,0.0015041339285449544,-0.12864000000000003,0.021308927706480033,0.0015067687281065936,0.0,0.0,0.0,6.999999999998688e-05,0.0006124540799110509,4.3307043307047175e-05
GLU 623,R GLU 623,0.0,0.0,0.0,-1.5000000000000568e-05,0.00012155245781143678,8.595056718835867e-06,48.604904999999974,0.22882219293161296,0.016180172430792,-48.60468499999998,0.22885341547806998,0.01618238019822457,0.0,0.0,0.0,0.00020499999999984197,0.0005683088948813637,4.018550733792451e-05
PRO 624,R PRO 624,0.0,0.0,0.0,-1.500000000000501e-05,0.00012155245781147276,8.595056718838412e-06,0.30061499999999985,0.025398755382894874,0.0017959632164943292,-0.30071000000000014,0.02540129721096754,0.0017961429508810082,0.0,0.0,0.0,-0.0001099999999998591,0.0005812916651733663,4.1103527829130734e-05
TYR 625,R TYR 625,0.0,0.0,0.0,-1.9999999999997796e-05,0.0001399999999999846,9.899494936610575e-06,0.385595,0.030924601452564832,0.002186699539259995,-0.385575,0.030960529307490013,0.002189240022245103,0.0,0.0,0.0,5.773159728050814e-17,0.0005477225575050248,3.872983346206418e-05
ASN 626,R ASN 626,0.0,0.0,0.0,-1.500000000000945e-05,0.00012155245781150876,8.595056718840956e-06,0.20015999999999898,0.04968615903850941,0.0035133419987243273,-0.20017,0.04965914920737181,0.003511432115248717,0.0,0.0,0.0,-2.5000000001327295e-05,0.0005868347297143933,4.149548168168223e-05
ALA 627,R ALA 627,0.0,0.0,0.0,-1.4999999999996128e-05,0.00012155245781140079,8.595056718833323e-06,0.2932549999999998,0.02466961643398821,0.0017444053069744156,-0.29325499999999993,0.024688660858783948,0.001745751951166102,0.0,0.0,0.0,-1.5000000000022774e-05,0.0005871754422657403,4.1519573697231505e-05
THR 628,R THR 628,0.0,0.0,0.0,-1.500000000000501e-05,0.00012155245781147276,8.595056718838412e-06,0.3850450000000001,0.05356932867789115,0.0037879235571747823,-0.38506000000000007,0.05354452726469791,0.0037861698324295873,0.0,0.0,0.0,-2.999999999996561e-05,0.0006157109711545239,4.3537340295431855e-05
LEU 629,R LEU 629,0.0,0.0,0.0,-9.999999999998898e-06,9.949874371065103e-05,7.035623639734369e-06,0.3015049999999998,0.05092818448560705,0.003601166460329227,-0.3014849999999998,0.05096174815486734,0.0036035397701427723,0.0,0.0,0.0,9.999999999983355e-06,0.0005830094338858192,4.122499241963929e-05
SER 630,R SER 630,0.0,0.0,0.0,-2.4999999999999466e-05,0.00015612494995995662,1.1039701082909572e-05,0.44066000000000005,0.032674981254777094,0.002310470082039621,-0.44071000000000005,0.032715224284726216,0.0023133156939768723,0.0,0.0,0.0,-7.499999999987627e-05,0.0005651327277729939,3.996091840787351e-05
VAL 631,R VAL 631,0.0,0.0,0.0,-2.0000000000004457e-05,0.0001400000000000312,9.899494936613872e-06,0.3603700000000002,0.017710536411978044,0.0012523240395360942,-0.3603199999999998,0.017722234622082195,0.0012531512279053332,0.0,0.0,0.0,3.0000000000088844e-05,0.0006075360071634234,4.2959283048025556e-05
HID 632,R HID 632,0.0,0.0,0.0,-4.5000000000001704e-05,0.00020730412441628666,1.4658615214269603e-05,0.2986250000000002,0.13262855791646044,0.009378255268172193,-0.2986050000000001,0.13259369885103858,0.009375790360017632,0.0,0.0,0.0,-2.4999999999693047e-05,0.0006036348233824538,4.26834276974077e-05
GLN 633,R GLN 633,0.0,0.0,0.0,-2.0000000000004457e-05,0.0001400000000000312,9.899494936613872e-06,0.6566399999999999,0.1665369040182988,0.011775937414915227,-0.6565199999999998,0.16649441311948046,0.011772932854645911,0.0,0.0,0.0,0.00010000000000001563,0.0006403124237434184,4.527692569069652e-05
LEU 634,R LEU 634,0.0,0.0,0.0,-5.499999999999172e-05,0.00022798026230352563,1.612063894515108e-05,0.3506650000000001,0.034385066162506674,0.0024313913455056564,-0.3505499999999999,0.034423502146064,0.0024341091799671526,0.0,0.0,0.0,5.999999999999783e-05,0.000637495098020396,4.507771067834048e-05
VAL 635,R VAL 635,0.0,0.0,0.0,-5.499999999999616e-05,0.00022798026230354406,1.6120638945152383e-05,0.4147649999999999,0.020456778216521594,0.0014465126598131666,-0.41464000000000006,0.02044359068265474,0.0014455801603507287,0.0,0.0,0.0,7.000000000007667e-05,0.0005523585791855634,3.905764969886785e-05
GLU 636,R GLU 636,0.0,0.0,0.0,-6.49999999999984e-05,0.00024652586071241496,1.743201078475989e-05,57.94075999999999,0.5376627961851548,0.038018500917424355,-57.93979499999996,0.5375248859154435,0.03800874918873354,0.0,0.0,0.0,0.0009000000000050079,0.0006480740698378495,4.582575694935076e-05
ASN 637,R ASN 637,0.0,0.0,0.0,-5.999999999999783e-05,0.00023748684174074977,1.6792855623746057e-05,0.6330199999999999,0.10523682625393083,0.0074413673474704985,-0.6329849999999999,0.1052339050639091,0.0074411607881431484,0.0,0.0,0.0,-2.4999999999799627e-05,0.0006887488656980527,4.870189934696357e-05
THR 638,R THR 638,0.0,0.0,0.0,-8.500000000000619e-05,0.00027888169534770707,1.971991379291645e-05,0.19430499999999992,0.07605768846737328,0.005378090727665351,-0.19427500000000003,0.07606910920340827,0.005378898295655,0.0,0.0,0.0,-5.499999999999172e-05,0.0006572480505866787,4.647445534914795e-05
ASP 639,R ASP 639,0.0,0.0,0.0,-9.999999999999065e-05,0.00029999999999997195,2.1213203435594442e-05,62.32462499999999,0.45561971465000284,0.032217178987129676,-62.32255499999999,0.4555413559466842,0.03221163819008152,0.0,0.0,0.0,0.0019700000000004536,0.0006237788069452841,4.4107822435146465e-05
GLU 640,R GLU 640,0.0,0.0,0.0,-6.999999999998785e-05,0.00025514701644341716,1.8041618552665582e-05,62.133560000000045,0.453594528622188,0.03207397670978646,-62.131544999999996,0.4534521121082046,0.0320639063415074,0.0,0.0,0.0,0.001944999999998771,0.0006648120035040443,4.700930758919245e-05
THR 641,R THR 641,0.0,0.0,0.0,-6.49999999999995e-05,0.0002465258607124191,1.7432010784760182e-05,-0.0017749999999996646,0.07052711801144283,0.004987020340343512,0.001749999999999989,0.07050281909257246,0.004985302147312637,0.0,0.0,0.0,-8.999999999964036e-05,0.0006722350779303811,4.753419821560397e-05
TYR 642,R TYR 642,0.0,0.0,0.0,-8.500000000000619e-05,0.00027888169534770707,1.971991379291645e-05,-0.2534049999999998,0.05007365549867576,0.0035407421361912683,0.2533850000000002,0.05009707351732155,0.0035423980401699073,0.0,0.0,0.0,-0.00010499999999982093,0.0006884584228549064,4.868136193656999e-05
CYS 643,R CYS 643,0.0,0.0,0.0,-4.000000000000004e-05,0.00019595917942265444,1.385640646055103e-05,0.2181749999999999,0.1225145476055806,0.008663086740590813,-0.21817499999999984,0.12251483328560707,0.00866310694121921,0.0,0.0,0.0,-3.999999999986237e-05,0.0005902541825347494,4.173727350940435e-05
ILE 644,R ILE 644,0.0,0.0,0.0,-5.0000000000001154e-05,0.0002179449471770387,1.5411035007422795e-05,-0.03800000000000006,0.034531145361832334,0.002441720704749004,0.038054999999999985,0.03453320105347895,0.002441866064099339,0.0,0.0,0.0,4.999999999997229e-06,0.0006204635363983643,4.3873397406626966e-05
ASP 645,R ASP 645,0.0,0.0,0.0,-3.4999999999998364e-05,0.00018377975949488248,1.299519141836642e-05,51.550495,0.2715851983723425,0.01920397354389771,-51.550110000000025,0.2714842682320535,0.019196836705235264,0.0,0.0,0.0,0.00035000000000110274,0.0005979130371549304,4.2278836313209546e-05
ASN 646,R ASN 646,0.0,0.0,0.0,-2.4999999999999466e-05,0.00015612494995995662,1.1039701082909572e-05,0.36730500000000094,0.07307128009690274,0.005166919766650153,-0.36727,0.07306898863402943,0.0051667577357564975,0.0,0.0,0.0,1.0000000000935926e-05,0.000583009433885719,4.122499241963221e-05
GLU 647,R GLU 647,0.0,0.0,0.0,-2.000000000000668e-05,0.00014000000000004674,9.89949493661497e-06,49.252565000000004,0.2646386702168795,0.01871277982745459,-49.25232500000002,0.2645613149585772,0.018707309984683992,0.0,0.0,0.0,0.0002199999999992741,0.0005491812087101975,3.8832975677920526e-05
ALA 648,R ALA 648,0.0,0.0,0.0,-4.999999999997229e-06,7.053367989829033e-05,4.9874843358122365e-06,-0.14073000000000002,0.048984253592353554,0.00346370978865147,0.14065999999999998,0.04901922480007213,0.0034661826264638785,0.0,0.0,0.0,-7.499999999997175e-05,0.0006077622890571621,4.297528359417779e-05
LEU 649,R LEU 649,0.0,0.0,0.0,-5.9999999999993395e-05,0.00023748684174073218,1.6792855623744813e-05,-0.013905000000000101,0.034977935545140455,0.0024733135415874793,0.013889999999999998,0.035008397564013125,0.002475467531598829,0.0,0.0,0.0,-7.500000000003615e-05,0.0005994789404140552,4.2389562394530465e-05
TYR 650,R TYR 650,0.0,0.0,0.0,-2.000000000000002e-05,0.00014000000000000012,9.899494936611673e-06,-0.029959999999999633,0.05885463788011945,0.004161651354931111,0.029994999999999973,0.058907087646564237,0.004165360113483587,0.0,0.0,0.0,1.5000000000334746e-05,0.000587175442265981,4.151957369724853e-05
ASP 651,R ASP 651,0.0,0.0,0.0,-2.9999999999994475e-05,0.0001705872210922884,1.2062338081812597e-05,49.71299499999999,0.33160923536015763,0.02344831390272533,-49.712729999999986,0.3315659166746988,0.02344525080910133,0.0,0.0,0.0,0.0002349999999992747,0.0005829022216461284,4.121741136946813e-05
ILE 652,R ILE 652,0.0,0.0,0.0,-3.999999999999559e-05,0.00019595917942263265,1.385640646054949e-05,-0.10583499999999992,0.03688289271464505,0.0026080143548301423,0.10579999999999998,0.03695619027984361,0.0026131972753697793,0.0,0.0,0.0,-7.499999999995843e-05,0.0005994789404142467,4.2389562394544004e-05
CYS 653,R CYS 653,0.0,0.0,0.0,-1.000000000000334e-05,9.949874371069523e-05,7.035623639737494e-06,0.09003,0.048506691290996024,0.0034299410344785734,-0.09003499999999995,0.048544760530874975,0.0034326329362458757,0.0,0.0,0.0,-1.4999999999967263e-05,0.0005785974420960958,4.091301748833401e-05
PHE 654,R PHE 654,0.0,0.0,0.0,-1.5000000000002789e-05,0.00012155245781145478,8.59505671883714e-06,-0.04459499999999997,0.04280596891789742,0.0030268390897105844,0.04456500000000001,0.04282260822276006,0.003028015666240845,0.0,0.0,0.0,-4.500000000010829e-05,0.0005683088948802118,4.018550733784306e-05
ARG 655,R ARG 655,0.0,0.0,0.0,-3.999999999999449e-05,0.00019595917942262723,1.3856406460549108e-05,-49.750494999999994,0.8667443279180481,0.06128807918258284,49.750315,0.8666837807272262,0.06128379784966164,0.0,0.0,0.0,-0.0002199999999983504,0.000641560597295592,4.536518488898049e-05
THR 656,R THR 656,0.0,0.0,0.0,-3.4999999999998364e-05,0.00018377975949488245,1.2995191418366418e-05,-0.2574299999999998,0.06051582520300042,0.004279115037014137,0.25743499999999986,0.06052880120240335,0.004280032578731186,0.0,0.0,0.0,-2.9999999999759108e-05,0.0006317436188836641,4.4671019688396875e-05
LEU 657,R LEU 657,0.0,0.0,0.0,-3.0000000000001136e-05,0.00017058722109232626,1.2062338081815275e-05,-0.07826500000000002,0.03181658019020906,0.00224977196066624,0.07826000000000005,0.03181009902530946,0.0022493136731011904,0.0,0.0,0.0,-3.499999999994535e-05,0.0005863232896619185,4.145931740875469e-05
LYS 658,R LYS 658,0.0,0.0,0.0,-3.500000000000114e-05,0.00018377975949489706,1.299519141836745e-05,-49.94191499999997,0.6266658262422029,0.04431196552737324,49.94156499999999,0.6266732208873353,0.044312488407745,0.0,0.0,0.0,-0.000385000000000133,0.0005973064540082322,4.223594440757117e-05
LEU 659,R LEU 659,0.0,0.0,0.0,-1.4999999999996128e-05,0.00012155245781140079,8.595056718833323e-06,-0.08309000000000033,0.04899328423365784,0.0034643483514219422,0.083025,0.048997085372499416,0.0034646171325270533,0.0,0.0,0.0,-8.00000000003287e-05,0.0005509990925580462,3.8961519477542866e-05
THR 660,R THR 660,0.0,0.0,0.0,-1.000000000000001e-05,9.949874371066208e-05,7.03562363973515e-06,-0.03970500000000007,0.10048556102744309,0.007105402161383966,0.03969500000000012,0.10043426693614084,0.007101775121404504,0.0,0.0,0.0,-1.999999999990898e-05,0.0005912698199640403,4.18090899207522e-05
THR 661,R THR 661,0.0,0.0,0.0,-5.0000000000005595e-06,7.053367989833732e-05,4.9874843358155595e-06,0.010915000000000062,0.1045455296748741,0.00739248529758429,-0.010919999999999952,0.10451747987776966,0.007390501877409945,0.0,0.0,0.0,-9.999999999967812e-06,0.0005290557626565706,3.740989174002817e-05
PRO 662,R PRO 662,0.0,0.0,0.0,-1.000000000000334e-05,9.949874371069522e-05,7.035623639737493e-06,-0.3236000000000001,0.03463235481453547,0.002448877293781661,0.323565,0.03458967728961841,0.0024458595370543497,0.0,0.0,0.0,-4.499999999992177e-05,0.0005412716508372235,3.8273685477103794e-05
THR 663,R THR 663,0.0,0.0,0.0,-1.5000000000001124e-05,0.0001215524578114413,8.595056718836186e-06,0.3704299999999999,0.06487676856934252,0.004587480299685236,-0.37039000000000016,0.06485883054758097,0.00458621189000237,0.0,0.0,0.0,2.4999999999906208e-05,0.0005868347297154717,4.149548168175848e-05
TYR 664,R TYR 664,0.0,0.0,0.0,-2.0000000000004457e-05,0.0001400000000000312,9.899494936613872e-06,0.29919499999999993,0.11945056289109714,0.008446430303684496,-0.2991599999999999,0.11945536572293433,0.008446769915180593,0.0,0.0,0.0,1.4999999999947278e-05,0.0005956299186574786,4.2117395456029485e-05
GLY 665,R GLY 665,0.0,0.0,0.0,-4.999999999999449e-06,7.053367989832165e-05,4.9874843358144515e-06,0.34943500000000005,0.019774877370035592,0.0013982949885484566,-0.3494299999999999,0.01985434713104433,0.001403914349239312,0.0,0.0,0.0,-8.215650382226158e-17,0.000574456264653817,4.06201920231808e-05
ASP 666,R ASP 666,0.0,0.0,0.0,-1.5000000000000568e-05,0.00012155245781143678,8.595056718835867e-06,50.133225,0.3232947948468457,0.02286039417585183,-50.13283000000001,0.32333258589230895,0.02286306640630335,0.0,0.0,0.0,0.0003799999999991144,0.000587877538266714,4.1569219381564755e-05
LEU 667,R LEU 667,0.0,0.0,0.0,-9.999999999994458e-06,9.949874371060685e-05,7.035623639731245e-06,0.3928699999999996,0.019268707792696262,0.00136250339449176,-0.39284000000000013,0.01928819327982144,0.0013638812264998533,0.0,0.0,0.0,1.999999999986235e-05,0.0005741080037763349,4.059556626037184e-05
ASN 668,R ASN 668,0.0,0.0,0.0,-3.5000000000005025e-05,0.00018377975949491747,1.2995191418368893e-05,0.47512,0.050213699325982894,0.003550644730186487,-0.47513999999999984,0.050286184981562176,0.0035557702400463736,0.0,0.0,0.0,-5.5000000000049455e-05,0.0006016435821964881,4.254262568285027e-05
HIE 669,R HIE 669,0.0,0.0,0.0,-5.9999999999993395e-05,0.0002374868417407322,1.6792855623744817e-05,0.25429500000000005,0.16601484263462693,0.011739022100456227,-0.2542199999999998,0.16599898071976252,0.011737900493699903,0.0,0.0,0.0,1.4999999999929514e-05,0.0005785974420958053,4.091301748831347e-05
LEU 670,R LEU 670,0.0,0.0,0.0,-3.4999999999993925e-05,0.00018377975949485916,1.2995191418364771e-05,0.4627849999999995,0.018899967592571586,0.0013364295248913356,-0.46270999999999934,0.018924214646865646,0.0013381440505428484,0.0,0.0,0.0,3.9999999999909e-05,0.000581721582890054,4.113392760241295e-05
VAL 671,R VAL 671,0.0,0.0,0.0,-2.9999999999996697e-05,0.00017058722109230103,1.206233808181349e-05,0.4492449999999995,0.01826677242974865,0.0012916558655466737,-0.44917499999999977,0.01829793362651133,0.0012938592949007517,0.0,0.0,0.0,3.999999999977973e-05,0.0006069596362197924,4.291852746775352e-05
SER 672,R SER 672,0.0,0.0,0.0,-1.5000000000000568e-05,0.00012155245781143678,8.595056718835867e-06,0.43008500000000033,0.04666591663087453,0.003299778609997746,-0.4299499999999998,0.046637511726079044,0.003297770079917762,0.0,0.0,0.0,0.00011999999999998428,0.0005963220606350314,4.216633728461663e-05
ALA 673,R ALA 673,0.0,0.0,0.0,-2.0000000000002238e-05,0.00014000000000001568,9.899494936612774e-06,0.4397650000000002,0.019555300432360277,0.0013827685543862176,-0.43969999999999987,0.019523575492210482,0.0013805252623549519,0.0,0.0,0.0,4.499999999994342e-05,0.0006268771809533809,4.4326910562324206e-05
THR 674,R THR 674,0.0,0.0,0.0,-5.500000000000949e-05,0.00022798026230359927,1.6120638945156286e-05,0.5217799999999998,0.048855722285114395,0.003454621252757112,-0.5217350000000001,0.048916712634843956,0.0034589339217451828,0.0,0.0,0.0,-1.0000000000107284e-05,0.0006081940479818444,4.300581356052586e-05
MET 675,R MET 675,0.0,0.0,0.0,-8.49999999999973e-05,0.00027888169534767796,1.9719913792914392e-05,0.38067499999999993,0.12646955908438995,0.008942748284224486,-0.3806000000000004,0.12645560485798837,0.00894176157141301,0.0,0.0,0.0,-9.999999999958376e-06,0.0006781592733275709,4.795310208944667e-05
SER 676,R SER 676,0.0,0.0,0.0,-5.000000000000004e-05,0.00021794494717703388,1.5411035007422456e-05,0.7290849999999999,0.0699752654514475,0.004947998471604726,-0.7289199999999996,0.0699056049255017,0.004943072728576997,0.0,0.0,0.0,0.00011500000000008753,0.0006494420682399983,4.5922489044031926e-05
GLY 677,R GLY 677,0.0,0.0,0.0,-2.9999999999992255e-05,0.00017058722109227577,1.2062338081811704e-05,0.4975299999999999,0.029436696485848454,0.0020814887700873652,-0.4974,0.029427028392281524,0.002080805132635133,0.0,0.0,0.0,0.00010000000000002617,0.0006164414002969335,4.358898943540927e-05
VAL 678,R VAL 678,0.0,0.0,0.0,-7.99999999999923e-05,0.0002712931993249846,1.918332609324903e-05,0.5391649999999997,0.05081778994604641,0.0035933603875762973,-0.5390550000000002,0.05079204637539066,0.003591540042238034,0.0,0.0,0.0,2.9999999999960058e-05,0.0006237788069501698,4.410782243549194e-05
THR 679,R THR 679,0.0,0.0,0.0,-8.999999999999064e-05,0.00028618176042505397,2.023610634484596e-05,0.2913299999999995,0.11051670054792649,0.007814710839180184,-0.2912099999999999,0.11044354168533375,0.007809537726395863,0.0,0.0,0.0,2.999999999940772e-05,0.000647379332385583,4.5776631592986566e-05
THR 680,R THR 680,0.0,0.0,0.0,-8.00000000000134e-05,0.0002712931993250561,1.9183326093254086e-05,0.01364499999999989,0.11899222232986519,0.0084140207317905,-0.013624999999999993,0.11898787490748798,0.00841371332260614,0.0,0.0,0.0,-6.000000000006611e-05,0.0006529931086927041,4.617358552246953e-05
CYS 681,R CYS 681,0.0,0.0,0.0,-9.499999999999175e-05,0.00029321493822788956,2.0733427116613534e-05,0.156205,0.13789359294397988,0.009750549465286563,-0.1560749999999999,0.13778359617530683,0.009742771519182831,0.0,0.0,0.0,3.500000000003389e-05,0.000673628235750366,4.763270934978141e-05
LEU 682,R LEU 682,0.0,0.0,0.0,-0.00011999999999998457,0.0003249615361853966,2.2978250586149157e-05,0.39909499999999987,0.07714704125888536,0.00545511960226362,-0.39886500000000025,0.07705139048063778,0.005448356070871157,0.0,0.0,0.0,0.00011000000000006282,0.0006913031173082392,4.888251221040552e-05
ARG 683,R ARG 683,0.0,0.0,0.0,-0.0001450000000000129,0.0003521008378291964,2.4897289009048964e-05,-60.45794999999996,0.39223974493513375,0.027735538349451482,60.45588999999999,0.3921250284051537,0.027727426665825172,0.0,0.0,0.0,-0.0022050000000042756,0.0007092073039650806,5.014852939007376e-05
PHE 684,R PHE 684,0.0,0.0,0.0,-0.00015499999999999848,0.0003619046835839479,2.5590525590538133e-05,0.11404500000000002,0.07418977675529158,0.005246009423838277,-0.11398500000000006,0.07410677954816276,0.005240140635040244,0.0,0.0,0.0,-9.499999999974306e-05,0.0006826236151789147,4.826877872910868e-05
PRO 685,R PRO 685,0.0,0.0,0.0,-0.00012999999999999178,0.00033630343441598353,2.378024390118673e-05,-0.7072650000000003,0.04324308933227764,0.0030577481706309173,0.7067899999999999,0.0431566437527273,0.0030516355450805523,0.0,0.0,0.0,-0.0006050000000000156,0.0006625518847609364,4.684949306023861e-05
GLY 686,R GLY 686,0.0,0.0,0.0,-0.0001100000000000001,0.0003128897569432406,2.212464688983761e-05,0.3393900000000001,0.06278995062906094,0.0044399199880177515,-0.3391000000000001,0.06281273756173889,0.004441531267479653,0.0,0.0,0.0,0.00018000000000009342,0.000646219776856161,4.5694638635184896e-05
GLN 687,R GLN 687,0.0,0.0,0.0,-0.00032500000000000253,0.0004683748498798835,3.311910324872968e-05,1.2256699999999996,0.16157831259175556,0.011425312052631007,-1.2248400000000002,0.1614509039925104,0.011416302904180232,0.0,0.0,0.0,0.0005049999999992849,0.0007810089628174355,5.5225673377568075e-05
LEU 688,R LEU 688,0.0,0.0,0.0,-0.000360000000000002,0.0004800000000000025,3.3941125496954455e-05,-0.4830849999999999,0.04336274639595921,0.003066209202745528,0.4828749999999998,0.043309576019631625,0.0030624494893795803,0.0,0.0,0.0,-0.0005700000000001676,0.0007246378405795777,5.123963309781957e-05
ASN 689,R ASN 689,0.0,0.0,0.0,-0.00022500000000000075,0.0004175823272122531,2.9527529527544396e-05,0.2871750000000008,0.27625952359149564,0.019534498249891157,-0.28704499999999983,0.27610721282682943,0.01952372825243684,0.0,0.0,0.0,-9.499999999924569e-05,0.0007183139981935636,5.079246991438902e-05
ALA 690,R ALA 690,0.0,0.0,0.0,-0.00016999999999999348,0.00037563279941984465,2.6561249970585838e-05,-0.2695999999999999,0.11497225752328309,0.008129766294303953,0.26954500000000003,0.11493070945139082,0.008126828401965927,0.0,0.0,0.0,-0.00022500000000004626,0.0007171994143890377,5.071365693775093e-05
ASP 691,R ASP 691,0.0,0.0,0.0,-0.00020000000000000074,0.0004000000000000015,2.8284271247462004e-05,68.05112500000003,0.5566602099762502,0.03936182092909339,-68.04648499999996,0.5563323555018477,0.03933863811688416,0.0,0.0,0.0,0.004440000000001732,0.0007914543574958794,5.596427431849783e-05
LEU 692,R LEU 692,0.0,0.0,0.0,-0.0001449999999999929,0.0003521008378291479,2.4897289009045532e-05,0.15993500000000005,0.08917847708387912,0.006305870588190005,-0.16004,0.08909965432031708,0.006300296977127347,0.0,0.0,0.0,-0.0002499999999999271,0.0006461423991659326,4.5689167206237594e-05
ARG 693,R ARG 693,0.0,0.0,0.0,-0.0002750000000000252,0.00044651427748733483,3.157332735079062e-05,-67.69300500000003,0.8465459024602703,0.05985983482153427,67.68866999999996,0.8461872967047299,0.05983447756538276,0.0,0.0,0.0,-0.004609999999997996,0.0008762990357194198,6.196369905044343e-05
LYS 694,R LYS 694,0.0,0.0,0.0,-0.00035499999999999865,0.0004785133226985412,3.3836001536824513e-05,-74.59600999999999,0.9544893346205925,0.06749258810804566,74.58907,0.9538302968034789,0.06744598709709172,0.0,0.0,0.0,-0.007294999999997884,0.001203318328624185,8.508745500962237e-05
LEU 695,R LEU 695,0.0,0.0,0.0,-0.00016500000000001624,0.0003711805490593859,2.6246428328443774e-05,0.2650900000000002,0.09479178181678007,0.006702791172340085,-0.264985,0.09469231634615342,0.006695757901462684,0.0,0.0,0.0,-5.999999999975803e-05,0.000668131723539783,4.7244047244083615e-05
ALA 696,R ALA 696,0.0,0.0,0.0,-8.000000000000895e-05,0.0002712931993250411,1.9183326093253026e-05,-0.17810500000000004,0.06407623564942005,0.004530874074061212,0.1780250000000002,0.06400292473785787,0.004525690209791154,0.0,0.0,0.0,-0.0001600000000000401,0.0006280127387243111,4.4407206622349584e-05
VAL 697,R VAL 697,0.0,0.0,0.0,-0.0002099999999999991,0.00040730823708832434,2.8801041647829216e-05,-0.220295,0.11896746603588748,0.008412270197455631,0.22017000000000017,0.11892178564081501,0.008409040105743329,0.0,0.0,0.0,-0.0003349999999999274,0.0007230318111949547,5.1126069670954395e-05
ASN 698,R ASN 698,0.0,0.0,0.0,-0.00014999999999998793,0.0003570714214271138,2.5248762345903164e-05,0.39414999999999983,0.16514032669217926,0.011677184485140176,-0.3940700000000002,0.16503967735062933,0.011670067501946985,0.0,0.0,0.0,-7.000000000051187e-05,0.0007036334272901011,4.97543967906362e-05
MET 699,R MET 699,0.0,0.0,0.0,-0.00010499999999997733,0.00030655342111932045,2.1676600286940687e-05,-0.049769999999999995,0.08714979690165656,0.0061624212368191714,0.04968000000000007,0.0870402068012249,0.006154672046502558,0.0,0.0,0.0,-0.0001949999999999863,0.0007120217693299978,5.0347542144568514e-05
VAL 700,R VAL 700,0.0,0.0,0.0,-0.00013499999999999623,0.00034172357249682604,2.4163505540379848e-05,0.36453999999999986,0.046783420140045634,0.003308087362812557,-0.3644299999999999,0.04668259954201315,0.0033009582699573513,0.0,0.0,0.0,-2.5000000000083288e-05,0.0006666145812986474,4.713676908741047e-05
PRO 701,R PRO 701,0.0,0.0,0.0,-0.00011000000000000121,0.00031288975694324377,2.212464688983783e-05,0.4073049999999999,0.05205085950299129,0.003680551572115339,-0.40726000000000007,0.05204999903938412,0.0036804907281501793,0.0,0.0,0.0,-6.49999999999018e-05,0.0007005533527149242,4.953660262876942e-05
PHE 702,R PHE 702,0.0,0.0,0.0,-0.000145000000000009,0.000352100837829187,2.4897289009048297e-05,-0.14118,0.05109635603445705,0.0036130579845886747,0.14114000000000002,0.05112514449857332,0.0036150936364083308,0.0,0.0,0.0,-0.00018499999999987081,0.0007076545767533549,5.0038734995999336e-05
PRO 703,R PRO 703,0.0,0.0,0.0,-0.00010499999999999954,0.00030655342111938534,2.1676600286945277e-05,-0.14211500000000007,0.057143606597763526,0.004040663172673493,0.14213000000000003,0.05715262986075072,0.00404130121371816,0.0,0.0,0.0,-8.999999999973695e-05,0.000664755594184444,4.70053188479513e-05
ARG 704,R ARG 704,0.0,0.0,0.0,-0.00013999999999998958,0.00034698703145792366,2.453568829276877e-05,-58.12515000000003,0.3934613163886606,0.027821916495300757,58.12421500000002,0.39333071170652945,0.02781268134966179,0.0,0.0,0.0,-0.0010749999999997329,0.0007066647012496251,4.9968740227877556e-05
LEU 705,R LEU 705,0.0,0.0,0.0,-0.00010500000000000175,0.0003065534211193918,2.167660028694573e-05,0.13648999999999994,0.0833649800575761,0.005894794271219336,-0.136455,0.08332525412502502,0.005891985223589753,0.0,0.0,0.0,-7.000000000028095e-05,0.0006205642593642723,4.3880519595848444e-05
HID 706,R HID 706,0.0,0.0,0.0,-9.499999999997843e-05,0.0002932149382278484,2.0733427116610624e-05,0.04812499999999997,0.07529441795379006,0.005324119352061909,-0.04810500000000006,0.07534018831274586,0.0053273558051814066,0.0,0.0,0.0,-7.500000000016715e-05,0.0006239991987171274,4.4123406486785276e-05
PHE 707,R PHE 707,0.0,0.0,0.0,-9.499999999997178e-05,0.00029321493822782787,2.0733427116609173e-05,0.20720499999999997,0.09678952926324225,0.006844053248989237,-0.20715499999999992,0.09673924216676484,0.006840497414296701,0.0,0.0,0.0,-4.500000000007276e-05,0.000723170104470721,5.113584848226308e-05
PHE 708,R PHE 708,0.0,0.0,0.0,-9.00000000000123e-05,0.0002861817604251228,2.0236106344850827e-05,-0.19058500000000003,0.11955297058208122,0.008453671620958546,0.19057500000000005,0.11960812838181178,0.008457571866381026,0.0,0.0,0.0,-9.999999999994457e-05,0.0006708203932499758,4.743416490252844e-05
MET 709,R MET 709,0.0,0.0,0.0,-6.0000000000011155e-05,0.0002374868417408025,1.6792855623749787e-05,0.15066999999999997,0.09197184949755016,0.006503391845798628,-0.15066499999999994,0.09193330612460338,0.006500666417760581,0.0,0.0,0.0,-5.499999999984517e-05,0.0006340149840502257,4.483162945957953e-05
PRO 710,R PRO 710,0.0,0.0,0.0,-4.999999999999449e-05,0.00021794494717700968,1.5411035007420745e-05,-0.40389499999999984,0.03067301705082488,0.002168909835608887,0.40386500000000003,0.030696201312213338,0.0021705492104533448,0.0,0.0,0.0,-8.00000000001333e-05,0.0006112282715976134,4.322036556996053e-05
GLY 711,R GLY 711,0.0,0.0,0.0,-3.4999999999998364e-05,0.00018377975949488248,1.299519141836642e-05,0.30218499999999987,0.03506708962831117,0.0024796176872655274,-0.302115,0.034932531757660264,0.0024701030089855996,0.0,0.0,0.0,3.4999999999927315e-05,0.0006031376294015544,4.264827077386179e-05
PHE 712,R PHE 712,0.0,0.0,0.0,-6.499999999999506e-05,0.0002465258607124022,1.743201078475899e-05,-0.260985,0.040342468627985635,0.0028526433136654194,0.26086000000000015,0.04032580315381106,0.0028514648866853664,0.0,0.0,0.0,-0.0001899999999999169,0.0005948949487095375,4.2065425232613733e-05
ALA 713,R ALA 713,0.0,0.0,0.0,-4.4999999999997265e-05,0.0002073041244162662,1.4658615214268156e-05,0.28614500000000026,0.03705055971236964,0.0026198702019373673,-0.286035,0.03705231133141404,0.002619994060107802,0.0,0.0,0.0,6.499999999999062e-05,0.0005663700203930256,4.0048408208067155e-05
PRO 714,R PRO 714,0.0,0.0,0.0,-7.00000000000034e-05,0.00025514701644347386,1.804161855266959e-05,0.005535000000000012,0.04751240653766132,0.003359634485327237,-0.005529999999999951,0.04742350788374892,0.0033533484012252556,0.0,0.0,0.0,-6.499999999986627e-05,0.0006409173113590808,4.531969770418559e-05
LEU 715,R LEU 715,0.0,0.0,0.0,-5.000000000000338e-05,0.00021794494717704838,1.541103500742348e-05,-0.2386700000000002,0.05066281772661249,0.003582402196850572,0.23861499999999997,0.05073072811423108,0.003587204186410383,0.0,0.0,0.0,-0.00010500000000000842,0.0006355902768292027,4.494301948021642e-05
THR 716,R THR 716,0.0,0.0,0.0,-2.4999999999995027e-05,0.0001561249499599289,1.1039701082907612e-05,-0.037889999999999854,0.06508193220856322,0.004601987559739823,0.03793999999999997,0.06516376600534995,0.004607774083003637,0.0,0.0,0.0,2.500000000010605e-05,0.0005868347297151718,4.149548168173727e-05
SER 717,R SER 717,0.0,0.0,0.0,-1.5000000000000568e-05,0.00012155245781143678,8.595056718835867e-06,0.3349,0.1261902928120855,0.008923001176734169,-0.33488500000000015,0.1261889130431027,0.008922903612333749,0.0,0.0,0.0,-4.662936703425657e-17,0.0005744562646538672,4.062019202318435e-05
ARG 718,R ARG 718,0.0,0.0,0.0,-3.0000000000002803e-05,0.00017058722109233575,1.2062338081815946e-05,-51.622735000000006,1.1289827256315559,0.07983113411365446,51.622204999999994,1.1288707733741468,0.07982321789361614,0.0,0.0,0.0,-0.0005599999999958527,0.0005885575587845435,4.1617304093515076e-05
GLY 719,R GLY 719,0.0,0.0,0.0,-1.5000000000001124e-05,0.0001215524578114413,8.595056718836186e-06,0.19425000000000012,0.09262930151955155,0.006549880724104827,-0.19420500000000002,0.09257155597158347,0.00654579749724967,0.0,0.0,0.0,3.0000000000001136e-05,0.0005736723803704599,4.056476303393806e-05
SER 720,R SER 720,0.0,0.0,0.0,-4.000000000000004e-05,0.0001959591794226544,1.3856406460551029e-05,0.2671799999999998,0.14643274087443733,0.010354358406004717,-0.26723499999999983,0.14635518362873257,0.010348874280567917,0.0,0.0,0.0,-9.500000000000286e-05,0.0005966364051916219,4.218856480137605e-05
GLN 721,R GLN 721,0.0,0.0,0.0,-2.9999999999998917e-05,0.00017058722109231366,1.2062338081814384e-05,0.33314000000000016,0.22197801783059462,0.01569621616823618,-0.33316500000000004,0.22198731444611852,0.015696873538224083,0.0,0.0,0.0,-5.499999999951655e-05,0.0006340149840499598,4.483162945956073e-05
GLN 722,R GLN 722,0.0,0.0,0.0,-3.0000000000001136e-05,0.00017058722109232626,1.2062338081815275e-05,0.3082950000000006,0.2255568397876694,0.01594927709568687,-0.3082850000000002,0.22548289020455636,0.015944048070518354,0.0,0.0,0.0,-1.999999999945601e-05,0.0005827520913733389,4.120679555607304e-05
TYR 723,R TYR 723,0.0,0.0,0.0,-5.499999999999838e-05,0.00022798026230355328,1.6120638945153034e-05,0.12754999999999989,0.05560384429155982,0.003931785535860284,-0.12745,0.055560125089852044,0.003928694121460722,0.0,0.0,0.0,4.4999999999948415e-05,0.0006426313095390974,4.5440895677788704e-05
ARG 724,R ARG 724,0.0,0.0,0.0,-6.500000000000006e-05,0.0002465258607124212,1.743201078476033e-05,-55.44689,0.431592316775594,0.030518185390003505,55.446110000000004,0.4315736876838831,0.03051686811429589,0.0,0.0,0.0,-0.0008450000000004821,0.0006715467221257232,4.74855241098697e-05
ALA 725,R ALA 725,0.0,0.0,0.0,-4.0000000000001704e-05,0.0001959591794226626,1.3856406460551608e-05,-0.136135,0.07090279807595747,0.005013584932461001,0.13610499999999986,0.07086772167214095,0.005011104656161172,0.0,0.0,0.0,-7.000000000008555e-05,0.0005874521257091468,4.153913817113898e-05
LEU 726,R LEU 726,0.0,0.0,0.0,-8.499999999999778e-05,0.0002788816953476796,1.9719913792914508e-05,0.30064000000000013,0.056411084017237885,0.003988866004267297,-0.3005600000000001,0.056374962527702535,0.003986311829247597,0.0,0.0,0.0,-4.999999999957261e-06,0.0006519010661136378,4.609636645116931e-05
THR 727,R THR 727,0.0,0.0,0.0,-0.00011999999999999789,0.0003249615361854327,2.2978250586151712e-05,-0.4812849999999996,0.13560565539460487,0.009588767849677124,0.48113499999999987,0.13556646626286326,0.009585996759596793,0.0,0.0,0.0,-0.00027000000000022785,0.0007396620850091913,5.2302007609657975e-05
VAL 728,R VAL 728,0.0,0.0,0.0,-0.00015499999999999236,0.0003619046835839336,2.5590525590537127e-05,-0.44450499999999993,0.05561339744162253,0.003932461045579388,0.44435500000000006,0.05559225643018794,0.003930966150324735,0.0,0.0,0.0,-0.00030499999999991536,0.0006572480505864624,4.6474455349132656e-05
PRO 729,R PRO 729,0.0,0.0,0.0,-0.00010000000000000064,0.0003000000000000019,2.121320343559656e-05,-0.252545,0.05328365579612581,0.0037677234339850447,0.25240500000000016,0.05327936725412479,0.003767420188272012,0.0,0.0,0.0,-0.00024000000000017562,0.0006421837743200917,4.540925015897083e-05
GLU 730,R GLU 730,0.0,0.0,0.0,-9.000000000000896e-05,0.0002861817604251122,2.0236106344850075e-05,57.709144999999964,0.3617161234713962,0.025577192377113474,-57.70796000000003,0.3616054872306148,0.025569369213503324,0.0,0.0,0.0,0.0010949999999982651,0.0006449612391457828,4.560564658024616e-05
LEU 731,R LEU 731,0.0,0.0,0.0,-8.000000000001783e-05,0.00027129319932507124,1.9183326093255157e-05,-0.3605949999999997,0.05214164338607189,0.003686970962050213,0.36043999999999987,0.05214217486833444,0.0036870085435214057,0.0,0.0,0.0,-0.00023500000000010513,0.0005914177880315356,4.1819552843144704e-05
THR 732,R THR 732,0.0,0.0,0.0,-8.000000000000673e-05,0.00027129319932503356,1.918332609325249e-05,-0.02064999999999946,0.07996585208700013,0.0056544396274078226,0.020669999999999994,0.07991727660524972,0.005651004822153311,0.0,0.0,0.0,-5.999999999943606e-05,0.0005800000000002733,4.101219330883908e-05
GLN 733,R GLN 733,0.0,0.0,0.0,-9.999999999999897e-05,0.00029999999999999694,2.1213203435596207e-05,-0.4933700000000007,0.37441042066160474,0.026474814739672854,0.49323000000000006,0.37435075410635943,0.026470595677090453,0.0,0.0,0.0,-0.00024000000000086176,0.0006264183905340464,4.429446918065872e-05
GLN 734,R GLN 734,0.0,0.0,0.0,-4.500000000000615e-05,0.00020730412441630712,1.465861521427105e-05,-0.5042649999999997,0.19699978369277488,0.013929988294144414,0.5042150000000003,0.19694795956038705,0.01392632377460036,0.0,0.0,0.0,-9.499999999963649e-05,0.00061316800307948,4.3357525298411416e-05
MET 735,R MET 735,0.0,0.0,0.0,-8.999999999999898e-05,0.00028618176042508037,2.0236106344847825e-05,-0.21454500000000012,0.0949587172143767,0.00671459528750615,0.21454000000000004,0.09491590172357822,0.0067115677751178075,0.0,0.0,0.0,-9.499999999995179e-05,0.0005881963957726685,4.159176601203402e-05
PHE 736,R PHE 736,0.0,0.0,0.0,-0.00010499999999999621,0.0003065534211193756,2.1676600286944586e-05,-0.1768900000000001,0.043185853007668855,0.0030537009513048104,0.17685999999999982,0.043187734369842266,0.003053833983699879,0.0,0.0,0.0,-0.00013499999999984523,0.0006608895520431028,4.673194838650177e-05
ASP 737,R ASP 737,0.0,0.0,0.0,-7.500000000000284e-05,0.0002633913438213285,1.8624580532189882e-05,55.34804499999999,0.34523561950485254,0.024411844765901993,-55.34730499999998,0.3452326780283738,0.024411636772105512,0.0,0.0,0.0,0.0006650000000001199,0.0006578563673018052,4.6517469836585465e-05
ALA 738,R ALA 738,0.0,0.0,0.0,-1.5000000000000568e-05,0.00012155245781143678,8.595056718835867e-06,-0.06257499999999999,0.052933773481587315,0.003742983018262303,0.06259500000000007,0.0529041678414849,0.0037408895833745243,0.0,0.0,0.0,5.00000000029921e-06,0.0005957977844873311,4.21292653626913e-05
LYS 739,R LYS 739,0.0,0.0,0.0,-6.49999999999995e-05,0.00024652586071241913,1.7432010784760185e-05,-54.045565,0.37214981630252253,0.026314965872484164,54.04501499999999,0.37208445919635547,0.02631034442718722,0.0,0.0,0.0,-0.0006149999999993838,0.0006684122979120824,4.7263886848211626e-05
ASN 740,R ASN 740,0.0,0.0,0.0,-3.4999999999998364e-05,0.00018377975949488248,1.299519141836642e-05,-0.41625000000000045,0.10683762211880109,0.0075545607086050124,0.41619499999999987,0.10686592990752572,0.0075565623715417715,0.0,0.0,0.0,-9.000000000011e-05,0.0006015812497081824,4.2538218110333354e-05
MET 741,R MET 741,0.0,0.0,0.0,-3.999999999999559e-05,0.00019595917942263267,1.3856406460549492e-05,-0.16197499999999998,0.10890934016419364,0.007701053296465374,0.16197999999999993,0.1088349649699029,0.007695794176041869,0.0,0.0,0.0,-3.500000000003167e-05,0.0006031376294014765,4.264827077385628e-05
MET 742,R MET 742,0.0,0.0,0.0,-4.499999999998838e-05,0.0002073041244162253,1.4658615214265265e-05,-0.3978549999999999,0.0603137129929845,0.004264823545587852,0.3977649999999999,0.0602732923856004,0.004261965377029754,0.0,0.0,0.0,-0.00013500000000005896,0.0006138200061907916,4.340362888054773e-05
ALA 743,R ALA 743,0.0,0.0,0.0,-1.9999999999995577e-05,0.00013999999999996906,9.899494936609478e-06,0.22228500000000007,0.03974976446471069,0.0028107328003564988,-0.2223200000000001,0.039756101418523766,0.0028111808906578274,0.0,0.0,0.0,-5.4999999999984505e-05,0.0005761727171603794,4.074156354387829e-05
ALA 744,R ALA 744,0.0,0.0,0.0,-1.000000000000001e-05,9.949874371066208e-05,7.03562363973515e-06,0.004969999999999972,0.061810347839176556,0.0043706516104581004,-0.0049450000000000015,0.06179321949049104,0.004369440453307495,0.0,0.0,0.0,1.499999999999252e-05,0.0006121886964001536,4.328827785903012e-05
CYS 745,R CYS 745,0.0,0.0,0.0,-3.5000000000000586e-05,0.00018377975949489416,1.2995191418367244e-05,0.22704000000000002,0.10967761120666339,0.007755378262857336,-0.2270050000000001,0.10962720909974825,0.007751814295698758,0.0,0.0,0.0,7.993605777301127e-17,0.0005656854249493642,4.000000000000892e-05
ASP 746,R ASP 746,0.0,0.0,0.0,-2.5000000000002244e-05,0.00015612494995997396,1.1039701082910798e-05,54.14166999999998,0.3432586358749517,0.024272050912802226,-54.14118999999998,0.3432215522117622,0.02426942870183097,0.0,0.0,0.0,0.0004549999999979093,0.0005726910161684475,4.0495370105732395e-05
PRO 747,R PRO 747,0.0,0.0,0.0,-4.999999999999893e-05,0.00021794494717702903,1.541103500742211e-05,0.08750499999999999,0.041531433577472354,0.0029367158315029376,-0.08755000000000006,0.04150225897466284,0.0029346528755544343,0.0,0.0,0.0,-9.500000000010722e-05,0.000562116535960287,3.9747641439461074e-05
ARG 748,R ARG 748,0.0,0.0,0.0,-8.000000000000063e-05,0.0002712931993250129,1.918332609325103e-05,-56.150365,1.7324448365745426,0.12250234919734791,56.14975,1.7323258087031383,0.1224939326558459,0.0,0.0,0.0,-0.0006949999999990553,0.0006870043667949782,4.857854464654993e-05
HID 749,R HID 749,0.0,0.0,0.0,-5.499999999999838e-05,0.00022798026230355322,1.612063894515303e-05,-0.15589000000000008,0.05326967148387535,0.0037667345937827915,0.15588000000000002,0.053307275300843976,0.003769393585180493,0.0,0.0,0.0,-6.500000000022598e-05,0.0006006454861230627,4.24720496326708e-05
GLY 750,R GLY 750,0.0,0.0,0.0,-3.0000000000001136e-05,0.00017058722109232626,1.2062338081815275e-05,-0.171705,0.033501313033969256,0.002368900562497293,0.17169500000000007,0.03346643056855584,0.00236643399971346,0.0,0.0,0.0,-4.00000000000611e-05,0.000590254182534954,4.173727350941882e-05
ARG 751,R ARG 751,0.0,0.0,0.0,-0.00010499999999999732,0.0003065534211193788,2.1676600286944813e-05,-61.02176999999996,0.5852256463147851,0.04138170230334646,61.020999999999994,0.5849937435574336,0.041365304302116546,0.0,0.0,0.0,-0.000874999999996362,0.0007344215410782728,5.1931445194592123e-05
TYR 752,R TYR 752,0.0,0.0,0.0,-9.000000000001673e-05,0.0002861817604251369,2.0236106344851823e-05,0.23411499999999996,0.0709440749816364,0.005016503650452199,-0.23408500000000018,0.07089356652757658,0.005012932163414904,0.0,0.0,0.0,-5.999999999984018e-05,0.0006296030495479915,4.4519658579111464e-05
LEU 753,R LEU 753,0.0,0.0,0.0,-0.00015999999999998904,0.00036660605559644217,2.592296279362967e-05,0.45835499999999996,0.061986038549015944,0.004383074819689992,-0.4582950000000002,0.061940277485654546,0.004379839023868276,0.0,0.0,0.0,-9.999999999999786e-05,0.0007211102550927727,5.0990195135926065e-05
THR 754,R THR 754,0.0,0.0,0.0,-0.00011999999999998012,0.00032496153618538463,2.297825058614831e-05,-0.6068399999999999,0.16721481513310968,0.011823872969547677,0.6066549999999998,0.16719894130944787,0.011822750520712216,0.0,0.0,0.0,-0.00030499999999995917,0.0006260790684890386,4.4270475488755616e-05
VAL 755,R VAL 755,0.0,0.0,0.0,-0.00010500000000000731,0.00030655342111940794,2.1676600286946873e-05,0.44468,0.04156907023256504,0.0029393771449066596,-0.4445449999999998,0.04158879626774777,0.0029407719862310226,0.0,0.0,0.0,2.9999999999978656e-05,0.0006775691846593689,4.7911376519567975e-05
ALA 756,R ALA 756,0.0,0.0,0.0,-7.499999999999063e-05,0.00026339134382128554,1.8624580532186847e-05,-0.4259899999999998,0.026449572775382867,0.0018702672268960316,0.42589499999999975,0.026442654462065562,0.0018697780282699277,0.0,0.0,0.0,-0.0001700000000000203,0.0006333245613428074,4.478280920174947e-05
ALA 757,R ALA 757,0.0,0.0,0.0,-0.0001000000000000012,0.00030000000000000366,2.1213203435596685e-05,0.37355999999999967,0.055807942087128005,0.003946217429387434,-0.37345499999999987,0.05577479695167042,0.003943873714382893,0.0,0.0,0.0,4.999999999947269e-06,0.0005957977844873635,4.212926536269359e-05
VAL 758,R VAL 758,0.0,0.0,0.0,-9.000000000000452e-05,0.0002861817604250981,2.023610634484908e-05,-0.46697500000000003,0.03522363375632563,0.0024906870287129236,0.4668700000000004,0.03525298710747289,0.002492762624077601,0.0,0.0,0.0,-0.00019499999999988193,0.0006057846151890907,4.2835440933868925e-05
PHE 759,R PHE 759,0.0,0.0,0.0,-0.00015000000000002788,0.000357071421427209,2.5248762345909896e-05,0.262635,0.05225248104157381,0.0036948083678318352,-0.26254,0.0522590508907314,0.0036952729263209057,0.0,0.0,0.0,-5.50000000000761e-05,0.0006495960283132006,4.593337566521127e-05
ARG 760,R ARG 760,0.0,0.0,0.0,-0.00011999999999997347,0.0003249615361853666,2.2978250586147033e-05,-61.07556000000004,0.39139772149878577,0.027675998301275515,61.073269999999994,0.3912733917599029,0.027667206861128793,0.0,0.0,0.0,-0.0024100000000015598,0.0006869497798241441,4.857468476482581e-05
GLY 761,R GLY 761,0.0,0.0,0.0,-5.000000000000338e-05,0.00021794494717704838,1.541103500742348e-05,0.25887499999999997,0.07087820098591618,0.005011845655544437,-0.2586800000000001,0.07077639154407343,0.0050046466408728545,0.0,0.0,0.0,0.00014499999999989077,0.0006884584228550348,4.868136193657907e-05
ARG 762,R ARG 762,0.0,0.0,0.0,-0.0002249999999999963,0.0004175823272122449,2.9527529527543813e-05,-67.20156999999999,2.0131002918634957,0.14234768675852957,67.196825,2.0120708969555814,0.14227489754653908,0.0,0.0,0.0,-0.0049699999999998565,0.0013598161640488618,9.615352307660289e-05
MET 763,R MET 763,0.0,0.0,0.0,-0.00018499999999998184,0.00038829756630704045,2.7456784225394136e-05,0.204185,0.23080530924352666,0.016320399929995583,-0.2040049999999999,0.23066463746096844,0.01631045293285873,0.0,0.0,0.0,-4.999999999977245e-06,0.0006595263451903086,4.6635555105524694e-05
SER 764,R SER 764,0.0,0.0,0.0,-0.00020499999999999574,0.0004037016224886807,2.8546015483775775e-05,-0.7133049999999996,0.08897472660817815,0.006291463253886191,0.7129149999999999,0.08889093190534236,0.006285538073625922,0.0,0.0,0.0,-0.0005949999999999489,0.0007687489837391807,5.435876194322416e-05
MET 765,R MET 765,0.0,0.0,0.0,-0.00038000000000001146,0.0004853864439804783,3.432200460346204e-05,-0.18096000000000007,0.10121540594198085,0.007157009990212383,0.1808699999999999,0.10111148846693949,0.00714966191508383,0.0,0.0,0.0,-0.00046999999999990826,0.0007931582439842463,5.608475728752747e-05
LYS 766,R LYS 766,0.0,0.0,0.0,-0.00041999999999995594,0.0004935585071700705,3.489985673322661e-05,-73.27614499999999,0.9358834510633791,0.06617695346471837,73.26900499999999,0.9350030614813503,0.06611470052036451,0.0,0.0,0.0,-0.007560000000001139,0.0012068139873248748,8.533463540681952e-05
GLU 767,R GLU 767,0.0,0.0,0.0,-0.00021500000000003184,0.00041082234603299027,2.9049526674289375e-05,66.98226500000001,0.6202053891834463,0.04385514364200566,-66.97847999999995,0.61990003194575,0.04383355162465973,0.0,0.0,0.0,0.0035700000000005614,0.000796931615637372,5.63515749559137e-05
VAL 768,R VAL 768,0.0,0.0,0.0,-0.00021499999999997078,0.00041082234603287366,2.904952667428113e-05,-0.33432500000000004,0.052068986690734634,0.0036818333578530547,0.3341849999999999,0.05212389830970134,0.003685716195666784,0.0,0.0,0.0,-0.00035499999999987457,0.0007134248383674856,5.044675410765657e-05
ASP 769,R ASP 769,0.0,0.0,0.0,-0.0002599999999999847,0.0004386342439892004,3.1016124838539824e-05,70.945265,0.7975803813873129,0.05639744962203218,-70.94015499999998,0.7968973591229335,0.05634915265454777,0.0,0.0,0.0,0.0048500000000018416,0.0009987492177715672,7.06222344591035e-05
GLU 770,R GLU 770,0.0,0.0,0.0,-0.00029499999999998863,0.0004560427611529252,3.2247092892227044e-05,68.58486500000002,0.9986411902037818,0.0706145957565299,-68.58073000000002,0.9979856898264738,0.07056824488034341,0.0,0.0,0.0,0.003839999999999151,0.0011110355529856935,7.856207736555295e-05
GLN 771,R GLN 771,0.0,0.0,0.0,-0.00019000000000000128,0.0003923009049186633,2.7739863013360583e-05,0.17871999999999943,0.14141340671944802,0.009999437884201297,-0.1787050000000001,0.14134888742045315,0.00999487568081763,0.0,0.0,0.0,-0.00017500000000030268,0.000731009575860694,5.169018282033986e-05
MET 772,R MET 772,0.0,0.0,0.0,-0.00023999999999999133,0.00042708313008123715,3.0199337741081918e-05,-0.5852199999999996,0.0802508043573426,0.0056745887956751884,0.58502,0.08011972041888381,0.005665319761496304,0.0,0.0,0.0,-0.00043999999999996044,0.0007592101158439403,5.368426212586745e-05
LEU 773,R LEU 773,0.0,0.0,0.0,-0.000259999999999998,0.00043863424398922284,3.101612483854141e-05,-0.39699500000000015,0.05475431467016886,0.0038717147202498464,0.39678000000000013,0.05473766162341842,0.003870537172021381,0.0,0.0,0.0,-0.0004749999999999144,0.0006851094803025209,4.844455593771039e-05
ASN 774,R ASN 774,0.0,0.0,0.0,-0.0001600000000000168,0.0003666060555965057,2.5922962793634162e-05,-0.1956349999999999,0.2460042718633156,0.017395128883540945,0.19547999999999996,0.245926756576018,0.01738964772501157,0.0,0.0,0.0,-0.0003150000000013975,0.0006370047095589227,4.504303497768814e-05
VAL 775,R VAL 775,0.0,0.0,0.0,-0.0001849999999999824,0.0003882975663070416,2.7456784225394218e-05,-0.2766949999999999,0.04384041485889539,0.0030999854636756413,0.2766249999999999,0.04378908967996576,0.0030963562254689653,0.0,0.0,0.0,-0.0002549999999998426,0.0006402929017252064,4.527554527555051e-05
GLN 776,R GLN 776,0.0,0.0,0.0,-0.00020500000000000685,0.0004037016224887026,2.8546015483777323e-05,-0.35348,0.21266595778356273,0.015037754087628924,0.35321499999999983,0.2126007732229591,0.015033144843145774,0.0,0.0,0.0,-0.000470000000000077,0.0006993568473961531,4.945199692630653e-05
ASN 777,R ASN 777,0.0,0.0,0.0,-0.00014500000000000624,0.0003521008378291802,2.489728900904782e-05,-0.2923650000000005,0.3656948342197359,0.025858529712166557,0.29231999999999997,0.36567307475393934,0.02585699108558458,0.0,0.0,0.0,-0.00019000000000083617,0.0006433506042582319,4.549175749514587e-05
LYS 778,R LYS 778,0.0,0.0,0.0,-0.0001400000000000029,0.0003469870314579566,2.45356882927711e-05,-61.60110000000002,1.02845803511785,0.07272296507976242,61.59964000000003,1.0281156892073173,0.0726987575682775,0.0,0.0,0.0,-0.0015999999999995395,0.0007348469228337653,5.1961524226982305e-05
ASN 779,R ASN 779,0.0,0.0,0.0,-0.00010000000000000564,0.00030000000000001694,2.1213203435597624e-05,-0.5019400000000008,0.20432996941222328,0.014448310697102291,0.5017899999999997,0.2042244987752458,0.014440852796840006,0.0,0.0,0.0,-0.00025000000000140687,0.0006910137480549146,4.886205071427626e-05
SER 780,R SER 780,0.0,0.0,0.0,-0.0001050000000000062,0.00030655342111940475,2.167660028694665e-05,-0.022109999999999994,0.19046860082438788,0.01346816392460383,0.02215000000000007,0.19050177820692385,0.01347050991982115,0.0,0.0,0.0,-6.499999999997286e-05,0.0006486717197472959,4.586801717972526e-05
SER 781,R SER 781,0.0,0.0,0.0,-0.00010000000000000231,0.0003000000000000069,2.1213203435596912e-05,0.047820000000000036,0.16727569339267442,0.011828177712564183,-0.047834999999999975,0.16717331657594167,0.011820938578429382,0.0,0.0,0.0,-0.00011499999999990518,0.0006097335483633444,4.311467267646566e-05
TYR 782,R TYR 782,0.0,0.0,0.0,-9.999999999998899e-05,0.00029999999999996696,2.121320343559409e-05,-0.13858499999999993,0.07816215692392334,0.0055268991193073245,0.13856000000000007,0.0781476576744307,0.005525873867543489,0.0,0.0,0.0,-0.00012499999999988632,0.0006703543838896436,4.740121306464971e-05
PHE 783,R PHE 783,0.0,0.0,0.0,-0.00017000000000003013,0.0003756327994199256,2.656124997059156e-05,-0.08704999999999999,0.08620682977583627,0.00609574339190882,0.08697999999999993,0.08618590139924287,0.006094263532207979,0.0,0.0,0.0,-0.0002400000000001068,0.0006019966777317101,4.2567593307586486e-05
VAL 784,R VAL 784,0.0,0.0,0.0,-9.500000000000286e-05,0.00029321493822792377,2.0733427116615953e-05,0.39543000000000006,0.05037454813693023,0.003562018458683153,-0.3952850000000001,0.05046358860604159,0.00356831457063402,0.0,0.0,0.0,4.999999999989568e-05,0.0006461423991658514,4.568916720623185e-05
GLU 785,R GLU 785,0.0,0.0,0.0,-0.00019999999999999795,0.000399999999999996,2.8284271247461618e-05,63.74803000000001,0.5746280006221057,0.04063233558995586,-63.74710500000002,0.574133115200838,0.040597341906226984,0.0,0.0,0.0,0.0007249999999994827,0.0009161741100936146,6.478329259947455e-05
TRP 786,R TRP 786,0.0,0.0,0.0,-0.00033499999999998754,0.000471990466005388,3.337476591678085e-05,0.8139899999999999,0.11436975080850786,0.008087162635931153,-0.813945,0.11434667452532196,0.008085530896298621,0.0,0.0,0.0,-0.00028999999999951954,0.0007182617907143728,5.078877828813257e-05
ILE 787,R ILE 787,0.0,0.0,0.0,-0.00024499999999997966,0.0004300872004605222,3.0411757594717328e-05,-0.1949250000000001,0.07495498232272453,0.005300117628411631,0.19487000000000013,0.07484779956685388,0.005292538663061391,0.0,0.0,0.0,-0.0003000000000002245,0.0007280109889283659,5.147815070495721e-05
PRO 788,R PRO 788,0.0,0.0,0.0,-0.0002450000000000019,0.0004300872004605612,3.0411757594720082e-05,-0.2773400000000001,0.13040327603246768,0.009220904077149908,0.2773150000000001,0.13037310219136472,0.009218770464384072,0.0,0.0,0.0,-0.000269999999999877,0.0007596709814122332,5.371685024272298e-05
ASN 789,R ASN 789,0.0,0.0,0.0,-0.0002750000000000019,0.00044651427748729694,3.157332735078794e-05,-0.3231199999999996,0.4593449962718653,0.03248059617679453,0.32309499999999985,0.4592269874201647,0.03247225169086678,0.0,0.0,0.0,-0.00029999999999962056,0.0007615773105854698,5.385164807127991e-05
ASN 790,R ASN 790,0.0,0.0,0.0,-0.0001749999999999696,0.00037996710383920074,2.686773157525119e-05,0.1630649999999997,0.13494484345464922,0.009542041389293956,-0.16304999999999986,0.13491970760418953,0.009540264016262862,0.0,0.0,0.0,-0.00016000000000087055,0.000666633332499492,4.713809499753773e-05
VAL 791,R VAL 791,0.0,0.0,0.0,-0.00019000000000001348,0.00039230090491868853,2.7739863013362365e-05,0.4803100000000002,0.07586464196185215,0.005364440278351516,-0.48017000000000004,0.07583192665361986,0.00536212695672155,0.0,0.0,0.0,-4.999999999981561e-05,0.0006837397165588449,4.834769901453271e-05
LYS 792,R LYS 792,0.0,0.0,0.0,-0.00030000000000001857,0.00045825756949561245,3.2403703492041315e-05,-71.00367999999999,0.6241614835945372,0.044134881760515325,70.99910000000001,0.6237279294666077,0.04410422485412829,0.0,0.0,0.0,-0.0048800000000015584,0.0009516301802678455,6.729041536491702e-05
THR 793,R THR 793,0.0,0.0,0.0,-0.00016999999999999405,0.0003756327994198459,2.6561249970585926e-05,0.5504749999999997,0.06620709459718,0.00468154855523252,-0.5503349999999998,0.06618876622962584,0.004680252543933959,0.0,0.0,0.0,-3.000000000031644e-05,0.0005992495306632413,4.2373340675483384e-05
ALA 794,R ALA 794,0.0,0.0,0.0,-0.00013999999999998847,0.00034698703145792095,2.453568829276858e-05,-0.45014000000000026,0.03802447106798169,0.0026887361343201533,0.4499150000000002,0.03806833034163546,0.0026918374533020034,0.0,0.0,0.0,-0.000364999999999982,0.0006941001368679539,4.90802913601841e-05
VAL 795,R VAL 795,0.0,0.0,0.0,-0.00014000000000001346,0.0003469870314579828,2.453568829277295e-05,0.43613500000000016,0.042267916615323135,0.0029887930465322533,-0.4358100000000001,0.042284913385270184,0.002989994899661036,0.0,0.0,0.0,0.00018499999999996297,0.0006713977956472273,4.747499341758542e-05
CYS 796,R CYS 796,0.0,0.0,0.0,-9.999999999999565e-05,0.00029999999999998696,2.1213203435595503e-05,-0.3651449999999998,0.10334768490392135,0.007307784881549337,0.36497500000000005,0.10330229607806371,0.007304575406893934,0.0,0.0,0.0,-0.0002700000000000591,0.0006221736092121945,4.3994317814925174e-05
ASP 797,R ASP 797,0.0,0.0,0.0,-0.00016500000000000182,0.0003711805490593534,2.6246428328441477e-05,68.470315,0.6006083131097786,0.04246942110369376,-68.46484999999998,0.6003853575001511,0.042453655761346645,0.0,0.0,0.0,0.0053000000000022855,0.0007348469228360726,5.196152422714545e-05
ILE 798,R ILE 798,0.0,0.0,0.0,-0.00010000000000000009,0.0003000000000000003,2.1213203435596444e-05,0.009145000000000039,0.05470012774208115,0.0038678831258195973,-0.009130000000000008,0.054708802765185784,0.0038684965425860207,0.0,0.0,0.0,-8.499999999967755e-05,0.000654045105478085,4.6247972928542465e-05
PRO 799,R PRO 799,0.0,0.0,0.0,-8.499999999999507e-05,0.00027888169534767064,1.9719913792913874e-05,0.10339500000000004,0.043920370843151965,0.0031056392055420676,-0.10339999999999999,0.043968852611820555,0.0031090673842810155,0.0,0.0,0.0,-8.999999999989683e-05,0.0006339558344240073,4.4827446949399166e-05
PRO 800,R PRO 800,0.0,0.0,0.0,-6.49999999999995e-05,0.0002465258607124191,1.7432010784760182e-05,0.2668299999999998,0.05922930946752737,0.004188144636948519,-0.26681,0.05922029972906256,0.004187507552232,0.0,0.0,0.0,-4.500000000002835e-05,0.0006107167919746395,4.3184198498976166e-05
ARG 801,R ARG 801,0.0,0.0,0.0,-6.499999999999506e-05,0.00024652586071240227,1.7432010784758993e-05,-57.74717000000001,0.5172116115305049,0.03657238378216423,57.74565,0.517115942029348,0.03656561892686215,0.0,0.0,0.0,-0.00158500000000231,0.0006578563673067434,4.651746983693464e-05
GLY 802,R GLY 802,0.0,0.0,0.0,-1.4999999999999458e-05,0.0001215524578114278,8.595056718835232e-06,-0.13354499999999997,0.10101627579256715,0.007142929362313472,0.13349499999999984,0.10099732657352901,0.0071415894501854656,0.0,0.0,0.0,-6.499999999987183e-05,0.0005663700203929864,4.004840820806439e-05
LEU 803,R LEU 803,0.0,0.0,0.0,-7.49999999999995e-05,0.00026339134382131677,1.8624580532189052e-05,0.10668000000000022,0.07931681788876807,0.005608545979128636,-0.10660499999999992,0.07927861612692294,0.005605844706643239,0.0,0.0,0.0,3.0253577421035517e-16,0.0006480740698407871,4.5825756949558476e-05
LYS 804,R LYS 804,0.0,0.0,0.0,-0.00013999999999999958,0.00034698703145794843,2.453568829277052e-05,-60.20655000000001,1.4513681088893216,0.10262722317935348,60.204609999999995,1.451113730173825,0.10260923588788176,0.0,0.0,0.0,-0.002079999999999238,0.0007639371701912075,5.4018515344266444e-05
MET 805,R MET 805,0.0,0.0,0.0,-0.00011000000000000343,0.00031288975694325006,2.2124646889838276e-05,-0.29702999999999996,0.17092515642818656,0.012086233718574212,0.29698,0.17086901298948265,0.012082263777951545,0.0,0.0,0.0,-0.000160000000000049,0.0007102112361827631,5.021951811797125e-05
SER 806,R SER 806,0.0,0.0,0.0,-5.500000000001393e-05,0.00022798026230361768,1.6120638945157588e-05,0.5121100000000002,0.06793848614739638,0.00480397642583723,-0.511885,0.06796397409657495,0.004805778696007501,0.0,0.0,0.0,0.00017000000000009764,0.0006253798845502542,4.42210357183145e-05
ALA 807,R ALA 807,0.0,0.0,0.0,-6.500000000001283e-05,0.00024652586071246966,1.7432010784763756e-05,-0.39585000000000004,0.018692979965748854,0.0013217932894365291,0.39580999999999994,0.01868860347912693,0.0013214838250997156,0.0,0.0,0.0,-0.00010499999999991739,0.0006115349540296712,4.324205129269841e-05
THR 808,R THR 808,0.0,0.0,0.0,-0.00010000000000000231,0.00030000000000000697,2.121320343559692e-05,0.14304000000000022,0.05072828008123279,0.003587031084337017,-0.14300499999999997,0.050634424801709994,0.0035803945138769442,0.0,0.0,0.0,-6.499999999975636e-05,0.0006251199884819236,4.420265829108247e-05
PHE 809,R PHE 809,0.0,0.0,0.0,-4.9999999999990055e-05,0.00021794494717699032,1.5411035007419376e-05,-0.25501999999999997,0.0380123611473952,0.00268787983362352,0.25502999999999987,0.038002356505881074,0.002687172398637722,0.0,0.0,0.0,-3.999999999981796e-05,0.000623217458035023,4.4068129073040734e-05
ILE 810,R ILE 810,0.0,0.0,0.0,-0.0001250000000000262,0.0003307189138831432,2.3385358667342036e-05,0.31970499999999996,0.0409894861519393,0.002898394361538836,-0.319635,0.04099416757296056,0.002898725387993808,0.0,0.0,0.0,-5.4999999999969516e-05,0.0006495960283128268,4.5933375665184834e-05
GLY 811,R GLY 811,0.0,0.0,0.0,-5.499999999999172e-05,0.00022798026230352566,1.6120638945151082e-05,-0.288305,0.052900680288631347,0.003740642976147275,0.2882899999999999,0.052853154115909046,0.003737282368245697,0.0,0.0,0.0,-6.999999999996634e-05,0.0006819824044650691,4.822343828471571e-05
ASN 812,R ASN 812,0.0,0.0,0.0,-9.000000000002562e-05,0.00028618176042516515,2.0236106344853822e-05,-0.3392300000000001,0.06679773274595453,0.004723312979255115,0.3390850000000002,0.06672793848906054,0.004718377780021353,0.0,0.0,0.0,-0.00023500000000058918,0.0006780671058233602,4.7946584862723435e-05
SER 813,R SER 813,0.0,0.0,0.0,-4.0000000000004476e-05,0.00019595917942267618,1.3856406460552569e-05,-0.2055050000000001,0.06845881955599292,0.004840769554006883,0.2054800000000002,0.06844128578570068,0.004839529729219541,0.0,0.0,0.0,-6.499999999995732e-05,0.0006251199884821601,4.420265829109919e-05
THR 814,R THR 814,0.0,0.0,0.0,-9.499999999999509e-05,0.00029321493822789986,2.0733427116614262e-05,-0.3045800000000003,0.09449462206919548,0.006681778805078811,0.30454,0.09449374794133217,0.006681716994904834,0.0,0.0,0.0,-0.0001350000000001872,0.0007188706420487412,5.083183057885922e-05
ALA 815,R ALA 815,0.0,0.0,0.0,-3.9999999999997815e-05,0.00019595917942264357,1.3856406460550263e-05,-0.362695,0.01746001073882809,0.0012346091993015284,0.3626599999999999,0.017479542328105425,0.0012359902912240637,0.0,0.0,0.0,-7.500000000001783e-05,0.0005739120141624423,4.058170770186928e-05
ILE 816,R ILE 816,0.0,0.0,0.0,-7.000000000000117e-05,0.00025514701644346573,1.8041618552669014e-05,-0.4208599999999998,0.026513588968679547,0.0018747938553346148,0.42083500000000024,0.026423053854536294,0.0018683920560199957,0.0,0.0,0.0,-9.499999999976083e-05,0.0006131680030790988,4.335752529838446e-05
GLN 817,R GLN 817,0.0,0.0,0.0,-7.500000000000284e-05,0.0002633913438213285,1.8624580532189882e-05,-0.23721000000000017,0.20793178184202693,0.014702997296469907,0.2371899999999999,0.20785885571704674,0.014697840640719991,0.0,0.0,0.0,-9.500000000006281e-05,0.000697119071608764,4.9293762282902745e-05
GLU 818,R GLU 818,0.0,0.0,0.0,-4.999999999999505e-05,0.00021794494717701211,1.5411035007420914e-05,51.801505,0.36295193893177047,0.025664577726346057,-51.801190000000005,0.36287656840776805,0.025659248225483686,0.0,0.0,0.0,0.0002650000000011232,0.0006440302787934413,4.553981774243051e-05
LEU 819,R LEU 819,0.0,0.0,0.0,-4.999999999999783e-05,0.0002179449471770242,1.541103500742177e-05,-0.41617499999999985,0.024827492322023366,0.0017555688180759664,0.41618999999999995,0.02479967540110399,0.0017536018647345843,0.0,0.0,0.0,-3.499999999996617e-05,0.0006113714092105855,4.323048692763807e-05
PHE 820,R PHE 820,0.0,0.0,0.0,-2.0000000000002238e-05,0.00014000000000001568,9.899494936612774e-06,-0.34109500000000004,0.029935196257915714,0.002116738027012236,0.34099500000000005,0.029935179555164147,0.0021167368459493463,0.0,0.0,0.0,-0.00012000000000012889,0.0005706137047071893,4.034848200364317e-05
LYS 821,R LYS 821,0.0,0.0,0.0,-1.4999999999996128e-05,0.00012155245781140079,8.595056718833323e-06,-51.69657500000001,0.8612505119726231,0.060899607731622764,51.696254999999994,0.8613038197842793,0.060903377163133994,0.0,0.0,0.0,-0.00033500000000088906,0.0005592629077625816,3.954585945450281e-05
ARG 822,R ARG 822,0.0,0.0,0.0,-2.9999999999998917e-05,0.00017058722109231366,1.2062338081814384e-05,-50.92507499999998,0.30670143360736296,0.021687066350340203,50.92487999999999,0.3066749999601812,0.021685197209222833,0.0,0.0,0.0,-0.0002249999999988006,0.0006036348233807968,4.268342769729054e-05
ILE 823,R ILE 823,0.0,0.0,0.0,-2.9999999999996697e-05,0.00017058722109230103,1.206233808181349e-05,-0.38299000000000005,0.019032600978319335,0.001345808121538732,0.3830250000000002,0.0190114274845383,0.0013443109294353339,0.0,0.0,0.0,5.000000000014992e-06,0.000674518346674097,4.769564969679925e-05
SER 824,R SER 824,0.0,0.0,0.0,-1.5000000000002789e-05,0.00012155245781145478,8.59505671883714e-06,-0.37976999999999994,0.12800022304668093,0.00905098257096987,0.37978,0.1280200437431573,0.009052384105858497,0.0,0.0,0.0,-4.999999999876214e-06,0.0005873457244247588,4.153161446416721e-05
GLU 825,R GLU 825,0.0,0.0,0.0,-2.0000000000000574e-05,0.000140000000000004,9.899494936611948e-06,49.08375,0.2663533508323095,0.01883402605652856,-49.08358999999999,0.26636862034368214,0.01883510577403226,0.0,0.0,0.0,0.00013999999999853686,0.0005660388679248687,4.002499219248312e-05
GLN 826,R GLN 826,0.0,0.0,0.0,-1.0000000000001119e-05,9.949874371067313e-05,7.035623639735931e-06,-0.5190799999999994,0.1580174471379667,0.011173520841704306,0.5190149999999999,0.1580090971273491,0.011172930406791237,0.0,0.0,0.0,-7.499999999957652e-05,0.0005910795208771817,4.1795633743275064e-05
PHE 827,R PHE 827,0.0,0.0,0.0,-2.4999999999995027e-05,0.0001561249499599289,1.1039701082907612e-05,-0.30573999999999996,0.026196228736212534,0.0018523530980889783,0.30571499999999996,0.026160156249533512,0.0018498023880944786,0.0,0.0,0.0,-4.9999999999910115e-05,0.0005979130371550855,4.227883631322051e-05
THR 828,R THR 828,0.0,0.0,0.0,-1.4999999999999458e-05,0.0001215524578114278,8.595056718835232e-06,-0.24501000000000026,0.11334650369552664,0.008014808138689294,0.24504500000000004,0.11337456934868577,0.00801679268005602,0.0,0.0,0.0,1.9999999999779082e-05,0.0005996665740228817,4.240283009424844e-05
ALA 829,R ALA 829,0.0,0.0,0.0,-9.999999999996679e-06,9.949874371062894e-05,7.035623639732807e-06,-0.185445,0.040532418815066765,0.0028660748202026915,0.18547999999999987,0.040627448849270005,0.0028727944583628417,0.0,0.0,0.0,2.5000000000094947e-05,0.0005868347297153085,4.149548168174694e-05
MET 830,R MET 830,0.0,0.0,0.0,-3.500000000000281e-05,0.0001837797594949058,1.299519141836807e-05,-0.13064500000000004,0.06836774806149457,0.004834329826873624,0.13060000000000002,0.06827261530071906,0.004827602924847889,0.0,0.0,0.0,-7.999999999997232e-05,0.0006112282715974999,4.32203655699525e-05
PHE 831,R PHE 831,0.0,0.0,0.0,-5.00000000000167e-06,7.053367989835297e-05,4.987484335816666e-06,-0.26592499999999997,0.02740345553027921,0.0019377169233404427,0.26588500000000004,0.027429213896865035,0.0019395383149089552,0.0,0.0,0.0,-4.499999999993065e-05,0.0005856406748168724,4.1411049250167625e-05
ARG 832,R ARG 832,0.0,0.0,0.0,-2.4999999999995027e-05,0.0001561249499599289,1.1039701082907612e-05,-47.32890499999998,1.0489631385225013,0.07417289484639844,47.32880000000001,1.04890241204739,0.07416860083616357,0.0,0.0,0.0,-0.0001300000000004786,0.0006108191221571241,4.319143433557166e-05
ARG 833,R ARG 833,0.0,0.0,0.0,-2.5000000000000577e-05,0.00015612494995996355,1.1039701082910063e-05,-44.95268000000001,0.2997848688629131,0.021197991367008572,44.95252500000002,0.2997612873166411,0.021196323899880593,0.0,0.0,0.0,-0.00017999999999489093,0.0006384355879769904,4.514421336093505e-05
LYS 834,R LYS 834,0.0,0.0,0.0,0.0,0.0,0.0,-44.983709999999995,0.43604626578011485,0.03083312714441908,44.98364999999999,0.43604497187923774,0.030833035651810642,0.0,0.0,0.0,-6.0000000000357544e-05,0.0005161395160219852,3.6496575181748846e-05
ALA 835,R ALA 835,0.0,0.0,0.0,-5.0000000000005595e-06,7.053367989833732e-05,4.9874843358155595e-06,0.24304499999999993,0.018475740174619313,0.0013064321164914044,-0.24303999999999995,0.018441756966191287,0.001304029140778811,0.0,0.0,0.0,-8.881784197001253e-18,0.0005656854249493249,4.000000000000614e-05
PHE 836,R PHE 836,0.0,0.0,0.0,-1.4999999999998349e-05,0.0001215524578114188,8.595056718834595e-06,0.156465,0.041765042499679036,0.0029532344768067403,-0.15645000000000006,0.041745508740461915,0.002951853231446291,0.0,0.0,0.0,3.1974423109204507e-16,0.0005916079783099942,4.1833001326706076e-05
LEU 837,R LEU 837,0.0,0.0,0.0,-1.000000000000334e-05,9.949874371069522e-05,7.035623639737493e-06,0.11056499999999989,0.027338905885203255,0.0019331525741648034,-0.11049499999999995,0.027322883724087622,0.0019320196362873907,0.0,0.0,0.0,5.999999999988681e-05,0.0005444263035524449,3.849675310982595e-05
HIP 838,R HIP 838,0.0,0.0,0.0,-1.0000000000001119e-05,9.949874371067313e-05,7.035623639735931e-06,-43.40726499999999,0.24908146212927654,0.017612719093947165,43.40716500000001,0.24903812514281268,0.01760965470624669,0.0,0.0,0.0,-0.00011000000000038312,0.000581291665172847,4.1103527829094013e-05
TRP 839,R TRP 839,0.0,0.0,0.0,-1.0000000000001119e-05,9.949874371067313e-05,7.035623639735931e-06,0.07371999999999995,0.04270669268393427,0.0030198191998859836,-0.07366999999999999,0.04274284852463622,0.003022375803899969,0.0,0.0,0.0,3.999999999981796e-05,0.0005462600113498758,3.862641583165376e-05
TYR 840,R TYR 840,0.0,0.0,0.0,-1.9999999999997796e-05,0.0001399999999999846,9.899494936610575e-06,-0.04867499999999986,0.06370933506951702,0.004504930285254141,0.04869499999999996,0.06373760252001952,0.004506929095847858,0.0,0.0,0.0,8.659739592076221e-17,0.0006164414002968657,4.3588989435404475e-05
THR 841,R THR 841,0.0,0.0,0.0,-1.000000000000334e-05,9.949874371069522e-05,7.035623639737493e-06,0.0066949999999996205,0.05451469503720972,0.0038547710535127623,-0.006734999999999955,0.05448536294272084,0.003852696961220813,0.0,0.0,0.0,-5.000000000031424e-05,0.0006062177826491531,4.286607049870887e-05
GLY 842,R GLY 842,0.0,0.0,0.0,-5.0000000000005595e-06,7.053367989833732e-05,4.9874843358155595e-06,-0.028120000000000013,0.0312703629655941,0.0022111485703136266,0.02807499999999995,0.031239388198234668,0.0022089583235090737,0.0,0.0,0.0,-5.0000000000038905e-05,0.0005361902647381173,3.791437722025329e-05
GLU 843,R GLU 843,0.0,0.0,0.0,-1.0000000000002229e-05,9.949874371068417e-05,7.035623639736712e-06,46.237424999999995,0.2748301555076505,0.019433426663401303,-46.23727499999999,0.27474588145401085,0.019427467587920636,0.0,0.0,0.0,0.00013999999999981584,0.0006327716807841177,4.4743714642525904e-05
GLY 844,R GLY 844,0.0,0.0,0.0,-1.000000000000001e-05,9.949874371066208e-05,7.03562363973515e-06,0.1514849999999999,0.05270123124747697,0.003726539799197134,-0.15149500000000005,0.052650640784324805,0.0037229625132413073,0.0,0.0,0.0,-2.0000000000042208e-05,0.0005996665740226267,4.240283009423041e-05
MET 845,R MET 845,0.0,0.0,0.0,-1.9999999999997796e-05,0.0001399999999999846,9.899494936610575e-06,-0.3102000000000002,0.07347870439793987,0.005195729015258507,0.3102050000000002,0.07347294042707071,0.005195321440969693,0.0,0.0,0.0,-1.5000000000010561e-05,0.0006039660586490135,4.2706849567722955e-05
ASP 846,R ASP 846,0.0,0.0,0.0,-5.00000000000167e-06,7.053367989835297e-05,4.987484335816666e-06,47.08022,0.3818668899005013,0.02700206673592612,-47.080135,0.3818704450137801,0.027002318120396853,0.0,0.0,0.0,7.999999999995566e-05,0.0005230678732266285,3.698648401793743e-05
GLU 847,R GLU 847,0.0,0.0,0.0,-2.0000000000000574e-05,0.000140000000000004,9.899494936611948e-06,45.81715,0.24783871267587354,0.01752484343736545,-45.81703000000002,0.24786889497959547,0.017526977648528813,0.0,0.0,0.0,9.999999999841691e-05,0.000608276253029561,4.301162633519468e-05
MET 848,R MET 848,0.0,0.0,0.0,-4.999999999999449e-06,7.053367989832165e-05,4.9874843358144515e-06,0.2110249999999999,0.10456134264153276,0.007393603443179793,-0.21098499999999995,0.10458381698427359,0.007395192619195267,0.0,0.0,0.0,3.500000000008274e-05,0.0005232351287901243,3.6998310772251344e-05
GLU 849,R GLU 849,0.0,0.0,0.0,-2.0000000000002238e-05,0.00014000000000001568,9.899494936612774e-06,49.891135000000006,0.4449685682988396,0.03146402920589789,-49.89083000000003,0.44497067442154126,0.03146417813126232,0.0,0.0,0.0,0.0002850000000009345,0.0006031376294035884,4.2648270774005616e-05
PHE 850,R PHE 850,0.0,0.0,0.0,-9.999999999994458e-06,9.949874371060685e-05,7.035623639731245e-06,0.27884499999999995,0.03362069266092043,0.0023773419768725627,-0.2788499999999999,0.03359296801415538,0.0023753815482992057,0.0,0.0,0.0,-1.4999999999876223e-05,0.0006039660586491327,4.270684956773138e-05
THR 851,R THR 851,0.0,0.0,0.0,0.0,0.0,0.0,0.1957,0.09619729725933049,0.006802176122389067,-0.19568499999999994,0.09623235305758653,0.006804654941655742,0.0,0.0,0.0,1.5000000000060521e-05,0.0005610481262778483,3.9672093466307294e-05
GLU 852,R GLU 852,0.0,0.0,0.0,-2.5000000000000018e-05,0.00015612494995996006,1.1039701082909816e-05,52.00084999999999,0.459498365069987,0.03249144098851196,-52.000519999999995,0.459495668751525,0.032491250330005085,0.0,0.0,0.0,0.0003049999999991826,0.0006016435821970307,4.254262568288864e-05
ALA 853,R ALA 853,0.0,0.0,0.0,-1.4999999999997237e-05,0.0001215524578114098,8.59505671883396e-06,0.33132500000000015,0.02715822849524379,0.001920376753400061,-0.33124500000000007,0.027072402460805837,0.0019143079363047183,0.0,0.0,0.0,6.500000000001116e-05,0.0005751304199918266,4.0667862004288765e-05
GLU 854,R GLU 854,0.0,0.0,0.0,-1.5000000000000568e-05,0.00012155245781143678,8.595056718835867e-06,50.10708,0.5130428574684242,0.036277608355524606,-50.10687,0.5129973032088788,0.036274387182940966,0.0,0.0,0.0,0.00019499999999887053,0.0005890458386237833,4.1651830692059395e-05
SER 855,R SER 855,0.0,0.0,0.0,-1.4999999999999458e-05,0.0001215524578114278,8.595056718835232e-06,0.34625999999999996,0.10122975056770622,0.007158024308424783,-0.34631000000000006,0.10121424751486327,0.007156928077045348,0.0,0.0,0.0,-6.50000000001219e-05,0.0006170696881228157,4.3633416093631095e-05
ASN 856,R ASN 856,0.0,0.0,0.0,-9.999999999998898e-06,9.949874371065103e-05,7.035623639734369e-06,0.62804,0.1111093083409311,0.007856614538081941,-0.6279950000000001,0.1110885456516541,0.007855146394243596,0.0,0.0,0.0,3.500000000045134e-05,0.000577732637126164,4.085186654246975e-05
MET 857,R MET 857,0.0,0.0,0.0,-2.5000000000003908e-05,0.00015612494995998437,1.1039701082911535e-05,0.4093200000000001,0.13493193691635805,0.009541128759219222,-0.40925000000000006,0.13491207321807747,0.009539724183643858,0.0,0.0,0.0,4.500000000008386e-05,0.0006107167919747843,4.3184198498986405e-05
ASN 858,R ASN 858,0.0,0.0,0.0,-2.9999999999998917e-05,0.00017058722109231363,1.206233808181438e-05,0.3778899999999997,0.1317180242032202,0.00931387081185908,-0.37788499999999997,0.13173542338718155,0.009315101119955697,0.0,0.0,0.0,-2.499999999926672e-05,0.0006199798383819919,4.383919479188462e-05
ASP 859,R ASP 859,0.0,0.0,0.0,-2.5000000000004463e-05,0.00015612494995998784,1.1039701082911779e-05,56.302725,0.3425897537526149,0.024224753804350345,-56.30208499999999,0.3425258789890661,0.024220237176505142,0.0,0.0,0.0,0.0006150000000003786,0.0006299007858350128,4.4540711713867274e-05
LEU 860,R LEU 860,0.0,0.0,0.0,-6.0000000000004494e-05,0.00023748684174077614,1.6792855623747924e-05,0.36664500000000017,0.03424250246404181,0.002421310569712103,-0.3666150000000002,0.03431511001002115,0.0024264446985248333,0.0,0.0,0.0,-2.9999999999923422e-05,0.0006626462102812973,4.685616288174722e-05
VAL 861,R VAL 861,0.0,0.0,0.0,-3.0000000000001136e-05,0.00017058722109232626,1.2062338081815275e-05,0.3703350000000003,0.044563805661094635,0.0031511369178439472,-0.3703299999999999,0.044526072137569296,0.003148468754807664,0.0,0.0,0.0,-2.499999999997449e-05,0.0006036348233824419,4.268342769740686e-05
SER 862,R SER 862,0.0,0.0,0.0,-4.499999999999504e-05,0.00020730412441625595,1.4658615214267431e-05,0.26811999999999986,0.12605854036914854,0.008913684872150308,-0.2681399999999999,0.1259878978314983,0.008908689690409036,0.0,0.0,0.0,-6.499999999992151e-05,0.0006563345183671151,4.640985886641937e-05
GLU 863,R GLU 863,0.0,0.0,0.0,-6.999999999999784e-05,0.0002551470164434536,1.8041618552668157e-05,59.489930000000015,0.5224874592735202,0.036945442553723624,-59.48906500000004,0.5224091698745744,0.036939906657234664,0.0,0.0,0.0,0.0007950000000028013,0.0006268771809519218,4.432691056222103e-05
TYR 864,R TYR 864,0.0,0.0,0.0,-0.00010000000000000231,0.0003000000000000069,2.1213203435596912e-05,0.21506999999999998,0.06996602818511306,0.004947345298238256,-0.2150799999999999,0.07002052270584692,0.0049511986427530985,0.0,0.0,0.0,-0.00011000000000012,0.0007056202944928327,4.989488951787306e-05
GLN 865,R GLN 865,0.0,0.0,0.0,-4.999999999999783e-05,0.0002179449471770242,1.541103500742177e-05,0.10759499999999984,0.1589011358518243,0.011236007069906979,-0.10757500000000007,0.15895142143120336,0.011239562797324461,0.0,0.0,0.0,-3.000000000056957e-05,0.000607536007163493,4.295928304803048e-05
GLN 866,R GLN 866,0.0,0.0,0.0,-0.00010499999999999677,0.0003065534211193772,2.16766002869447e-05,0.45838000000000023,0.3502999223522615,0.024769945054440513,-0.4583949999999997,0.35026708234574416,0.024767622915310254,0.0,0.0,0.0,-0.0001200000000000756,0.0006368673331235256,4.5033320996783686e-05
TYR 867,R TYR 867,0.0,0.0,0.0,-0.0001350000000000029,0.0003417235724968429,2.416350554038104e-05,0.24480499999999986,0.1440147109673177,0.0101833778715611,-0.244775,0.14401997908276484,0.010183750383576775,0.0,0.0,0.0,-0.00010500000000012278,0.0006663144903121685,4.711554945025924e-05
GLN 868,R GLN 868,0.0,0.0,0.0,-5.9999999999998944e-05,0.00023748684174075416,1.679285562374637e-05,0.43586499999999995,0.20563362267635088,0.01454049290344035,-0.43583999999999995,0.20566320623777107,0.014542584777129539,0.0,0.0,0.0,-3.500000000013159e-05,0.0006113714092098499,4.323048692758605e-05
ASP 869,R ASP 869,0.0,0.0,0.0,-8.999999999999564e-05,0.00028618176042506985,2.0236106344847083e-05,118.12821500000001,2.3652041156657155,0.16724518690775586,-118.1274,2.365263382795567,0.16724937772669782,0.0,0.0,0.0,0.000725000000005025,0.0008058380730637537,5.698135660016808e-05
gtp 870,R gtp 870,0.0,0.0,0.0,-6.500000000004392e-05,0.0002465258607125875,1.743201078477209e-05,194.48111499999993,0.9313299800868905,0.06585497444417725,-194.48005999999998,0.9312786352204372,0.06585134381385242,0.0,0.0,0.0,0.0009899999999976217,0.0006556675987109738,4.636270052528296e-05
Mg+ 871,R Mg+ 871,0.0,0.0,0.0,0.0,0.0,0.0,-96.25335500000001,0.4608354358956536,0.03258598617328752,96.25275499999998,0.4608202089585271,0.032584909466237634,0.0,0.0,0.0,-0.000600000000006844,0.000556776436278821,3.93700393697634e-05
MET 872,L MET   1,0.0,0.0,0.0,0.0,0.0,0.0,-45.89669,0.28914958740928354,0.020445963403439675,45.896574999999984,0.2890584272693727,0.020439517408129187,0.0,0.0,0.0,-0.00011500000000083332,0.0005759991319438933,4.072928921550919e-05
ARG 873,L ARG   2,0.0,0.0,0.0,-2.000000000000002e-05,0.00014000000000000012,9.899494936611673e-06,-45.340660000000014,0.20786734808319016,0.014698441141688825,45.340565000000005,0.20780744879412502,0.014694205622340204,0.0,0.0,0.0,-0.00011499999999983857,0.0005846152580995974,4.13385413387349e-05
GLU 874,L GLU   3,0.0,0.0,0.0,-1.000000000000778e-05,9.949874371073941e-05,7.035623639740618e-06,47.735144999999996,0.22907885973005593,0.016198321514160445,-47.73497499999999,0.22906949682420408,0.0161976594567385,0.0,0.0,0.0,0.00015999999999749548,0.000578273291794721,4.0890096600711435e-05
CYS 875,L CYS   4,0.0,0.0,0.0,-9.999999999998898e-06,9.949874371065103e-05,7.035623639734369e-06,-0.0016699999999999753,0.0740886705239067,0.005238860133655031,0.0017100000000000043,0.07407209933571479,0.005237688373700749,0.0,0.0,0.0,3.0000000000143244e-05,0.0005736723803704912,4.056476303394028e-05
ILE 876,L ILE   5,0.0,0.0,0.0,-3.4999999999998364e-05,0.00018377975949488248,1.299519141836642e-05,-0.20019500000000004,0.045620795422701324,0.003225877380651631,0.20018499999999995,0.045532085115883233,0.00321960461470041,0.0,0.0,0.0,-4.500000000012605e-05,0.0006949640278462778,4.914137767708196e-05
SER 877,L SER   6,0.0,0.0,0.0,-1.4999999999996128e-05,0.00012155245781140079,8.595056718833323e-06,-0.018635000000000047,0.07046766474774083,0.004982816359750776,0.01867,0.07047255565111853,0.004983162198845226,0.0,0.0,0.0,1.9999999999943952e-05,0.0005912698199637569,4.1809089920732155e-05
ILE 878,L ILE   7,0.0,0.0,0.0,-3.9999999999997815e-05,0.00019595917942264357,1.3856406460550263e-05,-0.13513499999999987,0.04881748431658478,0.003451917420072503,0.13510999999999998,0.048866429171773945,0.003455378343973348,0.0,0.0,0.0,-6.499999999974193e-05,0.0005922626106718052,4.1879290824928155e-05
HID 879,L HID   8,0.0,0.0,0.0,-8.500000000000619e-05,0.0002788816953477071,1.9719913792916456e-05,-0.17509000000000008,0.06587201150716435,0.00465785460271142,0.1751,0.06579164080641263,0.004652171535960394,0.0,0.0,0.0,-7.50000000001294e-05,0.0005994789404138105,4.2389562394513165e-05
VAL 880,L VAL   9,0.0,0.0,0.0,-6.999999999998785e-05,0.00025514701644341716,1.8041618552665582e-05,-0.14391499999999985,0.04016226805099526,0.002839901208669057,0.14389999999999997,0.04011944665620391,0.002836873278805374,0.0,0.0,0.0,-8.49999999997847e-05,0.0006616456755695014,4.678541439379488e-05
GLY 881,L GLY  10,0.0,0.0,0.0,-2.4999999999997247e-05,0.00015612494995994277,1.1039701082908593e-05,-0.5336350000000001,0.029625694506624837,0.002094852948299547,0.533555,0.029639280946068533,0.002095813654645829,0.0,0.0,0.0,-0.00010500000000004173,0.0005421946145064273,3.8338948864032076e-05
GLN 882,L GLN  11,0.0,0.0,0.0,-0.00016499999999998515,0.00037118054905931595,2.6246428328438828e-05,-0.3375449999999999,0.13716449239872575,0.009698994271314963,0.3374849999999999,0.13717277344648238,0.009699579829817367,0.0,0.0,0.0,-0.00022500000000015064,0.0006359048670996943,4.496526437157241e-05
ALA 883,L ALA  12,0.0,0.0,0.0,-4.5000000000001704e-05,0.00020730412441628666,1.4658615214269603e-05,-0.2705799999999999,0.04200349509267132,0.002970095621356376,0.270525,0.04203414534637247,0.002972262921580093,0.0,0.0,0.0,-9.999999999998538e-05,0.0005744562646537851,4.062019202317854e-05
GLY 884,L GLY  13,0.0,0.0,0.0,-5.0000000000001154e-05,0.00021794494717703873,1.5411035007422798e-05,-0.35256000000000015,0.0243958275120942,0.0017250455066459148,0.35248500000000005,0.02435918256017646,0.0017224543172461861,0.0,0.0,0.0,-0.00012500000000006617,0.0006239991987174634,4.4123406486809033e-05
VAL 885,L VAL  14,0.0,0.0,0.0,-8.00000000000045e-05,0.00027129319932502603,1.918332609325196e-05,-0.4363249999999998,0.03296436522974886,0.002330932619146546,0.43625499999999995,0.03294996168434787,0.002329914134683929,0.0,0.0,0.0,-0.0001499999999998436,0.0005894913061277238,4.168333000134285e-05
GLN 886,L GLN  15,0.0,0.0,0.0,-0.00014500000000001513,0.00035210083782920184,2.4897289009049347e-05,-0.7085849999999998,0.23029071360999356,0.01628401252379156,0.7085750000000003,0.23033012042501116,0.01628679900640395,0.0,0.0,0.0,-0.0001549999999999585,0.0006488258626166835,4.5878916726546816e-05
ILE 887,L ILE  16,0.0,0.0,0.0,-7.999999999998675e-05,0.0002712931993249658,1.91833260932477e-05,-0.24988999999999983,0.03315897917608629,0.0023446939032634134,0.24988000000000007,0.03315607938221793,0.0023444888568725773,0.0,0.0,0.0,-8.999999999985242e-05,0.0006647555941849093,4.7005318847984204e-05
GLY 888,L GLY  17,0.0,0.0,0.0,-1.4999999999998903e-05,0.00012155245781142328,8.595056718834914e-06,-0.3815200000000001,0.02542969917242238,0.00179815127283538,0.3814450000000002,0.025455981124281615,0.0018000096874736284,0.0,0.0,0.0,-8.999999999998731e-05,0.0005847221562418233,4.1346100178861314e-05
ASN 889,L ASN  18,0.0,0.0,0.0,-0.000114999999999994,0.0003190219428189688,2.2558257911459984e-05,-0.6830399999999996,0.16763519439544908,0.011853598272254717,0.6829900000000007,0.1675749679993975,0.011849339622949267,0.0,0.0,0.0,-0.00016499999999972204,0.0006146340374556691,4.3461189583297e-05
ALA 890,L ALA  19,0.0,0.0,0.0,-3.0000000000005578e-05,0.00017058722109235152,1.206233808181706e-05,-0.27731,0.024829899315140184,0.0017557390181914836,0.277295,0.024886100035962845,0.001759713009271611,0.0,0.0,0.0,-4.500000000009351e-05,0.0006024740658319356,4.260134974387921e-05
CYS 891,L CYS  20,0.0,0.0,0.0,-3.500000000000281e-05,0.00018377975949490579,1.2995191418368068e-05,-0.40104000000000006,0.04751682228432264,0.0033599467257680593,0.40107,0.04748205029271593,0.0033574879746620127,0.0,0.0,0.0,-4.999999999908411e-06,0.0006041316081782589,4.271855568719811e-05
TRP 892,L TRP  21,0.0,0.0,0.0,-6.49999999999995e-05,0.0002465258607124191,1.7432010784760182e-05,-0.4892400000000003,0.03731249656615921,0.0026383919344930944,0.48921000000000037,0.03728103941683588,0.002636167578132762,0.0,0.0,0.0,-9.499999999988517e-05,0.0005966364051917188,4.21885648013829e-05
GLU 893,L GLU  22,0.0,0.0,0.0,-5.500000000000949e-05,0.00022798026230359927,1.6120638945156286e-05,53.67069999999998,0.6073438729433679,0.042945697107035635,-53.67020499999996,0.6072551876926006,0.04293942611281475,0.0,0.0,0.0,0.00044000000000039564,0.0006374950980212467,4.507771067840063e-05
LEU 894,L LEU  23,0.0,0.0,0.0,-5.000000000001115e-05,0.0002179449471770823,1.5411035007425878e-05,-0.2389199999999999,0.027506791888550864,0.0019450239073081435,0.238905,0.027536811271459505,0.0019471465982303171,0.0,0.0,0.0,-6.49999999999551e-05,0.0006089129658659593,4.305664873162326e-05
TYR 895,L TYR  24,0.0,0.0,0.0,-4.500000000002391e-05,0.00020730412441638895,1.4658615214276837e-05,-0.27822,0.07536160560922177,0.005328870236738687,0.27821999999999997,0.07535769104743069,0.005328593435419902,0.0,0.0,0.0,-4.499999999991372e-05,0.000602474065831902,4.260134974387683e-05
CYS 896,L CYS  25,0.0,0.0,0.0,-1.5000000000000568e-05,0.00012155245781143678,8.595056718835867e-06,-0.3321199999999998,0.05341212970852307,0.0037768079114512115,0.33208499999999996,0.05343143059099185,0.003778172689938867,0.0,0.0,0.0,-5.00000000001144e-05,0.0005809475019309693,4.1079191812877326e-05
LEU 897,L LEU  26,0.0,0.0,0.0,-2.0000000000002238e-05,0.00014000000000001568,9.899494936612774e-06,-0.2781399999999999,0.02953337772758159,0.002088325166251669,0.27816500000000005,0.029530962988021513,0.002088154418379896,0.0,0.0,0.0,5.000000000088267e-06,0.0006123520229410248,4.329982678948989e-05
GLU 898,L GLU  27,0.0,0.0,0.0,-2.000000000000002e-05,0.00014000000000000012,9.899494936611673e-06,48.11841500000002,0.2813081811345575,0.019891492248349924,-48.11824500000001,0.28132517657341527,0.01989269400735648,0.0,0.0,0.0,0.0001499999999995083,0.0005979130371529993,4.227883631307299e-05
HIP 899,L HIP  28,0.0,0.0,0.0,-3.500000000000281e-05,0.00018377975949490579,1.2995191418368068e-05,-48.30062499999999,0.2519207700379181,0.017813488481554868,48.300485,0.2519745419189434,0.017817290727725886,0.0,0.0,0.0,-0.00017500000000026717,0.000619979838380972,4.38391947918125e-05
GLY 900,L GLY  29,0.0,0.0,0.0,-1.4999999999998349e-05,0.0001215524578114188,8.595056718834595e-06,-0.084835,0.04955661181921138,0.0035041816269993776,0.08477000000000004,0.04952935594170383,0.0035022543454180997,0.0,0.0,0.0,-8.000000000003949e-05,0.0005946427498928175,4.204759208326274e-05
ILE 901,L ILE  30,0.0,0.0,0.0,-1.9999999999997796e-05,0.0001399999999999846,9.899494936610575e-06,0.13271500000000014,0.04384294441526472,0.0031001643303218557,-0.13270500000000002,0.04371896585007478,0.003091397721905097,0.0,0.0,0.0,-9.999999999985576e-06,0.0005999166608790116,4.2420513905433945e-05
GLN 902,L GLN  31,0.0,0.0,0.0,-3.5000000000000586e-05,0.00018377975949489416,1.2995191418367244e-05,0.1391450000000002,0.24593353568596485,0.017390127080472953,-0.13919499999999993,0.2459343346810282,0.017390183577955694,0.0,0.0,0.0,-8.500000000015717e-05,0.000614634037455533,4.346118958328738e-05
PRO 903,L PRO  32,0.0,0.0,0.0,-2.9999999999990036e-05,0.00017058722109226316,1.2062338081810813e-05,0.13231500000000002,0.05167790412739276,0.0036541796445987693,-0.13229000000000013,0.05169164245794445,0.0036551510912682973,0.0,0.0,0.0,-5.0000000002325965e-06,0.0006363764609095484,4.499861108966375e-05
ASP 904,L ASP  33,0.0,0.0,0.0,-2.9999999999995586e-05,0.00017058722109229468,1.2062338081813042e-05,51.45139999999996,0.34342914845181705,0.024284107972740134,-51.45097999999997,0.3433317631724888,0.02427722179360006,0.0,0.0,0.0,0.0003899999999995174,0.0005898304841221345,4.1707313507330555e-05
GLY 905,L GLY  34,0.0,0.0,0.0,-2.0000000000002238e-05,0.00014000000000001568,9.899494936612774e-06,-0.1586899999999999,0.03819075673510573,0.0027004943066039075,0.15870499999999998,0.03819591568479545,0.0027008590994348474,0.0,0.0,0.0,-4.999999999956706e-06,0.0005700657856775321,4.0309738277501995e-05
GLN 906,L GLN  35,0.0,0.0,0.0,-3.0000000000007797e-05,0.00017058722109236415,1.2062338081817954e-05,-0.05043999999999944,0.252672250949723,0.01786662620642182,0.050405000000000075,0.25262587154723487,0.017863346687421146,0.0,0.0,0.0,-6.499999999924455e-05,0.0006006454861229026,4.2472049632659476e-05
MET 907,L MET  36,0.0,0.0,0.0,-9.999999999996679e-06,9.949874371062894e-05,7.035623639732807e-06,0.17739000000000008,0.11894396958232056,0.008410608747290532,-0.17740499999999987,0.11897781715513217,0.008413002132116711,0.0,0.0,0.0,-2.499999999992397e-05,0.0006118619125260183,4.326517074969177e-05
PRO 908,L PRO  37,0.0,0.0,0.0,-3.5000000000000586e-05,0.00018377975949489416,1.2995191418367244e-05,-0.13430500000000004,0.059962921668310874,0.004240018853142039,0.13424000000000008,0.060017267515274156,0.004243861684833745,0.0,0.0,0.0,-9.999999999990905e-05,0.0005744562646536453,4.062019202316866e-05
SER 909,L SER  38,0.0,0.0,0.0,-2.4999999999998914e-05,0.00015612494995995317,1.1039701082909328e-05,-0.20013000000000006,0.10512822218605218,0.007433687880184355,0.20015500000000003,0.10508573154810295,0.007430683338361271,0.0,0.0,0.0,-4.884981308350689e-17,0.0005744562646538324,4.062019202318189e-05
ASP 910,L ASP  39,0.0,0.0,0.0,-2.9999999999999472e-05,0.0001705872210923168,1.2062338081814606e-05,46.80436999999996,0.7421340196379539,0.05247679978352276,-46.804154999999994,0.7421107673225197,0.05247515559653058,0.0,0.0,0.0,0.00018499999999704641,0.0005922626106714568,4.1879290824903524e-05
LYS 911,L LYS  40,0.0,0.0,0.0,-5.000000000000005e-06,7.053367989832949e-05,4.9874843358150055e-06,-43.67529000000001,0.7584283261447908,0.05362898124609441,43.67521,0.7583618040883564,0.05362427742637409,0.0,0.0,0.0,-8.500000000037033e-05,0.0005897245119540303,4.16998201434622e-05
THR 912,L THR  41,0.0,0.0,0.0,-5.000000000000005e-06,7.053367989832949e-05,4.9874843358150055e-06,0.017710000000000257,0.08354170156275284,0.005907290368688533,-0.01765999999999992,0.08362890887725362,0.0059134568570337895,0.0,0.0,0.0,4.50000000003703e-05,0.0006107167919745923,4.318419849897283e-05
ILE 913,L ILE  42,0.0,0.0,0.0,-2.4999999999997802e-05,0.00015612494995994623,1.1039701082908838e-05,0.02719999999999998,0.061083140063359534,0.00431923025549692,-0.027185,0.06107365041488848,0.004318559236018424,0.0,0.0,0.0,-1.0000000000616183e-05,0.0005915234568467422,4.182702475672395e-05
GLY 914,L GLY  43,0.0,0.0,0.0,-1.0000000000002229e-05,9.949874371068417e-05,7.035623639736712e-06,-0.09299999999999999,0.10642137943101466,0.007525127905889703,0.0930200000000001,0.1064118865540874,0.00752445665812488,0.0,0.0,0.0,1.0000000000016662e-05,0.0005655970296952064,3.999374951164495e-05
GLY 915,L GLY  44,0.0,0.0,0.0,-5.000000000000005e-06,7.053367989832949e-05,4.9874843358150055e-06,0.14836500000000005,0.11156451844112442,0.00788880275295307,-0.148355,0.11155415265690477,0.007888069781321668,0.0,0.0,0.0,4.999999999948379e-06,0.0005957977844873152,4.212926536269018e-05
GLY 916,L GLY  45,0.0,0.0,0.0,0.0,0.0,0.0,0.07500000000000004,0.15686385817007042,0.01109194978351416,-0.07501999999999992,0.15684906630260828,0.01109090384053527,0.0,0.0,0.0,-1.99999999999112e-05,0.0005741080037763217,4.059556626037091e-05
ASP 917,L ASP  46,0.0,0.0,0.0,-1.4999999999998903e-05,0.00012155245781142328,8.595056718834914e-06,46.51421000000001,0.6365616277300246,0.0450117043611047,-46.514050000000026,0.6366488023212871,0.045017868535567586,0.0,0.0,0.0,0.00014500000000012393,0.0005603347213930401,3.962164812312935e-05
ASP 918,L ASP  47,0.0,0.0,0.0,-2.500000000000169e-05,0.0001561249499599705,1.1039701082910553e-05,44.81186999999998,0.2248033209305899,0.015895995266327585,-44.81173999999999,0.22474788630917458,0.015892075446656058,0.0,0.0,0.0,0.00010499999999900922,0.0006033034062543531,4.2659992967539565e-05
SER 919,L SER  48,0.0,0.0,0.0,-5.00000000000167e-06,7.053367989835297e-05,4.987484335816666e-06,0.17959500000000003,0.06933441407410885,0.004902683436139837,-0.1796099999999999,0.06935184135983709,0.004903915731331448,0.0,0.0,0.0,-1.9999999999994188e-05,0.0005827520913735452,4.120679555608763e-05
PHE 920,L PHE  49,0.0,0.0,0.0,-2.4999999999997247e-05,0.00015612494995994277,1.1039701082908593e-05,0.2103050000000001,0.019342491437246177,0.00136772068603195,-0.21028999999999987,0.019278897790072323,0.0013632239361162485,0.0,0.0,0.0,-1.0000000000047748e-05,0.0005999166608787886,4.2420513905418177e-05
ASN 921,L ASN  50,0.0,0.0,0.0,-2.4999999999999466e-05,0.00015612494995995662,1.1039701082909572e-05,0.45170999999999956,0.10182993616810415,0.007200463839225972,-0.45166000000000006,0.10184897839448406,0.007201810327966185,0.0,0.0,0.0,2.4999999999550938e-05,0.0006036348233817386,4.268342769735713e-05
THR 922,L THR  51,0.0,0.0,0.0,-4.000000000000004e-05,0.00019595917942265444,1.385640646055103e-05,0.22181499999999982,0.04600555156717521,0.0032530837485376988,-0.2217899999999999,0.04599136766829237,0.003252080795429327,0.0,0.0,0.0,-1.500000000026258e-05,0.0006121886964002544,4.328827785903724e-05
PHE 923,L PHE  52,0.0,0.0,0.0,-2.4999999999999466e-05,0.00015612494995995662,1.1039701082909572e-05,0.23111000000000018,0.016994349060787506,0.001201681946273408,-0.2310749999999998,0.017023788503153534,0.001203763629206545,0.0,0.0,0.0,9.999999999896758e-06,0.0006244197306300204,4.415314258351648e-05
PHE 924,L PHE  53,0.0,0.0,0.0,-5.5000000000005043e-05,0.0002279802623035809,1.612063894515499e-05,-0.157055,0.041641469414515075,0.0029444965401575823,0.15705000000000013,0.041627124570404114,0.0029434822065029895,0.0,0.0,0.0,-6.000000000031314e-05,0.0006053098380170795,4.280186911808075e-05
SER 925,L SER  54,0.0,0.0,0.0,-1.4999999999996128e-05,0.00012155245781140079,8.595056718833323e-06,0.015944999999999935,0.15216149964757852,0.010759442823631723,-0.015920000000000024,0.15211072808977025,0.01075585273234996,0.0,0.0,0.0,9.999999999944776e-06,0.0005743692192310515,4.061403698230993e-05
GLU 926,L GLU  55,0.0,0.0,0.0,-2.9999999999999472e-05,0.0001705872210923168,1.2062338081814606e-05,47.93556999999997,0.2787868811509968,0.019713209416771793,-47.93541499999998,0.27869107049986014,0.01970643458065893,0.0,0.0,0.0,0.0001250000000000284,0.0006159342497384952,4.3553128475513846e-05
THR 927,L THR  56,0.0,0.0,0.0,-2.0000000000000574e-05,0.000140000000000004,9.899494936611948e-06,-0.3078849999999999,0.091834698099357,0.006493693777427468,0.3078899999999999,0.09184404117851154,0.006494354432890202,0.0,0.0,0.0,-1.5000000000015001e-05,0.0006121886964003872,4.328827785904663e-05
GLY 928,L GLY  57,0.0,0.0,0.0,-2.000000000000002e-05,0.00014000000000000012,9.899494936611673e-06,-0.22567499999999996,0.053748668588161456,0.003800604803843734,0.22569000000000006,0.053711115236978677,0.0037979493809159716,0.0,0.0,0.0,-5.00000000005052e-06,0.0005957977844873627,4.212926536269353e-05
ALA 929,L ALA  58,0.0,0.0,0.0,-5.000000000000005e-06,7.053367989832949e-05,4.9874843358150055e-06,-0.08649999999999991,0.0520018268909854,0.003677084442870473,0.08650499999999997,0.052004518794043206,0.0036772747891611205,0.0,0.0,0.0,0.0,0.0005744562646537087,4.062019202317314e-05
GLY 930,L GLY  59,0.0,0.0,0.0,-1.4999999999999458e-05,0.0001215524578114278,8.595056718835232e-06,-0.07831499999999998,0.050457266820548186,0.0035678675528948607,0.07831999999999995,0.05046749052608028,0.003568590478045921,0.0,0.0,0.0,-9.999999999964481e-06,0.0005566866263886544,3.936368885152796e-05
LYS 931,L LYS  60,0.0,0.0,0.0,-6.500000000000062e-05,0.00024652586071242336,1.7432010784760483e-05,-51.23186999999999,0.5502721536665893,0.03891011713557712,51.23151,0.5502016356760869,0.03890513076064913,0.0,0.0,0.0,-0.0004250000000010346,0.0005782516753099649,4.0888568084415784e-05
HIP 932,L HIP  61,0.0,0.0,0.0,-2.000000000000002e-05,0.00014000000000000012,9.899494936611673e-06,-47.80869500000001,0.28915470249268466,0.0204463250944556,47.80855500000001,0.2891629419078604,0.020446907709089978,0.0,0.0,0.0,-0.00016000000000008897,0.0006036555309105222,4.268489194075958e-05
VAL 933,L VAL  62,0.0,0.0,0.0,-2.500000000000002e-05,0.00015612494995996009,1.1039701082909817e-05,-0.28384999999999994,0.02935689867816461,0.002075846212993659,0.28386500000000003,0.029348880302321387,0.002075279228200374,0.0,0.0,0.0,-9.999999999960041e-06,0.0006244197306297821,4.415314258349963e-05
PRO 934,L PRO  63,0.0,0.0,0.0,-4.4999999999997265e-05,0.0002073041244162662,1.4658615214268156e-05,0.22100000000000009,0.03372980877502822,0.002385057651294797,-0.22105500000000006,0.0337790167855721,0.002388537183089225,0.0,0.0,0.0,-0.00010000000000001563,0.0006082762530299697,4.301162633522358e-05
ARG 935,L ARG  64,0.0,0.0,0.0,-3.0000000000005578e-05,0.00017058722109235155,1.2062338081817062e-05,-49.61299499999999,0.2569575353585388,0.018169641572900484,49.61275,0.2569276503249035,0.018167528381906533,0.0,0.0,0.0,-0.0002750000000015973,0.0006475916923477943,4.579164770991978e-05
ALA 936,L ALA  65,0.0,0.0,0.0,-4.9999999999996716e-05,0.00021794494717701938,1.541103500742143e-05,-0.09630500000000004,0.048660579271110276,0.003440822557906762,0.0963,0.048684083641370904,0.003442484567866643,0.0,0.0,0.0,-5.500000000006805e-05,0.0006016435821979551,4.2542625682954e-05
VAL 937,L VAL  66,0.0,0.0,0.0,-5.5000000000005043e-05,0.0002279802623035809,1.612063894515499e-05,-0.13602500000000006,0.04095173225884362,0.0028957247581564215,0.13604000000000002,0.04090719252160909,0.0028925753231333414,0.0,0.0,0.0,-4.000000000009843e-05,0.0005730619512756662,4.052159917870185e-05
PHE 938,L PHE  67,0.0,0.0,0.0,-6.49999999999995e-05,0.00024652586071241913,1.7432010784760185e-05,-0.005960000000000045,0.0473115038864756,0.0033454285226260593,0.005935000000000001,0.04722849537090927,0.0033395589342007414,0.0,0.0,0.0,-9.00000000000567e-05,0.0006339558344236344,4.48274469493728e-05
VAL 939,L VAL  68,0.0,0.0,0.0,-0.00010500000000000398,0.0003065534211193983,2.1676600286946192e-05,-0.11596999999999989,0.04027442240430027,0.002847831719045214,0.11598500000000002,0.040176793986080976,0.0028409283473892757,0.0,0.0,0.0,-8.999999999983965e-05,0.000715471872263255,5.059150126255829e-05
ASP 940,L ASP  69,0.0,0.0,0.0,-7.000000000001005e-05,0.00025514701644349815,1.8041618552671308e-05,61.75060000000001,0.4118494142267756,0.02912215136274604,-61.749395000000014,0.4116046634490353,0.029104844869281953,0.0,0.0,0.0,0.001134999999999451,0.0007188706420500361,5.083183057895078e-05
LEU 941,L LEU  70,0.0,0.0,0.0,-0.00017999999999998906,0.00038418745424594763,2.7166155414410603e-05,0.2258899999999997,0.0764753417775955,0.0054076232764496655,-0.22587999999999994,0.07653649848274982,0.00541194770854263,0.0,0.0,0.0,-0.00017000000000020777,0.0006790434448545325,4.8015622457691334e-05
GLU 942,L GLU  71,0.0,0.0,0.0,-0.0002200000000000013,0.00041424630354416203,2.9291637031753792e-05,64.70064000000002,0.5577517372445481,0.039439003562419736,-64.69878500000006,0.5574113730188911,0.039414936177216205,0.0,0.0,0.0,0.0016350000000031172,0.0007495165108260174,5.299882074163573e-05
PRO 943,L PRO  72,0.0,0.0,0.0,-0.00015499999999998626,0.0003619046835839194,2.559052559053612e-05,-0.45899999999999996,0.053248380257055125,0.0037652290766963556,0.45885,0.053263754092253854,0.003766316171008542,0.0,0.0,0.0,-0.00030499999999990203,0.0007085019407171754,5.00986526764944e-05
THR 944,L THR  73,0.0,0.0,0.0,-0.0001700000000000057,0.00037563279941987165,2.6561249970587746e-05,-0.06478999999999986,0.11879480586288246,0.008400061279538362,0.06485499999999997,0.11876579463380865,0.008398009875857497,0.0,0.0,0.0,-0.00010499999999984633,0.0006811571037578515,4.8165080712056556e-05
VAL 945,L VAL  74,0.0,0.0,0.0,-9.999999999999454e-05,0.00029999999999998366,2.121320343559527e-05,-0.21726999999999982,0.054657726809665845,0.0038648849271356476,0.21726000000000004,0.05466481866795095,0.003865386397244109,0.0,0.0,0.0,-0.00010999999999993578,0.0006386704940735463,4.516082373031673e-05
ILE 946,L ILE  75,0.0,0.0,0.0,-0.00012499999999999735,0.0003307189138830668,2.3385358667336635e-05,-0.4010600000000001,0.04104359146078443,0.0029022201846170942,0.40098000000000006,0.04103473650457599,0.0029015940446588846,0.0,0.0,0.0,-0.00020499999999992635,0.0006503652819763871,4.598777011338044e-05
ASP 947,L ASP  76,0.0,0.0,0.0,-0.00010000000000000231,0.0003000000000000069,2.1213203435596912e-05,61.95320499999999,0.560933581607212,0.03966399393497172,-61.95143500000002,0.5606886442330045,0.03964667424714491,0.0,0.0,0.0,0.0016699999999981686,0.0007287660804379522,5.1531543737641695e-05
GLU 948,L GLU  77,0.0,0.0,0.0,-0.000134999999999999,0.0003417235724968331,2.4163505540380346e-05,59.757415,0.833769718073367,0.05895642215976737,-59.75626499999999,0.833640087074085,0.05894725586390294,0.0,0.0,0.0,0.0010150000000014358,0.0007312831189105243,5.1709525234888015e-05
VAL 949,L VAL  78,0.0,0.0,0.0,-7.499999999999841e-05,0.00026339134382131286,1.8624580532188778e-05,-0.22617999999999988,0.04661263348063516,0.003296010922312022,0.2261499999999999,0.04659374958081851,0.0032946756289504624,0.0,0.0,0.0,-0.00010499999999986073,0.0006511336268386271,4.604210029961842e-05
ARG 950,L ARG  79,0.0,0.0,0.0,-0.00015000000000001124,0.00035707142142716924,2.5248762345907084e-05,-60.854255,0.5506652885128146,0.038937915967145784,60.85277499999998,0.550496016677654,0.03892594664089519,0.0,0.0,0.0,-0.00162999999999883,0.0007232565243405783,5.114195928986361e-05
THR 951,L THR  80,0.0,0.0,0.0,-7.500000000000006e-05,0.0002633913438213187,1.862458053218919e-05,-0.027200000000000238,0.15834850804475573,0.011196930382921935,0.027165000000000022,0.15823857865577534,0.011189157201281962,0.0,0.0,0.0,-0.00011000000000009113,0.000598247440445936,4.230248219668166e-05
GLY 952,L GLY  81,0.0,0.0,0.0,-5.499999999999838e-05,0.00022798026230355322,1.612063894515303e-05,-0.036479999999999964,0.08439946445327715,0.005967943364342524,0.03645999999999998,0.08439738384570933,0.005967796243170505,0.0,0.0,0.0,-7.499999999994622e-05,0.0006319612329883164,4.4686407329305016e-05
THR 953,L THR  82,0.0,0.0,0.0,-7.000000000000006e-05,0.0002551470164434617,1.8041618552668733e-05,0.01691499999999989,0.1449008894900235,0.010246040155835814,-0.01688500000000003,0.14490228353963233,0.010246138730028987,0.0,0.0,0.0,-4.00000000000636e-05,0.0006390618123464114,4.518849411075124e-05
TYR 954,L TYR  83,0.0,0.0,0.0,-5.5000000000005043e-05,0.0002279802623035809,1.612063894515499e-05,-0.1907250000000001,0.11797134980578933,0.008341834143340393,0.19072000000000014,0.11797517365954566,0.008342104530632529,0.0,0.0,0.0,-5.999999999993913e-05,0.0005624944444168879,3.97743636026941e-05
ARG 955,L ARG  84,0.0,0.0,0.0,-0.00010500000000000286,0.00030655342111939504,2.1676600286945962e-05,-57.24523499999999,0.6959364552735792,0.049210138679887626,57.24415500000003,0.6957517092846939,0.04919707516573384,0.0,0.0,0.0,-0.0011849999999965632,0.0006486717197442908,4.586801717951277e-05
GLN 956,L GLN  85,0.0,0.0,0.0,-7.49999999999995e-05,0.00026339134382131677,1.8624580532189052e-05,-0.0346400000000002,0.3530085981955683,0.024961477360124357,0.03462499999999999,0.3530215919387933,0.024962396156519098,0.0,0.0,0.0,-9.000000000007446e-05,0.00064179435958865,4.538171437924119e-05
LEU 957,L LEU  86,0.0,0.0,0.0,-7.499999999999841e-05,0.00026339134382131286,1.8624580532188778e-05,-0.23837499999999967,0.048182199773360516,0.0034069960192228154,0.23835499999999993,0.04818608694426232,0.003407270883713245,0.0,0.0,0.0,-9.499999999970532e-05,0.0006131680030789949,4.3357525298377115e-05
PHE 958,L PHE  87,0.0,0.0,0.0,-4.499999999999283e-05,0.00020730412441624576,1.4658615214266711e-05,0.08150000000000002,0.07077923424282008,0.005004847650028917,-0.08141999999999988,0.07077276029660005,0.005004389872901595,0.0,0.0,0.0,3.499999999974079e-05,0.0005690123021515287,4.0235245742991464e-05
HIE 959,L HIE  88,0.0,0.0,0.0,-4.500000000000615e-05,0.00020730412441630712,1.465861521427105e-05,0.33629,0.07981300583238272,0.005643631765095929,-0.33621,0.0798104372873618,0.005643450141535721,0.0,0.0,0.0,3.49999999994921e-05,0.0006113714092099737,4.323048692759481e-05
PRO 960,L PRO  89,0.0,0.0,0.0,-7.500000000000173e-05,0.0002633913438213246,1.8624580532189605e-05,0.201515,0.03941661800560803,0.0027871757883205206,-0.20146500000000012,0.03937192876911132,0.0027840157821032332,0.0,0.0,0.0,-2.5000000000332533e-05,0.0006199798383818772,4.383919479187651e-05
GLU 961,L GLU  90,0.0,0.0,0.0,-6.000000000000283e-05,0.00023748684174076958,1.679285562374746e-05,54.98968499999997,0.9315937933337998,0.06587362885776289,-54.98916000000001,0.9314905015071469,0.06586632502265614,0.0,0.0,0.0,0.0004650000000014387,0.0006548091324955419,4.6301997797047815e-05
GLN 962,L GLN  91,0.0,0.0,0.0,-5.0000000000001154e-05,0.0002179449471770387,1.5411035007422795e-05,0.03684500000000036,0.08624349816073033,0.0060983362382701954,-0.03681999999999999,0.0861966217435463,0.00609502157502334,0.0,0.0,0.0,-2.499999999962199e-05,0.0006036348233823834,4.268342769740272e-05
LEU 963,L LEU  92,0.0,0.0,0.0,-6.999999999999895e-05,0.00025514701644345765,1.8041618552668445e-05,0.09661500000000003,0.11134454084058187,0.007873247987647793,-0.09655499999999993,0.11132680259039157,0.007871993703948197,0.0,0.0,0.0,-9.999999999914522e-06,0.0006556675987112611,4.6362700525303273e-05
ILE 964,L ILE  93,0.0,0.0,0.0,-7.500000000000284e-05,0.0002633913438213285,1.8624580532189882e-05,0.013124999999999947,0.0492091391410172,0.0034796115982965617,-0.013139999999999987,0.04927880274519662,0.0034845375589882786,0.0,0.0,0.0,-8.999999999996789e-05,0.000686949779823609,4.857468476478796e-05
THR 965,L THR  94,0.0,0.0,0.0,-0.00011499999999999954,0.0003190219428189842,2.255825791146107e-05,-0.07882000000000003,0.17069946572851344,0.012070274976155251,0.07879500000000009,0.1706850109851477,0.01206925287144983,0.0,0.0,0.0,-0.0001399999999999757,0.0006711184694225495,4.745524207082214e-05
GLY 966,L GLY  95,0.0,0.0,0.0,-8.500000000000063e-05,0.00027888169534768896,1.971991379291517e-05,-0.12708999999999998,0.10247390838647652,0.007245999551476656,0.12702500000000005,0.10241457110684964,0.0072418037721965235,0.0,0.0,0.0,-0.0001500000000000304,0.0006538348415310722,4.623310502226528e-05
LYS 967,L LYS  96,0.0,0.0,0.0,-0.0003399999999999986,0.00047370877129307854,3.3496268448888314e-05,-68.20357000000003,1.7883925617990428,0.1264584507871685,68.20059,1.7877427225133273,0.1264125002106074,0.0,0.0,0.0,-0.003319999999997236,0.0010712609392666322,7.574958745757058e-05
GLU 968,L GLU  97,0.0,0.0,0.0,-0.00025499999999997356,0.0004358612164439052,3.082004218037029e-05,69.60103499999997,0.5690866926754132,0.04024050594738094,-69.59782499999997,0.5687186601304955,0.04021448211656008,0.0,0.0,0.0,0.0029549999999991883,0.0008384360440679362,5.9286381235166064e-05
ASP 969,L ASP  98,0.0,0.0,0.0,-0.00024999999999997247,0.00043301270189217175,3.061862178478636e-05,67.72724,0.5006882786747772,0.035404007711155476,-67.724785,0.500252515009313,0.03537319456687103,0.0,0.0,0.0,0.0022050000000012914,0.0008960887232841208,6.336304127789976e-05
ALA 970,L ALA  99,0.0,0.0,0.0,-0.00017500000000000515,0.0003799671038392778,2.686773157525664e-05,0.40838499999999983,0.07351310614441514,0.00519816158608024,-0.40820999999999996,0.07344423666973486,0.005193291778823921,0.0,0.0,0.0,-2.2204460492503132e-17,0.0006782329983124828,4.795831523312408e-05
ALA 971,L ALA 100,0.0,0.0,0.0,-0.0002200000000000135,0.0004142463035441851,2.9291637031755425e-05,0.4540599999999999,0.05924674168256061,0.004189377280694629,-0.45388999999999996,0.05921737836142402,0.004187300980345245,0.0,0.0,0.0,-5.000000000006999e-05,0.0006910137480542324,4.886205071422802e-05
ASN 972,L ASN 101,0.0,0.0,0.0,-0.00019500000000000073,0.00039620070671315217,2.801562064277724e-05,0.5414350000000001,0.13442237825228381,0.009505097520541296,-0.5413649999999999,0.13440711207000935,0.009504018038440388,0.0,0.0,0.0,-0.0001250000000012008,0.000720676765270949,5.095954277666738e-05
ASN 973,L ASN 102,0.0,0.0,0.0,-0.00015999999999996906,0.00036660605559639636,2.592296279362643e-05,-0.8378849999999995,0.0758347003356704,0.0053623230856602285,0.8376499999999996,0.0757985982720031,0.005359770284256831,0.0,0.0,0.0,-0.0003949999999999676,0.0006700559678112566,4.7380111861385454e-05
TYR 974,L TYR 103,0.0,0.0,0.0,-0.00020000000000000462,0.00040000000000000934,2.828427124746256e-05,-0.156095,0.10715897524239405,0.007577283805889819,0.1560200000000001,0.1071243184342379,0.00757483319948367,0.0,0.0,0.0,-0.00027499999999994196,0.0006552671211041902,4.633438248213596e-05
ALA 975,L ALA 104,0.0,0.0,0.0,-0.00010499999999997955,0.00030655342111932695,2.1676600286941147e-05,-0.311295,0.05654076383459998,0.003998035752091274,0.3112599999999999,0.05649612730090488,0.003994879472524828,0.0,0.0,0.0,-0.00014000000000004674,0.00064062469512185,4.5299006611622465e-05
ARG 976,L ARG 105,0.0,0.0,0.0,-0.00035499999999995426,0.00047851332269848145,3.383600153682029e-05,-68.59508000000001,0.8142924558171206,0.05757917173773331,68.59229999999997,0.8139364840109106,0.05755400072992507,0.0,0.0,0.0,-0.00313500000000289,0.0008982065464041601,6.35127939868531e-05
GLY 977,L GLY 106,0.0,0.0,0.0,-5.499999999999616e-05,0.00022798026230354406,1.6120638945152383e-05,-0.11641499999999994,0.05730508507104788,0.004052081425020994,0.11636499999999997,0.05727374420273218,0.004049865290969563,0.0,0.0,0.0,-0.00010499999999999954,0.0006115349540295321,4.324205129268857e-05
HID 978,L HID 107,0.0,0.0,0.0,-9.00000000000123e-05,0.0002861817604251228,2.0236106344850827e-05,-0.702935,0.08516014780987624,0.0060217318003212205,0.7027800000000002,0.0851321419911399,0.006019751489887105,0.0,0.0,0.0,-0.0002449999999998287,0.0006284703652520611,4.4439565704451876e-05
TYR 979,L TYR 108,0.0,0.0,0.0,-0.00017999999999999906,0.000384187454245969,2.7166155414412114e-05,-0.30736500000000005,0.2223661210144204,0.01572365920754451,0.30720999999999987,0.22228352593028589,0.01571781885313609,0.0,0.0,0.0,-0.0003349999999999298,0.0007090662874514842,5.013855801677142e-05
THR 980,L THR 109,0.0,0.0,0.0,-0.00018499999999999794,0.0003882975663070742,2.7456784225396525e-05,-0.3498449999999995,0.1042819781889475,0.007373849393295241,0.34979000000000016,0.10432466582740563,0.0073768678651579,0.0,0.0,0.0,-0.00023999999999978926,0.0006726068688320539,4.75604878023796e-05
ILE 981,L ILE 110,0.0,0.0,0.0,-0.00022000000000000518,0.0004142463035441694,2.9291637031754314e-05,-0.13136499999999995,0.047929341483062556,0.0033891162380479227,0.13137499999999996,0.04793760919153167,0.0033897008533202615,0.0,0.0,0.0,-0.0002099999999998392,0.0006752036729758789,4.7744109584330795e-05
GLY 982,L GLY 111,0.0,0.0,0.0,-3.500000000000281e-05,0.00018377975949490579,1.2995191418368068e-05,-0.22151499999999996,0.04044353811179272,0.002859790005402521,0.22152500000000003,0.04050702871107695,0.0028642794687320683,0.0,0.0,0.0,-2.4999999999978788e-05,0.0005952940449895297,4.2093645601206614e-05
LYS 983,L LYS 112,0.0,0.0,0.0,-0.00012999999999998568,0.00033630343441596775,2.3780243901185614e-05,-64.8114,0.6032331390093889,0.042655024322998614,64.80947499999996,0.6030263090278628,0.04264039923474964,0.0,0.0,0.0,-0.00205500000000157,0.0006942441933501463,4.909047769172731e-05
GLU 984,L GLU 113,0.0,0.0,0.0,-0.00017000000000000183,0.00037563279941986303,2.6561249970587136e-05,63.761105000000015,0.6040771424014697,0.042714704375187096,-63.75945499999999,0.6038823875362459,0.04270093312660021,0.0,0.0,0.0,0.001480000000000672,0.000734574706891903,5.194227565313851e-05
ILE 985,L ILE 114,0.0,0.0,0.0,-0.00013999999999999012,0.000346987031457925,2.4535688292768864e-05,-0.27043999999999985,0.03829590578639035,0.0027079294673237756,0.270395,0.03824537847897412,0.0027043566471528645,0.0,0.0,0.0,-0.00018500000000004846,0.0007686188912589645,5.4349563015729935e-05
ILE 986,L ILE 115,0.0,0.0,0.0,-9.500000000000064e-05,0.000293214938227917,2.0733427116615475e-05,-0.36245500000000014,0.025519952488198275,0.0018045331459963507,0.36242499999999983,0.02556392722177249,0.0018076426292274704,0.0,0.0,0.0,-0.00012500000000001955,0.0006398241946034477,4.524240267713191e-05
ASP 987,L ASP 116,0.0,0.0,0.0,-7.499999999999563e-05,0.00026339134382130316,1.862458053218809e-05,57.26794000000002,0.47252939209886513,0.03341287374630645,-57.26721,0.47243586432491796,0.03340626033398772,0.0,0.0,0.0,0.0006549999999974432,0.000667813596746703,4.722155228281722e-05
LEU 988,L LEU 117,0.0,0.0,0.0,-9.000000000000452e-05,0.00028618176042509804,2.0236106344849075e-05,-0.46379499999999996,0.029779069411251014,0.002105698191812048,0.4637349999999998,0.02974348289962459,0.0021031818454430662,0.0,0.0,0.0,-0.00014999999999997348,0.000646142399165967,4.5689167206240027e-05
VAL 989,L VAL 118,0.0,0.0,0.0,-2.5000000000006127e-05,0.00015612494995999822,1.1039701082912514e-05,-0.3758350000000001,0.02766763045509813,0.001956396911416333,0.37581,0.027667921859077425,0.0019564175167893156,0.0,0.0,0.0,-5.000000000004112e-05,0.0005545268253206979,3.921096785341136e-05
LEU 990,L LEU 119,0.0,0.0,0.0,-5.9999999999989505e-05,0.0002374868417407168,1.679285562374373e-05,-0.37676000000000015,0.01988875058921135,0.0014063470410959288,0.3767449999999999,0.01983607761126188,0.0014026224991065927,0.0,0.0,0.0,-7.50000000000517e-05,0.0006159342497373356,4.3553128475431846e-05
ASP 991,L ASP 120,0.0,0.0,0.0,-3.000000000000336e-05,0.0001705872210923389,1.2062338081816168e-05,54.29304,0.35481117288216585,0.025088938638573192,-54.292540000000024,0.3548330288989598,0.025090484092341665,0.0,0.0,0.0,0.00046999999999904676,0.0005648893696988872,3.994371039342778e-05
ARG 992,L ARG 121,0.0,0.0,0.0,-4.999999999999449e-05,0.00021794494717700968,1.5411035007420745e-05,-54.82188000000002,0.39580662652114923,0.027987754965167578,54.82137000000001,0.39576252109011406,0.027984636240230367,0.0,0.0,0.0,-0.0005600000000013949,0.0006374950980189635,4.507771067823919e-05
ILE 993,L ILE 122,0.0,0.0,0.0,-2.500000000000169e-05,0.0001561249499599705,1.1039701082910553e-05,-0.34491500000000014,0.01925818721998193,0.0013617594776609329,0.3448249999999999,0.019170142800720064,0.0013555337970703632,0.0,0.0,0.0,-0.00011499999999998955,0.0006338572394474994,4.48204752317512e-05
ARG 994,L ARG 123,0.0,0.0,0.0,-3.49999999999917e-05,0.0001837797594948475,1.2995191418363946e-05,-51.92277000000001,0.3575839581120714,0.025285004162457204,51.92247000000001,0.3576141483478807,0.02528713893450384,0.0,0.0,0.0,-0.00033500000000060483,0.0005681329069844777,4.017306311439502e-05
LYS 995,L LYS 124,0.0,0.0,0.0,-5.9999999999993395e-05,0.0002374868417407322,1.6792855623744817e-05,-52.75063,0.5115006384158092,0.036168557000506696,52.750205000000015,0.5114168289899473,0.03616263077917127,0.0,0.0,0.0,-0.0004849999999996868,0.0006854013422808256,4.846519369611337e-05
LEU 996,L LEU 125,0.0,0.0,0.0,-4.000000000000004e-05,0.00019595917942265444,1.385640646055103e-05,-0.3760650000000001,0.024589444381684242,0.0017387362867898378,0.3760550000000001,0.024601056379754366,0.001739557379047689,0.0,0.0,0.0,-5.000000000003446e-05,0.0006461423991660263,4.568916720624422e-05
ALA 997,L ALA 126,0.0,0.0,0.0,-4.00000000000067e-05,0.00019595917942268705,1.3856406460553336e-05,-0.30498500000000006,0.01640014557861978,0.001159665415108862,0.30497499999999994,0.01639433972442767,0.0011592548792218802,0.0,0.0,0.0,-5.0000000000013365e-05,0.0005894913061275916,4.1683330001333504e-05
ASP 998,L ASP 127,0.0,0.0,0.0,-2.000000000000002e-05,0.00014000000000000012,9.899494936611673e-06,49.555955000000004,0.3235688226233494,0.022879770865751752,-49.555755000000005,0.3235051699357468,0.022875269941047296,0.0,0.0,0.0,0.0001799999999998647,0.0006144916598277422,4.345112196467737e-05
GLN 999,L GLN 128,0.0,0.0,0.0,-2.000000000000002e-05,0.00014000000000000012,9.899494936611673e-06,-0.33336499999999986,0.20653220517633597,0.014604032281359853,0.33337500000000003,0.20651376316119935,0.014602728233963668,0.0,0.0,0.0,-1.0000000000047748e-05,0.0006163602842495755,4.3583253664694284e-05
CYS1000,L CYS 129,0.0,0.0,0.0,-1.5000000000000568e-05,0.00012155245781143678,8.595056718835867e-06,-0.010094999999999976,0.037869063561170854,0.0026777471641288297,0.010020000000000012,0.03787016767853028,0.002677825237016037,0.0,0.0,0.0,-9.000000000003894e-05,0.0005673623180998585,4.01185742518129e-05
THR1001,L THR 130,0.0,0.0,0.0,-9.999999999998898e-06,9.949874371065103e-05,7.035623639734369e-06,0.12135500000000012,0.0783176798366756,0.005537896249931026,-0.12124999999999994,0.07832577800443478,0.0055384688768647964,0.0,0.0,0.0,9.500000000007392e-05,0.0005709422037299914,4.0371710392306825e-05
GLY1002,L GLY 131,0.0,0.0,0.0,-5.00000000000167e-06,7.053367989835297e-05,4.987484335816666e-06,-0.015869999999999974,0.03370776023410627,0.002383498584014679,0.015830000000000014,0.03375857076358535,0.0023870914310097123,0.0,0.0,0.0,-4.500000000001114e-05,0.000550431648799369,3.89213951445726e-05
LEU1003,L LEU 132,0.0,0.0,0.0,-3.000000000000336e-05,0.00017058722109233892,1.206233808181617e-05,-0.2167549999999999,0.03763263178413168,0.0026610289128455914,0.21678999999999987,0.03765004515269602,0.002662260223945106,0.0,0.0,0.0,5.00000000008688e-06,0.000604131608178717,4.27185556872305e-05
GLN1004,L GLN 133,0.0,0.0,0.0,-2.000000000000668e-05,0.00014000000000004674,9.89949493661497e-06,0.18963500000000003,0.07746213123197612,0.005477399827929256,-0.189565,0.07746454527717811,0.005477570526702499,0.0,0.0,0.0,4.99999999995282e-05,0.000572276157112919,4.046603514059231e-05
GLY1005,L GLY 134,0.0,0.0,0.0,-5.000000000000005e-06,7.053367989832949e-05,4.9874843358150055e-06,-0.09886999999999993,0.03186460575623047,0.002253167881006646,0.09882999999999999,0.0318096070393836,0.0022492788844427477,0.0,0.0,0.0,-4.499999999991788e-05,0.0005770398599749859,4.080287980032483e-05
PHE1006,L PHE 135,0.0,0.0,0.0,-3.9999999999997815e-05,0.00019595917942264354,1.3856406460550262e-05,-0.10759999999999993,0.07708916914846083,0.005451027426091343,0.10766500000000001,0.07700988751452634,0.005445421367993481,0.0,0.0,0.0,2.5000000000217072e-05,0.000619979838381667,4.383919479186165e-05
SER1007,L SER 136,0.0,0.0,0.0,-2.0000000000002238e-05,0.00014000000000001568,9.899494936612774e-06,0.02589000000000003,0.10818677322112905,0.007649960097935153,-0.025905000000000008,0.10821199552267763,0.007651743583981367,0.0,0.0,0.0,-3.49999999999831e-05,0.0005947898788648116,4.205799567264335e-05
VAL1008,L VAL 137,0.0,0.0,0.0,-5.5000000000005043e-05,0.0002279802623035809,1.612063894515499e-05,-0.22024499999999997,0.04067437737691904,0.002876112806376015,0.2202900000000001,0.040632448855563705,0.0028731480121984665,0.0,0.0,0.0,-9.99999999999085e-06,0.0006081940479815719,4.3005813560506593e-05
PHE1009,L PHE 138,0.0,0.0,0.0,-8.999999999999453e-05,0.00028618176042506633,2.0236106344846832e-05,0.12600999999999996,0.03450695437154691,0.00244001014342156,-0.12598999999999994,0.034508693107679636,0.0024401330906325745,0.0,0.0,0.0,-7.000000000020102e-05,0.0006596211033617804,4.664225552008675e-05
HID1010,L HID 139,0.0,0.0,0.0,-0.000114999999999994,0.0003190219428189688,2.2558257911459984e-05,-0.6131000000000001,0.0484367628976157,0.0034249963503629028,0.6129999999999997,0.048450283796899994,0.003425952422320069,0.0,0.0,0.0,-0.0002150000000000496,0.000713284655660472,5.0436841693383126e-05
SER1011,L SER 140,0.0,0.0,0.0,-7.999999999999118e-05,0.0002712931993249808,1.9183326093248764e-05,0.24928500000000015,0.08683952887366389,0.006140481974161272,-0.24920499999999998,0.08682846868971014,0.006139699901053786,0.0,0.0,0.0,-5.1833537462186994e-17,0.000624499799839823,4.415880433163804e-05
PHE1012,L PHE 141,0.0,0.0,0.0,-0.00012000000000000011,0.00032496153618543874,2.2978250586152136e-05,0.24296500000000024,0.043007136326427324,0.0030410637735831065,-0.2429050000000001,0.04295097175850582,0.0030370923388991357,0.0,0.0,0.0,-5.999999999978023e-05,0.0006216108107169618,4.395452195168311e-05
GLY1013,L GLY 142,0.0,0.0,0.0,-6.000000000000893e-05,0.00023748684174079373,1.6792855623749167e-05,0.32724500000000006,0.04019384250105799,0.0028421338594442165,-0.327255,0.04019091906139966,0.0028419271410435373,0.0,0.0,0.0,-7.000000000011553e-05,0.0006042350536009512,4.272587038318496e-05
GLY1014,L GLY 143,0.0,0.0,0.0,-7.00000000000034e-05,0.00025514701644347386,1.804161855266959e-05,-0.2995949999999999,0.05409058120412496,0.0038247816767758365,0.29954999999999987,0.054138964711195246,0.003828202907370535,0.0,0.0,0.0,-0.00011500000000001175,0.0006178794380783602,4.36906740620942e-05
GLY1015,L GLY 144,0.0,0.0,0.0,-0.00010000000000000231,0.00030000000000000697,2.121320343559692e-05,-0.4039600000000001,0.047655098363132455,0.0033697243210682897,0.4039750000000003,0.04769532864966619,0.0033725690319099983,0.0,0.0,0.0,-8.500000000007057e-05,0.0006540451054780947,4.624797292854315e-05
THR1016,L THR 145,0.0,0.0,0.0,-0.0001550000000000118,0.000361904683583979,2.5590525590540336e-05,-0.20704499999999992,0.049890509869112705,0.0035277917845303965,0.207005,0.049855942223570586,0.003525347482873148,0.0,0.0,0.0,-0.00019499999999985195,0.0006534332406602292,4.620470755235493e-05
GLY1017,L GLY 146,0.0,0.0,0.0,-5.999999999999672e-05,0.00023748684174074538,1.679285562374575e-05,-0.37114,0.025112952833150983,0.001775753924393898,0.37109499999999995,0.025085373726535437,0.001773803787063206,0.0,0.0,0.0,-0.00010500000000005061,0.0006511336268386321,4.604210029961877e-05
SER1018,L SER 147,0.0,0.0,0.0,-5.499999999999172e-05,0.00022798026230352563,1.612063894515108e-05,-0.34116500000000033,0.049079504632787166,0.003470445054312038,0.3411099999999999,0.04900242749089103,0.003464994877341114,0.0,0.0,0.0,-0.0001100000000000144,0.0006228161847608899,4.4039754767715886e-05
GLY1019,L GLY 148,0.0,0.0,0.0,-3.4999999999993925e-05,0.00018377975949485916,1.2995191418364771e-05,-0.44478500000000004,0.04047466831241369,0.0028619912429983995,0.4447599999999995,0.0404924980706372,0.0028632519972930756,0.0,0.0,0.0,-5.999999999997091e-05,0.0005713142742835191,4.0398019753454753e-05
PHE1020,L PHE 149,0.0,0.0,0.0,-0.0001250000000000151,0.0003307189138831138,2.338535866733996e-05,-0.25262499999999993,0.03606611117101539,0.002550259178005287,0.25262,0.036169263194043004,0.0025575531275028813,0.0,0.0,0.0,-0.00013000000000036317,0.0006731270311017692,4.759726882920291e-05
THR1021,L THR 150,0.0,0.0,0.0,-6.0000000000004494e-05,0.00023748684174077614,1.6792855623747924e-05,-0.2498249999999998,0.07213663684286938,0.005100830508358427,0.2497699999999999,0.07212799109915699,0.005100219161957685,0.0,0.0,0.0,-0.00011499999999980193,0.0005759991319437447,4.072928921549867e-05
SER1022,L SER 151,0.0,0.0,0.0,-8.000000000000007e-05,0.00027129319932501096,1.9183326093250895e-05,-0.5651700000000003,0.05300397249263114,0.003747946837936471,0.5650950000000003,0.05299750913957633,0.003747489809859045,0.0,0.0,0.0,-0.00015500000000003524,0.0006640594852872862,4.6956096515788846e-05
LEU1023,L LEU 152,0.0,0.0,0.0,-7.500000000000284e-05,0.0002633913438213284,1.862458053218988e-05,-0.43345499999999965,0.031438956328101474,0.0022230699213028273,0.43349499999999985,0.03146188130102991,0.0022246909616844487,0.0,0.0,0.0,-3.499999999990511e-05,0.0006661643941250351,4.710493604708402e-05
LEU1024,L LEU 153,0.0,0.0,0.0,-9.000000000000785e-05,0.00028618176042510867,2.0236106344849828e-05,-0.2837850000000001,0.02874523917103569,0.0020325953544668507,0.28378,0.02873972164096289,0.002032205206173863,0.0,0.0,0.0,-9.500000000018272e-05,0.0006752592094893474,4.77480366088585e-05
MET1025,L MET 154,0.0,0.0,0.0,-4.500000000000615e-05,0.00020730412441630712,1.465861521427105e-05,-0.3971350000000001,0.11097295515124408,0.00784697291157553,0.39709500000000003,0.11094776237040549,0.007845191512958738,0.0,0.0,0.0,-8.49999999999787e-05,0.0005811841360532404,4.109592437212913e-05
GLU1026,L GLU 155,0.0,0.0,0.0,-4.999999999999949e-05,0.00021794494717703144,1.5411035007422283e-05,55.29769999999997,0.4203249814146894,0.02972146446604364,-55.29707999999999,0.420247514685034,0.029715986741058076,0.0,0.0,0.0,0.0005700000000011584,0.0006442825467158178,4.5557655778289335e-05
ARG1027,L ARG 156,0.0,0.0,0.0,-8.000000000000285e-05,0.0002712931993250204,1.9183326093251562e-05,-55.96925000000001,0.6531489550631844,0.046184605525008526,55.96865999999998,0.6530816292019466,0.046179844867705475,0.0,0.0,0.0,-0.0006700000000002149,0.0006641535966955708,4.6962751197287346e-05
LEU1028,L LEU 157,0.0,0.0,0.0,-3.9999999999993376e-05,0.0001959591794226218,1.3856406460548723e-05,-0.3010399999999997,0.025745453967641628,0.0018204785085245499,0.30101999999999995,0.02574528306311696,0.0018204664237497171,0.0,0.0,0.0,-5.999999999965588e-05,0.0005713142742834551,4.039801975345023e-05
SER1029,L SER 158,0.0,0.0,0.0,-2.9999999999999472e-05,0.0001705872210923168,1.2062338081814606e-05,-0.43167,0.07322903181116064,0.005178074497339709,0.43166999999999967,0.07325606527790247,0.005179986052104922,0.0,0.0,0.0,-2.9999999999867355e-05,0.0005823229344615559,4.1176449579821566e-05
VAL1030,L VAL 159,0.0,0.0,0.0,-1.5000000000000568e-05,0.00012155245781143678,8.595056718835867e-06,-0.3151699999999998,0.02981746300408621,0.0021084130287968364,0.3151449999999999,0.029823547324220885,0.00210884325519945,0.0,0.0,0.0,-3.9999999999764115e-05,0.0006232174580354602,4.406812907307165e-05
ASP1031,L ASP 160,0.0,0.0,0.0,-2.5000000000002796e-05,0.00015612494995997743,1.1039701082911044e-05,51.000454999999974,0.9043372092188035,0.06394629731179335,-51.000204999999994,0.9042779069373806,0.06394210400725996,0.0,0.0,0.0,0.00022500000000164278,0.0006279928343565922,4.4405799171010665e-05
TYR1032,L TYR 161,0.0,0.0,0.0,-5.0000000000007815e-05,0.00021794494717706776,1.541103500742485e-05,-0.20258000000000032,0.11995213045210983,0.008481896486046022,0.2025550000000001,0.11997410960286377,0.008483450646700306,0.0,0.0,0.0,-7.500000000034396e-05,0.000647591692349725,4.5791647710056294e-05
GLY1033,L GLY 162,0.0,0.0,0.0,-1.9999999999999463e-05,0.00013999999999999625,9.8994949366114e-06,-0.125405,0.038799625964691976,0.0027435478627135337,0.12535499999999994,0.03876556429358437,0.00274113933885166,0.0,0.0,0.0,-6.999999999999007e-05,0.000578878225536273,4.093287187579343e-05
LYS1034,L LYS 163,0.0,0.0,0.0,-5.000000000000005e-06,7.053367989832949e-05,4.9874843358150055e-06,-49.88981999999999,0.763835654837185,0.054011337124744055,49.889595000000014,0.7637973101376787,0.054008625745039715,0.0,0.0,0.0,-0.0002299999999986113,0.000516817182376352,3.6544493429204317e-05
LYS1035,L LYS 164,0.0,0.0,0.0,-2.000000000000002e-05,0.00014000000000000012,9.899494936611673e-06,-47.80004500000001,0.3989063461194749,0.028206938239942872,47.79988500000001,0.39891905416311946,0.02820783683432654,0.0,0.0,0.0,-0.0001799999999992252,0.0005895761189186841,4.1689327171304785e-05
SER1036,L SER 165,0.0,0.0,0.0,-2.500000000000169e-05,0.0001561249499599705,1.1039701082910553e-05,0.05953999999999998,0.1623812439908008,0.011482087876340258,-0.059510000000000035,0.16233702565958266,0.011478961168154547,0.0,0.0,0.0,4.999999999974469e-06,0.0005873457244246005,4.1531614464156016e-05
LYS1037,L LYS 166,0.0,0.0,0.0,-2.9999999999998917e-05,0.00017058722109231366,1.2062338081814384e-05,-51.80473999999998,0.3054855355000395,0.021601089370648172,51.80445999999996,0.30543768333796373,0.02159770571181835,0.0,0.0,0.0,-0.0003099999999994907,0.0006276145313781679,4.437904911087197e-05
LEU1038,L LEU 167,0.0,0.0,0.0,-2.9999999999998917e-05,0.00017058722109231366,1.2062338081814384e-05,0.11883999999999975,0.03755015845505817,0.0026551971678201005,-0.11879499999999998,0.03755546531465182,0.0026555724194606478,0.0,0.0,0.0,1.4999999999725233e-05,0.0005429318557605807,3.8391079693050314e-05
GLU1039,L GLU 168,0.0,0.0,0.0,-1.4999999999996128e-05,0.00012155245781140079,8.595056718833323e-06,52.03883999999998,0.354122696818941,0.0250402560292741,-52.03860500000002,0.3540981487865801,0.02503852022125938,0.0,0.0,0.0,0.00021999999999977149,0.0006337191807098523,4.481071300479197e-05
PHE1040,L PHE 169,0.0,0.0,0.0,-5.0000000000007815e-05,0.00021794494717706776,1.541103500742485e-05,0.14953000000000016,0.038422377594313106,0.002716872374624886,-0.14953499999999997,0.03840688447401075,0.0027157768455821326,0.0,0.0,0.0,-5.49999999999784e-05,0.0006016435821979706,4.25426256829551e-05
SER1041,L SER 170,0.0,0.0,0.0,-2.9999999999994475e-05,0.0001705872210922884,1.2062338081812597e-05,-0.033534999999999995,0.05177469241820764,0.0036610236102762347,0.03353499999999999,0.05173421280931989,0.0036581612696818043,0.0,0.0,0.0,-3.0000000000007658e-05,0.0005648893696998743,3.9943710393497574e-05
ILE1042,L ILE 171,0.0,0.0,0.0,-9.500000000000952e-05,0.00029321493822794437,2.073342711661741e-05,0.1454800000000001,0.04317614619208139,0.0030530145757922482,-0.14545,0.043145190925524844,0.003050825707902691,0.0,0.0,0.0,-6.499999999984852e-05,0.0006409173113593599,4.531969770420533e-05
TYR1043,L TYR 172,0.0,0.0,0.0,-0.0001399999999999757,0.0003469870314578893,2.453568829276634e-05,0.15834499999999993,0.06790313670958074,0.004801476843118173,-0.15835500000000002,0.06791994534008394,0.004802665392779301,0.0,0.0,0.0,-0.00014999999999994683,0.0006982120021883239,4.9371044145320034e-05
PRO1044,L PRO 173,0.0,0.0,0.0,-9.500000000000841e-05,0.00029321493822794095,2.073342711661717e-05,-0.131445,0.11015233531341943,0.007788946326365329,0.13149500000000014,0.11016873410818487,0.007790105896263521,0.0,0.0,0.0,-4.49999999997619e-05,0.0006503652819763189,4.5987770113375616e-05
ALA1045,L ALA 174,0.0,0.0,0.0,-8.499999999999952e-05,0.0002788816953476852,1.9719913792914904e-05,0.4510949999999998,0.04206561511496351,0.0029744881702574028,-0.4510749999999998,0.04201011039024038,0.002970563393533441,0.0,0.0,0.0,-6.49999999998574e-05,0.0006639088792898589,4.694544706358202e-05
PRO1046,L PRO 175,0.0,0.0,0.0,-8.999999999999009e-05,0.0002861817604250522,2.0236106344845833e-05,0.4860250000000002,0.06220461699102132,0.00439853064954631,-0.48595499999999975,0.062276664771006005,0.004403625196925972,0.0,0.0,0.0,-2.0000000000193196e-05,0.0006554387843269811,4.6346520905027534e-05
GLN1047,L GLN 176,0.0,0.0,0.0,-0.00021000000000002462,0.00040730823708837383,2.8801041647832716e-05,0.5149000000000014,0.1490776643229964,0.01054138273662426,-0.514835,0.14907349789617133,0.010541088125758127,0.0,0.0,0.0,-0.000144999999998916,0.000688458422855518,4.868136193661324e-05
VAL1048,L VAL 177,0.0,0.0,0.0,-0.0001650000000000068,0.00037118054905936463,2.624642832844227e-05,0.07221499999999992,0.24935618856366884,0.017632145186420166,-0.07219999999999999,0.24935587019358493,0.01763212267425564,0.0,0.0,0.0,-0.00015000000000012115,0.0007262919523168351,5.135659646044507e-05
SER1049,L SER 178,0.0,0.0,0.0,-0.00018499999999998962,0.0003882975663070567,2.7456784225395285e-05,0.2609149999999999,0.20553622010487554,0.014533605501560829,-0.2609349999999999,0.2054723357900035,0.014529088198335082,0.0,0.0,0.0,-0.00020499999999992359,0.0006804226627618642,4.8113147891192157e-05
THR1050,L THR 179,0.0,0.0,0.0,-0.00016500000000000791,0.0003711805490593671,2.6246428328442446e-05,0.27547000000000027,0.07954733873612643,0.005624846264565833,-0.27544500000000005,0.07950891129301142,0.005622129034004804,0.0,0.0,0.0,-0.00013999999999957414,0.0006931089380461684,4.901020301934523e-05
ALA1051,L ALA 180,0.0,0.0,0.0,-0.0001800000000000046,0.0003841874542459808,2.7166155414412947e-05,-0.46476999999999996,0.02692094166258419,0.001903598040554073,0.46474000000000004,0.026923640169935825,0.0019037888538388152,0.0,0.0,0.0,-0.0002099999999999036,0.0007251896303727053,5.127865052827058e-05
VAL1052,L VAL 181,0.0,0.0,0.0,-0.000300000000000018,0.00045825756949561164,3.2403703492041254e-05,-0.44144000000000033,0.07186749195567986,0.005081799090873088,0.44133000000000017,0.07184031667524775,0.005079877508365669,0.0,0.0,0.0,-0.00040999999999998134,0.0007949213797601436,5.6209429813856425e-05
VAL1053,L VAL 182,0.0,0.0,0.0,-0.00018499999999998406,0.0003882975663070451,2.7456784225394465e-05,-0.31637,0.039513328131151694,0.002794014226878653,0.3162899999999999,0.03953727228831124,0.0027957073344683846,0.0,0.0,0.0,-0.0002650000000000541,0.0006890391861135845,4.872242810041752e-05
GLU1054,L GLU 183,0.0,0.0,0.0,-0.00015500000000001957,0.0003619046835839971,2.5590525590541613e-05,62.63560500000003,0.5522236313065876,0.03904810744283479,-62.63476999999999,0.5519239867058545,0.039026919369922364,0.0,0.0,0.0,0.00068000000000211,0.0008352245207123125,5.905929224089602e-05
PRO1055,L PRO 184,0.0,0.0,0.0,-0.00011000000000002341,0.000312889756943307,2.2124646889842298e-05,-0.41652,0.031913000485692934,0.0022565899051443057,0.41645000000000026,0.03195665032508361,0.002259676414887391,0.0,0.0,0.0,-0.00018000000000003346,0.0006764613810117436,4.783304297242207e-05
TYR1056,L TYR 185,0.0,0.0,0.0,-0.00023999999999998244,0.0004270831300812213,3.0199337741080796e-05,-0.7178399999999999,0.05272565220080562,0.0037282666213673066,0.7177049999999993,0.052718763026088085,0.003727779483151352,0.0,0.0,0.0,-0.0003750000000000331,0.0007101936355670156,5.0218273566496434e-05
ASN1057,L ASN 186,0.0,0.0,0.0,-0.00010999999999997679,0.0003128897569431743,2.212464688983292e-05,-0.18849999999999958,0.07930296337464326,0.005607566317039866,0.188505,0.07933511186731862,0.005609839558757434,0.0,0.0,0.0,-0.00010500000000078558,0.0006737766692312051,4.764320518186705e-05
SER1058,L SER 187,0.0,0.0,0.0,-7.000000000000117e-05,0.00025514701644346573,1.8041618552669014e-05,-0.5434399999999997,0.05472281425511919,0.003869487304540665,0.5433449999999997,0.054700328838136934,0.0038678973454580688,0.0,0.0,0.0,-0.00016499999999993866,0.000606444556410432,4.2882105825148415e-05
ILE1059,L ILE 188,0.0,0.0,0.0,-0.00010999999999998789,0.0003128897569432059,2.212464688983515e-05,-0.514605,0.027549028567267445,0.0019480104915016727,0.5145950000000004,0.027585339856523367,0.0019505780873883215,0.0,0.0,0.0,-0.00012000000000021771,0.0006128621378415902,4.33358973600273e-05
LEU1060,L LEU 189,0.0,0.0,0.0,-9.500000000001396e-05,0.0002932149382279581,2.073342711661838e-05,-0.5006399999999999,0.036380769645515884,0.0025725088921129988,0.5005999999999999,0.03639161991448072,0.002573276121989272,0.0,0.0,0.0,-0.00013499999999985857,0.0006219123732487563,4.3975845642801475e-05
THR1061,L THR 190,0.0,0.0,0.0,-9.500000000001285e-05,0.00029321493822795467,2.073342711661814e-05,-0.29117500000000013,0.040751740760364585,0.002881583223681003,0.29116999999999993,0.040728381995851784,0.002879931509602289,0.0,0.0,0.0,-0.00010000000000008669,0.000655743852430201,4.6368092477478583e-05
THR1062,L THR 191,0.0,0.0,0.0,-5.499999999999172e-05,0.00022798026230352566,1.6120638945151082e-05,-0.4793849999999998,0.04389267336355743,0.0031036806979777604,0.47944999999999993,0.04384617999324473,0.003100393120234928,0.0,0.0,0.0,1.0000000000452147e-05,0.0006163602842490152,4.358325366465466e-05
HID1063,L HID 192,0.0,0.0,0.0,-6.0000000000015594e-05,0.00023748684174082008,1.679285562375103e-05,-0.14833999999999997,0.07601963167498259,0.005375399706068385,0.14831499999999995,0.0760003011507192,0.005374032831589331,0.0,0.0,0.0,-8.499999999994845e-05,0.0006463551655243764,4.570421205972399e-05
THR1064,L THR 193,0.0,0.0,0.0,-4.999999999999893e-05,0.00021794494717702903,1.541103500742211e-05,-0.37710999999999983,0.1177234381930811,0.008324304145092306,0.37714000000000003,0.11770756305352627,0.008323181603209153,0.0,0.0,0.0,-1.9999999999855688e-05,0.0006241794613728439,4.413615298141046e-05
THR1065,L THR 194,0.0,0.0,0.0,-4.00000000000067e-05,0.00019595917942268705,1.3856406460553336e-05,-0.42304000000000014,0.065205278927399,0.004610709489872412,0.42299,0.06523465260120477,0.004612786522266054,0.0,0.0,0.0,-8.999999999999231e-05,0.00059321159799852,4.194639436232617e-05
LEU1066,L LEU 195,0.0,0.0,0.0,-4.999999999999449e-05,0.00021794494717700968,1.5411035007420745e-05,-0.3603850000000001,0.03259366157705957,0.0023047199124838244,0.3603700000000001,0.0325774937648665,0.002303576675519957,0.0,0.0,0.0,-6.499999999996397e-05,0.0005837593682333118,4.127802078589496e-05
GLU1067,L GLU 196,0.0,0.0,0.0,-1.4999999999998349e-05,0.0001215524578114188,8.595056718834595e-06,52.92355000000002,0.631848650783511,0.04467844656525914,-52.923100000000005,0.6317496893548277,0.04467144893552935,0.0,0.0,0.0,0.00043499999999895066,0.0005529692577347058,3.910083119319022e-05
HIE1068,L HIE 197,0.0,0.0,0.0,-7.999999999998675e-05,0.0002712931993249658,1.91833260932477e-05,-0.5785600000000002,0.1271450604624489,0.008990513444737119,0.5784850000000001,0.1271123116578402,0.008988197754555664,0.0,0.0,0.0,-0.00015500000000004733,0.000617231723099207,4.364487369669066e-05
SER1069,L SER 198,0.0,0.0,0.0,-2.4999999999999466e-05,0.00015612494995995662,1.1039701082909572e-05,-0.17200999999999994,0.08987841732028871,0.00635536383694906,0.17199999999999996,0.08996193639534461,0.006361269527382104,0.0,0.0,0.0,-3.499999999996062e-05,0.0006432534492718471,4.5484887600175996e-05
ASP1070,L ASP 199,0.0,0.0,0.0,-4.999999999999449e-05,0.00021794494717700968,1.5411035007420745e-05,50.010564999999986,0.2724089678675538,0.01926222284351756,-50.01034999999998,0.27242181906104396,0.019263131560123884,0.0,0.0,0.0,0.00016499999999879832,0.0006912127024296527,4.887611891302866e-05
CYS1071,L CYS 200,0.0,0.0,0.0,-1.500000000000501e-05,0.00012155245781147276,8.595056718838412e-06,-0.13367499999999988,0.06211343956826116,0.004392083432153828,0.13368500000000005,0.0621723071391114,0.0043962459980078465,0.0,0.0,0.0,-4.999999999988347e-06,0.0005612263358040355,3.96846947827512e-05
ALA1072,L ALA 201,0.0,0.0,0.0,-2.4999999999999466e-05,0.00015612494995995662,1.1039701082909572e-05,-0.09906000000000002,0.07151535779117661,0.0050568994453123175,0.09902500000000003,0.07149597453703249,0.00505552884226764,0.0,0.0,0.0,-6.000000000004335e-05,0.0006755738301620793,4.777028364997752e-05
PHE1073,L PHE 202,0.0,0.0,0.0,-3.500000000000725e-05,0.00018377975949492912,1.2995191418369718e-05,0.24108000000000016,0.04137261896472078,0.002925485942540122,-0.24109999999999995,0.04135105802757671,0.002923961354053791,0.0,0.0,0.0,-5.499999999990734e-05,0.0005932748098479591,4.1950864115065136e-05
MET1074,L MET 203,0.0,0.0,0.0,-6.999999999999673e-05,0.0002551470164434495,1.804161855266787e-05,-0.1918,0.10054138451403992,0.007109349477976176,0.19176500000000005,0.10051367954164243,0.007107390440590691,0.0,0.0,0.0,-0.0001049999999999196,0.000635590276829385,4.494301948022931e-05
VAL1075,L VAL 204,0.0,0.0,0.0,-6.000000000000061e-05,0.00023748684174076077,1.6792855623746836e-05,0.24613999999999983,0.023886196850903502,0.0016890091770030624,-0.24608999999999998,0.023808861795558536,0.001683540762797276,0.0,0.0,0.0,-1.0000000000046638e-05,0.0006163602842494222,4.358325366468344e-05
ASP1076,L ASP 205,0.0,0.0,0.0,-7.500000000000728e-05,0.00026339134382134403,1.862458053219098e-05,56.40913999999998,0.3637355088559944,0.025719984487041315,-56.40883999999997,0.36364156033617184,0.025713341323496418,0.0,0.0,0.0,0.00022499999999865848,0.0006887488656979535,4.870189934695656e-05
ASN1077,L ASN 206,0.0,0.0,0.0,-7.499999999998952e-05,0.00026339134382128164,1.862458053218657e-05,-0.6603050000000001,0.06492497189063483,0.004590888789221387,0.660185,0.06497669409103352,0.004594546101085367,0.0,0.0,0.0,-0.00019499999999954553,0.000622073146824426,4.3987214051360645e-05
GLU1078,L GLU 207,0.0,0.0,0.0,-0.00013500000000000957,0.00034172357249685975,2.416350554038223e-05,58.219265000000014,0.49838893925669964,0.03524141986167826,-58.21906000000002,0.4983484186779546,0.03523855462407744,0.0,0.0,0.0,7.00000000011869e-05,0.0006819824044657691,4.822343828476521e-05
ALA1079,L ALA 208,0.0,0.0,0.0,-6.000000000000672e-05,0.00023748684174078495,1.6792855623748547e-05,-0.07461000000000002,0.039195636236703725,0.002771550017589437,0.074565,0.03923386005735358,0.0027742528498678745,0.0,0.0,0.0,-0.00010500000000007948,0.0005691880181452077,4.02476707400608e-05
ILE1080,L ILE 209,0.0,0.0,0.0,-7.49999999999873e-05,0.00026339134382127383,1.8624580532186017e-05,-0.2113349999999999,0.0333989936225629,0.002361665487532048,0.21128999999999998,0.03341565351747618,0.002362843519998752,0.0,0.0,0.0,-0.00012000000000016442,0.000628967407740856,4.447471191588834e-05
TYR1081,L TYR 210,0.0,0.0,0.0,-0.00012499999999999735,0.0003307189138830668,2.3385358667336635e-05,-0.2344850000000001,0.07052219349254557,0.004986672124272879,0.2344900000000001,0.07053403362916338,0.004987509348362141,0.0,0.0,0.0,-0.00012000000000022576,0.0006749814812272912,4.772839825511579e-05
ASP1082,L ASP 211,0.0,0.0,0.0,-7.49999999999873e-05,0.0002633913438212739,1.862458053218602e-05,56.4492,0.37471962852567237,0.026496679037420697,-56.44923499999999,0.37464140158068066,0.026491147557093184,0.0,0.0,0.0,-0.00010999999999775412,0.0006692533152701267,4.73233557559085e-05
ILE1083,L ILE 212,0.0,0.0,0.0,-3.9999999999998926e-05,0.000195959179422649,1.3856406460550646e-05,-0.13411000000000015,0.02689773038752552,0.0019019567555546757,0.13410000000000005,0.026851815581073506,0.001898710088454767,0.0,0.0,0.0,-5.0000000000238744e-05,0.0005979130371550135,4.2278836313215414e-05
CYS1084,L CYS 213,0.0,0.0,0.0,-7.000000000000117e-05,0.00025514701644346573,1.8041618552669014e-05,-0.2671400000000001,0.055780286840423306,0.003944261908139406,0.26712500000000006,0.0558420036800251,0.003948625947718989,0.0,0.0,0.0,-8.500000000010389e-05,0.0006463551655241567,4.570421205970846e-05
ARG1085,L ARG 214,0.0,0.0,0.0,-0.00014500000000000014,0.0003521008378291654,2.4897289009046772e-05,-57.581865,0.8692181468265476,0.061463004595145594,57.58211500000002,0.8691905037272569,0.06146104993284945,0.0,0.0,0.0,0.00010500000000135401,0.0007169204976838989,5.0693934548391945e-05
ARG1086,L ARG 215,0.0,0.0,0.0,-7.499999999999619e-05,0.000263391343821305,1.8624580532188222e-05,-53.53050500000002,0.3608432484778764,0.025515470794408874,53.53043500000003,0.3608148497094956,0.025513462698238933,0.0,0.0,0.0,-0.00014500000000083446,0.0006115349540301748,4.324205129273402e-05
ASN1087,L ASN 216,0.0,0.0,0.0,-5.999999999999117e-05,0.0002374868417407234,1.6792855623744193e-05,0.14906999999999995,0.06033121165698517,0.004266060887985509,-0.149085,0.06033985229514572,0.00426667187336922,0.0,0.0,0.0,-7.500000000081996e-05,0.0006077622890568495,4.2975283594155694e-05
LEU1088,L LEU 217,0.0,0.0,0.0,-4.000000000000004e-05,0.00019595917942265444,1.385640646055103e-05,-0.039545000000000045,0.041745753975703834,0.0029518705721965455,0.03960499999999997,0.04175283193988167,0.0029523710598432598,0.0,0.0,0.0,1.999999999997115e-05,0.0005912698199637903,4.180908992073452e-05
ASP1089,L ASP 218,0.0,0.0,0.0,-3.4999999999998364e-05,0.00018377975949488245,1.2995191418366418e-05,52.91276500000001,0.3211348000064814,0.022707659475956876,-52.91269500000001,0.32110308621171246,0.022705416972023044,0.0,0.0,0.0,3.500000000123293e-05,0.0006031376294006153,4.264827077379538e-05
ILE1090,L ILE 219,0.0,0.0,0.0,-0.00011500000000001286,0.00031902194281902116,2.2558257911463687e-05,-0.00759000000000007,0.052889147279947694,0.003739827469282506,0.0074900000000000235,0.052948842291404286,0.003744048544022902,0.0,0.0,0.0,-0.00021500000000016506,0.0006393551438754192,4.520923578208096e-05
GLU1091,L GLU 220,0.0,0.0,0.0,-0.00013000000000000067,0.0003363034344160065,2.3780243901188355e-05,58.59980500000002,0.4701434110682991,0.03324415940965688,-58.60016499999999,0.4700662057373919,0.033238700168354056,0.0,0.0,0.0,-0.0004899999999997107,0.0007210409142339281,5.098529199677583e-05
ARG1092,L ARG 221,0.0,0.0,0.0,-0.00023999999999999187,0.00042708313008123813,3.0199337741081985e-05,-59.93129999999996,0.6551135932069395,0.046323526420411223,59.93151999999996,0.6550347392345818,0.04631795060255346,0.0,0.0,0.0,-2.00000000035061e-05,0.0007997499609201372,5.655086206203054e-05
PRO1093,L PRO 222,0.0,0.0,0.0,-8.999999999999898e-05,0.0002861817604250804,2.023610634484783e-05,0.5120200000000001,0.03358391877074326,0.002374741670161074,-0.512055,0.03362159982808374,0.0023774061232778474,0.0,0.0,0.0,-0.0001249999999999063,0.0006777720855862246,4.792572378169685e-05
THR1094,L THR 223,0.0,0.0,0.0,-0.00015000000000000625,0.00035707142142715737,2.5248762345906247e-05,-0.43042999999999965,0.08798718713540121,0.0062216336680971955,0.43038500000000013,0.08799344734126391,0.006222076331498909,0.0,0.0,0.0,-0.00019499999999973206,0.0006457360141729418,4.566043144780597e-05
TYR1095,L TYR 224,0.0,0.0,0.0,-0.00017499999999999406,0.00037996710383925375,2.6867731575254937e-05,-0.52922,0.18318035265824864,0.012952806954479083,0.5291900000000002,0.18313714505801346,0.012949751715766573,0.0,0.0,0.0,-0.00020500000000001406,0.0006580083586097052,4.6528217245035206e-05
THR1096,L THR 225,0.0,0.0,0.0,-7.500000000000617e-05,0.0002633913438213402,1.862458053219071e-05,-0.30504500000000023,0.13103737243626357,0.009265741463854915,0.3050599999999999,0.13107439261732268,0.00926835918596168,0.0,0.0,0.0,-6.0000000000146606e-05,0.0006216108107168671,4.395452195167641e-05
ASN1097,L ASN 226,0.0,0.0,0.0,-6.000000000000672e-05,0.00023748684174078495,1.6792855623748547e-05,0.13659999999999983,0.03684494537925108,0.0026053310730116386,-0.13662499999999997,0.03681282894589877,0.0026030600982305443,0.0,0.0,0.0,-8.500000000054798e-05,0.0006306940621256127,4.459680481831104e-05
LEU1098,L LEU 227,0.0,0.0,0.0,-0.0001150000000000051,0.0003190219428189996,2.255825791146216e-05,-0.46809000000000006,0.0295384816806861,0.002088686070236775,0.4681300000000002,0.029519706976863052,0.00208735849819797,0.0,0.0,0.0,-7.500000000026042e-05,0.0006552671211039786,4.633438248212099e-05
ASN1099,L ASN 228,0.0,0.0,0.0,-5.9999999999993395e-05,0.00023748684174073218,1.6792855623744813e-05,-0.4802900000000003,0.05740815186016661,0.004059369347571092,0.48031000000000007,0.05740029529540703,0.004058813804549259,0.0,0.0,0.0,-4.0000000000084415e-05,0.0006151422599690135,4.349712634185075e-05
ARG1100,L ARG 229,0.0,0.0,0.0,-5.999999999998895e-05,0.0002374868417407146,1.679285562374357e-05,-55.36983500000003,0.4589978407088853,0.03245604857152355,55.36952000000003,0.458904946146854,0.032449479934048786,0.0,0.0,0.0,-0.00037499999999994314,0.0006279928343567678,4.440579917102308e-05
LEU1101,L LEU 230,0.0,0.0,0.0,-6.0000000000000056e-05,0.00023748684174075858,1.679285562374668e-05,-0.3507599999999998,0.02364661497973586,0.0016720681804278622,0.3507149999999999,0.023622315191360706,0.0016703499259137153,0.0,0.0,0.0,-0.0001049999999997242,0.0006355902768293126,4.494301948022419e-05
ILE1102,L ILE 231,0.0,0.0,0.0,-6.000000000000227e-05,0.00023748684174076736,1.6792855623747304e-05,-0.39508499999999985,0.024761215135772976,0.0017508823132924049,0.3950700000000002,0.02478074050547836,0.0017522629654247901,0.0,0.0,0.0,-7.499999999996732e-05,0.0006159342497376632,4.3553128475455014e-05
GLY1103,L GLY 232,0.0,0.0,0.0,-1.5000000000000568e-05,0.00012155245781143678,8.595056718835867e-06,-0.27670000000000017,0.021569422801733712,0.001525188512938565,0.276815,0.02156364475222208,0.001524779943139394,0.0,0.0,0.0,9.999999999998011e-05,0.0005916079783099428,4.1833001326702444e-05
GLN1104,L GLN 233,0.0,0.0,0.0,-3.500000000000725e-05,0.0001837797594949291,1.2995191418369716e-05,-0.5727650000000009,0.06670067297261804,0.004716449816864449,0.57278,0.06673883127535023,0.004719148016326499,0.0,0.0,0.0,-2.0000000000628405e-05,0.0005473572873360934,3.870400496072252e-05
ILE1105,L ILE 234,0.0,0.0,0.0,-2.500000000000169e-05,0.0001561249499599705,1.1039701082910553e-05,-0.3712399999999999,0.025969258749528608,0.001836303896417976,0.371185,0.02601962288350762,0.0018398651784844906,0.0,0.0,0.0,-7.999999999998231e-05,0.0005861740355903915,4.144876355214505e-05
VAL1106,L VAL 235,0.0,0.0,0.0,-2.9999999999997805e-05,0.00017058722109230732,1.2062338081813935e-05,-0.32774000000000003,0.02412058042419114,0.0017055825984101044,0.3277349999999999,0.02407290541251842,0.0017022114660054117,0.0,0.0,0.0,-3.499999999992065e-05,0.0005690123021519819,4.023524574302351e-05
SER1107,L SER 236,0.0,0.0,0.0,-1.4999999999998349e-05,0.0001215524578114188,8.595056718834595e-06,-0.323025,0.05887651802713788,0.00416319851496412,0.323025,0.058942551480233946,0.00416786778521106,0.0,0.0,0.0,-1.4999999999874558e-05,0.0005520643078482126,3.903684157305289e-05
SER1108,L SER 237,0.0,0.0,0.0,-4.499999999999949e-05,0.00020730412441627644,1.465861521426888e-05,-0.409795,0.03027066195179886,0.0021404590337122586,0.4097599999999998,0.030320164907206182,0.0021439594212579877,0.0,0.0,0.0,-8.000000000014107e-05,0.0006029925372672232,4.263801121065355e-05
ILE1109,L ILE 238,0.0,0.0,0.0,-2.4999999999995027e-05,0.0001561249499599289,1.1039701082907612e-05,-0.34900500000000023,0.02041947538502922,0.001443874951302595,0.34897,0.020411984224958577,0.0014433452462941044,0.0,0.0,0.0,-5.999999999965588e-05,0.0005799999999997721,4.101219330880364e-05
THR1110,L THR 239,0.0,0.0,0.0,-3.000000000000336e-05,0.0001705872210923389,1.2062338081816168e-05,-0.22300499999999995,0.05414411302256228,0.003828566947958464,0.22305000000000008,0.05406225577979475,0.0038227787668134493,0.0,0.0,0.0,1.4999999999986412e-05,0.0005871754422658585,4.151957369723987e-05
ALA1111,L ALA 240,0.0,0.0,0.0,-2.0000000000002238e-05,0.00014000000000001568,9.899494936612774e-06,-0.23456999999999995,0.01935988378064398,0.0013689505104276813,0.23460999999999996,0.01945810627990395,0.0013758958899568628,0.0,0.0,0.0,1.999999999993951e-05,0.0005473572873362462,3.870400496073332e-05
SER1112,L SER 241,0.0,0.0,0.0,-5.00000000000167e-06,7.053367989835297e-05,4.987484335816666e-06,-0.28753,0.07175750204682418,0.005074021629831694,0.28755000000000014,0.07176613059096848,0.005074631760039314,0.0,0.0,0.0,1.4999999999968372e-05,0.0006121886964001308,4.32882778590285e-05
LEU1113,L LEU 242,0.0,0.0,0.0,-1.000000000000334e-05,9.949874371069522e-05,7.035623639737493e-06,-0.3105350000000001,0.024496913581102456,0.0017321933711338378,0.310445,0.024555589485898054,0.0017363423841511602,0.0,0.0,0.0,-0.00010000000000019104,0.0006164414002968149,4.3588989435400883e-05
ARG1114,L ARG 243,0.0,0.0,0.0,-2.9999999999996697e-05,0.00017058722109230103,1.206233808181349e-05,-47.049905000000024,0.26886131364152316,0.019011365807464424,47.04982499999999,0.2688786052764188,0.019012588510693675,0.0,0.0,0.0,-0.00011000000000052523,0.0005812916651731868,4.110352782911804e-05
PHE1115,L PHE 244,0.0,0.0,0.0,-3.0000000000001136e-05,0.00017058722109232626,1.2062338081815275e-05,-0.07164000000000006,0.03112363089358313,0.0022007730459999756,0.07163999999999998,0.03109035863414904,0.0021984203419728515,0.0,0.0,0.0,-2.9999999999987814e-05,0.0005992495306631614,4.237334067547773e-05
ASP1116,L ASP 245,0.0,0.0,0.0,-2.0000000000001126e-05,0.00014000000000000788,9.899494936612222e-06,43.902855,0.22146720744593168,0.015660096419546615,-43.90285499999999,0.22147486082073828,0.015660637594869083,0.0,0.0,0.0,-1.999999999966917e-05,0.0005741080037763264,4.059556626037124e-05
GLY1117,L GLY 246,0.0,0.0,0.0,0.0,0.0,0.0,-0.03467500000000002,0.03770529637862559,0.0026661670755974724,0.03480000000000003,0.037689919076591284,0.0026650797361429915,0.0,0.0,0.0,0.0001250000000000484,0.0005379358697837634,3.8037810136758265e-05
ALA1118,L ALA 247,0.0,0.0,0.0,0.0,0.0,0.0,-0.14496000000000006,0.01809857452950304,0.001279762477962173,0.14492500000000003,0.018086994637031145,0.001278943655912944,0.0,0.0,0.0,-3.500000000005166e-05,0.0005420101475063834,3.8325905077368456e-05
LEU1119,L LEU 248,0.0,0.0,0.0,-5.000000000000005e-06,7.053367989832949e-05,4.9874843358150055e-06,0.11249999999999988,0.021176165847480544,0.0014973810470284466,-0.11256000000000001,0.021105838054907948,0.00149240812112505,0.0,0.0,0.0,-6.500000000011718e-05,0.0005574719723896041,3.9419221199812885e-05
ASN1120,L ASN 249,0.0,0.0,0.0,-1.4999999999998349e-05,0.0001215524578114188,8.595056718834595e-06,-0.002519999999999527,0.14266842537856786,0.010088181104639226,0.00252999999999989,0.14264083952360915,0.010086230490128613,0.0,0.0,0.0,-4.999999999562022e-06,0.0006123520229414281,4.3299826789518414e-05
VAL1121,L VAL 250,0.0,0.0,0.0,0.0,0.0,0.0,-0.017554999999999998,0.03095201083936229,0.0021886376755872595,0.01750999999999998,0.030937839291068803,0.002187635595797436,0.0,0.0,0.0,-4.500000000004278e-05,0.0006107167919746837,4.318419849897929e-05
ASP1122,L ASP 251,0.0,0.0,0.0,-3.5000000000005025e-05,0.00018377975949491747,1.2995191418368893e-05,46.344934999999985,0.21401219772916238,0.015132947627092696,-46.344840000000005,0.2139735834152709,0.015130217182772342,0.0,0.0,0.0,6.000000000092598e-05,0.0005800000000018457,4.101219330895027e-05
LEU1123,L LEU 252,0.0,0.0,0.0,-1.4999999999996128e-05,0.00012155245781140079,8.595056718833323e-06,-0.030459999999999977,0.027414930238831618,0.0019385283077633974,0.03049499999999998,0.02749563556275798,0.001944235035946016,0.0,0.0,0.0,1.9999999999935624e-05,0.0005653317610043256,3.997499218262912e-05
THR1124,L THR 253,0.0,0.0,0.0,-2.000000000000002e-05,0.00014000000000000012,9.899494936611673e-06,0.22636999999999968,0.042126987786929054,0.00297882787351004,-0.22641000000000006,0.0421111849750159,0.0029777104459634794,0.0,0.0,0.0,-6.0000000000322016e-05,0.0006216108107175449,4.395452195172435e-05
GLU1125,L GLU 254,0.0,0.0,0.0,-3.500000000000558e-05,0.00018377975949492037,1.2995191418369098e-05,45.15380499999999,0.20464365852799102,0.014470491867196669,-45.15373999999999,0.20469116346317298,0.014473850973377368,0.0,0.0,0.0,2.9999999999787975e-05,0.000582322934460643,4.1176449579757015e-05
PHE1126,L PHE 255,0.0,0.0,0.0,-3.5000000000000586e-05,0.00018377975949489416,1.2995191418367244e-05,-0.08277999999999994,0.04175645578829702,0.0029526273046221086,0.0828,0.041821047332653016,0.002957194616524252,0.0,0.0,0.0,-1.499999999990287e-05,0.0006121886964000529,4.3288277859023e-05
GLN1127,L GLN 256,0.0,0.0,0.0,-1.5000000000000568e-05,0.00012155245781143678,8.595056718835867e-06,-0.22489499999999982,0.1399226714117481,0.009894026979698415,0.22486999999999996,0.13994464298428885,0.009895580604492105,0.0,0.0,0.0,-3.99999999994094e-05,0.0006069596362201737,4.2918527467780484e-05
THR1128,L THR 257,0.0,0.0,0.0,-1.0000000000001119e-05,9.949874371067313e-05,7.035623639735931e-06,0.10162499999999985,0.10088113983792993,0.0071333738073228615,-0.10160999999999996,0.10088670824246365,0.00713376755298348,0.0,0.0,0.0,4.999999999912852e-06,0.0005957977844873119,4.212926536268995e-05
ASN1129,L ASN 258,0.0,0.0,0.0,-2.000000000000002e-05,0.00014000000000000012,9.899494936611673e-06,-0.21725999999999984,0.04083751216712321,0.0028876481780160963,0.21729499999999985,0.04082778435085682,0.0028869603175312865,0.0,0.0,0.0,1.5000000000071622e-05,0.0006121886963986269,4.328827785892216e-05
LEU1130,L LEU 259,0.0,0.0,0.0,-1.5000000000000568e-05,0.00012155245781143678,8.595056718835867e-06,0.05518000000000003,0.03723919440589418,0.002633208689033192,-0.055144999999999965,0.03723256605446373,0.0026327399938087357,0.0,0.0,0.0,2.0000000000037766e-05,0.0005996665740228082,4.2402830094243246e-05
VAL1131,L VAL 260,0.0,0.0,0.0,-3.50000000000017e-05,0.00018377975949489996,1.2995191418367654e-05,-0.15333999999999975,0.036198679533927657,0.0025596331768438937,0.15338000000000007,0.036171889638225735,0.002557738845152083,0.0,0.0,0.0,5.0000000001904075e-06,0.0005873457244248397,4.1531614464172936e-05
PRO1132,L PRO 261,0.0,0.0,0.0,-1.0000000000001119e-05,9.949874371067313e-05,7.035623639735931e-06,-0.16798499999999986,0.03422491453605193,0.0024200669153972357,0.16793499999999986,0.03424033841830486,0.002421157548570563,0.0,0.0,0.0,-6.00000000001355e-05,0.0005969924622638475,4.2213741838402065e-05
TYR1133,L TYR 262,0.0,0.0,0.0,-3.0000000000002803e-05,0.00017058722109233575,1.2062338081815946e-05,0.11650500000000015,0.03263464378540051,0.002307617792226412,-0.11646500000000007,0.03267749646163208,0.0023106479340219456,0.0,0.0,0.0,1.0000000000163212e-05,0.0005743692192310406,4.061403698230916e-05
PRO1134,L PRO 263,0.0,0.0,0.0,-1.000000000000001e-05,9.949874371066208e-05,7.03562363973515e-06,0.15903000000000003,0.031152192539209783,0.002202792659330421,-0.15900999999999996,0.031207048883225508,0.002206671588614883,0.0,0.0,0.0,1.0000000000172094e-05,0.0005566866263884553,3.9363688851513885e-05
ARG1135,L ARG 264,0.0,0.0,0.0,0.0,0.0,0.0,-51.48816499999999,0.3721950534023213,0.026318164618487055,51.48778499999999,0.37212297534086364,0.02631306792988391,0.0,0.0,0.0,-0.00037999999999883017,0.0005617828762061556,3.972404813198554e-05
GLY1136,L GLY 265,0.0,0.0,0.0,-1.9999999999997796e-05,0.0001399999999999846,9.899494936610575e-06,-0.07587999999999996,0.04928595743211242,0.0034850434717518214,0.07579999999999999,0.049242969041275376,0.003482003733484504,0.0,0.0,0.0,-9.999999999998343e-05,0.0006557438524301268,4.636809247747334e-05
HID1137,L HID 266,0.0,0.0,0.0,-4.000000000001336e-05,0.00019595917942271968,1.3856406460555645e-05,0.09863000000000013,0.05608612216939223,0.003965887731643441,-0.098535,0.056050323594070375,0.00396335639010675,0.0,0.0,0.0,5.5000000000147155e-05,0.0006180412607586156,4.3702116653550036e-05
PHE1138,L PHE 267,0.0,0.0,0.0,-4.499999999998838e-05,0.0002073041244162253,1.4658615214265265e-05,-0.02719999999999996,0.04625386470339538,0.003270642138785597,0.02714999999999998,0.046287444301883876,0.0032730165749656707,0.0,0.0,0.0,-9.499999999984965e-05,0.0006292654447845938,4.449578631735552e-05
PRO1139,L PRO 268,0.0,0.0,0.0,-2.0000000000002238e-05,0.00014000000000001568,9.899494936612774e-06,0.3951250000000002,0.03348103007674268,0.00236746634083755,-0.39514000000000016,0.03350970605660046,0.0023694940388190107,0.0,0.0,0.0,-3.5000000000273704e-05,0.0005327053594623854,3.766795720502701e-05
LEU1140,L LEU 269,0.0,0.0,0.0,-5.5000000000005043e-05,0.0002279802623035809,1.612063894515499e-05,-0.2686649999999999,0.02252915389001698,0.0015930517490026293,0.26873999999999987,0.02247270344217746,0.001589060099555795,0.0,0.0,0.0,2.000000000000002e-05,0.0006779380502669817,4.793745925681692e-05
ALA1141,L ALA 270,0.0,0.0,0.0,-5.00000000000167e-06,7.053367989835297e-05,4.987484335816666e-06,0.17101500000000017,0.025628592918845776,0.001812215184518538,-0.17092999999999997,0.025620208820382028,0.0018116223392307528,0.0,0.0,0.0,7.999999999997454e-05,0.0005230678732248725,3.698648401781327e-05
THR1142,L THR 271,0.0,0.0,0.0,-5.0000000000012254e-05,0.00021794494717708711,1.541103500742622e-05,-0.07934000000000001,0.07733979829298795,0.005468749582857155,0.07937499999999999,0.07736377947722041,0.005470445308656321,0.0,0.0,0.0,-1.500000000000168e-05,0.0006362193018132259,4.498749826339028e-05
TYR1143,L TYR 272,0.0,0.0,0.0,-2.0000000000002238e-05,0.00014000000000001568,9.899494936612774e-06,0.21492499999999992,0.08803510308394033,0.0062250218373110944,-0.21497000000000008,0.08799033526473243,0.006221856274457011,0.0,0.0,0.0,-6.500000000012607e-05,0.0006089129658663312,4.305664873164955e-05
ALA1144,L ALA 273,0.0,0.0,0.0,-1.5000000000002789e-05,0.00012155245781145478,8.59505671883714e-06,-0.07448499999999995,0.03145885845036342,0.00222447721386397,0.074485,0.03138598054864623,0.0022193239680136827,0.0,0.0,0.0,-1.4999999999982806e-05,0.0005785974420960648,4.0913017488331813e-05
PRO1145,L PRO 274,0.0,0.0,0.0,-2.0000000000002238e-05,0.00014000000000001568,9.899494936612774e-06,0.10309999999999991,0.02941581207446113,0.002080012019196059,-0.10309000000000001,0.02943521530412153,0.0020813840347230377,0.0,0.0,0.0,-9.999999999763531e-06,0.0005830094338859677,4.122499241964979e-05
VAL1146,L VAL 275,0.0,0.0,0.0,-3.499999999999615e-05,0.00018377975949487082,1.2995191418365594e-05,-0.06682500000000012,0.08242259626461673,0.005828157674171149,0.066855,0.0824234431154147,0.005828217555565339,0.0,0.0,0.0,-5.000000000105614e-06,0.0005522454164590249,3.904964788573655e-05
ILE1147,L ILE 276,0.0,0.0,0.0,-1.9999999999997796e-05,0.0001399999999999846,9.899494936610575e-06,0.02140000000000004,0.05944695114133277,0.004203534227290177,-0.021450000000000004,0.05949686966555466,0.00420706399998859,0.0,0.0,0.0,-7.000000000012107e-05,0.0005874521257090746,4.153913817113388e-05
SER1148,L SER 277,0.0,0.0,0.0,-6.500000000000616e-05,0.0002465258607124444,1.743201078476197e-05,-0.5464799999999999,0.06859285385519473,0.004850247210194601,0.5464300000000001,0.06857481388964763,0.004848971591997529,0.0,0.0,0.0,-0.00011499999999995126,0.0005846152580972802,4.133854133857105e-05
ALA1149,L ALA 278,0.0,0.0,0.0,-1.4999999999998349e-05,0.0001215524578114188,8.595056718834595e-06,-0.31328500000000015,0.024404585122470495,0.0017256647632143216,0.31325500000000006,0.0243825752331453,0.0017241084290148204,0.0,0.0,0.0,-4.499999999992621e-05,0.0005770398599749467,4.0802879800322066e-05
GLU1150,L GLU 279,0.0,0.0,0.0,-4.500000000000004e-05,0.000207304124416279,1.4658615214269061e-05,50.39357999999999,0.6451455290092116,0.04561867784145961,-50.39352500000002,0.6451094863462117,0.045616129240317674,0.0,0.0,0.0,9.999999997774012e-06,0.0006163602842498429,4.358325366471319e-05
LYS1151,L LYS 280,0.0,0.0,0.0,-5.999999999999839e-05,0.00023748684174075197,1.6792855623746213e-05,-51.81905,0.29020044365921716,0.020520270161477706,51.81901500000003,0.29015071044710056,0.020516753492323923,0.0,0.0,0.0,-9.499999999988517e-05,0.0006371616749303164,4.5054134105540535e-05
ALA1152,L ALA 281,0.0,0.0,0.0,-2.4999999999999466e-05,0.00015612494995995662,1.1039701082909572e-05,-0.27238499999999977,0.018875825147528152,0.0013347223962308719,0.27237500000000003,0.018880264166583116,0.0013350362822784302,0.0,0.0,0.0,-3.499999999990011e-05,0.0005863232896619443,4.1459317408756516e-05
TYR1153,L TYR 282,0.0,0.0,0.0,-2.500000000000169e-05,0.0001561249499599705,1.1039701082910553e-05,0.11193999999999997,0.13151112652547686,0.009299240936764673,-0.11193999999999983,0.13145880115077863,0.009295540974036948,0.0,0.0,0.0,-2.49999999997641e-05,0.0006118619125257346,4.3265170749671706e-05
HIE1154,L HIE 283,0.0,0.0,0.0,-2.000000000000002e-05,0.00014000000000000012,9.899494936611673e-06,0.10173,0.05047699575053972,0.0035692625989131176,-0.10173999999999987,0.05040309911106666,0.0035640373174252882,0.0,0.0,0.0,-2.9999999999930083e-05,0.0005908468498688139,4.1779181418494825e-05
GLU1155,L GLU 284,0.0,0.0,0.0,-1.4999999999998349e-05,0.0001215524578114188,8.595056718834595e-06,47.39822499999998,0.2511631628578921,0.01775991756410767,-47.39816,0.25114665914536066,0.017758750575403097,0.0,0.0,0.0,4.999999999995453e-05,0.0005894913061265616,4.168333000126067e-05
GLN1156,L GLN 285,0.0,0.0,0.0,-2.4999999999998358e-05,0.0001561249499599497,1.1039701082909084e-05,-0.4158399999999995,0.03786191226021317,0.0026772414907886813,0.415815,0.037888794847552955,0.0026791423767690615,0.0,0.0,0.0,-4.9999999999759127e-05,0.0006062177826490819,4.286607049870383e-05
LEU1157,L LEU 286,0.0,0.0,0.0,-1.5000000000002789e-05,0.00012155245781145478,8.59505671883714e-06,-0.16570000000000001,0.03545602910648687,0.002507119861514447,0.16569999999999996,0.035479571587041625,0.0025087845662790692,0.0,0.0,0.0,-1.4999999999916192e-05,0.0005610481262782678,3.9672093466336954e-05
SER1158,L SER 287,0.0,0.0,0.0,-1.000000000000334e-05,9.949874371069522e-05,7.035623639737493e-06,0.4672749999999998,0.02470180914427833,0.0017466816753495076,-0.46731500000000026,0.024675813563078013,0.0017448435101747445,0.0,0.0,0.0,-4.999999999993676e-05,0.0005809475019310307,4.107919181288167e-05
VAL1159,L VAL 288,0.0,0.0,0.0,0.0,0.0,0.0,0.2639999999999998,0.021618279302482196,0.0015286431892369947,-0.264075,0.02160854865556704,0.0015279551285950909,0.0,0.0,0.0,-7.500000000007612e-05,0.000537935869783766,3.8037810136758454e-05
ALA1160,L ALA 289,0.0,0.0,0.0,-4.999999999999449e-06,7.053367989832165e-05,4.9874843358144515e-06,0.21293500000000024,0.017893316489682613,0.0012652485427771646,-0.21290500000000012,0.017868854887764372,0.0012635188463176572,0.0,0.0,0.0,2.5000000000134913e-05,0.0005332682251926149,3.770775782250129e-05
GLU1161,L GLU 290,0.0,0.0,0.0,-2.0000000000002238e-05,0.00014000000000001568,9.899494936612774e-06,46.96234000000003,0.2204545857967052,0.01558849325605218,-46.96229000000003,0.22050157799575842,0.015591816106313518,0.0,0.0,0.0,2.9999999999859027e-05,0.0005992495306622267,4.237334067541164e-05
ILE1162,L ILE 291,0.0,0.0,0.0,-2.9999999999987814e-05,0.00017058722109225053,1.206233808180992e-05,0.23330999999999996,0.018028696569636647,0.001274821360034472,-0.23334999999999997,0.017971574777966935,0.001270782239410154,0.0,0.0,0.0,-7.000000000007667e-05,0.0006364746656389057,4.5005555212671066e-05
THR1163,L THR 292,0.0,0.0,0.0,-1.5000000000002789e-05,0.00012155245781145478,8.59505671883714e-06,0.23803000000000032,0.04174265324581108,0.002951651317483166,-0.23805499999999985,0.04176962981641185,0.0029535588490836625,0.0,0.0,0.0,-3.999999999962256e-05,0.0006390618123468826,4.518849411078456e-05
ASN1164,L ASN 293,0.0,0.0,0.0,-1.5000000000000568e-05,0.00012155245781143678,8.595056718835867e-06,0.15221500000000007,0.05325935387328665,0.0037660050285415,-0.15219000000000005,0.05323930784674056,0.0037645875604108417,0.0,0.0,0.0,1.0000000000296439e-05,0.0005566866263885807,3.936368885152274e-05
ALA1165,L ALA 294,0.0,0.0,0.0,-3.500000000000281e-05,0.00018377975949490579,1.2995191418368068e-05,0.22835500000000017,0.018794386794994473,0.0013289638350983495,-0.22831999999999994,0.018769059646131285,0.0013271729352274213,0.0,0.0,0.0,-2.55351295663786e-17,0.0006324555320336694,4.4721359549995335e-05
CYS1166,L CYS 295,0.0,0.0,0.0,-1.4999999999991686e-05,0.0001215524578113648,8.595056718830778e-06,0.28650999999999993,0.062061500948655986,0.0043884108171409995,-0.2865050000000001,0.062060695895227266,0.004388353891267133,0.0,0.0,0.0,-9.999999999896758e-06,0.0005290557626563201,3.7409891740010454e-05
PHE1167,L PHE 296,0.0,0.0,0.0,-3.999999999999559e-05,0.00019595917942263265,1.385640646054949e-05,0.08322000000000002,0.042793943496714344,0.0030259887640240665,-0.08320000000000004,0.042749152038373844,0.0030228215296308866,0.0,0.0,0.0,-1.9999999999944507e-05,0.0006477653896283939,4.580392996241834e-05
GLU1168,L GLU 297,0.0,0.0,0.0,-4.499999999999393e-05,0.00020730412441625085,1.465861521426707e-05,48.928974999999994,0.24320050241447025,0.017196872444524725,-48.928929999999994,0.24325245137442933,0.017200545790710987,0.0,0.0,0.0,-7.105427357601002e-17,0.0005830951894847552,4.123105625619253e-05
PRO1169,L PRO 298,0.0,0.0,0.0,-2.500000000000169e-05,0.0001561249499599705,1.1039701082910553e-05,0.14423000000000005,0.039466911457573986,0.0027907320724139613,-0.14414999999999994,0.03939032241553779,0.002785316409315124,0.0,0.0,0.0,5.500000000002281e-05,0.0006260790684887897,4.427047548873801e-05
ALA1170,L ALA 299,0.0,0.0,0.0,-2.5000000000000577e-05,0.00015612494995996355,1.1039701082910063e-05,0.1837749999999999,0.0662715955368514,0.004686109460415976,-0.1837349999999998,0.06625877130614549,0.004685202650366411,0.0,0.0,0.0,1.5000000000171543e-05,0.0005871754422658765,4.1519573697241135e-05
ASN1171,L ASN 300,0.0,0.0,0.0,-3.499999999998949e-05,0.00018377975949483585,1.2995191418363123e-05,0.1446500000000001,0.07744919302355599,0.005476484958438228,-0.1446250000000001,0.07741281789858806,0.005473912848685095,0.0,0.0,0.0,-9.999999999585895e-06,0.0005999166608783818,4.242051390538941e-05
GLN1172,L GLN 301,0.0,0.0,0.0,-5.999999999998895e-05,0.00023748684174071462,1.6792855623743573e-05,0.258934999999999,0.04899490560252152,0.003464462999513773,-0.25887499999999997,0.0490291686142035,0.0034668857603041936,0.0,0.0,0.0,-9.947598300641404e-16,0.0006164414002965561,4.358898943538259e-05
MET1173,L MET 302,0.0,0.0,0.0,-1.9999999999993358e-05,0.0001399999999999535,9.899494936608376e-06,0.4157750000000002,0.03984651019850707,0.002817573756798327,-0.41579,0.03989518642643605,0.002821015685883444,0.0,0.0,0.0,-3.499999999980075e-05,0.0005863232896619331,4.145931740875573e-05
VAL1174,L VAL 303,0.0,0.0,0.0,-3.5000000000006136e-05,0.0001837797594949233,1.2995191418369304e-05,-0.31004,0.021225654289091414,0.0015008804082937866,0.31006999999999996,0.021221571572340725,0.0015005917166237789,0.0,0.0,0.0,-5.0000000000494095e-06,0.0005787702480260789,4.0925236712826036e-05
LYS1175,L LYS 304,0.0,0.0,0.0,-6.500000000000117e-05,0.0002465258607124255,1.7432010784760632e-05,-56.29643999999999,0.6650736999769478,0.04702781232425272,56.296359999999986,0.6650116167432417,0.047023422376697564,0.0,0.0,0.0,-0.00014499999999927125,0.0005949579817106707,4.2069882338867714e-05
CYS1176,L CYS 305,0.0,0.0,0.0,-5.00000000000167e-06,7.053367989835297e-05,4.987484335816666e-06,-0.10159499999999998,0.06006771990845003,0.00424742920776792,0.10147500000000004,0.06011330447579802,0.004250652523436841,0.0,0.0,0.0,-0.00012499999999991297,0.0005739120141625147,4.05817077018744e-05
ASP1177,L ASP 306,0.0,0.0,0.0,-4.000000000000225e-05,0.0001959591794226653,1.38564064605518e-05,50.903460000000024,0.3252809991329645,0.023000840027805468,-50.903335000000006,0.32516880658340963,0.02299290681654658,0.0,0.0,0.0,8.500000000296382e-05,0.0006064445564128622,4.288210582532026e-05
PRO1178,L PRO 307,0.0,0.0,0.0,-6.000000000000227e-05,0.00023748684174076736,1.6792855623747304e-05,-0.12736499999999995,0.04328581493976994,0.0030607693273097293,0.12734999999999996,0.0433112860580243,0.0030625704073539354,0.0,0.0,0.0,-7.499999999994955e-05,0.0006239991987173883,4.412340648680373e-05
ARG1179,L ARG 308,0.0,0.0,0.0,-2.9999999999998917e-05,0.00017058722109231363,1.206233808181438e-05,-48.87142500000004,0.27992276500832586,0.019793528534587563,48.87135500000002,0.2798848494860345,0.019790847502295116,0.0,0.0,0.0,-9.999999999791953e-05,0.0005916079783093756,4.183300132666234e-05
HIE1180,L HIE 309,0.0,0.0,0.0,-2.9999999999996697e-05,0.000170587221092301,1.2062338081813488e-05,-0.3825449999999999,0.17409663401398676,0.012310491049304258,0.3825549999999999,0.1740621353856144,0.012308051627897885,0.0,0.0,0.0,-1.9999999999820163e-05,0.000607947366142897,4.2988370520414334e-05
GLY1181,L GLY 310,0.0,0.0,0.0,-1.0000000000001119e-05,9.949874371067313e-05,7.035623639735931e-06,-0.19926500000000005,0.03832968529742931,0.0027103180394558576,0.19924499999999998,0.03834768539299334,0.0027115908384193906,0.0,0.0,0.0,-3.0000000000044714e-05,0.0005992495306631047,4.237334067547372e-05
LYS1182,L LYS 311,0.0,0.0,0.0,-2.4999999999995027e-05,0.0001561249499599289,1.1039701082907612e-05,-47.697224999999975,0.5185740008684301,0.03666871925611055,47.69718499999998,0.5185214564283184,0.036665003803118885,0.0,0.0,0.0,-6.499999999888928e-05,0.0006713977956461589,4.747499341750988e-05
TYR1183,L TYR 312,0.0,0.0,0.0,-3.499999999998504e-05,0.00018377975949481254,1.2995191418361474e-05,-0.11035999999999997,0.050041286953874456,0.003538453334438654,0.11032999999999998,0.050091127956954605,0.0035419776255645654,0.0,0.0,0.0,-6.4999999999924e-05,0.000583759368233065,4.127802078587751e-05
MET1184,L MET 313,0.0,0.0,0.0,-1.9999999999993358e-05,0.0001399999999999535,9.899494936608376e-06,-0.23672500000000007,0.09437435761370765,0.006673274823877696,0.23678999999999997,0.09433385341434972,0.006670410744474443,0.0,0.0,0.0,4.499999999979298e-05,0.0005504316487993202,3.8921395144569154e-05
ALA1185,L ALA 314,0.0,0.0,0.0,-1.000000000000334e-05,9.949874371069522e-05,7.035623639737493e-06,0.23043999999999998,0.020013155673206478,0.0014151438089466326,-0.23036999999999988,0.020052508571251286,0.0014179264790533152,0.0,0.0,0.0,5.999999999998451e-05,0.0005535341001238841,3.914077158155918e-05
CYS1186,L CYS 315,0.0,0.0,0.0,-9.999999999998898e-06,9.949874371065103e-05,7.035623639734369e-06,-0.14193000000000008,0.050682690339009955,0.0035838074027491856,0.14187000000000005,0.05065859354541934,0.0035821035021339083,0.0,0.0,0.0,-6.999999999998785e-05,0.0006124540799113661,4.330704330706946e-05
CYS1187,L CYS 316,0.0,0.0,0.0,-4.999999999997229e-06,7.053367989829033e-05,4.9874843358122365e-06,0.13148500000000005,0.04957337768399476,0.003505367152667456,-0.13146500000000005,0.04955631922368726,0.0035041609373714522,0.0,0.0,0.0,1.4999999999973924e-05,0.000595629918657683,4.211739545604393e-05
LEU1188,L LEU 317,0.0,0.0,0.0,-1.0000000000012222e-05,9.94987437107836e-05,7.035623639743743e-06,-0.13076999999999997,0.03195789573798653,0.0022597644788782943,0.1307949999999999,0.03192339228528232,0.0022573247163401445,0.0,0.0,0.0,1.5000000000043867e-05,0.000533643139185757,3.773426824519254e-05
LEU1189,L LEU 318,0.0,0.0,0.0,-2.9999999999987814e-05,0.00017058722109225053,1.206233808180992e-05,0.14042999999999964,0.019435408408366644,0.0013742909080686097,-0.14045000000000002,0.01941410569663182,0.0013727845788760742,0.0,0.0,0.0,-5.00000000004297e-05,0.000589491306127576,4.16833300013324e-05
TYR1190,L TYR 319,0.0,0.0,0.0,-1.5000000000000568e-05,0.0001215524578114368,8.595056718835869e-06,-0.023825000000000145,0.038274461132718915,0.002706413101320649,0.023784999999999997,0.038288885789482065,0.0027074330785820003,0.0,0.0,0.0,-5.500000000016048e-05,0.0005932748098478194,4.1950864115055263e-05
ARG1191,L ARG 320,0.0,0.0,0.0,-9.999999999998898e-06,9.949874371065103e-05,7.035623639734369e-06,-47.50134499999997,0.24556071749593195,0.017363764853440756,47.50120499999999,0.24548120697058956,0.017358142610276225,0.0,0.0,0.0,-0.0001499999999970214,0.0005074445782542054,3.588175023598963e-05
GLY1192,L GLY 321,0.0,0.0,0.0,-2.500000000000169e-05,0.0001561249499599705,1.1039701082910553e-05,-0.09364000000000006,0.03198922318531653,0.002261979663922725,0.09368500000000005,0.0319800840367876,0.002261333428532817,0.0,0.0,0.0,2.0000000000004457e-05,0.0006079473661428469,4.298837052041079e-05
ASP1193,L ASP 322,0.0,0.0,0.0,0.0,0.0,0.0,43.918154999999985,0.20339488925918187,0.014382190545385438,-43.91807499999997,0.20338731370882895,0.01438165487308286,0.0,0.0,0.0,8.00000000014478e-05,0.0005509990925585202,3.896151947757638e-05
VAL1194,L VAL 323,0.0,0.0,0.0,-1.000000000000334e-05,9.949874371069522e-05,7.035623639737493e-06,-0.015539999999999825,0.028785732577094558,0.0020354586706686074,0.015519999999999945,0.028849603116854167,0.002039974999846814,0.0,0.0,0.0,-2.9999999999890113e-05,0.0005736723803707443,4.0564763033958175e-05
VAL1195,L VAL 324,0.0,0.0,0.0,-1.0000000000000563e-05,9.949874371066761e-05,7.035623639735541e-06,0.18144499999999994,0.025820669530436144,0.0018257970519748264,-0.18142000000000005,0.025878438901912014,0.0018298819634063738,0.0,0.0,0.0,1.4999999999911751e-05,0.0006121886964001105,4.328827785902707e-05
PRO1196,L PRO 325,0.0,0.0,0.0,0.0,0.0,0.0,0.13413500000000003,0.029178190056958535,0.0020632096052025273,-0.13414000000000015,0.02910962727346357,0.002058361484287896,0.0,0.0,0.0,-5.0000000001659824e-06,0.00060413160817822,4.271855568719536e-05
LYS1197,L LYS 326,0.0,0.0,0.0,-1.000000000000001e-05,9.949874371066208e-05,7.03562363973515e-06,-41.368505000000006,0.2291873250754712,0.016205991172287135,41.36852999999999,0.2291996926281418,0.01620686569032314,0.0,0.0,0.0,1.500000000010715e-05,0.0005871754422657269,4.151957369723056e-05
ASP1198,L ASP 327,0.0,0.0,0.0,-9.999999999998898e-06,9.949874371065103e-05,7.035623639734369e-06,42.79120499999997,0.2049577346107035,0.014492700399986118,-42.791129999999974,0.20503993050552527,0.014498512527447537,0.0,0.0,0.0,6.499999999981298e-05,0.0006251199884824065,4.420265829111661e-05
VAL1199,L VAL 328,0.0,0.0,0.0,-1.9999999999997796e-05,0.0001399999999999846,9.899494936610575e-06,0.08226499999999985,0.020689242977934518,0.0014629504007313658,-0.08227499999999999,0.02074100708741028,0.001466610676014605,0.0,0.0,0.0,-3.000000000012826e-05,0.0005823229344618828,4.117644957984468e-05
ASN1200,L ASN 329,0.0,0.0,0.0,-4.999999999999449e-06,7.053367989832165e-05,4.9874843358144515e-06,0.13229999999999953,0.18421023315766194,0.013025630502973775,-0.13228,0.18421745737035877,0.013026141331952443,0.0,0.0,0.0,1.4999999999680825e-05,0.0006121886963992167,4.328827785896387e-05
ALA1201,L ALA 330,0.0,0.0,0.0,-4.999999999999449e-06,7.053367989832165e-05,4.9874843358144515e-06,0.057794999999999985,0.023201788185396362,0.0016406141761547688,-0.05778999999999997,0.023144673253256476,0.0016365755405724565,0.0,0.0,0.0,-5.995204332975846e-17,0.0005385164807134314,3.80788655293182e-05
ALA1202,L ALA 331,0.0,0.0,0.0,-9.999999999998898e-06,9.949874371065103e-05,7.035623639734369e-06,0.04539499999999998,0.033532058913821564,0.0023710746245110045,-0.04542999999999999,0.03358206515388831,0.0023746105996562887,0.0,0.0,0.0,-4.5000000000056104e-05,0.0005856406748168377,4.141104925016517e-05
ILE1203,L ILE 332,0.0,0.0,0.0,-2.0000000000004457e-05,0.0001400000000000312,9.899494936613872e-06,0.12777500000000003,0.02255935227350321,0.0015951870971770278,-0.12776500000000002,0.022592692955909318,0.0015975446394389022,0.0,0.0,0.0,-9.999999999710241e-06,0.0005999166608791646,4.2420513905444767e-05
ALA1204,L ALA 333,0.0,0.0,0.0,-4.999999999999449e-06,7.053367989832165e-05,4.9874843358144515e-06,0.107195,0.03241738692430347,0.0022922554122523104,-0.10724000000000002,0.03250526726547558,0.0022984694907698887,0.0,0.0,0.0,-4.999999999990845e-05,0.0005979130371550111,4.227883631321525e-05
THR1205,L THR 334,0.0,0.0,0.0,0.0,0.0,0.0,-0.08666500000000006,0.06924913555417163,0.00489665333416612,0.08669,0.06916099984818039,0.004890421198629013,0.0,0.0,0.0,2.4999999999970047e-05,0.0005517019122678948,3.901121633582141e-05
ILE1206,L ILE 335,0.0,0.0,0.0,-2.4999999999999466e-05,0.00015612494995995662,1.1039701082909572e-05,0.059350000000000014,0.032274874128337,0.0022821782358089355,-0.05939,0.032308635068662474,0.002284565494793273,0.0,0.0,0.0,-6.499999999952877e-05,0.0006639088792900115,4.6945447063592816e-05
LYS1207,L LYS 336,0.0,0.0,0.0,-1.5000000000002789e-05,0.00012155245781145478,8.59505671883714e-06,-43.81648499999999,0.42534772807175436,0.03007662628818291,43.81647999999998,0.4253355846880987,0.030075767621289964,0.0,0.0,0.0,-2.000000000052182e-05,0.0005827520913723268,4.120679555600148e-05
THR1208,L THR 337,0.0,0.0,0.0,-1.5000000000001124e-05,0.0001215524578114413,8.595056718836186e-06,0.0027800000000000403,0.10581649965860718,0.007482356447002512,-0.002829999999999968,0.10574677820151308,0.007477426395491968,0.0,0.0,0.0,-6.499999999989514e-05,0.0005392355700433981,3.812971282346803e-05
LYS1209,L LYS 338,0.0,0.0,0.0,-1.000000000000001e-05,9.949874371066208e-05,7.03562363973515e-06,-43.03669500000001,0.4631991385714075,0.032753125192360955,43.03665500000001,0.46321546387553025,0.03275427956568597,0.0,0.0,0.0,-4.999999999970584e-05,0.0005545268253203479,3.9210967853386613e-05
ARG1210,L ARG 339,0.0,0.0,0.0,-1.9999999999993358e-05,0.0001399999999999535,9.899494936608376e-06,-47.031815000000016,0.2376200765350449,0.016802276746399666,47.03187500000002,0.23762506048974644,0.016802629165216326,0.0,0.0,0.0,3.999999999891202e-05,0.0006468384651536988,4.573838650424787e-05
THR1211,L THR 340,0.0,0.0,0.0,-2.4999999999999466e-05,0.00015612494995995664,1.1039701082909573e-05,0.09413000000000006,0.09308196979007273,0.006581889204476179,-0.09414499999999995,0.09312423945998163,0.006584878121499289,0.0,0.0,0.0,-3.999999999986681e-05,0.000623217458034799,4.40681290730249e-05
ILE1212,L ILE 341,0.0,0.0,0.0,0.0,0.0,0.0,-0.26140999999999986,0.03888241119066605,0.0027494016621803664,0.26138,0.03886856827823743,0.002748422820455402,0.0,0.0,0.0,-3.0000000000187656e-05,0.0006237788069497151,4.4107822435459786e-05
GLN1213,L GLN 342,0.0,0.0,0.0,-2.4999999999997247e-05,0.00015612494995994277,1.1039701082908593e-05,0.11282499999999981,0.2384298730759216,0.016859538008943197,-0.11284999999999994,0.23839888317691432,0.016857346692169567,0.0,0.0,0.0,-5.000000000002558e-05,0.0005454356057319999,3.856812155136892e-05
PHE1214,L PHE 343,0.0,0.0,0.0,-2.0000000000002238e-05,0.00014000000000001568,9.899494936612774e-06,-0.022210000000000018,0.04616650192509721,0.003264464657489804,0.022190000000000022,0.04620794195806603,0.0032673949103222883,0.0,0.0,0.0,-4.000000000032422e-05,0.0005817215828897203,4.113392760238935e-05
VAL1215,L VAL 344,0.0,0.0,0.0,-4.999999999999449e-06,7.053367989832165e-05,4.9874843358144515e-06,-0.22790500000000014,0.025137342242170648,0.0017774785160445917,0.2279049999999999,0.025081586373275972,0.0017735359807459544,0.0,0.0,0.0,-5.000000000057736e-06,0.0005338304974427268,3.7747516474594e-05
ASP1216,L ASP 345,0.0,0.0,0.0,0.0,0.0,0.0,45.75424000000001,0.2326833737084026,0.01645319914185751,-45.7541,0.2327229898393992,0.016456000425344716,0.0,0.0,0.0,0.00014000000000166324,0.0005919459434803009,4.185689907307895e-05
TRP1217,L TRP 346,0.0,0.0,0.0,-1.5000000000000568e-05,0.00012155245781143678,8.595056718835867e-06,-0.2567399999999997,0.0480867175007835,0.003400244402980584,0.2567699999999999,0.048060556592699914,0.003398394547429794,0.0,0.0,0.0,1.499999999980517e-05,0.0005610481262781361,3.967209346632765e-05
CYS1218,L CYS 347,0.0,0.0,0.0,-1.0000000000000563e-05,9.949874371066761e-05,7.035623639735541e-06,0.07123999999999993,0.06611370810958939,0.0046749451333678695,-0.07123500000000003,0.06607926887458722,0.004672509911706978,0.0,0.0,0.0,-4.99999999989953e-06,0.0005700657856777001,4.030973827751388e-05
PRO1219,L PRO 348,0.0,0.0,0.0,0.0,0.0,0.0,0.07939999999999994,0.05635654354198802,0.003985009410277466,-0.07942999999999997,0.05629862431711811,0.003980913902610807,0.0,0.0,0.0,-3.000000000010772e-05,0.0005282991576748945,3.73563916887059e-05
THR1220,L THR 349,0.0,0.0,0.0,-1.9999999999999453e-05,0.0001399999999999962,9.899494936611395e-06,0.2823249999999998,0.04610845231625196,0.0032603599302838335,-0.2824050000000001,0.046124515986620734,0.003261495803308684,0.0,0.0,0.0,-0.000100000000000251,0.0006244997998396581,4.415880433162638e-05
GLY1221,L GLY 350,0.0,0.0,0.0,0.0,0.0,0.0,0.20816999999999994,0.017378754270661708,0.0012288634993359567,-0.20813499999999993,0.017365965996743202,0.001227959231815212,0.0,0.0,0.0,3.499999999993175e-05,0.000542010147506514,3.83259050773777e-05
PHE1222,L PHE 351,0.0,0.0,0.0,-5.00000000000167e-06,7.053367989835297e-05,4.987484335816666e-06,-0.14683000000000002,0.030934787860917735,0.002187419827102222,0.14681500000000003,0.030918130198962532,0.0021862419525294986,0.0,0.0,0.0,-2.0000000000326424e-05,0.0005741080037763034,4.0595566260369615e-05
LYS1223,L LYS 352,0.0,0.0,0.0,-1.5000000000000568e-05,0.00012155245781143678,8.595056718835867e-06,-44.442924999999995,0.20641070557624241,0.014595440962246093,44.442834999999995,0.2064449509580572,0.014597862476416649,0.0,0.0,0.0,-0.00010499999999993292,0.0005779057016491698,4.0864104052249774e-05
VAL1224,L VAL 353,0.0,0.0,0.0,0.0,0.0,0.0,-0.12056000000000015,0.032630452034870555,0.0023073213907039347,0.12059500000000006,0.032594493016458746,0.0023047787041275544,0.0,0.0,0.0,3.4999999999841825e-05,0.0005511578721202638,3.8972746888058656e-05
GLY1225,L GLY 354,0.0,0.0,0.0,-4.999999999999449e-06,7.053367989832165e-05,4.9874843358144515e-06,0.06756000000000005,0.030304890694407716,0.0021428793713132795,-0.06754500000000004,0.030331633239903125,0.002144770354839879,0.0,0.0,0.0,1.0000000000063291e-05,0.0005830094338858938,4.122499241964456e-05
ILE1226,L ILE 355,0.0,0.0,0.0,-1.000000000000334e-05,9.949874371069522e-05,7.035623639737493e-06,-0.11186999999999997,0.028642854257214148,0.0020253556477814096,0.1118699999999999,0.028663270922907814,0.0020267993240575305,0.0,0.0,0.0,-1.0000000000136566e-05,0.0005290557626564247,3.7409891740017854e-05
ASN1227,L ASN 356,0.0,0.0,0.0,-1.4999999999996128e-05,0.00012155245781140079,8.595056718833323e-06,-0.3089949999999999,0.03814478961798055,0.002697243940580826,0.30905499999999997,0.03815549731034758,0.0026980010887691845,0.0,0.0,0.0,4.500000000046356e-05,0.0005128108813189804,3.6261205164690084e-05
TYR1228,L TYR 357,0.0,0.0,0.0,-5.000000000000005e-06,7.053367989832949e-05,4.9874843358150055e-06,0.015619999999999976,0.07820930635160997,0.005530233087311953,-0.01559499999999992,0.07818939170373426,0.005528824909056168,0.0,0.0,0.0,2.0000000000033324e-05,0.0005741080037761667,4.059556626035995e-05
GLU1229,L GLU 358,0.0,0.0,0.0,-1.5000000000002789e-05,0.00012155245781145478,8.59505671883714e-06,46.02163999999997,0.2998832112726233,0.021204945225487003,-46.02157499999999,0.2998764151702257,0.021204464668477904,0.0,0.0,0.0,4.999999999995453e-05,0.0005809475019317094,4.107919181292966e-05
PRO1230,L PRO 359,0.0,0.0,0.0,-9.999999999994458e-06,9.949874371060685e-05,7.035623639731245e-06,0.13817,0.03236527614589442,0.002288570623773715,-0.13815999999999995,0.03240114812780578,0.0022911071559401273,0.0,0.0,0.0,1.9539925233402755e-16,0.0005744562646537629,4.0620192023176976e-05
PRO1231,L PRO 360,0.0,0.0,0.0,-3.0000000000001136e-05,0.00017058722109232626,1.2062338081815275e-05,-0.18055499999999994,0.03429106261112407,0.002424744290641831,0.180495,0.03422557486734172,0.00242011360787052,0.0,0.0,0.0,-9.000000000023434e-05,0.0006260191690356263,4.426623995778589e-05
THR1232,L THR 361,0.0,0.0,0.0,-2.4999999999997247e-05,0.00015612494995994277,1.1039701082908593e-05,0.11189000000000009,0.04337081853043586,0.0030667799888482367,-0.11189,0.04335386833951507,0.003065581429353987,0.0,0.0,0.0,-2.500000000000835e-05,0.0006199798383819421,4.38391947918811e-05
VAL1233,L VAL 362,0.0,0.0,0.0,-3.9999999999998926e-05,0.000195959179422649,1.3856406460550646e-05,-0.18255000000000013,0.03360918773192798,0.0023765284555417997,0.18254500000000007,0.03355634030999187,0.0023727915784998743,0.0,0.0,0.0,-4.5000000000038065e-05,0.0006268771809533934,4.432691056232509e-05
VAL1234,L VAL 363,0.0,0.0,0.0,-4.500000000000115e-05,0.00020730412441628408,1.465861521426942e-05,-0.025654999999999914,0.057518396839620074,0.004067164844827424,0.025644999999999987,0.057520943794412874,0.00406734494172796,0.0,0.0,0.0,-5.499999999992511e-05,0.0005932748098478114,4.1950864115054694e-05
PRO1235,L PRO 364,0.0,0.0,0.0,-5.0000000000001154e-05,0.00021794494717703873,1.5411035007422798e-05,0.2858400000000001,0.038604978953496204,0.002729784240558111,-0.2857600000000001,0.03859225829100924,0.0027288847538875396,0.0,0.0,0.0,2.9999999999734683e-05,0.000607536007163432,4.2959283048026166e-05
GLY1236,L GLY 365,0.0,0.0,0.0,-9.999999999998898e-06,9.949874371065103e-05,7.035623639734369e-06,0.266965,0.033222789994219445,0.002349206009484915,-0.26692000000000027,0.033203367299114335,0.0023478326175431405,0.0,0.0,0.0,3.500000000000947e-05,0.0006194957626973254,4.38049654719611e-05
GLY1237,L GLY 366,0.0,0.0,0.0,-2.5000000000000577e-05,0.00015612494995996355,1.1039701082910063e-05,0.16423499999999996,0.11027637904374635,0.007797717542653112,-0.16423500000000002,0.11022549512249884,0.007794119506076364,0.0,0.0,0.0,-2.499999999996838e-05,0.0006036348233825892,4.2683427697417275e-05
ASP1238,L ASP 367,0.0,0.0,0.0,-5.499999999999061e-05,0.00022798026230352102,1.6120638945150754e-05,53.90133500000002,0.3007788602485297,0.021268277171929622,-53.90109000000001,0.3007241624770441,0.021264409455416296,0.0,0.0,0.0,0.0001899999999987756,0.0006510760324253595,4.603802775960042e-05
LEU1239,L LEU 368,0.0,0.0,0.0,-4.999999999999449e-05,0.0002179449471770097,1.5411035007420745e-05,0.08503000000000004,0.04866250199075265,0.0034409585147165064,-0.084985,0.04859943183824276,0.003436498781463485,0.0,0.0,0.0,-5.000000000086047e-06,0.0005700657856775739,4.0309738277504956e-05
ALA1240,L ALA 369,0.0,0.0,0.0,-5.00000000000167e-06,7.053367989835297e-05,4.987484335816666e-06,0.058605,0.04260468254781393,0.0030126059939859385,-0.058605,0.04252656787233132,0.0030070824523115445,0.0,0.0,0.0,-5.0000000001659824e-06,0.0005612263358040341,3.9684694782751095e-05
LYS1241,L LYS 370,0.0,0.0,0.0,-3.4999999999992814e-05,0.00018377975949485334,1.2995191418364358e-05,-48.08279,0.47668069595954754,0.0337064152573719,48.082735000000014,0.47670322505127183,0.03370800830472512,0.0,0.0,0.0,-9.000000000035869e-05,0.000617980582218152,4.369782603280661e-05
VAL1242,L VAL 371,0.0,0.0,0.0,-2.0000000000001682e-05,0.00014000000000001178,9.899494936612498e-06,0.0965949999999999,0.03397471081554652,0.002402374840652488,-0.09660500000000001,0.03394317273031495,0.0024001447612591997,0.0,0.0,0.0,-3.0000000000084403e-05,0.0006075360071633542,4.295928304802066e-05
GLN1243,L GLN 372,0.0,0.0,0.0,-4.999999999999449e-06,7.053367989832165e-05,4.9874843358144515e-06,0.10363500000000016,0.1640710875657257,0.011601577861437647,-0.10358499999999994,0.16398750798460213,0.011595667892579526,0.0,0.0,0.0,4.499999999993065e-05,0.000594116991845362,4.201041537520082e-05
ARG1244,L ARG 373,0.0,0.0,0.0,-1.5000000000000568e-05,0.0001215524578114368,8.595056718835869e-06,-44.839839999999974,0.24779744631762896,0.01752192546519049,44.83979999999996,0.24773503991769613,0.017517512666332297,0.0,0.0,0.0,-5.500000000083105e-05,0.0006260790684903077,4.427047548884535e-05
ALA1245,L ALA 374,0.0,0.0,0.0,-1.0000000000001119e-05,9.949874371067313e-05,7.035623639735931e-06,-0.24687999999999985,0.022732259016650436,0.001607413450236256,0.24689999999999976,0.022698017534579767,0.0016049922118192513,0.0,0.0,0.0,1.0000000000046638e-05,0.000547631262803624,3.872337795181949e-05
VAL1246,L VAL 375,0.0,0.0,0.0,-1.5000000000000568e-05,0.00012155245781143678,8.595056718835867e-06,0.15868999999999994,0.024321058776295295,0.0017197585586354999,-0.1587400000000001,0.024303135600164078,0.0017184911986972214,0.0,0.0,0.0,-6.500000000006223e-05,0.000583759368233275,4.127802078589236e-05
CYS1247,L CYS 376,0.0,0.0,0.0,-1.5000000000000568e-05,0.00012155245781143678,8.595056718835867e-06,-0.20765500000000003,0.0570496798851667,0.004034021551132316,0.20764500000000002,0.057027791251283946,0.0040324737909873745,0.0,0.0,0.0,-2.4999999999879563e-05,0.0005782516753110869,4.088856808449512e-05
MET1248,L MET 377,0.0,0.0,0.0,-2.4999999999995027e-05,0.00015612494995992891,1.1039701082907613e-05,0.06920000000000004,0.01829726755556677,0.0012938121965725866,-0.069165,0.018300485649293492,0.0012940397501622527,0.0,0.0,0.0,1.0000000000023323e-05,0.0005830094338858832,4.122499241964381e-05
LEU1249,L LEU 378,0.0,0.0,0.0,-1.9999999999997796e-05,0.0001399999999999846,9.899494936610575e-06,-0.25842999999999994,0.02086061120868828,0.0014750679645359583,0.2585100000000001,0.020821140698817554,0.0014722769780173104,0.0,0.0,0.0,6.0000000000028916e-05,0.0005969924622639622,4.2213741838410176e-05
SER1250,L SER 379,0.0,0.0,0.0,-1.000000000000334e-05,9.949874371069522e-05,7.035623639737493e-06,0.2644400000000001,0.031011552686055,0.002192847919943338,-0.26455500000000004,0.030988174760704847,0.0021911948509888216,0.0,0.0,0.0,-0.000125000000000024,0.0005910795208768671,4.1795633743252824e-05
ASN1251,L ASN 380,0.0,0.0,0.0,-1.000000000000334e-05,9.949874371069522e-05,7.035623639737493e-06,0.005414999999999566,0.0539037361877628,0.0038115697389657774,-0.005414999999999996,0.053892604084419586,0.0038107825803894916,0.0,0.0,0.0,-1.0000000000438547e-05,0.0005384236250379386,3.8072299641536935e-05
THR1252,L THR 381,0.0,0.0,0.0,-1.000000000000334e-05,9.949874371069522e-05,7.035623639737493e-06,0.28664000000000006,0.04535736323905975,0.0032072499123080573,-0.28667000000000004,0.04539131084249465,0.0032096503703674425,0.0,0.0,0.0,-4.000000000000225e-05,0.0006069596362194539,4.291852746772958e-05
THR1253,L THR 382,0.0,0.0,0.0,-1.0000000000001119e-05,9.949874371067313e-05,7.035623639735931e-06,0.25468500000000033,0.06378554518854546,0.004510319154450145,-0.25471499999999986,0.06378874332513598,0.004510545296857177,0.0,0.0,0.0,-3.9999999999857925e-05,0.0005986651818839,4.233202097703836e-05
ALA1254,L ALA 383,0.0,0.0,0.0,-9.999999999994458e-06,9.949874371060685e-05,7.035623639731245e-06,0.3236350000000001,0.01607799039058918,0.0011368856033037757,-0.32366500000000004,0.016143195935126427,0.0011414963315751006,0.0,0.0,0.0,-3.999999999997783e-05,0.0005902541825349522,4.1737273509418697e-05
ILE1255,L ILE 384,0.0,0.0,0.0,-5.5000000000006155e-05,0.00022798026230358548,1.612063894515531e-05,0.36451999999999996,0.017286110030887505,0.0012223125623177355,-0.36451499999999987,0.017300571522354095,0.0012233351441859452,0.0,0.0,0.0,-4.999999999993676e-05,0.0006062177826491698,4.286607049871005e-05
ALA1256,L ALA 385,0.0,0.0,0.0,-4.4999999999990604e-05,0.0002073041244162355,1.4658615214265986e-05,0.3414599999999998,0.024503028384265733,0.0017326257530120752,-0.3414599999999999,0.02440857226467947,0.0017259466967436737,0.0,0.0,0.0,-4.5000000000002815e-05,0.0006024740658318499,4.260134974387315e-05
GLU1257,L GLU 386,0.0,0.0,0.0,-6.50000000000056e-05,0.0002465258607124423,1.7432010784761822e-05,54.588124999999984,0.4317545823476195,0.030529659298636738,-54.58785499999996,0.43165391690873567,0.03052254117719015,0.0,0.0,0.0,0.00020499999999927355,0.0006580083586140612,4.652821724534322e-05
ALA1258,L ALA 387,0.0,0.0,0.0,-4.499999999999949e-05,0.00020730412441627644,1.465861521426888e-05,0.41529000000000005,0.019166791593792858,0.0013552968309560244,-0.41535500000000025,0.019162436562184176,0.0013549888837177464,0.0,0.0,0.0,-0.00011000000000002063,0.0005638262143603632,3.986853395849528e-05
TRP1259,L TRP 388,0.0,0.0,0.0,-7.000000000002337e-05,0.00025514701644354667,1.804161855267474e-05,0.44862000000000024,0.033883559435215184,0.002395929464737808,-0.4485799999999997,0.03392438061336314,0.0023988159579262525,0.0,0.0,0.0,-3.000000000007219e-05,0.0006157109711544,4.353734029542309e-05
ALA1260,L ALA 389,0.0,0.0,0.0,-7.499999999999841e-05,0.00026339134382131286,1.8624580532188778e-05,0.3569500000000001,0.044209246770329884,0.0031260658182449734,-0.3568649999999999,0.04417880458998538,0.0031239132310294034,0.0,0.0,0.0,1.000000000000334e-05,0.0005830094338858646,4.12249924196425e-05
ARG1261,L ARG 390,0.0,0.0,0.0,-0.00018499999999999073,0.0003882975663070591,2.7456784225395454e-05,-56.897005000000036,0.451635522265269,0.03193545404184996,56.896634999999996,0.45153372163912037,0.031928255650542095,0.0,0.0,0.0,-0.0005550000000010869,0.0006534332406581425,4.620470755220738e-05
LEU1262,L LEU 391,0.0,0.0,0.0,-0.00011999999999999011,0.0003249615361854117,2.2978250586150225e-05,0.43247000000000063,0.041208604683966615,0.0029138883815268517,-0.4324699999999998,0.04117716721679853,0.0029116654169050638,0.0,0.0,0.0,-0.00011999999999972921,0.0006896375859825263,4.8764741360936503e-05
ASP1263,L ASP 392,0.0,0.0,0.0,-4.500000000000615e-05,0.00020730412441630712,1.465861521427105e-05,58.342559999999956,0.37125886710837264,0.026251966250796555,-58.34168999999999,0.3711152030038283,0.026241807664542916,0.0,0.0,0.0,0.0008250000000008128,0.0006359048670992327,4.496526437153977e-05
HIE1264,L HIE 393,0.0,0.0,0.0,-0.00017500000000001848,0.0003799671038393067,2.6867731575258684e-05,0.19993000000000002,0.08571018084218468,0.00606062500902341,-0.19986999999999988,0.08570217675181861,0.006060059034365902,0.0,0.0,0.0,-0.00011499999999970534,0.0006941001368674499,4.9080291360148455e-05
LYS1265,L LYS 394,0.0,0.0,0.0,-0.00014499999999999512,0.00035210083782915327,2.489728900904591e-05,-61.62927,0.620581603901241,0.04388174603981915,61.62853499999999,0.6203820264781653,0.0438676337848963,0.0,0.0,0.0,-0.0008800000000000807,0.0007520638270780581,5.317894320120019e-05
PHE1266,L PHE 395,0.0,0.0,0.0,-0.00019500000000001184,0.00039620070671317467,2.8015620642778827e-05,0.5558249999999993,0.03792155554563338,0.002681458907945969,-0.5557500000000001,0.03792265154231479,0.002681536406614527,0.0,0.0,0.0,-0.00012000000000015998,0.0007386474125048763,5.223025942880951e-05
ASP1267,L ASP 396,0.0,0.0,0.0,-0.00015499999999999458,0.0003619046835839389,2.5590525590537497e-05,60.73803499999998,0.4325016459812699,0.030582484674769945,-60.73653,0.43227186942711365,0.03056623701880979,0.0,0.0,0.0,0.0013500000000021828,0.000719374728497084,5.086747487345196e-05
LEU1268,L LEU 397,0.0,0.0,0.0,-0.0001600000000000229,0.0003666060555965197,2.5922962793635152e-05,0.37074500000000027,0.057061195001505874,0.004034835792817273,-0.37059000000000014,0.05704385944165997,0.004033609983625002,0.0,0.0,0.0,-4.999999999892868e-06,0.0006818907537134561,4.821695759791908e-05
MET1269,L MET 398,0.0,0.0,0.0,-0.0002550000000000052,0.00043586121644395917,3.082004218037411e-05,0.75239,0.04321987852828892,0.003056106918941196,-0.7521650000000001,0.04316014104471705,0.0030518828409687266,0.0,0.0,0.0,-2.999999999993147e-05,0.0006921704992270114,4.894384537406977e-05
TYR1270,L TYR 399,0.0,0.0,0.0,-0.0002150000000000274,0.0004108223460329818,2.904952667428878e-05,0.36149000000000014,0.11751863639440346,0.008309822471027888,-0.36133500000000013,0.11748149971378419,0.008307196511158224,0.0,0.0,0.0,-5.9999999999716943e-05,0.0007255342858887352,5.130302135352639e-05
ALA1271,L ALA 400,0.0,0.0,0.0,-0.00010999999999999621,0.0003128897569432296,2.212464688983683e-05,0.324795,0.057315207187970306,0.004052797166772575,-0.32458000000000004,0.057239353595231246,0.00404743350779226,0.0,0.0,0.0,0.00010499999999993292,0.000658767789133595,4.658191709236346e-05
LYS1272,L LYS 401,0.0,0.0,0.0,-0.00034999999999997923,0.00047696960070844435,3.372684390807809e-05,-70.894155,1.806910147454964,0.12776784182601894,70.88867499999999,1.8059751380831925,0.1277017266792937,0.0,0.0,0.0,-0.00583000000000041,0.00126929114075268,8.975243729262285e-05
ARG1273,L ARG 402,0.0,0.0,0.0,-0.00026500000000000747,0.0004413332074521597,3.120697037522315e-05,-65.421855,0.6197976718037425,0.04382631366960605,65.41892000000006,0.6195379597674677,0.04380794925540549,0.0,0.0,0.0,-0.003199999999998937,0.0007615773105818104,5.3851648071021154e-05
ALA1274,L ALA 403,0.0,0.0,0.0,-0.00017500000000000293,0.00037996710383927305,2.6867731575256302e-05,-0.5912999999999995,0.04355134900322155,0.0030795454209999944,0.5911149999999995,0.04353483404126556,0.0030783776368409825,0.0,0.0,0.0,-0.000359999999999939,0.0006483826030979314,4.5847573545393304e-05
PHE1275,L PHE 404,0.0,0.0,0.0,-0.0004999999999999805,0.00049999999999998,3.5355339059325954e-05,-0.3231899999999998,0.07817924212986543,0.005528107225805288,0.32297999999999993,0.07819258021065728,0.00552905037054288,0.0,0.0,0.0,-0.0007100000000000062,0.0008281907992728374,5.856193302821301e-05
VAL1276,L VAL 405,0.0,0.0,0.0,-0.00022000000000000464,0.0004142463035441683,2.9291637031754236e-05,-0.15405,0.06583416666139251,0.0046551785680035975,0.15386500000000006,0.06579739185560461,0.004652578196548653,0.0,0.0,0.0,-0.00040500000000008693,0.0006715467221275691,4.748552411000022e-05
HIE1277,L HIE 406,0.0,0.0,0.0,-0.000475000000000021,0.0004993746088859764,3.5311117229565385e-05,-0.6323699999999998,0.14654515720418862,0.01036230744091304,0.6322449999999996,0.14648755911339484,0.010358234640854672,0.0,0.0,0.0,-0.0005999999999996542,0.0008000000000000656,5.656854249492844e-05
TRP1278,L TRP 407,0.0,0.0,0.0,-0.0006349999999999456,0.000481430161082539,3.4042253156919524e-05,0.020185000000000012,0.15058257128565708,0.010647795728459482,-0.020259999999999955,0.1505072171027024,0.010642467383083679,0.0,0.0,0.0,-0.0007100000000001039,0.0007911384202529762,5.594193418180921e-05
TYR1279,L TYR 408,0.0,0.0,0.0,-0.000344999999999982,0.0004753682782853483,3.3613613313654364e-05,0.155565,0.07226268591050312,0.005109743523407034,-0.15556999999999999,0.07218950824046381,0.005104569080735411,0.0,0.0,0.0,-0.0003499999999999859,0.0007123903424387438,5.037360419902425e-05
VAL1280,L VAL 409,0.0,0.0,0.0,-0.00021499999999998742,0.0004108223460329055,2.904952667428338e-05,-0.21647999999999976,0.07929652955836092,0.005607111377527651,0.21637,0.07926318880792038,0.005604753830455016,0.0,0.0,0.0,-0.00032499999999974325,0.0006851094803020384,4.844455593767628e-05
GLY1281,L GLY 410,0.0,0.0,0.0,-0.00016000000000000126,0.0003666060555964701,2.5922962793631645e-05,-0.003145000000000038,0.07367973924356687,0.005209944325518271,0.0030900000000000307,0.07358873487158209,0.0052035093446634656,0.0,0.0,0.0,-0.00021500000000002073,0.0006471282716742668,4.575887891984044e-05
GLU1282,L GLU 411,0.0,0.0,0.0,-0.00027500000000000967,0.0004465142774873096,3.157332735078884e-05,68.32937500000004,0.5476707627473524,0.038726171019626165,-68.32655499999998,0.547447492440621,0.038710383424833426,0.0,0.0,0.0,0.002545000000000357,0.0008294425839072152,5.865044756856838e-05
GLY1283,L GLY 412,0.0,0.0,0.0,-9.000000000000118e-05,0.0002861817604250875,2.0236106344848333e-05,-0.3979649999999998,0.07706136369802975,0.005449061283835968,0.39791,0.07703539381349346,0.005447224935689743,0.0,0.0,0.0,-0.0001449999999998708,0.0006511336268385717,4.6042100299614504e-05
MET1284,L MET 413,0.0,0.0,0.0,-0.00011499999999999843,0.0003190219428189811,2.2558257911460855e-05,0.5506999999999996,0.1465184971257918,0.010360422288690904,-0.5505399999999996,0.1464265290171166,0.010353919161361193,0.0,0.0,0.0,4.500000000000059e-05,0.0006730341744664825,4.7590702873553966e-05
GLU1285,L GLU 414,0.0,0.0,0.0,-7.999999999999785e-05,0.0002712931993250035,1.9183326093250366e-05,64.37822999999995,0.6980798930701059,0.04936170261998518,-64.37585499999999,0.6978483531361566,0.04934533027424408,0.0,0.0,0.0,0.002295000000000442,0.0006767385019318289,4.7852638380602167e-05
GLU1286,L GLU 415,0.0,0.0,0.0,-0.00017499999999999794,0.00037996710383926216,2.6867731575255533e-05,66.13405,0.6668726321417177,0.047155016037513056,-66.13104499999999,0.6665451019832008,0.04713185615790002,0.0,0.0,0.0,0.0028300000000002967,0.00080690767749231,5.705698905463001e-05
GLY1287,L GLY 416,0.0,0.0,0.0,-2.4999999999998358e-05,0.0001561249499599497,1.1039701082909084e-05,-0.28862499999999985,0.04587956380568577,0.0032441750684881294,0.28855,0.04583413029610113,0.003240962434216089,0.0,0.0,0.0,-9.999999999988408e-05,0.0005385164807133365,3.807886552931149e-05
GLU1288,L GLU 417,0.0,0.0,0.0,-8.499999999999841e-05,0.0002788816953476816,1.971991379291465e-05,59.62616499999999,0.3750906394155005,0.026522913469029852,-59.62498999999998,0.37496725176889406,0.026514188644866845,0.0,0.0,0.0,0.0010899999999999465,0.0006339558344195224,4.4827446949082036e-05
PHE1289,L PHE 418,0.0,0.0,0.0,-0.00014000000000000235,0.0003469870314579553,2.453568829277101e-05,-0.4766849999999998,0.041257675346536,0.0029173582013528646,0.4764999999999999,0.04121832116911125,0.002914575440780359,0.0,0.0,0.0,-0.00032500000000017514,0.0006475916923494152,4.579164771003439e-05
SER1290,L SER 419,0.0,0.0,0.0,-4.999999999999893e-05,0.00021794494717702903,1.541103500742211e-05,-0.4810399999999998,0.15517789275537952,0.010972734025756768,0.48091999999999985,0.15513894933252606,0.010969980309918538,0.0,0.0,0.0,-0.00017000000000000015,0.0006411708040764388,4.533762234612811e-05
GLU1291,L GLU 420,0.0,0.0,0.0,-5.500000000000283e-05,0.00022798026230357165,1.6120638945154335e-05,58.156309999999976,0.5076187190234064,0.03589406384786793,-58.155279999999955,0.5075227793965759,0.0358872798917963,0.0,0.0,0.0,0.0009750000000022396,0.0006279928343573779,4.4405799171066217e-05
ALA1292,L ALA 421,0.0,0.0,0.0,-2.500000000000169e-05,0.0001561249499599705,1.1039701082910553e-05,-0.427485,0.03259646875046503,0.002304918409618921,0.4275150000000001,0.03261180422791705,0.0023060027916288264,0.0,0.0,0.0,4.999999999961702e-06,0.0006041316081782217,4.2718555687195484e-05
ARG1293,L ARG 422,0.0,0.0,0.0,-0.00011999999999998679,0.00032496153618540263,2.2978250586149584e-05,-58.66083499999999,0.4125327111584553,0.029170467752141504,58.659780000000026,0.41241042857614657,0.029161821067824355,0.0,0.0,0.0,-0.001174999999999926,0.0007171994143891098,5.0713656937756025e-05
GLU1294,L GLU 423,0.0,0.0,0.0,-3.999999999999948e-05,0.00019595917942265167,1.3856406460550836e-05,55.67195999999996,0.48382221776570794,0.03421139710708466,-55.67120499999998,0.48373836211165455,0.03420546761692246,0.0,0.0,0.0,0.0007149999999998613,0.000643253449270372,4.548488760007168e-05
ASP1295,L ASP 424,0.0,0.0,0.0,-2.4999999999999466e-05,0.00015612494995995662,1.1039701082909572e-05,54.89886999999997,0.3387837999417972,0.023955632229499146,-54.89824999999998,0.3387244270806652,0.02395143393422666,0.0,0.0,0.0,0.0005950000000008515,0.0005839306465675462,4.129013199305571e-05
MET1296,L MET 425,0.0,0.0,0.0,-9.999999999999786e-05,0.0002999999999999936,2.121320343559597e-05,-0.25586000000000003,0.06537484531530471,0.004622699644147356,0.25579000000000013,0.06544712293141626,0.004627810443395403,0.0,0.0,0.0,-0.00016999999999996185,0.0006091797764205867,4.307551508687017e-05
ALA1297,L ALA 426,0.0,0.0,0.0,-5.5000000000000605e-05,0.00022798026230356247,1.6120638945153684e-05,-0.29934499999999986,0.027391166002930383,0.0019368479225278493,0.2992199999999999,0.02734230421892222,0.0019333928726465448,0.0,0.0,0.0,-0.0001799999999999985,0.0005810335618533007,4.1085277168344215e-05
ALA1298,L ALA 427,0.0,0.0,0.0,-3.000000000000336e-05,0.00017058722109233892,1.206233808181617e-05,-0.29778000000000004,0.0229336346879408,0.001621652860509797,0.29779500000000003,0.02301614596321243,0.0016274872887366892,0.0,0.0,0.0,-1.5000000000091607e-05,0.0006283112286121292,4.4428313044728766e-05
LEU1299,L LEU 428,0.0,0.0,0.0,-3.4999999999993925e-05,0.00018377975949485916,1.2995191418364771e-05,-0.39769500000000024,0.026140619254332496,0.001848420913915414,0.39762500000000034,0.026122487917495114,0.001847138834792445,0.0,0.0,0.0,-0.00010500000000030152,0.0005949579817095458,4.2069882338788174e-05
GLU1300,L GLU 429,0.0,0.0,0.0,-4.4999999999990604e-05,0.0002073041244162355,1.4658615214265986e-05,53.36405499999997,0.33414196380960354,0.02362740484887606,-53.36364999999997,0.3341139289292522,0.02362542248347544,0.0,0.0,0.0,0.0003599999999997294,0.0006167657578070949,4.3611924974905656e-05
LYS1301,L LYS 430,0.0,0.0,0.0,-5.500000000000393e-05,0.00022798026230357626,1.612063894515466e-05,-52.20486,1.2737239459165925,0.09006588395173099,52.20445499999997,1.2736567779348413,0.0900611344581935,0.0,0.0,0.0,-0.0004599999999983595,0.0005986651818810922,4.233202097683981e-05
ASP1302,L ASP 431,0.0,0.0,0.0,-2.000000000000002e-05,0.00014000000000000012,9.899494936611673e-06,50.41130499999998,0.2881297485115104,0.020373849903406356,-50.41101499999998,0.2880969190684424,0.02037152851122476,0.0,0.0,0.0,0.00026999999999574695,0.0005450688029937317,3.85421846810102e-05
TYR1303,L TYR 432,0.0,0.0,0.0,-3.0000000000005578e-05,0.00017058722109235152,1.206233808181706e-05,-0.17760500000000004,0.04830651068955381,0.003415786128404394,0.17762500000000014,0.0483197100053378,0.003416719460974183,0.0,0.0,0.0,-1.0000000000056213e-05,0.0006244197306298972,4.415314258350776e-05
GLU1304,L GLU 433,0.0,0.0,0.0,-2.999999999999281e-05,0.00017058722109227894,1.2062338081811928e-05,51.50326499999999,0.33492725295870107,0.02368293317712797,-51.503045000000036,0.33490805151707526,0.02368157543016975,0.0,0.0,0.0,0.00019000000000119144,0.0006355312738183632,4.4938847337308915e-05
GLU1305,L GLU 434,0.0,0.0,0.0,-1.0000000000001119e-05,9.949874371067313e-05,7.035623639735931e-06,49.081975000000014,0.33585406708100946,0.02374846883220634,-49.081739999999996,0.335813642368083,0.023745610373342555,0.0,0.0,0.0,0.00022500000000263753,0.0005952940449929782,4.209364560145046e-05
VAL1306,L VAL 435,0.0,0.0,0.0,-1.0000000000001119e-05,9.949874371067313e-05,7.035623639735931e-06,-0.23782999999999999,0.027832913968896467,0.0019680842207588476,0.23777499999999985,0.027765524936512163,0.0019633190965811934,0.0,0.0,0.0,-6.499999999999617e-05,0.0006170696881227743,4.363341609362817e-05
GLY1307,L GLY 436,0.0,0.0,0.0,-1.4999999999998903e-05,0.00012155245781142328,8.595056718834914e-06,-0.21981000000000012,0.0570437893201359,0.0040336050252844854,0.21983500000000006,0.057028745164170884,0.004032541242814476,0.0,0.0,0.0,9.999999999824594e-06,0.0006081940479813966,4.300581356049419e-05
VAL1308,L VAL 437,0.0,0.0,0.0,-2.4999999999999466e-05,0.00015612494995995664,1.1039701082909573e-05,-0.08213499999999987,0.04169888217926234,0.002948556235685528,0.08210499999999993,0.04164893726135173,0.0029450245966714883,0.0,0.0,0.0,-5.499999999981964e-05,0.0005932748098478377,4.195086411505656e-05
ASP1309,L ASP 438,0.0,0.0,0.0,-9.999999999999454e-06,9.949874371065656e-05,7.03562363973476e-06,46.82096500000003,0.3690580764236393,0.026096346849081842,-46.820790000000024,0.3690654222460039,0.026096866277162584,0.0,0.0,0.0,0.00016500000000107206,0.0006064445564122061,4.2882105825273864e-05
SER1310,L SER 439,0.0,0.0,0.0,-1.500000000000168e-05,0.00012155245781144577,8.595056718836503e-06,-0.1336400000000001,0.11367172207721675,0.008037804550995254,0.13354999999999995,0.11366418741186696,0.008037271769698973,0.0,0.0,0.0,-0.00010500000000003951,0.0005779057016504106,4.086410405233751e-05
VAL1311,L VAL 440,0.0,0.0,0.0,-1.4999999999998349e-05,0.0001215524578114188,8.595056718834595e-06,44.49338500000002,0.29254476029122073,0.02068603838025152,-44.493265,0.2925626339356164,0.02068730223776719,0.0,0.0,0.0,0.00010500000000234877,0.0005779057016515588,4.08641040524187e-05
gtp1312,L gtp 441,0.0,0.0,0.0,-0.0005200000000000626,0.0004995998398719324,3.5327043465315666e-05,252.45871000000002,1.9908841392366414,0.14077676754109716,-252.45440499999978,1.989968032683669,0.14071198902550755,0.0,0.0,0.0,0.0037849999999906457,0.001403130428725444,9.921630410409491e-05
Mg+1313,L Mg+ 442,0.0,0.0,0.0,0.0,0.0,0.0,-127.05369499999999,0.968258990137269,0.06846624978709014,127.05083499999996,0.967767445088864,0.06843149230339154,0.0,0.0,0.0,-0.002860000000004845,0.0008368990381195069,5.9177698502280226e-05
MET1314,L MET 443,0.0,0.0,0.0,-0.00046999999999998654,0.0004990991885386963,3.5291642070041535e-05,-69.939595,0.6124548970941531,0.04330710109061848,69.93632999999998,0.6119785544475127,0.0432734185790577,0.0,0.0,0.0,-0.003734999999998365,0.0011334791572846883,8.014907984496164e-05
ARG1315,L ARG 444,0.0,0.0,0.0,-0.0005800000000000294,0.0004935585071701467,3.489985673323199e-05,-68.06962499999999,0.5699226915815164,0.04029961999693795,68.067285,0.5695475254756145,0.04027309174718249,0.0,0.0,0.0,-0.0029199999999993055,0.0009505787710629147,6.721606950705616e-05
GLU1316,L GLU 445,0.0,0.0,0.0,-0.0007999999999999724,0.00039999999999998446,2.82842712474608e-05,72.64862000000002,0.7059001597964664,0.04991467898327488,-72.64250000000003,0.7051306332850541,0.04986026524182264,0.0,0.0,0.0,0.005319999999997264,0.0011948221625001215,8.44866853415811e-05
ILE1317,L ILE 446,0.0,0.0,0.0,-0.0014499999999999635,0.0004974937185533497,3.5178118198678534e-05,-0.09862000000000005,0.10173881068697425,0.007194020294661389,0.10199999999999995,0.10158872968986274,0.007183407965582909,0.0,0.0,0.0,0.0019300000000001204,0.0011023157442401363,7.794549377608964e-05
VAL1318,L VAL 447,0.0,0.0,0.0,-0.0018149999999999599,0.0003882975663070859,2.745678422539735e-05,-0.1638650000000001,0.11688741067796819,0.008265188072572817,0.16786499999999996,0.11679750329095223,0.008258830660269043,0.0,0.0,0.0,0.0021849999999998845,0.0014767447308183335,0.00010442162132431463
HIE1319,L HIE 448,0.0,0.0,0.0,-0.00535500000000003,0.0005281808402432041,3.734802538287781e-05,-0.6057950000000001,0.26610195973536116,0.01881625002159035,0.619105,0.2680583406182323,0.01895458704047654,0.0,0.0,0.0,0.007955000000000333,0.004583991164912663,0.00032413712376089655
ILE1320,L ILE 449,0.0,0.0,0.0,-0.005844999999999981,0.0004908920451587019,3.4711309396225105e-05,-0.4057449999999998,0.1146912811638273,0.008109898265391524,0.419075,0.11518602074470713,0.008144881636647675,0.0,0.0,0.0,0.007484999999999875,0.0055964073297067405,0.0003957257573117735
GLN1321,L GLN 450,0.0,0.0,0.0,-0.013825000000000002,0.0009717895862788557,6.871590063442484e-05,-1.365809999999999,0.23758407753888036,0.01679973123296928,1.4444,0.24475279365106414,0.017306636010501922,0.0,0.0,0.0,0.06476500000000045,0.016506658504978792,0.0011671970163601101
ALA1322,L ALA 451,0.0,0.0,0.0,-0.014334999999999987,0.0012420849407346272,8.782866844031459e-05,-0.43237999999999993,0.1537524165663746,0.010871937637790234,0.5601550000000001,0.16369508537216373,0.01157499049135678,0.0,0.0,0.0,0.11344000000000001,0.029870995965986705,0.00211219838083452
GLY1323,L GLY 452,0.0,0.0,0.0,-0.02920000000000002,0.003087069808086591,0.00021828879952942823,-1.4099099999999996,0.19598281021559247,0.01385807740994416,1.5517050000000003,0.20212545108174437,0.014292427711029123,0.0,0.0,0.0,0.11259500000000006,0.05527088722826872,0.003908241916130576
GLN1324,L GLN 453,0.0,0.0,0.0,-0.6321199999999998,0.26022915978037586,0.018400980354318135,0.2614700000000007,2.4092734068801733,0.17036135637373864,0.6997099999999996,1.7778317962900771,0.12571169189657744,-0.2552182920000001,0.08751924264837466,0.006188544996097662,0.07384170800000063,0.778165556064251,0.05502461415788324
CYS1325,L CYS 454,0.0,0.0,0.0,-0.05747500000000001,0.006915878469146006,0.000489026456339518,-1.117845,0.20583063662875795,0.014554423893613892,1.1758250000000001,0.1953668200462876,0.01381452032735819,0.0,0.0,0.0,0.0005050000000000133,0.07037307706076251,0.004976128000262864
GLY1326,L GLY 455,0.0,0.0,0.0,-0.013549999999999996,0.0011608186766244105,8.208227579691146e-05,-1.0085099999999998,0.10575466845487665,0.007477984320657834,0.9614300000000001,0.11051667340270284,0.007814708919723013,0.0,0.0,0.0,-0.060629999999999906,0.02445062575886345,0.001728920327834682
ASN1327,L ASN 456,0.0,0.0,0.0,-0.03317499999999997,0.002914511108230819,0.0002060870568473532,-2.272274999999998,0.3347199566428792,0.023668275114064705,2.366575000000002,0.3323741782614776,0.023502403533999718,0.0,0.0,0.0,0.06112500000000068,0.034624404327005455,0.0024483151094170396
GLN1328,L GLN 457,0.0,0.0,0.0,-0.22084499999999987,0.057491399139350086,0.004065255819133688,1.3541899999999998,2.1384499278449343,0.1512112445207036,-0.7348400000000003,2.0367438779581493,0.14401954076443932,-0.032036292,0.027973965567797777,0.00197805807496688,0.3664687080000006,0.08307163917672801,0.005874051938614644
ILE1329,L ILE 458,0.0,0.0,0.0,-0.028280000000000007,0.002375205254288657,0.00016795237420174272,-0.532595,0.13933571320734703,0.009852522767037908,0.5400949999999997,0.1416085307282035,0.010013235235177628,0.0,0.0,0.0,-0.02078000000000034,0.013357829164950128,0.0009445411584467672
GLY1330,L GLY 459,0.0,0.0,0.0,-0.00647,0.0006075360071633528,4.295928304802057e-05,-1.179955000000001,0.11053598045431574,0.007816074134435034,1.2056549999999997,0.11417405999175739,0.008073325205577134,0.0,0.0,0.0,0.019230000000000233,0.007252385814337265,0.0005128211189099002
ALA1331,L ALA 460,0.0,0.0,0.0,-0.01217,0.0014936867141406452,0.00010561960045371024,-1.238295,0.20053906845051392,0.014180253519419162,1.2813799999999995,0.19874155478913466,0.014053150109495488,0.0,0.0,0.0,0.03091499999999987,0.007826095769922601,0.0005533885389127625
LYS1332,L LYS 461,0.0,0.0,0.0,-0.024745000000000045,0.003072454230741367,0.0002172553221442518,-96.46420499999996,2.5966318343157293,0.1836095978289516,96.64664000000002,2.6214955217193654,0.18536772602579296,0.0,0.0,0.0,0.15769000000000388,0.04366685127187475,0.0030877126647407055
PHE1333,L PHE 462,0.0,0.0,0.0,-0.007395000000000009,0.0006395115323432519,4.522029411669135e-05,-0.721415,0.08530552605194801,0.006032011594401813,0.7190799999999998,0.08654209149310164,0.00611944997528388,0.0,0.0,0.0,-0.0097299999999999,0.004374597124307726,0.0003093307291557163
TRP1334,L TRP 463,0.0,0.0,0.0,-0.007764999999999982,0.000608091276043144,4.299854648704879e-05,-1.4782149999999996,0.1452417941744088,0.010270145757242525,1.4695949999999989,0.14507439806872963,0.010258309065095528,0.0,0.0,0.0,-0.01638499999999978,0.004529544679104153,0.0003202871758281991
GLU1335,L GLU 464,0.0,0.0,0.0,-0.010384999999999955,0.0012477078985083782,8.822627159752907e-05,92.84162999999997,1.8216079087199972,0.12880713049189554,-92.71891,1.8072411687148846,0.12779124856377963,0.0,0.0,0.0,0.11233499999999942,0.01903792990322181,0.0013461849334322293
VAL1336,L VAL 465,0.0,0.0,0.0,-0.00444499999999999,0.0005804954780185209,4.104722889550226e-05,-0.6596850000000001,0.08493742270047898,0.006005982756801688,0.6689199999999996,0.08431573755830178,0.005962022978822046,0.0,0.0,0.0,0.0047899999999998395,0.0044861899201883645,0.0003172215314255929
ILE1337,L ILE 466,0.0,0.0,0.0,-0.002794999999999992,0.00046149214511196555,3.2632422527299704e-05,-0.9294100000000003,0.05932454719591205,0.004194878961305079,0.9328899999999999,0.05971463723410498,0.004222462492433033,0.0,0.0,0.0,0.0006849999999999579,0.002173884771555063,0.00015371686634847536
SER1338,L SER 467,0.0,0.0,0.0,-0.0020349999999999912,0.0002894391127681493,2.046643593789762e-05,-1.0511849999999998,0.21258447914888093,0.015031992678118392,1.05118,0.21149514793488727,0.014954965329281082,0.0,0.0,0.0,-0.0020400000000000812,0.0021928064210048866,0.00015505482901219587
ASP1339,L ASP 468,0.0,0.0,0.0,-0.0022850000000000487,0.0004623580863356953,3.269365381844053e-05,80.530785,1.6840573561431424,0.11908083764359047,-80.50297999999997,1.6773724421260932,0.11860814284028001,0.0,0.0,0.0,0.025520000000000848,0.006894171451307884,0.00048749153838825065
GLU1340,L GLU 469,0.0,0.0,0.0,-0.0016350000000000086,0.0004814301610825516,3.404225315692041e-05,75.44522999999995,0.7972093997843183,0.05637121726131488,-75.44198000000004,0.7962681894902419,0.05630466364316848,0.0,0.0,0.0,0.0016149999999976927,0.0023615196378606786,0.00016698465498364858
HID1341,L HID 470,0.0,0.0,0.0,-0.0012899999999999824,0.00045376205218157934,3.208582241427188e-05,-0.11091000000000019,0.11984595070339242,0.008474388444011747,0.10947500000000003,0.1197970340826516,0.00847092951658789,0.0,0.0,0.0,-0.002724999999999875,0.0008996527107726262,6.361505325001837e-05
GLY1342,L GLY 471,0.0,0.0,0.0,-0.0005900000000000011,0.0004918333050943174,3.4777866524558395e-05,-0.47172999999999987,0.11856545491837038,0.008383843718724759,0.4713249999999999,0.11841198999679053,0.008372992110052421,0.0,0.0,0.0,-0.000994999999999956,0.0008093052576130866,5.722652357081393e-05
ILE1343,L ILE 472,0.0,0.0,0.0,-0.002004999999999971,0.0004061711461933175,2.8720637179560734e-05,0.19211999999999996,0.1340636251934133,0.009479729848471423,-0.18976500000000004,0.13380452075696098,0.009461408398066326,0.0,0.0,0.0,0.0003500000000002812,0.0009313968005097969,6.585969936159314e-05
ASP1344,L ASP 473,0.0,0.0,0.0,-0.002369999999999989,0.0004930517214248225,3.486402156951926e-05,81.46038500000002,1.3411636577135142,0.09483459170501796,-81.43439000000002,1.3374849823054593,0.09457447007233598,0.0,0.0,0.0,0.023625000000000684,0.004617832283657598,0.0003265300522156448
PRO1345,L PRO 474,0.0,0.0,0.0,-0.004540000000000029,0.0006311893535223795,4.463182720884276e-05,0.14403000000000005,0.273495683878192,0.01933906526955219,-0.14139499999999997,0.2730527585925474,0.01930774572224836,0.0,0.0,0.0,-0.00190499999999989,0.001626645320897825,0.00011502119369922197
THR1346,L THR 475,0.0,0.0,0.0,-0.0027749999999999875,0.0005043560250458192,3.5663356544219097e-05,-0.2203950000000003,0.3216656788888114,0.022745198281725304,0.22124500000000002,0.32048267499975713,0.022661547274513267,0.0,0.0,0.0,-0.0019250000000004442,0.0017998263805155857,0.000127266943862101
GLY1347,L GLY 476,0.0,0.0,0.0,-0.0010050000000000137,0.0002738156314018449,1.9361688975912068e-05,-0.5019249999999996,0.10701723868144039,0.00756726151755058,0.5014000000000002,0.10691664977916152,0.007560148808059229,0.0,0.0,0.0,-0.0015300000000000905,0.0007064700984472483,4.9954979731757714e-05
SER1348,L SER 477,0.0,0.0,0.0,-0.001055000000000036,0.00026828156850593584,1.8970371635791053e-05,0.32140999999999986,0.3176156197355542,0.02245881585257782,-0.320985,0.3172094493784826,0.022430095271197593,0.0,0.0,0.0,-0.0006300000000000594,0.0007893668348745019,5.58166641783522e-05
TYR1349,L TYR 478,0.0,0.0,0.0,-0.0011099999999999888,0.00031288975694329435,2.2124646889841407e-05,-0.03552999999999981,0.2106258272387317,0.01489349507335334,0.035470000000000015,0.21043530858674833,0.014880023370277344,0.0,0.0,0.0,-0.0011699999999998112,0.000664153596692886,4.69627511970975e-05
HIP1350,L HIP 479,0.0,0.0,0.0,-0.0014999999999999864,0.0004999999999999934,3.535533905932691e-05,-77.15904999999998,1.0327826816443635,0.07302876376827566,77.142845,1.0308511682000239,0.07289218514283112,0.0,0.0,0.0,-0.017705000000000765,0.002481526747789288,0.00017547043910576049
GLY1351,L GLY 480,0.0,0.0,0.0,-0.0003249999999999942,0.0004683748498798716,3.311910324872884e-05,-0.4132500000000001,0.12030834343469228,0.008507084547599096,0.4130299999999999,0.12016542389556188,0.008496978610070781,0.0,0.0,0.0,-0.0005449999999999622,0.0007056734372215102,4.989864727625492e-05
ASP1352,L ASP 481,0.0,0.0,0.0,-0.0005749999999999913,0.0004943429983321219,3.495532863527335e-05,70.526145,0.8541890973176484,0.06040029031289249,-70.51906999999999,0.8532168863196855,0.060331544613952126,0.0,0.0,0.0,0.006500000000000981,0.001363818169699435,9.643650760998961e-05
SER1353,L SER 482,0.0,0.0,0.0,-0.0003100000000000058,0.0004624932431938958,3.270321085153628e-05,0.4541800000000001,0.17960386298740894,0.012699910944569643,-0.45379500000000006,0.17949839268082607,0.012692453067669786,0.0,0.0,0.0,7.500000000002726e-05,0.0007479137650823834,5.288548950325158e-05
ASP1354,L ASP 483,0.0,0.0,0.0,-0.00034000000000000273,0.00047370877129308424,3.349626844888872e-05,66.33160500000002,0.779334369171138,0.055107261725265186,-66.32706000000002,0.7787531485634607,0.05506616322195979,0.0,0.0,0.0,0.0042050000000007515,0.0010163537769895805,7.186706477938925e-05
LEU1355,L LEU 484,0.0,0.0,0.0,-0.00042000000000000983,0.0004935585071701339,3.489985673323109e-05,0.2636700000000002,0.06285086395587491,0.004444227210663231,-0.26332,0.06283906110056056,0.004443392622760217,0.0,0.0,0.0,-6.999999999997008e-05,0.0007450503338699659,5.268301434047541e-05
[truncated: 113,882 more chars]
