# Supplementary material for: Detailed Per-residue Energetic Analysis Explains the Driving Force for Microtubule Disassembly
Source: PLoS Comput Biol. 2015 Jun 1;11(6):e1004313. doi: 10.1371/journal.pcbi.1004313 (PMC4452272; doi:10.1371/journal.pcbi.1004313)
Supplement: S4 Dataset — 13 text files with energy contribution per residue in the 13 longitudinal GTP subsystems, plus one text file with the overall residual contributions, per MT ring. (ZIP) [file pcbi.1004313.s004.zip › LongGTP/R12_L12.txt]

| Run on Wed Jan 21 12:04:29 2015
| GB non-polar solvation energies calculated with gbsa=2
idecomp = 2: Per-residue decomp adding 1-4 interactions to EEL and VDW.
Energy Decomposition Analysis (All units kcal/mol): Generalized Born solvent
DELTAS:
Total Energy Decomposition:
Residue,Location,Internal,,,van der Waals,,,Electrostatic,,,Polar Solvation,,,Non-Polar Solv.,,,TOTAL,,
,,Avg.,Std. Dev.,Std. Err. of Mean,Avg.,Std. Dev.,Std. Err. of Mean,Avg.,Std. Dev.,Std. Err. of Mean,Avg.,Std. Dev.,Std. Err. of Mean,Avg.,Std. Dev.,Std. Err. of Mean
MET   1,R MET   1,0.0,0.0,0.0,-2.351315000000001,0.42908751528679695,0.030341069178178047,-156.40223000000006,5.52002688101055,0.39032484398945877,159.13473999999994,5.372307625445508,0.37987951525727176,-0.41366753999999994,0.10525175638834562,0.007442423067399371,-0.032472540000002506,1.1244642642015925,0.07951163064188876
ARG   2,R ARG   2,0.0,0.0,0.0,-2.6589849999999995,0.9576459652580424,0.06771579560098986,-175.48774000000006,9.638508931489246,0.681545502598315,176.8863150000001,9.17991607563699,0.6491180907806315,-0.36313894799999985,0.11635084112254587,0.00822724687545108,-1.6235489480000005,1.590637034670247,0.11247502336217931
GLU   3,R GLU   3,0.0,0.0,0.0,-0.18071499999999996,0.06363303996352845,0.004499535406572555,143.06801000000004,3.0651908847386786,0.21674172602299127,-143.5500100000001,3.085474754374467,0.21817601219980826,0.0,0.0,0.0,-0.662715,0.3888273315689124,0.02749424428630481
CYS   4,R CYS   4,0.0,0.0,0.0,-0.03692999999999998,0.008486171103624976,0.0006000629133682548,-0.8850649999999994,0.7721736985775947,0.05460092585181143,0.9232650000000001,0.7952251032097766,0.056230906304940514,0.0,0.0,0.0,0.0012699999999998823,0.043424844271453635,0.0030706001856314665
ILE   5,R ILE   5,0.0,0.0,0.0,-0.014614999999999944,0.0015769511723575358,0.00011150728675740897,0.895205,0.2911990607385267,0.020590883052336556,-0.9006500000000002,0.29490665896178,0.020853049836894313,0.0,0.0,0.0,-0.02006,0.012215825800984688,0.0008637893261669861
SER   6,R SER   6,0.0,0.0,0.0,-0.00572499999999998,0.0005825590098866136,4.119314263321455e-05,-0.15520500000000012,0.24835348391959397,0.017561243261084908,0.16809000000000002,0.24768928499230644,0.017514277304530722,0.0,0.0,0.0,0.00715999999999987,0.004983412485436109,0.00035238047619015795
ILE   7,R ILE   7,0.0,0.0,0.0,-0.005455000000000007,0.0005272333449242131,3.7281027346357706e-05,0.3730699999999999,0.1794953623356326,0.012692238789906222,-0.3726200000000002,0.1791045940225986,0.012664607297504306,0.0,0.0,0.0,-0.005005000000000077,0.0034124734431202263,0.00024129831122493182
HID   8,R HID   8,0.0,0.0,0.0,-0.0036800000000000565,0.00046647615158770876,3.2984845004947275e-05,0.7173850000000005,0.2511763658766474,0.01776085115851707,-0.7218349999999997,0.2506152983658432,0.01772117769435776,0.0,0.0,0.0,-0.008129999999999976,0.0031816819451357353,0.0002249788878984283
VAL   9,R VAL   9,0.0,0.0,0.0,-0.0018899999999999661,0.0003284813541131482,2.322713929867467e-05,0.2841949999999999,0.10949016839424404,0.007742124054482696,-0.28075000000000006,0.10950510262083657,0.007743180063772231,0.0,0.0,0.0,0.0015550000000001036,0.001283345238039858,9.074621204214476e-05
GLY  10,R GLY  10,0.0,0.0,0.0,-0.000589999999999986,0.000491833305094305,3.4777866524557514e-05,1.040565,0.07952066256640053,0.005622959974514906,-1.0395350000000003,0.07956901893953121,0.005626379286450335,0.0,0.0,0.0,0.0004399999999999343,0.0008924124606928955,6.310309025713196e-05
GLN  11,R GLN  11,0.0,0.0,0.0,-0.000834999999999988,0.00037118054905934175,2.6246428328440654e-05,0.28698000000000046,0.19814600576342722,0.014011038434034812,-0.28364000000000006,0.19761300665695075,0.013973349705779223,0.0,0.0,0.0,0.0025049999999998463,0.0010954337040647915,7.745886004845117e-05
ALA  12,R ALA  12,0.0,0.0,0.0,-0.0008999999999999808,0.0002999999999999917,2.1213203435595838e-05,0.2710949999999999,0.14169677475157993,0.010019475029910494,-0.26697000000000004,0.14164935262824155,0.01001612177941141,0.0,0.0,0.0,0.0032250000000000377,0.0011680646386223392,8.259464268340701e-05
GLY  13,R GLY  13,0.0,0.0,0.0,-0.0009600000000000431,0.00019595917942266187,1.3856406460551556e-05,0.68146,0.10132975081386492,0.007165095393642696,-0.6768950000000001,0.10114219680726644,0.007151833322652248,0.0,0.0,0.0,0.0036049999999999117,0.001122040551851789,7.93402482980696e-05
VAL  14,R VAL  14,0.0,0.0,0.0,-0.00123999999999991,0.0004270831300812204,3.0199337741080732e-05,0.8827349999999993,0.12186318055508596,0.00861702813474619,-0.8797200000000006,0.12136486971112842,0.008581792237056072,0.0,0.0,0.0,0.0017750000000000576,0.0015213070038618429,0.00010757264986972983
GLN  15,R GLN  15,0.0,0.0,0.0,-0.0011600000000000043,0.0003666060555964206,2.5922962793628145e-05,0.17840999999999987,0.6525570487704501,0.04614275142966658,-0.17539999999999986,0.6515198462057776,0.04606941013297219,0.0,0.0,0.0,0.0018500000000000226,0.0015676415406590228,0.00011084899638697219
ILE  16,R ILE  16,0.0,0.0,0.0,-0.0025200000000000222,0.0004995998398718779,3.532704346531181e-05,0.2852750000000001,0.15076541173293018,0.01066072450047368,-0.27801499999999996,0.15112244960627136,0.010685970890611678,0.0,0.0,0.0,0.004739999999999993,0.0030679634939154918,0.00021693777909804175
GLY  17,R GLY  17,0.0,0.0,0.0,-0.001185000000000029,0.0003882975663070982,2.745678422539822e-05,0.8007799999999997,0.11898172800896929,0.008413278671243555,-0.798285,0.11846279489780838,0.008376584559055145,0.0,0.0,0.0,0.0013099999999999102,0.00170114667210079,0.00012028923476353968
ASN  18,R ASN  18,0.0,0.0,0.0,-0.0013799999999999824,0.00048538644398044874,3.4322004603459955e-05,1.4248950000000007,0.30628711036378786,0.021657769272826685,-1.4226400000000003,0.30557599774851346,0.021607486017581903,0.0,0.0,0.0,0.0008750000000004831,0.0015872539179353701,0.0001122358008837016
ALA  19,R ALA  19,0.0,0.0,0.0,-0.0013299999999999623,0.0004702127178203547,3.324906013709294e-05,0.40846499999999986,0.12510399184278742,0.00884618809855415,-0.4027949999999999,0.1249263101792414,0.00883362410763556,0.0,0.0,0.0,0.004340000000000057,0.0014914422550002234,0.00010546089322588139
CYS  20,R CYS  20,0.0,0.0,0.0,-0.0031199999999999626,0.00043081318457080406,3.0463092423458724e-05,0.7295200000000002,0.2206389349140345,0.015601528707149108,-0.7196750000000004,0.22013897740972557,0.015566176372988915,0.0,0.0,0.0,0.006725000000000141,0.003960981570267631,0.0002800836928491181
TRP  21,R TRP  21,0.0,0.0,0.0,-0.007700000000000018,0.0006480740698408274,4.582575694956132e-05,0.7882449999999999,0.19164199689786146,0.013551135556660914,-0.7955050000000001,0.19078409256277024,0.01349047255936568,0.0,0.0,0.0,-0.014959999999999942,0.004065513497702144,0.0002874752163230625
GLU  22,R GLU  22,0.0,0.0,0.0,-0.0021450000000000123,0.00037944037739807865,2.683048639141642e-05,88.320885,0.8010444568022804,0.05664239674367869,-88.28639000000003,0.7991391292491,0.05650766974035515,0.0,0.0,0.0,0.03235000000000241,0.002658477007615255,0.00018798271197132676
LEU  23,R LEU  23,0.0,0.0,0.0,-0.0043950000000000265,0.0005281808402432234,3.734802538287918e-05,0.32489999999999997,0.1557575359332578,0.011013720987931394,-0.3039900000000001,0.15555828457526766,0.010999631789291848,0.0,0.0,0.0,0.016514999999999933,0.004966867725237022,0.00035121058497716997
TYR  24,R TYR  24,0.0,0.0,0.0,-0.010384999999999995,0.00075284460547984,5.323415257145059e-05,0.9967200000000004,0.3302283173805655,0.02335066825596213,-0.9936500000000005,0.32939158686888065,0.023291502474078324,0.0,0.0,0.0,-0.007314999999999662,0.0061266446771459015,0.0004332191997130333
CYS  25,R CYS  25,0.0,0.0,0.0,-0.0032200000000000405,0.00043772137256486705,3.095157508109007e-05,1.1314500000000007,0.2500770231348702,0.017683115887761183,-1.134485,0.24870110529508951,0.017585823804274738,0.0,0.0,0.0,-0.0062549999999998865,0.003869105193710613,0.0002735870519596865
LEU  26,R LEU  26,0.0,0.0,0.0,-0.0034700000000000048,0.0004990991885387034,3.5291642070042036e-05,0.5496450000000004,0.1654400766894157,0.011698380010710831,-0.5417149999999997,0.16467763592850163,0.011644467307481293,0.0,0.0,0.0,0.004460000000000246,0.002660526263730566,0.0001881276162608792
GLU  27,R GLU  27,0.0,0.0,0.0,-0.009000000000000034,0.0007745966692414841,5.477225575051666e-05,110.60279999999999,1.703768549423131,0.12047462948694633,-110.49151999999998,1.695623212744624,0.11989866720690436,0.0,0.0,0.0,0.10227999999999994,0.013426153581723485,0.0009493724242888729
HIP  28,R HIP  28,0.0,0.0,0.0,-0.016475000000000007,0.0015904008928568564,0.00011245832561442229,-118.10616000000002,1.668240421639206,0.11796241147905877,118.07081499999995,1.6722804372425686,0.11824808372198249,0.0,0.0,0.0,-0.05182000000000293,0.015033549148490744,0.0010630324548199053
GLY  29,R GLY  29,0.0,0.0,0.0,-0.002310000000000004,0.0004731807265728272,3.3458930048642366e-05,0.044549999999999985,0.24060884750981218,0.017013614768766814,-0.04230500000000001,0.23935545110776144,0.016924986259226324,0.0,0.0,0.0,-6.500000000004724e-05,0.001578218932847982,0.00011159693096138045
ILE  30,R ILE  30,0.0,0.0,0.0,-0.00513499999999998,0.0006056195175190635,4.282376676566549e-05,-1.0016150000000004,0.1657517926750699,0.011720421659436864,1.0015800000000006,0.16582081775217317,0.011725302469446029,0.0,0.0,0.0,-0.005170000000000288,0.001463249807790815,0.00010346738616587974
GLN  31,R GLN  31,0.0,0.0,0.0,-0.002319999999999979,0.0004664761515876543,3.298484500494342e-05,0.5463199999999996,0.9339733548661868,0.06604188926734304,-0.5436450000000004,0.9320298755807132,0.06590446452915764,0.0,0.0,0.0,0.0003550000000006648,0.0022223804804758513,0.0001571460308121092
PRO  32,R PRO  32,0.0,0.0,0.0,-0.0012149999999999817,0.00041082234603292007,2.904952667428441e-05,0.44876999999999995,0.22814155057770633,0.016132043748390983,-0.44843000000000005,0.2275738673486039,0.016091902482304566,0.0,0.0,0.0,-0.0008749999999996794,0.001004676564870576,7.104136119191907e-05
ASP  33,R ASP  33,0.0,0.0,0.0,-0.00144499999999998,0.0004969657935914584,3.514078826662743e-05,91.47148500000002,1.1681401926884347,0.08259998516265524,-91.43651500000001,1.1655304285055574,0.08241544696755422,0.0,0.0,0.0,0.03352500000000006,0.002790945180399085,0.0001973496262980105
GLY  34,R GLY  34,0.0,0.0,0.0,-0.0015399999999999897,0.0004983974317750833,3.5242020373412104e-05,1.0544600000000006,0.12821461851129934,0.0090661426196586,-1.04918,0.12680361824490613,0.008966369833996334,0.0,0.0,0.0,0.00373999999999995,0.002252198925494936,0.0001592545132798525
GLN  35,R GLN  35,0.0,0.0,0.0,-0.003490000000000001,0.0005384236250389055,3.807229964160531e-05,0.27297500000000086,0.8995605173499996,0.06360853419058636,-0.26279999999999987,0.8974430344038558,0.06345880553555984,0.0,0.0,0.0,0.0066850000000008335,0.004343474991294806,0.00030713006202587377
MET  36,R MET  36,0.0,0.0,0.0,-0.010474999999999955,0.0010096410253154222,7.139240155646737e-05,-0.17240000000000003,0.6873584654312481,0.04860358320124147,0.1938750000000001,0.6869458052677808,0.04857440372125014,0.0,0.0,0.0,0.011000000000000015,0.0038392707640902387,0.0002714774392099465
PRO  37,R PRO  37,0.0,0.0,0.0,-0.011219999999999997,0.001149608629056051,8.128960573161039e-05,1.0920500000000002,0.2883342981679407,0.02038831374832148,-1.057665,0.28701906343481753,0.02029531260845713,0.0,0.0,0.0,0.023165000000000012,0.004503085053604943,0.0003184161977663843
SER  38,R SER  38,0.0,0.0,0.0,-0.02674500000000001,0.004315086905266282,0.00030512272121230614,-1.364224999999999,0.9489493476340041,0.06710085187145547,1.4562549999999994,0.9481711396024458,0.0670458242538266,0.0,0.0,0.0,0.06528499999999993,0.02081306740968265,0.0014717061102679332
ASP  39,R ASP  39,0.0,0.0,0.0,-0.22678000000000018,0.058631233996905834,0.004145854314854736,142.21902500000004,4.070055485415489,0.28779638335427976,-140.64559999999994,3.6895346901750137,0.260889499884576,-0.0027036360000000006,0.005165108929297038,0.0003652283549473123,1.3439413639999953,0.41252059226139615,0.0291696108167124
LYS  40,R LYS  40,0.0,0.0,0.0,-0.27005499999999993,0.049944889378194184,0.0035316369964933075,-127.00398499999996,3.477028979573582,0.24586307698386214,127.54082499999998,3.512646975482628,0.24838164962781825,-0.009555335999999975,0.011562629641699327,0.0008176013827994174,0.2572296639999994,0.09034323868863055,0.006388231671108551
THR  41,R THR  41,0.0,0.0,0.0,-2.4134750000000014,0.40667895123179537,0.028756544418183577,-5.259539999999999,2.0676954534940615,0.14620814765942444,5.724990000000003,1.5551640813431766,0.10996670677755077,-0.42674561999999994,0.05055712989172925,0.0035749289383770855,-2.37477062,0.8115137822347128,0.057382689844450864
ILE  42,R ILE  42,0.0,0.0,0.0,-2.4249449999999997,0.8085851111509517,0.05717560152613162,-2.019845,1.9660820331245077,0.13902299379913738,1.0256250000000002,0.9875803938794039,0.06983247934790081,-0.48864967199999976,0.08327789485797508,0.00588863641770145,-3.907814672,1.3785400497900706,0.09747750173437998
GLY  43,R GLY  43,0.0,0.0,0.0,-1.183665,0.31541401803819685,0.0223031391036105,4.199710000000001,1.4201177436747956,0.10041748866357872,-2.3466800000000005,1.000732465547109,0.07076247125418939,-0.15088147199999993,0.07094384854942988,0.005016487639277328,0.5184835279999997,0.5737333451356689,0.040569073893827336
GLY  44,R GLY  44,0.0,0.0,0.0,-0.8364949999999999,0.4466497956732989,0.03158290993361755,1.4918100000000012,2.08937578331424,0.14774117848284538,-1.0932000000000004,1.705226090581539,0.12057769321064321,-0.14339512799999996,0.10488955526932336,0.007416811580657972,-0.581280128,0.44585072705002576,0.03152640724940257
GLY  45,R GLY  45,0.0,0.0,0.0,-0.26056500000000016,0.12801814627231514,0.009052249934408537,5.840420000000003,1.5290692409436424,0.10812152291750164,-4.807595,1.0374013258980277,0.0733553512354411,-0.0054849239999999995,0.006943078355011129,0.0004909497787137909,0.7667750759999998,0.4557346547383948,0.03222530647872289
ASP  46,R ASP  46,0.0,0.0,0.0,-0.11555500000000002,0.027151555664454898,0.0019199049130100075,129.39460500000004,2.832814323065819,0.20031022176822197,-129.08894499999994,2.795624383210339,0.197680495901849,-4.7519999999998115e-06,6.703520937536963e-05,4.740105112758389e-06,0.19010024799999908,0.0904065969862771,0.006392711779299582
ASP  47,R ASP  47,0.0,0.0,0.0,-0.8226900000000001,0.2208406300932862,0.01561579071004726,170.72810499999997,4.809511315506518,0.3400838065388092,-165.02533499999993,3.7466039759746357,0.26492490778321454,-0.15247263599999986,0.03705708998460024,0.0026203319619150923,4.727607363999999,1.5630332461070433,0.11052314075423121
SER  48,R SER  48,0.0,0.0,0.0,-0.162245,0.03293728851924521,0.0023290180065856105,-1.3583049999999992,0.617206960407124,0.04364312270994143,1.6253400000000016,0.5845814010041681,0.04133614728055797,-0.0008613360000000001,0.0028780991405967923,0.00020351234192431665,0.10392866400000028,0.08273367368576767,0.0058501541695681345
PHE  49,R PHE  49,0.0,0.0,0.0,-0.04757500000000002,0.005565462694152546,0.00039353764114760176,-0.33196500000000023,0.33154324570861016,0.023443647729715595,0.34886000000000017,0.3395459179551418,0.024009522111029184,0.0,0.0,0.0,-0.030680000000000013,0.024236080541209865,0.0017137496900072825
ASN  50,R ASN  50,0.0,0.0,0.0,-0.036704999999999995,0.004494215726909426,0.0003177890416612884,-2.799434999999998,1.8824703864271033,0.13311075756254653,2.9601550000000003,1.8793269941590798,0.13288848616368165,0.0,0.0,0.0,0.1240150000000001,0.02953649903086017,0.0020885458757231115
THR  51,R THR  51,0.0,0.0,0.0,-0.09667999999999996,0.014264907991291008,0.0010086813173644043,-2.7258250000000004,0.9811347992885556,0.069376706983504,2.955029999999998,0.9897366311802391,0.0699849483496276,0.0,0.0,0.0,0.13252500000000011,0.047405161902476144,0.0033520511444487056
PHE  52,R PHE  52,0.0,0.0,0.0,-0.036765,0.003860022668327251,0.00027294482043079904,-1.4735950000000002,0.17453441200806166,0.012341446628130718,1.4133149999999999,0.17073290770967894,0.012072639681321096,0.0,0.0,0.0,-0.09704499999999991,0.023687823348716382,0.0016749820521426385
PHE  53,R PHE  53,0.0,0.0,0.0,-0.013820000000000068,0.0011948221624994225,8.448668534153166e-05,1.5917000000000003,0.25213329807861234,0.01782851648343159,-1.5582500000000008,0.25314388694969314,0.01789997590780488,0.0,0.0,0.0,0.019629999999999967,0.009418232318221639,0.0006659695939004818
SER  54,R SER  54,0.0,0.0,0.0,-0.006029999999999981,0.000639609255717892,4.52272042027802e-05,0.11489999999999981,0.5931572472793368,0.041942551186116485,-0.12765499999999996,0.6009152402585576,0.04249112413051695,0.0,0.0,0.0,-0.01878500000000022,0.012708216830066897,0.0008986066297329313
GLU  55,R GLU  55,0.0,0.0,0.0,-0.011434999999999999,0.0013475069573105165,9.528313072103178e-05,119.58475000000007,1.9939338372910858,0.14099241375858407,-119.35934500000006,1.9727018137442505,0.1394910829757561,0.0,0.0,0.0,0.2139700000000012,0.02440981564862696,0.0017260346172657626
THR  56,R THR  56,0.0,0.0,0.0,-0.002654999999999985,0.0004753682782853839,3.361361331365688e-05,-0.3515750000000004,0.7755240836847039,0.05483783385469377,0.3522949999999998,0.7734313143227397,0.05468985271396334,0.0,0.0,0.0,-0.0019350000000000734,0.0025847195205666914,0.00018276727004579494
GLY  57,R GLY  57,0.0,0.0,0.0,-0.0012600000000000029,0.0004715930449020685,3.334666400106646e-05,0.07296500000000007,1.0535280128098161,0.07449568020278088,-0.07096500000000011,1.051036214302343,0.07431948344058241,0.0,0.0,0.0,0.0007400000000001339,0.0029448938860339533,0.0002082354436689412
ALA  58,R ALA  58,0.0,0.0,0.0,-0.0014750000000000032,0.0004993746088859511,3.5311117229563596e-05,-0.5284300000000003,0.42983619566062553,0.030394008875105596,0.5289050000000001,0.4284603668660613,0.030296723088066788,0.0,0.0,0.0,-0.0010000000000002362,0.0016822603841261695,0.00011895377253371007
GLY  59,R GLY  59,0.0,0.0,0.0,-0.0018750000000000067,0.0004465142774872835,3.157332735078699e-05,0.15006999999999995,0.27316446529517713,0.019315644578941707,-0.14395999999999998,0.2723610258462102,0.019258832830677974,0.0,0.0,0.0,0.004235000000000008,0.0019156656806449005,0.00013545801932703523
LYS  60,R LYS  60,0.0,0.0,0.0,-0.0029799999999999788,0.0004791659420284379,3.3882148692194854e-05,-90.756745,1.387411579157501,0.09810481359190054,90.73474499999999,1.385526513631584,0.09797151933026485,0.0,0.0,0.0,-0.024979999999999832,0.0032694953739068155,0.0002311882349947556
HIP  61,R HIP  61,0.0,0.0,0.0,-0.007745000000000113,0.0008366450860429966,5.9159741378740544e-05,-111.31272499999999,1.5075743694362989,0.10660160597714403,111.25581500000004,1.5045753489792288,0.10638954320693289,0.0,0.0,0.0,-0.06465499999999735,0.0074636435472250065,0.000527759296460202
VAL  62,R VAL  62,0.0,0.0,0.0,-0.003584999999999987,0.0005027673418192321,3.5551019675951385e-05,1.4786649999999992,0.11164780685263569,0.007894692133010459,-1.46907,0.11155310439427392,0.007887995657960193,0.0,0.0,0.0,0.0060099999999998635,0.0036055374079322243,0.0002549499950970643
PRO  63,R PRO  63,0.0,0.0,0.0,-0.003920000000000015,0.0004284857057125584,3.0298514815085344e-05,-0.8177799999999997,0.13646531280878862,0.009649554808383786,0.8202650000000006,0.1364687318582495,0.009649796571689686,0.0,0.0,0.0,-0.001435000000000084,0.0038801771866760633,0.00027436996009039846
ARG  64,R ARG  64,0.0,0.0,0.0,-0.02172500000000004,0.0023810449386771565,0.00016836530224485246,-121.61080499999997,1.6485916768510926,0.1165730354109109,121.72060499999996,1.6691593060524443,0.11802738641903152,0.0,0.0,0.0,0.08807499999999592,0.04829450667519179,0.00341493731640871
ALA  65,R ALA  65,0.0,0.0,0.0,-0.002729999999999985,0.000455082410119301,3.217918581940752e-05,0.03636000000000001,0.15277506471934485,0.010802828425926241,-0.03501000000000001,0.1525169167666328,0.010784574609135029,0.0,0.0,0.0,-0.0013799999999999238,0.002354909764725594,0.00016651726637198846
VAL  66,R VAL  66,0.0,0.0,0.0,-0.0026650000000000107,0.00047199046600542873,3.337476591678373e-05,0.6923249999999997,0.12524623497335333,0.008856246206774186,-0.6901350000000002,0.1251804168989703,0.0088515921661021,0.0,0.0,0.0,-0.000475000000000117,0.0018328597873269762,0.00012960275845830382
PHE  67,R PHE  67,0.0,0.0,0.0,-0.0023950000000000624,0.0004888506929523449,3.4566963997434586e-05,-0.10023500000000003,0.1329983826029475,0.009404405822538712,0.09716499999999999,0.13263509254718372,0.009378717336341892,0.0,0.0,0.0,-0.005464999999999965,0.0012485091108998213,8.82829258690451e-05
VAL  68,R VAL  68,0.0,0.0,0.0,-0.0011950000000000227,0.00039620070671311813,2.801562064277483e-05,0.5074250000000001,0.09511285073532248,0.0067254941732930425,-0.5058699999999997,0.0948814159885908,0.006709129265411427,0.0,0.0,0.0,0.0003600000000000696,0.0008248636250916998,5.832666628564589e-05
ASP  69,R ASP  69,0.0,0.0,0.0,-0.000709999999999964,0.0004537620521815125,3.208582241426715e-05,80.53671999999997,0.5513104856676063,0.03898353829548133,-80.52167500000002,0.5506182701018781,0.038934591263424405,0.0,0.0,0.0,0.014335000000002936,0.0011716548126514902,8.284850632357227e-05
LEU  70,R LEU  70,0.0,0.0,0.0,-0.0006149999999999761,0.0004865953144040539,3.440748465087066e-05,-0.5270300000000002,0.06870756217476913,0.004858358313257558,0.5262050000000003,0.06858165188299009,0.004849455111143745,0.0,0.0,0.0,-0.0014399999999999836,0.0008039900496895605,5.685068161419975e-05
GLU  71,R GLU  71,0.0,0.0,0.0,-0.0004099999999999926,0.0004918333050943084,3.477786652455776e-05,73.885985,0.735550185080007,0.0520112523773093,-73.87677500000004,0.7349558723946611,0.051969228124313975,0.0,0.0,0.0,0.008799999999999386,0.0010198039027156816,7.211102550907646e-05
PRO  72,R PRO  72,0.0,0.0,0.0,-0.0003049999999999642,0.00046040742826321815,3.2555721463358045e-05,0.6819150000000004,0.0971671640781988,0.006870756062836028,-0.6814050000000001,0.09703520482278404,0.0068614251344016166,0.0,0.0,0.0,0.0002050000000000507,0.000716222730719782,5.064459497319044e-05
THR  73,R THR  73,0.0,0.0,0.0,-0.0002999999999999975,0.0004582575694955803,3.240370349203904e-05,0.07487999999999989,0.16432700812708792,0.011619674177876077,-0.0746000000000001,0.16419363568664894,0.011610243322170297,0.0,0.0,0.0,-2.0000000000175154e-05,0.0007871467461663831,5.565968020031755e-05
VAL  74,R VAL  74,0.0,0.0,0.0,-0.000530000000000041,0.0004990991885387489,3.5291642070045255e-05,0.27746500000000013,0.10023137620026906,0.007087428579887018,-0.2761199999999999,0.10011725925133996,0.007079359293043409,0.0,0.0,0.0,0.0008150000000000007,0.0007750967681521517,5.4807618083616365e-05
ILE  75,R ILE  75,0.0,0.0,0.0,-0.0007749999999999946,0.0004175823272122466,2.9527529527543935e-05,0.5888899999999999,0.07406630745487691,0.00523727882587912,-0.5881300000000003,0.07392606509208936,0.00522736219330545,0.0,0.0,0.0,-1.4999999999716351e-05,0.000764705825792178,5.407286750305077e-05
ASP  76,R ASP  76,0.0,0.0,0.0,-0.0004099999999999887,0.0004918333050943038,3.477786652455743e-05,75.61325499999998,0.5840534307520207,0.041298814146002144,-75.60170000000002,0.5835620960954739,0.04126407153925453,0.0,0.0,0.0,0.01114500000000291,0.0009455025118950725,6.685712377899201e-05
GLU  77,R GLU  77,0.0,0.0,0.0,-0.0006799999999999718,0.00046647615158760343,3.298484500493983e-05,78.04389000000002,0.9247529172130694,0.06538990586834033,-78.02961999999997,0.9237204802340313,0.06531690154943777,0.0,0.0,0.0,0.013590000000000657,0.0012852626190801028,9.088179135571232e-05
VAL  78,R VAL  78,0.0,0.0,0.0,-0.0009450000000000258,0.0002489477856901017,1.7603266742284626e-05,0.020059999999999932,0.12904482322046107,0.009124846957620726,-0.019370000000000002,0.1288617984508986,0.009111905152052454,0.0,0.0,0.0,-0.00025500000000019843,0.0006928022805967729,4.898851906314834e-05
ARG  79,R ARG  79,0.0,0.0,0.0,-0.0006649999999999934,0.0004719904660054002,3.3374765916781715e-05,-76.02246999999997,0.8202437315243163,0.057999990478660196,76.01001499999998,0.8193898246745723,0.057939610146264635,0.0,0.0,0.0,-0.013120000000000687,0.0012188519188148532,8.618584570562179e-05
THR  80,R THR  80,0.0,0.0,0.0,-0.0004399999999999987,0.0004963869458396327,3.5099857549568374e-05,-0.4137400000000005,0.25227578639259024,0.01783859192873695,0.4132549999999998,0.25195416244825186,0.017815849681533588,0.0,0.0,0.0,-0.0009250000000001268,0.0008481597726838662,5.997395267944025e-05
GLY  81,R GLY  81,0.0,0.0,0.0,-0.0003399999999999964,0.00047370877129307556,3.3496268448888104e-05,-0.49557000000000045,0.15056359154855378,0.010646453658378394,0.4949150000000003,0.15034020678115217,0.010630657969994047,0.0,0.0,0.0,-0.000994999999999957,0.0007582710597140244,5.3617860830129616e-05
THR  82,R THR  82,0.0,0.0,0.0,-0.0007850000000000001,0.0004108223460329283,2.9049526674284994e-05,-0.7552599999999997,0.3087850099988665,0.021834397449895435,0.7543300000000002,0.3083363441114255,0.02180267198074578,0.0,0.0,0.0,-0.0017149999999996274,0.0007897942770112345,5.584688890169705e-05
TYR  83,R TYR  83,0.0,0.0,0.0,-0.0022599999999999986,0.0004386342439892446,3.101612483854295e-05,0.23497999999999997,0.21143691636041234,0.014950847735162044,-0.23503999999999992,0.21101042249140234,0.014920690064470898,0.0,0.0,0.0,-0.00232,0.0008170679286327019,5.7775427302622954e-05
ARG  84,R ARG  84,0.0,0.0,0.0,-0.0009549999999999842,0.0002701388531848028,1.9101701494893124e-05,-78.638225,0.915581287694711,0.06474137372564415,78.62307000000001,0.9145426917856216,0.06466793390462117,0.0,0.0,0.0,-0.01610999999999734,0.001325858212633683,9.375233330451527e-05
GLN  85,R GLN  85,0.0,0.0,0.0,-0.0010000000000000065,0.0002449489742782998,1.73205080756875e-05,0.035489999999999605,0.7378534745462677,0.05217411953737215,-0.03518500000000005,0.7367413526978109,0.0520954806473172,0.0,0.0,0.0,-0.0006950000000000501,0.0012774877690219706,9.033202643583093e-05
LEU  86,R LEU  86,0.0,0.0,0.0,-0.002355000000000006,0.00047851332269856407,3.383600153682613e-05,0.4502300000000002,0.13546038941328933,0.00957849599363073,-0.44662499999999994,0.13524353727627797,0.009563162231971177,0.0,0.0,0.0,0.0012499999999999267,0.0010476163419880589,7.407766195016016e-05
PHE  87,R PHE  87,0.0,0.0,0.0,-0.002274999999999976,0.0004465142774872892,3.15733273507874e-05,-0.8960100000000003,0.12689617764140515,0.008972914771689034,0.8932650000000005,0.12663733562815938,0.008954611877406827,0.0,0.0,0.0,-0.005019999999999838,0.0010342146779078352,7.313002119512913e-05
HIE  88,R HIE  88,0.0,0.0,0.0,-0.0014400000000000402,0.000496386945839679,3.509985754957165e-05,0.5549700000000002,0.2526512994227414,0.017865144709741328,-0.5541100000000001,0.25215538443586694,0.017830078224730234,0.0,0.0,0.0,-0.0005799999999999983,0.0009453041838479748,6.684309986829177e-05
PRO  89,R PRO  89,0.0,0.0,0.0,-0.0007050000000000051,0.00045604276115294605,3.2247092892228514e-05,0.10438499999999994,0.1233711342859424,0.008723656565626604,-0.10465499999999998,0.12323776196848099,0.008714225718616651,0.0,0.0,0.0,-0.000975000000000028,0.000783820770329537,5.5424498193487904e-05
GLU  90,R GLU  90,0.0,0.0,0.0,-0.001345000000000006,0.00047536827828534664,3.361361331365424e-05,92.62010499999992,1.1653179926476767,0.08240042548398675,-92.58046000000006,1.1623425951038875,0.08219003310599284,0.0,0.0,0.0,0.03829999999999835,0.0031811947441161407,0.0002249444375839527
GLN  91,R GLN  91,0.0,0.0,0.0,-0.0020549999999999956,0.00024894778569006386,1.760326674228195e-05,-0.66999,0.21738380781465824,0.015371356462589804,0.6735199999999996,0.21721252173850616,0.015359244707992808,0.0,0.0,0.0,0.001474999999999902,0.0013301785594412954,9.40578279569893e-05
LEU  92,R LEU  92,0.0,0.0,0.0,-0.0011100000000000177,0.00031288975694320636,2.2124646889835186e-05,-0.16085999999999984,0.1915918589084619,0.013547590265430964,0.160415,0.19134370325411804,0.013530043010833331,0.0,0.0,0.0,-0.0015549999999997404,0.0007595887044971193,5.3711032386261764e-05
ILE  93,R ILE  93,0.0,0.0,0.0,-0.0010099999999999875,0.00017291616465790006,1.2227019260637076e-05,0.1815650000000001,0.11197962214170923,0.007918155017110986,-0.18122499999999994,0.11192566450551021,0.007914339636065673,0.0,0.0,0.0,-0.0006699999999999129,0.0006009159675028268,4.249117555445239e-05
THR  94,R THR  94,0.0,0.0,0.0,-0.0005249999999999988,0.000499374608885953,3.531111722956373e-05,-0.2606949999999999,0.1446884652451607,0.010231019493432724,0.26051499999999994,0.1445869280917194,0.010223839732458651,0.0,0.0,0.0,-0.000704999999999869,0.0007861138594376095,5.5586644079306205e-05
GLY  95,R GLY  95,0.0,0.0,0.0,-0.00018500000000000295,0.0003882975663070847,2.7456784225397264e-05,-0.120305,0.10640282879228356,0.007523816177645493,0.12027999999999997,0.10639037362468468,0.007522935464298494,0.0,0.0,0.0,-0.00020999999999998797,0.0007112664760833057,5.029413484691647e-05
LYS  96,R LYS  96,0.0,0.0,0.0,-0.0002850000000000008,0.000451414443721068,3.191982142807203e-05,-70.300405,1.2001470372320213,0.08486321084477062,70.29387999999999,1.199405029838801,0.08481074299882696,0.0,0.0,0.0,-0.0068099999999991214,0.0011153026495076773,7.886380665422019e-05
GLU  97,R GLU  97,0.0,0.0,0.0,-0.00034499999999999364,0.00047536827828536436,3.3613613313655496e-05,71.026605,0.5221010045700123,0.03691811607957643,-71.020065,0.521722206517484,0.03689133101241213,0.0,0.0,0.0,0.0061949999999988846,0.0009470876411413126,6.696920934289935e-05
ASP  98,R ASP  98,0.0,0.0,0.0,-0.00037000000000001756,0.00048280430818295494,3.413942003022472e-05,71.96347,0.41650642144115363,0.029451451500878176,-71.95645499999998,0.41612398150176877,0.029424408913424616,0.0,0.0,0.0,0.0066450000000008915,0.0008994303752977418,6.359933175781946e-05
ALA  99,R ALA  99,0.0,0.0,0.0,-0.0002949999999999964,0.00045604276115293726,3.22470928922279e-05,-0.5294100000000004,0.10915947920359217,0.0077187407975651936,0.5292250000000003,0.10911133935113987,0.007715336795953759,0.0,0.0,0.0,-0.00047999999999997936,0.0007480641683706528,5.2896124621756385e-05
ALA 100,R ALA 100,0.0,0.0,0.0,-0.0002999999999999803,0.00045825756949555396,3.2403703492037174e-05,-0.47956000000000004,0.08171723441233128,0.005778281059277014,0.4795600000000004,0.08173222375538099,0.005779340965888612,0.0,0.0,0.0,-0.00030000000000002356,0.0007348469228348973,5.1961524227062346e-05
ASN 101,R ASN 101,0.0,0.0,0.0,-0.000444999999999986,0.000496965793591454,3.5140788266627115e-05,-0.9064650000000001,0.18079510163441848,0.012784144237100836,0.9068550000000001,0.18076640720830986,0.01278211523477247,0.0,0.0,0.0,-5.4999999998948116e-05,0.000867164920877268,6.131781959594121e-05
ASN 102,R ASN 102,0.0,0.0,0.0,-0.0005000000000000515,0.0005000000000000508,3.535533905933096e-05,1.1023449999999988,0.108703477290303,0.007686496593053112,-1.1007699999999998,0.1086004470524916,0.0076792112550707415,0.0,0.0,0.0,0.0010750000000002303,0.000774193128359408,5.474372110109646e-05
TYR 103,R TYR 103,0.0,0.0,0.0,-0.0016799999999999838,0.0004664761515876847,3.2984845004945574e-05,0.013155000000000144,0.20071228406602323,0.014192501713052565,-0.013290000000000015,0.20081642338215275,0.014199865474714897,0.0,0.0,0.0,-0.0018149999999999289,0.0009004304526173104,6.367004790325724e-05
ALA 104,R ALA 104,0.0,0.0,0.0,-0.0004800000000000071,0.0004995998398718783,3.5327043465311844e-05,0.4929299999999999,0.09761462544106828,0.006902396359236426,-0.49268500000000026,0.09758127778933703,0.006900038324168845,0.0,0.0,0.0,-0.0002350000000000829,0.0008183978250215209,5.78694651781039e-05
ARG 105,R ARG 105,0.0,0.0,0.0,-0.0005649999999999578,0.0004957569969248672,3.5055313434625194e-05,-71.85574499999998,0.4350443425408448,0.030762280472747455,71.85009499999998,0.4346136053754278,0.030731822755689912,0.0,0.0,0.0,-0.006214999999999975,0.0010192031200943951,7.20685437625234e-05
GLY 106,R GLY 106,0.0,0.0,0.0,-0.0003949999999999987,0.0004888506929523552,3.456696399743532e-05,0.20984000000000008,0.10853973650235171,0.007674918370901393,-0.20863500000000001,0.10854230408002226,0.0076750999260596,0.0,0.0,0.0,0.0008100000000000551,0.0008330066026149606,5.8902461748220625e-05
HID 107,R HID 107,0.0,0.0,0.0,-0.0014299999999999135,0.0004950757517794232,3.500714212842581e-05,0.41797000000000006,0.16227633561305205,0.011474669733809314,-0.41649999999999976,0.1620904685661694,0.01146152694888433,0.0,0.0,0.0,4.000000000012438e-05,0.0008822698000043426,6.238589584191697e-05
TYR 108,R TYR 108,0.0,0.0,0.0,-0.0007300000000000018,0.00044395945760846274,3.139267430468456e-05,0.4948600000000003,0.2716189617828616,0.01920636097755111,-0.49433000000000016,0.2713378173052915,0.019186481060892817,0.0,0.0,0.0,-0.0002000000000000568,0.0008062257748300384,5.700877125496987e-05
THR 109,R THR 109,0.0,0.0,0.0,-0.0003550000000000064,0.00047851332269855176,3.3836001536825266e-05,0.3902900000000001,0.12201576086719165,0.00862781719208274,-0.38996499999999995,0.12199190044834979,0.008626130005686235,0.0,0.0,0.0,-3.0000000000333095e-05,0.0007931582439843364,5.608475728753384e-05
ILE 110,R ILE 110,0.0,0.0,0.0,-0.0004749999999999926,0.0004993746088859459,3.531111722956323e-05,0.08509500000000005,0.07982791476043949,0.0056446859855088455,-0.08466500000000003,0.07980064395103581,0.005642757648083066,0.0,0.0,0.0,-4.5000000000259276e-05,0.0007955972599251184,5.6257221758648744e-05
GLY 111,R GLY 111,0.0,0.0,0.0,-0.00026500000000000856,0.00044133320745216154,3.1206970375223276e-05,0.27338999999999997,0.08723192018980258,0.006168228230213311,-0.2726849999999999,0.0871456010077392,0.006162124542314962,0.0,0.0,0.0,0.0004399999999999979,0.0007255342858887409,5.130302135352679e-05
LYS 112,R LYS 112,0.0,0.0,0.0,-0.0006150000000000211,0.00048659531440409004,3.440748465087322e-05,-74.73853499999994,0.7589192175613819,0.05366369251104419,74.72980999999996,0.758193328845309,0.053612364427691996,0.0,0.0,0.0,-0.009340000000000827,0.0011808471535282826,8.349850298046807e-05
GLU 113,R GLU 113,0.0,0.0,0.0,-0.00043500000000000754,0.0004957569969249131,3.505531343462845e-05,75.40377999999998,0.6859202370560535,0.04850188509754196,-75.39386499999996,0.6853588744444965,0.04846219076660831,0.0,0.0,0.0,0.009479999999996522,0.0010814804667680143,7.647221717724556e-05
ILE 114,R ILE 114,0.0,0.0,0.0,-0.0006600000000000195,0.0004737087712930938,3.349626844888939e-05,0.42747499999999994,0.08442066912196404,0.005969442760844656,-0.42619999999999997,0.08423259464126685,0.005956143886777744,0.0,0.0,0.0,0.0006149999999998989,0.0007594570428930794,5.3701722504957914e-05
ILE 115,R ILE 115,0.0,0.0,0.0,-0.0012749999999999817,0.00044651427748732236,3.157332735078974e-05,0.8451949999999997,0.08340657632945063,0.005897735571810792,-0.8428650000000004,0.08326515943057682,0.005887735886993988,0.0,0.0,0.0,0.0010549999999999837,0.0008318503471178857,5.882070213794404e-05
ASP 116,R ASP 116,0.0,0.0,0.0,-0.0009400000000000075,0.00023748684174076012,1.6792855623746792e-05,88.69472999999996,1.2307218439245418,0.08702517615934552,-88.66792500000001,1.2284279219288508,0.08686297137947892,0.0,0.0,0.0,0.025865000000002566,0.00256452237268838,0.0001813391160232568
LEU 117,R LEU 117,0.0,0.0,0.0,-0.0009350000000000086,0.0002660357118884619,1.8811565591412202e-05,1.0188000000000001,0.12031832778093103,0.008507790547492209,-1.01605,0.12022544447828332,0.008501222706176089,0.0,0.0,0.0,0.0018150000000002314,0.0006933794055205757,4.902932795786961e-05
VAL 118,R VAL 118,0.0,0.0,0.0,-0.001460000000000018,0.000498397431775059,3.524202037341039e-05,0.8736000000000002,0.11132519930365695,0.007871880334455975,-0.86834,0.11113124853073296,0.007858165943780882,0.0,0.0,0.0,0.0038000000000000755,0.0012409673645991097,8.774964387392292e-05
LEU 119,R LEU 119,0.0,0.0,0.0,-0.0024600000000000156,0.0004983974317750769,3.524202037341165e-05,1.2176349999999998,0.10171338051111967,0.007192222109682034,-1.21471,0.10125796709394812,0.0071600195181294995,0.0,0.0,0.0,0.0004650000000000309,0.0011174860178096227,7.901819410743352e-05
ASP 120,R ASP 120,0.0,0.0,0.0,-0.001390000000000008,0.00048774993593031214,3.448912872196278e-05,92.84355500000001,1.1921136090851792,0.08429516169288992,-92.805755,1.1892829751450835,0.08409500564748008,0.0,0.0,0.0,0.03641000000000005,0.003077645203721851,0.00021762237936379743
ARG 121,R ARG 121,0.0,0.0,0.0,-0.0021899999999999854,0.0004403407771260722,3.113679495387998e-05,-86.86044000000001,0.8306858168991403,0.05873835741648689,86.83930999999998,0.8297902891116616,0.05867503403936017,0.0,0.0,0.0,-0.023319999999999227,0.0019384529914300795,0.00013706932552515577
ILE 122,R ILE 122,0.0,0.0,0.0,-0.004615000000000029,0.0006299007858385138,4.454071171411483e-05,1.2485250000000006,0.1396393188718657,0.009873990929456688,-1.2396150000000001,0.13805327513318702,0.009761840701168872,0.0,0.0,0.0,0.004295000000000195,0.003059080744275653,0.0002163096738474505
ARG 123,R ARG 123,0.0,0.0,0.0,-0.004415000000000008,0.0005410868691808857,3.826061944088026e-05,-98.68509499999999,1.295011241639654,0.091571123067621,98.64169500000001,1.2919833752711083,0.09135702058344847,0.0,0.0,0.0,-0.047815000000000225,0.004150996868222502,0.0002935198034204253
LYS 124,R LYS 124,0.0,0.0,0.0,-0.0031449999999999686,0.0003923964831646735,2.7746621415949356e-05,-94.48082499999998,1.0629313027545164,0.07516059321131698,94.45175500000006,1.0618443694622157,0.07508373542114864,0.0,0.0,0.0,-0.03221499999999913,0.003062478571353732,0.0002165499365042714
LEU 125,R LEU 125,0.0,0.0,0.0,-0.006655000000000029,0.0008160729134090702,5.7705069101421576e-05,1.3677500000000007,0.16549606490789504,0.01170233897560616,-1.35124,0.16594044835422309,0.011733761630440721,0.0,0.0,0.0,0.00985500000000013,0.008763787708519571,0.0006196933717573503
ALA 126,R ALA 126,0.0,0.0,0.0,-0.007139999999999967,0.0009382963284591916,6.634756966159346e-05,1.8651349999999993,0.13092645559628152,0.009257898458885007,-1.84455,0.12838978736644424,0.009078528928191165,0.0,0.0,0.0,0.013445000000000156,0.004635404513092767,0.0003277725964750622
ASP 127,R ASP 127,0.0,0.0,0.0,-0.006520000000000014,0.0007480641683705659,5.289612462175023e-05,112.33412499999999,1.638557905407949,0.11586354062807863,-112.20860500000006,1.6274457990833666,0.11507779605454081,0.0,0.0,0.0,0.11899999999999836,0.011726039399556819,0.0008291561975887258
GLN 128,R GLN 128,0.0,0.0,0.0,-0.010504999999999997,0.0016703218252779781,0.000118109588941795,2.0258700000000016,1.0528312035174459,0.074446408345198,-1.9674950000000004,1.0514575074509651,0.07434927336480822,0.0,0.0,0.0,0.0478700000000001,0.011843272351845836,0.0008374458191429341
CYS 129,R CYS 129,0.0,0.0,0.0,-0.024769999999999993,0.005048475017270095,0.0003569810919362557,-0.8662900000000008,0.7496728992700742,0.0530098790745649,0.9865499999999993,0.7719683008388372,0.05458640203841985,0.0,0.0,0.0,0.09548999999999998,0.044948525003608325,0.003178340683438453
THR 130,R THR 130,0.0,0.0,0.0,-0.12215000000000002,0.053013276638970326,0.00374860474043343,1.7380899999999995,0.8769244105964914,0.06200791973207954,-1.4829049999999993,0.8864505490860747,0.0626815194445302,-0.009256391999999994,0.01658696587970011,0.0011728756052845834,0.1237786080000001,0.08487548837876734,0.006001603338914639
GLY 131,R GLY 131,0.0,0.0,0.0,-0.3779749999999998,0.30994588943072016,0.021916484021735808,0.9917299999999998,1.2813374290560633,0.0906042385073679,-1.0266149999999994,0.8092237124398922,0.05722075745632005,-0.08247632399999998,0.04458110294797812,0.003152360020729091,-0.4953363239999999,0.7196480383956994,0.05088680080171959
LEU 132,R LEU 132,0.0,0.0,0.0,-0.162635,0.07487317126314329,0.0052943327129110354,2.7180150000000003,0.6943836293973235,0.049100337309177386,-2.4249899999999998,0.6788330353628946,0.04800074425985502,-0.0031299120000000003,0.006304216085530064,0.000445775394414362,0.12726008800000005,0.09176889688676117,0.006489040929063787
GLN 133,R GLN 133,0.0,0.0,0.0,-0.78408,0.5454422000542307,0.0385685878403656,-0.53006,2.3669679563526005,0.16736990927881878,1.454385,1.9857474025603055,0.1404135454073965,-0.20507000399999986,0.10983192689131552,0.007766290029563433,-0.06482500399999999,0.8561583281342406,0.06053953595930588
GLY 134,R GLY 134,0.0,0.0,0.0,-0.030985,0.0066509228682942395,0.00047029126613195395,0.62836,0.2705956585017577,0.01913400250862321,-0.629885,0.2778062126285152,0.019643865680537498,0.0,0.0,0.0,-0.03251000000000008,0.025577722728968685,0.0018086181188963042
PHE 135,R PHE 135,0.0,0.0,0.0,-0.02603499999999998,0.002594951829996084,0.00018349080358426718,1.1095549999999996,0.42727123349811486,0.030212638661245773,-1.1125000000000005,0.4233412335220823,0.029934745697934216,0.0,0.0,0.0,-0.02897999999999989,0.018601870873651383,0.001315350903751542
SER 136,R SER 136,0.0,0.0,0.0,-0.01044999999999997,0.0007794228634060451,5.511351921262506e-05,-0.7505700000000001,0.549874162968219,0.03888197494341044,0.7732600000000004,0.5516063926388083,0.039004462078075064,0.0,0.0,0.0,0.012239999999999897,0.00941341595808885,0.0006656290258094286
VAL 137,R VAL 137,0.0,0.0,0.0,-0.00730999999999997,0.0006276145313804659,4.437904911103446e-05,0.6390099999999999,0.18165387389208038,0.012844868605789598,-0.6313850000000004,0.18211753560544205,0.01287765443995906,0.0,0.0,0.0,0.0003149999999998651,0.005691728647783629,0.00040246599235215424
PHE 138,R PHE 138,0.0,0.0,0.0,-0.006015000000000055,0.000542931855760999,3.839107969307989e-05,-0.23412499999999997,0.20032600773489195,0.014165187851737086,0.22307499999999997,0.19930085141564255,0.014092698353225337,0.0,0.0,0.0,-0.01706500000000017,0.004408035276628847,0.0003116951635813776
HID 139,R HID 139,0.0,0.0,0.0,-0.004194999999999966,0.00045494505162702915,3.216947310727362e-05,-0.11416499999999984,0.15918466564025563,0.011256055653513796,0.11375500000000006,0.15981199884551836,0.011300414809864273,0.0,0.0,0.0,-0.004604999999999812,0.0028176186754067176,0.00019923572721779477
SER 140,R SER 140,0.0,0.0,0.0,-0.0013549999999999994,0.000478513322698501,3.3836001536821674e-05,-0.42252500000000004,0.26680678285043696,0.01886608854201106,0.4275550000000001,0.26719335129265454,0.018893423058699538,0.0,0.0,0.0,0.00367499999999997,0.002116453401329815,0.0001496558552145646
PHE 141,R PHE 141,0.0,0.0,0.0,-0.0034249999999999936,0.0005043560250458428,3.566335654422076e-05,-0.5509100000000002,0.08598937085477304,0.006080366724137488,0.5416300000000002,0.08562127714534487,0.006054338568332611,0.0,0.0,0.0,-0.01270499999999962,0.002925401681820764,0.0002068571366909993
GLY 142,R GLY 142,0.0,0.0,0.0,-0.0004599999999999871,0.0004983974317750698,3.5242020373411155e-05,-0.56696,0.0696510473718809,0.004925072791340244,0.5662200000000002,0.0695197209430513,0.004915786610502802,0.0,0.0,0.0,-0.0011999999999999708,0.0008366600265341648,5.9160797831002465e-05
GLY 143,R GLY 143,0.0,0.0,0.0,-0.00042499999999998263,0.0004943429983321091,3.4955328635272444e-05,0.38763500000000023,0.08954245794593635,0.0063316079217682845,-0.3867750000000003,0.08947108122181018,0.006326560825203434,0.0,0.0,0.0,0.00043499999999987884,0.0008635826538322164,6.106451506398351e-05
GLY 144,R GLY 144,0.0,0.0,0.0,-0.0003950000000000142,0.0004888506929523746,3.4566963997436686e-05,0.7527949999999999,0.0743691668300792,0.005258694217674266,-0.7511899999999998,0.07453189854015878,0.005270201087245401,0.0,0.0,0.0,0.0012100000000001443,0.0010226925246622977,7.231528192575012e-05
THR 145,R THR 145,0.0,0.0,0.0,-0.0008399999999999863,0.00036660605559646006,2.5922962793630934e-05,0.6080500000000006,0.07817645105784328,0.005527909867209923,-0.6023900000000001,0.0781730637751902,0.0055276703501565445,0.0,0.0,0.0,0.0048199999999998955,0.0014517575555163976,0.00010265476121444504
GLY 146,R GLY 146,0.0,0.0,0.0,-0.0007700000000000384,0.00042083250825003586,2.9757352032734404e-05,0.9620750000000002,0.07011019451548595,0.0049575393972208,-0.9598399999999998,0.06976735913018717,0.004933297274643253,0.0,0.0,0.0,0.0014649999999997764,0.0010903095890619377,7.709653040184141e-05
SER 147,R SER 147,0.0,0.0,0.0,-0.001175000000000047,0.00037996710383926015,2.686773157525539e-05,0.80826,0.11948034315317266,0.008448536086210406,-0.8066800000000004,0.1192865776187715,0.008434834793876878,0.0,0.0,0.0,0.00040500000000006086,0.0011580047495584566,8.188330110590143e-05
GLY 148,R GLY 148,0.0,0.0,0.0,-0.0006899999999999551,0.0004624932431938551,3.27032108515334e-05,0.9340499999999998,0.09275466295556122,0.006558745116254999,-0.9333949999999999,0.09270533412376779,0.006555257041108084,0.0,0.0,0.0,-3.500000000003834e-05,0.001133037951703301,8.0117881899112e-05
PHE 149,R PHE 149,0.0,0.0,0.0,-0.0016849999999999988,0.0004645158770159545,3.2846232660679775e-05,0.7143000000000005,0.09272168031263821,0.0065564128912077675,-0.7116350000000006,0.09273177327647417,0.006557126571524835,0.0,0.0,0.0,0.0009799999999999009,0.0013075167302945348,9.245539465061276e-05
THR 150,R THR 150,0.0,0.0,0.0,-0.0023600000000000222,0.0004799999999999854,3.394112549695325e-05,0.5523700000000002,0.1760768954178819,0.012450516676025883,-0.5401450000000001,0.17587545017710648,0.012436272346446876,0.0,0.0,0.0,0.009865000000000103,0.003258339300932331,0.0002303993815095886
SER 151,R SER 151,0.0,0.0,0.0,-0.001974999999999971,0.00029047375096552774,2.0539595906441712e-05,0.7559900000000002,0.16761628769305065,0.011852261366507136,-0.75031,0.167012047170257,0.011809535109393627,0.0,0.0,0.0,0.0037049999999999935,0.002141955881898488,0.00015145915290928325
LEU 152,R LEU 152,0.0,0.0,0.0,-0.00187500000000005,0.0003596873642484727,2.543373743672108e-05,1.05985,0.10615581708036782,0.007506349811992681,-1.0578099999999997,0.10614934714825298,0.007505892318705459,0.0,0.0,0.0,0.0001649999999997642,0.0018021584281079559,0.00012743184452876247
LEU 153,R LEU 153,0.0,0.0,0.0,-0.0032100000000000305,0.0004646504062196278,3.2855745311898274e-05,0.8543200000000002,0.11913487146927065,0.008424107549170902,-0.8419400000000001,0.11936111762211113,0.00844010556805999,0.0,0.0,0.0,0.00917000000000002,0.0028268533743369324,0.00019988871904137186
MET 154,R MET 154,0.0,0.0,0.0,-0.008270000000000102,0.0012029546957387858,8.506174228170955e-05,1.1260050000000001,0.5693438196511826,0.040258687570200194,-1.1140700000000003,0.5696668106007214,0.040281526479268276,0.0,0.0,0.0,0.0036650000000000406,0.005055964299715562,0.00035751066417659676
GLU 155,R GLU 155,0.0,0.0,0.0,-0.004415000000000002,0.0005939486509791783,4.199851187839789e-05,97.38656500000005,1.5088238981952422,0.10668996100301767,-97.33430999999995,1.500984864650031,0.10613565762524091,0.0,0.0,0.0,0.04784000000000134,0.008635068036790206,0.0006105915164821563
ARG 156,R ARG 156,0.0,0.0,0.0,-0.00364000000000001,0.0005571355310873355,3.9395431207182345e-05,-91.582715,1.078545480627442,0.07626468231697683,91.56043499999998,1.077097709483446,0.07616230943762425,0.0,0.0,0.0,-0.02592000000000567,0.003156517067912883,0.00022319946236522774
LEU 157,R LEU 157,0.0,0.0,0.0,-0.007659999999999958,0.00083330666623992,5.892367945062025e-05,1.3975950000000006,0.17274640654727808,0.012215015549518853,-1.3677649999999995,0.17039474691140816,0.012048728101962223,0.0,0.0,0.0,0.022169999999999846,0.005665783264474963,0.0004006313767043501
SER 158,R SER 158,0.0,0.0,0.0,-0.009010000000000013,0.0014932849694549184,0.00010559119281455192,2.082965,0.5564680617744386,0.03934823399944402,-2.033735000000002,0.5546577726625601,0.03922022722875227,0.0,0.0,0.0,0.04022000000000023,0.012220949226635315,0.0008641516070690325
VAL 159,R VAL 159,0.0,0.0,0.0,-0.011114999999999991,0.003961284513891973,0.00028010511419822705,1.6921650000000001,0.31824565633327667,0.022503366167642345,-1.663819999999999,0.31624308308642024,0.02236176285537485,0.0,0.0,0.0,0.017229999999999777,0.006977614205442696,0.0004933918321172114
ASP 160,R ASP 160,0.0,0.0,0.0,-0.007069999999999996,0.001339813419846211,9.473911546979946e-05,106.88272500000005,2.5593969190735693,0.18097669172248781,-106.77221499999992,2.5426260693995104,0.1797908135694091,0.0,0.0,0.0,0.10343999999999866,0.016613440342081155,0.001174747632472374
TYR 161,R TYR 161,0.0,0.0,0.0,-0.022630000000000008,0.0041476619920143174,0.0002932839920623028,2.0777149999999995,0.6437108230991625,0.04551722881365919,-2.0040999999999998,0.643608351406351,0.04550998297077252,0.0,0.0,0.0,0.05098500000000009,0.014486019984799533,0.0010243162963655596
GLY 162,R GLY 162,0.0,0.0,0.0,-0.021204999999999998,0.005752649389629103,0.0004067737393195392,-1.3688649999999998,0.6822587535349041,0.048242979114841204,1.4788899999999998,0.7098663028345549,0.050195127647013706,0.0,0.0,0.0,0.08881999999999964,0.03605977814684934,0.002549811365571964
LYS 163,R LYS 163,0.0,0.0,0.0,-0.4564449999999999,0.4581951952770782,0.03239929296875163,-165.12854,18.969238889275207,1.341327745255407,166.29582,19.351084292297628,1.3683282926396134,-0.25045109999999987,0.2373749708851774,0.016784945159686822,0.46038389999999985,1.076480541220668,0.07611866905124991
LYS 164,R LYS 164,0.0,0.0,0.0,-0.1277849999999999,0.038780004834966623,0.0027421604393252,-146.66960499999988,5.434271323645891,0.3842610103757605,147.16519000000002,5.548182897479602,0.3923157750071054,-0.004205232000000001,0.013519401993364058,0.0009559660827094653,0.36359476800000207,0.19483320737866533,0.013776788213777914
SER 165,R SER 165,0.0,0.0,0.0,-0.09654999999999994,0.026351423111475484,0.0018633269976040226,-1.4894249999999993,1.1240507525797045,0.07948239095469511,1.7491000000000012,1.1399758944819811,0.0806084685377409,-0.0003000240000000001,0.002351187435025969,0.00016625405791474677,0.16282497599999998,0.08698503470916512,0.006150770790459786
LYS 166,R LYS 166,0.0,0.0,0.0,-0.06143000000000003,0.015157674623767296,0.0010718094513485106,-119.040465,3.6261189223152694,0.2564053279357983,119.21760500000006,3.627649708690031,0.2565135708784125,-4.777200000000009e-05,0.0006739069912205999,4.7652420338110934e-05,0.11566222800000127,0.044907779625282244,0.003175459550106815
LEU 167,R LEU 167,0.0,0.0,0.0,-0.059235000000000024,0.009639490391094303,0.0006816149022725347,-0.9429200000000004,0.2052101449733895,0.01451054850789582,0.9852199999999998,0.21114703786698202,0.014930350230319571,0.0,0.0,0.0,-0.016935000000000158,0.01957193845790418,0.0013839450404549826
GLU 168,R GLU 168,0.0,0.0,0.0,-0.016310000000000012,0.0013652472303578066,9.653755745821575e-05,100.81679,1.1220171281660798,0.07933859199336905,-100.74217,1.1160637800330482,0.07891762670980597,0.0,0.0,0.0,0.05830999999999676,0.016490418430108934,0.001166048669653365
PHE 169,R PHE 169,0.0,0.0,0.0,-0.014115000000000023,0.0011923820696402865,8.431414472078967e-05,-0.6505100000000003,0.16932769974224432,0.011973276473046057,0.6188050000000002,0.16856920529859432,0.011919642816586333,0.0,0.0,0.0,-0.045819999999999785,0.011763400868796407,0.0008317980524141663
SER 170,R SER 170,0.0,0.0,0.0,-0.004299999999999985,0.00046904157598232624,3.3166247903552816e-05,-0.4407050000000001,0.1901176950601912,0.013443351140061737,0.4483749999999999,0.1897163524185518,0.013414971929713485,0.0,0.0,0.0,0.003369999999999883,0.004366131010402969,0.0003087320845004812
ILE 171,R ILE 171,0.0,0.0,0.0,-0.0031199999999999752,0.0003944616584663599,2.78926513619655e-05,-0.14696999999999996,0.13055940831667415,0.009231944296842362,0.149985,0.12970418179457432,0.009171470649519625,0.0,0.0,0.0,-0.00010499999999972864,0.003280849737491643,0.0002319911097434445
TYR 172,R TYR 172,0.0,0.0,0.0,-0.004940000000000011,0.0005444263035526226,3.8496753109838515e-05,-0.05533999999999986,0.44419809139616995,0.031409548261635355,0.05115499999999994,0.4430618703691393,0.03132920530232135,0.0,0.0,0.0,-0.009124999999999913,0.004103580753439533,0.00029016697779036957
PRO 173,R PRO 173,0.0,0.0,0.0,-0.0011900000000000376,0.0003923009049186705,2.773986301336109e-05,0.5362899999999997,0.10754852811638224,0.007604829353772595,-0.540545,0.10745793584002908,0.007598423512479351,0.0,0.0,0.0,-0.005444999999999985,0.0013026799299904477,9.211338122118626e-05
ALA 174,R ALA 174,0.0,0.0,0.0,-0.0005699999999999982,0.00049507575177946,3.500714212842841e-05,-0.18120000000000006,0.08022524540317712,0.005672781504694144,0.1814849999999998,0.08021109508665289,0.005671780926217122,0.0,0.0,0.0,-0.0002849999999998332,0.0008269068871401622,5.847114673066678e-05
PRO 175,R PRO 175,0.0,0.0,0.0,-0.0007500000000000012,0.0004330127018922192,3.0618621784789716e-05,-0.34066999999999986,0.07325893187864575,0.0051801887513873756,0.33895499999999984,0.07312744337798269,0.005170891110340685,0.0,0.0,0.0,-0.002464999999999966,0.0007607726335773402,5.379474881436858e-05
GLN 176,R GLN 176,0.0,0.0,0.0,-0.00048499999999999986,0.0004997749493522051,3.533942557541075e-05,0.10558500000000003,0.10120589298553714,0.007156337322611336,-0.10544500000000001,0.10124019446346398,0.007158762803376014,0.0,0.0,0.0,-0.0003450000000001552,0.0007848407481786695,5.549662151886607e-05
VAL 177,R VAL 177,0.0,0.0,0.0,-0.0005399999999999511,0.0004983974317750384,3.524202037340893e-05,0.5563150000000001,0.05908507235334612,0.004177945532794884,-0.5554800000000003,0.05908510472191566,0.004177947821598386,0.0,0.0,0.0,0.00029500000000020195,0.0007127236491095712,5.039717253973992e-05
SER 178,R SER 178,0.0,0.0,0.0,-0.00039000000000000644,0.0004877499359302959,3.4489128721961626e-05,-0.6328150000000001,0.0898918281881042,0.006356312128506452,0.6328299999999998,0.08977166089585374,0.0063478150177837395,0.0,0.0,0.0,-0.00037499999999976165,0.0008150920193450912,5.763570941699505e-05
THR 179,R THR 179,0.0,0.0,0.0,-0.000474999999999986,0.0004993746088859396,3.531111722956278e-05,-0.36200999999999994,0.08766378898952548,0.006198765965900007,0.36201499999999986,0.08758273103186523,0.006193034302746937,0.0,0.0,0.0,-0.0004699999999999571,0.0008994998610339954,6.360424514134953e-05
ALA 180,R ALA 180,0.0,0.0,0.0,-0.00029000000000001025,0.0004537620521815532,3.208582241427003e-05,0.28458,0.10374884866831066,0.007336151443365938,-0.284345,0.10373758226891544,0.007335354788624746,0.0,0.0,0.0,-5.4999999999947317e-05,0.0007628728596561617,5.394325722460453e-05
VAL 181,R VAL 181,0.0,0.0,0.0,-0.000279999999999978,0.0004489988864128379,3.1749015732772605e-05,0.39707499999999996,0.08439081333296845,0.00596733163775901,-0.39695500000000034,0.08437661391048908,0.0059663275869666,0.0,0.0,0.0,-0.00015999999999996488,0.0007172168430815379,5.071488933241634e-05
VAL 182,R VAL 182,0.0,0.0,0.0,-0.00046000000000000153,0.0004983974317750854,3.524202037341226e-05,0.3925050000000002,0.05417074833339375,0.0038304503488492585,-0.39217500000000016,0.05406564875223291,0.003823018686195389,0.0,0.0,0.0,-0.0001299999999999424,0.0008019351594736645,5.670537893357435e-05
GLU 183,R GLU 183,0.0,0.0,0.0,-0.0009700000000000303,0.00022158519806161648,1.5668439615993324e-05,79.11342500000002,0.5896875820048829,0.041697208801715104,-79.10527000000003,0.5889240333819549,0.0416432177608113,0.0,0.0,0.0,0.00718499999999878,0.0014459512439946697,0.0001022441929893755
PRO 184,R PRO 184,0.0,0.0,0.0,-0.000784999999999938,0.0004108223460328948,2.9049526674282626e-05,0.7800899999999998,0.07900418912943988,0.005586439787557146,-0.7819800000000005,0.07881179860908868,0.005572835723399512,0.0,0.0,0.0,-0.002674999999999921,0.0010485108487754127,7.414091313167569e-05
TYR 185,R TYR 185,0.0,0.0,0.0,-0.0009299999999999597,0.00025514701644344594,1.804161855266762e-05,0.8356700000000004,0.08261822498698147,0.005841990713789046,-0.8353750000000004,0.08265333855930668,0.0058444736182993295,0.0,0.0,0.0,-0.0006350000000003086,0.0007692691336586996,5.439554209675671e-05
ASN 186,R ASN 186,0.0,0.0,0.0,-0.001000000000000012,0.0001414213562372901,9.999999999998627e-06,0.27470500000000037,0.17659855031964433,0.012487403247873424,-0.2729200000000001,0.17653051747502468,0.012482592599296028,0.0,0.0,0.0,0.0007849999999989876,0.0010718092180982566,7.578835662555285e-05
SER 187,R SER 187,0.0,0.0,0.0,-0.0013849999999999885,0.0004865953144040595,3.440748465087106e-05,1.1941950000000001,0.08369155856476838,0.0059178868589218805,-1.1913200000000002,0.08356295590750755,0.005908793277819106,0.0,0.0,0.0,0.001490000000000038,0.001414178206591975,9.999749996874158e-05
ILE 188,R ILE 188,0.0,0.0,0.0,-0.0019099999999999452,0.00030315012782446685,2.1435951110224918e-05,0.9946649999999998,0.07962363201336688,0.005630241013935399,-0.9947550000000005,0.07943107058953058,0.005616624865076441,0.0,0.0,0.0,-0.002000000000000046,0.0014696938456693572,0.00010392304845409377
LEU 189,R LEU 189,0.0,0.0,0.0,-0.0016550000000000176,0.00047536827828544443,3.361361331366116e-05,0.9077450000000006,0.06960775800870805,0.0049220117711149675,-0.9078499999999998,0.0696155693792705,0.004922564118424475,0.0,0.0,0.0,-0.0017600000000001258,0.0013388054376944228,9.466784036831502e-05
THR 190,R THR 190,0.0,0.0,0.0,-0.00266000000000002,0.00048414873747641235,3.4234485537247673e-05,1.2644650000000006,0.15289610451217914,0.010811387231756895,-1.256825000000001,0.15263182621916171,0.010792699934445593,0.0,0.0,0.0,0.004979999999999798,0.002792776396347964,0.00019747911281953743
THR 191,R THR 191,0.0,0.0,0.0,-0.004610000000000041,0.0005548873759602469,3.923646263362998e-05,1.3349850000000003,0.11957409742498351,0.008455165514346673,-1.321579999999999,0.11962864874269215,0.008459022875014117,0.0,0.0,0.0,0.008795000000000195,0.0032346522224188518,0.00022872445212525065
HID 192,R HID 192,0.0,0.0,0.0,-0.003864999999999996,0.0005803231858197504,4.103504599729264e-05,0.38394999999999996,0.24544836014934018,0.01735581998927164,-0.37528,0.24430354397756868,0.017274869261444475,0.0,0.0,0.0,0.004805000000000223,0.0019485828183577452,0.0001377856124564356
THR 193,R THR 193,0.0,0.0,0.0,-0.0032849999999999963,0.0005601562282078328,3.9609026748963775e-05,0.5120100000000004,0.20208443755024716,0.014289527616404915,-0.495785,0.20132910563304082,0.01423611758433459,0.0,0.0,0.0,0.012940000000000158,0.002799357069042736,0.00019794443664826168
THR 194,R THR 194,0.0,0.0,0.0,-0.006495000000000004,0.0008660109699074273,6.12362229403481e-05,0.7142500000000002,0.22313437095167507,0.015777982681572402,-0.68777,0.2267379701329264,0.016032795623346512,0.0,0.0,0.0,0.019985000000000263,0.007240495494094581,0.000511980346302492
LEU 195,R LEU 195,0.0,0.0,0.0,-0.022685000000000014,0.0035108083114861375,0.0002482516364497941,1.0715199999999998,0.20437142559565455,0.014451242091944927,-1.00808,0.20531620393919187,0.01451804800928827,0.0,0.0,0.0,0.04075499999999982,0.009123868422988035,0.0006451549232548651
GLU 196,R GLU 196,0.0,0.0,0.0,-0.06152499999999989,0.030507365913824996,0.0021571965313804987,105.02552499999997,3.7774611896588537,0.26710684228767784,-104.59520499999994,3.735997639584373,0.2641749265447045,-0.00426924,0.014728993202741318,0.001041497097370895,0.3645257600000003,0.13377715614919866,0.009459473428095002
HIE 197,R HIE 197,0.0,0.0,0.0,-0.02424500000000003,0.00515606196626845,0.00036458863805664647,2.2008600000000014,0.8143445587710366,0.0575828559729367,-2.14705,0.8061889713336458,0.0570061688547828,0.0,0.0,0.0,0.029564999999999973,0.01523633075907709,0.0010773712800144588
SER 198,R SER 198,0.0,0.0,0.0,-0.05493500000000001,0.014932540808582988,0.0010558900866093881,-0.8695649999999995,0.5062664671642806,0.035798445201921936,1.0238850000000006,0.5205357929816153,0.036807438906761705,-7.131600000000016e-05,0.0005401149945557902,3.8191897527093446e-05,0.09931368400000005,0.0316698115644428,0.0022393938516117643
ASP 199,R ASP 199,0.0,0.0,0.0,-0.7180950000000001,0.25915789776697884,0.018325230690908075,123.71405999999999,3.289453847738676,0.23259951221361988,-122.41827,3.3247560116639514,0.235095752163832,-0.11255389200000007,0.03203235263863587,0.0022650293768138223,0.4651411079999984,0.2972551598819604,0.021019113929522555
CYS 200,R CYS 200,0.0,0.0,0.0,-0.14392999999999997,0.02840167424642448,0.0020083016456698076,0.3651450000000002,0.43354397005955425,0.030656188117164834,-0.2585149999999999,0.4447731216867767,0.031450209043422925,0.0,0.0,0.0,-0.03730000000000006,0.044206673704317564,0.0031258838750023985
ALA 201,R ALA 201,0.0,0.0,0.0,-0.020875000000000008,0.0022911514572372975,0.00016200887321379332,-0.279565,0.34057161622043597,0.024082049930913264,0.33499500000000004,0.3511670328703992,0.02483125902718185,0.0,0.0,0.0,0.03455500000000004,0.016898431140197467,0.001194899525064755
PHE 202,R PHE 202,0.0,0.0,0.0,-0.040175,0.004200520801043636,0.0002970216742933104,-1.2868350000000002,0.17341279588022948,0.012262136391142885,1.1365450000000001,0.17926348756787988,0.012675842767839821,0.0,0.0,0.0,-0.190465,0.038322692689840655,0.002709823587431446
MET 203,R MET 203,0.0,0.0,0.0,-0.009890000000000043,0.000804922356504066,5.6916605661268075e-05,1.1413699999999998,0.23190317613176603,0.016398030842147006,-1.1285200000000009,0.234525626744708,0.016583466103320815,0.0,0.0,0.0,0.0029599999999999314,0.011107582995413545,0.0007854247258649301
VAL 204,R VAL 204,0.0,0.0,0.0,-0.004299999999999995,0.00046904157598232267,3.3166247903552565e-05,-0.002834999999999983,0.13418613108291033,0.009488392322991285,0.004600000000000003,0.13432308066747128,0.009498076120983658,0.0,0.0,0.0,-0.0025349999999998932,0.0043679257090752125,0.0003088589888606142
ASP 205,R ASP 205,0.0,0.0,0.0,-0.0022699999999999197,0.0004439594576085064,3.139267430468764e-05,84.741545,0.6265145951815828,0.04430127187652419,-84.73317499999999,0.625491490254379,0.04422892743333507,0.0,0.0,0.0,0.006100000000001842,0.002783882181414328,0.00019685019685024697
ASN 206,R ASN 206,0.0,0.0,0.0,-0.0013699999999999557,0.00048280430818284993,3.413942003021729e-05,0.9417549999999995,0.1917979274523101,0.013562161511905396,-0.9376099999999999,0.19189376722551546,0.013568938407259484,0.0,0.0,0.0,0.002774999999999821,0.001350694265923121,9.550850747440246e-05
GLU 207,R GLU 207,0.0,0.0,0.0,-0.00118000000000002,0.00038418745424598536,2.716615541441327e-05,77.00247,0.5490753856254406,0.03882549285583676,-76.993575,0.5484732850155926,0.03878291791341875,0.0,0.0,0.0,0.007715000000002376,0.001641272372273555,0.00011605548242087624
ALA 208,R ALA 208,0.0,0.0,0.0,-0.0011700000000000087,0.00037563279941986715,2.6561249970587427e-05,-0.4947300000000002,0.1456470978083657,0.010298805052043574,0.5001800000000002,0.1456312727404378,0.010297686050759118,0.0,0.0,0.0,0.004279999999999928,0.0016004999218995185,0.00011317243480636892
ILE 209,R ILE 209,0.0,0.0,0.0,-0.002055000000000007,0.000268281568505952,1.8970371635792195e-05,-0.25078999999999985,0.0911874766620944,0.0064479283107056985,0.2521500000000001,0.09117882155413036,0.0064473163021523715,0.0,0.0,0.0,-0.0006949999999998902,0.0018766925693888207,0.00013270220420172406
TYR 210,R TYR 210,0.0,0.0,0.0,-0.0012000000000000277,0.00039999999999991816,2.8284271247456112e-05,-0.33723000000000025,0.16246444872648294,0.011487971339623024,0.33533999999999997,0.16210019864269137,0.011462214969193345,0.0,0.0,0.0,-0.0030900000000004374,0.0010963119993869482,7.752096490626932e-05
ASP 211,R ASP 211,0.0,0.0,0.0,-0.001015000000000008,0.0001574007623869992,1.1129914644777961e-05,80.36523500000003,0.7530018989134507,0.05324527489680481,-80.35137999999996,0.751950686949574,0.05317094298599265,0.0,0.0,0.0,0.012840000000001482,0.0015570484899295088,0.00011009995458654294
ILE 212,R ILE 212,0.0,0.0,0.0,-0.0020249999999999977,0.0002904737509656094,2.0539595906447486e-05,-0.5576449999999998,0.10008470899693,0.007077057642481147,0.5610649999999997,0.10026191088843425,0.00708958770839332,0.0,0.0,0.0,0.0013950000000000884,0.0016214114221872072,0.00011465110117218983
CYS 213,R CYS 213,0.0,0.0,0.0,-0.0008950000000000058,0.000306553421119386,2.167660028694532e-05,0.09207499999999999,0.14309727242334153,0.010118505169984353,-0.09338000000000003,0.14297092571568523,0.010109571108607917,0.0,0.0,0.0,-0.0022000000000000864,0.0011090536506407982,7.842193570678046e-05
ARG 214,R ARG 214,0.0,0.0,0.0,-0.0008650000000000063,0.0003417235724968365,2.4163505540380586e-05,-72.86901500000003,0.8344773362826755,0.05900645832319668,72.86138000000005,0.8338697833561116,0.05896349784376638,0.0,0.0,0.0,-0.008499999999998665,0.0010198039027131034,7.211102550889415e-05
ARG 215,R ARG 215,0.0,0.0,0.0,-0.00166999999999999,0.00047021271782034615,3.3249060137092334e-05,-83.69263500000001,0.8375243947339931,0.05922191789255653,83.68338500000003,0.8366824706973719,0.05916238487300265,0.0,0.0,0.0,-0.010919999999998424,0.002402831662853371,0.00016990585628533667
ASN 216,R ASN 216,0.0,0.0,0.0,-0.001524999999999983,0.0004993746088859724,3.53111172295651e-05,-1.3770600000000004,0.392396389381962,0.027746614784510227,1.3784300000000007,0.39211941433700703,0.02772702969125952,0.0,0.0,0.0,-0.00015500000000042035,0.0014110191352354141,9.977411989089395e-05
LEU 217,R LEU 217,0.0,0.0,0.0,-0.00132999999999998,0.0004702127178203455,3.3249060137092286e-05,-0.333945,0.09476128943297449,0.006700635035203738,0.33262999999999976,0.09470033315675375,0.006696324775576582,0.0,0.0,0.0,-0.002645000000000115,0.001024194805688776,7.24215092358572e-05
ASP 218,R ASP 218,0.0,0.0,0.0,-0.0006399999999999887,0.0004799999999999914,3.394112549695367e-05,76.78021499999994,0.8673270771640458,0.061329285776940475,-76.76965499999997,0.8663244865414587,0.06125839191414193,0.0,0.0,0.0,0.009920000000002673,0.0013128594745822383,9.283318372221085e-05
ILE 219,R ILE 219,0.0,0.0,0.0,-0.0007350000000000268,0.0004413332074521623,3.120697037522333e-05,0.08611500000000002,0.09580089652503264,0.006774146357660133,-0.086035,0.09573668980594643,0.006769606257013774,0.0,0.0,0.0,-0.0006549999999997968,0.0007911858188821251,5.5945285771018225e-05
GLU 220,R GLU 220,0.0,0.0,0.0,-0.00047500000000000374,0.0004993746088859582,3.53111172295641e-05,71.32391999999999,1.190572645243742,0.08418619909470557,-71.31768,1.1898086516743982,0.08413217659133898,0.0,0.0,0.0,0.0057650000000009525,0.0010676024541004824,7.549089349058509e-05
ARG 221,R ARG 221,0.0,0.0,0.0,-0.0004750000000000021,0.0004993746088859563,3.531111722956397e-05,-67.99833000000004,0.7458114849594897,0.05273683585016639,67.99373,0.7454325436282034,0.05271004065166396,0.0,0.0,0.0,-0.005074999999998937,0.0009270248108872862,6.555055301065769e-05
PRO 222,R PRO 222,0.0,0.0,0.0,-0.0005849999999999956,0.0004927220311696998,3.484070894801041e-05,-0.7681299999999999,0.11827427065934619,0.00836325388231168,0.767245,0.11818225321510985,0.008356747266430983,0.0,0.0,0.0,-0.0014699999999998959,0.0007994373021070072,5.652875374533434e-05
THR 223,R THR 223,0.0,0.0,0.0,-0.0004750000000000204,0.0004993746088859757,3.531111722956534e-05,0.8578100000000001,0.1883013114664897,0.013314913424427506,-0.85642,0.18821438202220336,0.013308766584473542,0.0,0.0,0.0,0.0009149999999999433,0.0007468433570703337,5.28098002268559e-05
TYR 224,R TYR 224,0.0,0.0,0.0,-0.0011150000000000305,0.0003190219428189472,2.255825791145846e-05,1.1542500000000004,0.07571385276155398,0.005353777871745463,-1.1533850000000003,0.07570526253173414,0.005353170450769706,0.0,0.0,0.0,-0.00025000000000001464,0.0007533259586658561,5.326818938164836e-05
THR 225,R THR 225,0.0,0.0,0.0,-0.0006549999999999978,0.00047536827828537125,3.3613613313655984e-05,0.9667899999999995,0.16611901125398396,0.011746387934169645,-0.9643499999999997,0.16598502191463088,0.011736913457123318,0.0,0.0,0.0,0.0017849999999999344,0.0008767981523701865,6.199899192727946e-05
ASN 226,R ASN 226,0.0,0.0,0.0,-0.0008799999999999497,0.0003249615361854177,2.2978250586150648e-05,0.24379499999999915,0.13805883881519432,0.009762234112896444,-0.24089499999999975,0.13786505712108552,0.009748531677899028,0.0,0.0,0.0,0.0020199999999990226,0.0009271461589200372,6.555913361234187e-05
LEU 227,R LEU 227,0.0,0.0,0.0,-0.0014500000000000756,0.0004974937185533042,3.5178118198675315e-05,1.1541549999999992,0.05931375030296407,0.004194115505683153,-1.1484650000000005,0.05948603848802131,0.004206298120080383,0.0,0.0,0.0,0.0042400000000000415,0.0014256226709759127,0.00010080674580603462
ASN 228,R ASN 228,0.0,0.0,0.0,-0.001479999999999978,0.0004995998398719529,3.5327043465317116e-05,1.6876550000000001,0.16625942371787117,0.011756316594707421,-1.6831199999999993,0.16597212296045927,0.011736001363326823,0.0,0.0,0.0,0.0030550000000011935,0.001797769451291762,0.00012712149700184236
ARG 229,R ARG 229,0.0,0.0,0.0,-0.002080000000000106,0.0002891366458959905,2.0445048300258844e-05,-81.47549,0.8301129982707225,0.058697853022832466,81.45962500000003,0.828638071998434,0.05859355998594393,0.0,0.0,0.0,-0.01794500000000326,0.0023477595703177722,0.00016601167127673118
LEU 230,R LEU 230,0.0,0.0,0.0,-0.002964999999999994,0.0003921415560738305,2.7728595348485032e-05,1.4828199999999996,0.07706424332984708,0.005449264904554504,-1.470155,0.07801686340144999,0.005516625315806986,0.0,0.0,0.0,0.009700000000000063,0.003885871845545271,0.00027477263328069454
ILE 231,R ILE 231,0.0,0.0,0.0,-0.003689999999999991,0.00046249324319389603,3.270321085153629e-05,1.599705,0.06228216418044072,0.004404014063896352,-1.5900899999999996,0.06220620467445986,0.004398642915718887,0.0,0.0,0.0,0.00592499999999974,0.005249702372515852,0.00037121001468170655
GLY 232,R GLY 232,0.0,0.0,0.0,-0.002064999999999975,0.00026603571188845934,1.881156559141202e-05,1.6657649999999997,0.0839849377864877,0.005938631902635576,-1.6622700000000004,0.08309264167180355,0.005875537039283619,0.0,0.0,0.0,0.0014299999999999658,0.004492783101820082,0.0003176877397697311
GLN 233,R GLN 233,0.0,0.0,0.0,-0.006439999999999997,0.0005535341001239779,3.9140771581565805e-05,3.1108599999999984,0.8651687467771935,0.06117666877168205,-3.067639999999999,0.8648692042153024,0.06115548791400533,0.0,0.0,0.0,0.03678000000000079,0.009061545122106983,0.0006407480003869729
ILE 234,R ILE 234,0.0,0.0,0.0,-0.008975000000000006,0.0007838207703296027,5.5424498193492546e-05,2.1191499999999994,0.09168100948399391,0.0064828263512160264,-2.077925,0.0928442210102429,0.006565077827032527,0.0,0.0,0.0,0.03224999999999987,0.014822533521635348,0.0010481113967513271
VAL 235,R VAL 235,0.0,0.0,0.0,-0.008544999999999971,0.0005983101202552979,4.2306914328505985e-05,2.1631250000000004,0.11545124241428086,0.008163635640754995,-2.14339,0.11634976536288945,0.008227170807756281,0.0,0.0,0.0,0.011189999999999865,0.01718324474597279,0.0012150388882665474
SER 236,R SER 236,0.0,0.0,0.0,-0.008104999999999965,0.0007509826895474626,5.310249523327226e-05,2.634315000000001,0.5177260045381161,0.03660875686055192,-2.6076300000000003,0.5120066338437415,0.036204336280340726,0.0,0.0,0.0,0.018580000000000117,0.0183429441475463,0.0012970420193656085
SER 237,R SER 237,0.0,0.0,0.0,-0.014174999999999964,0.0010882899429838773,7.695371985810208e-05,2.6737699999999993,0.24172765067323687,0.01709272609913387,-2.5198649999999994,0.24346224917839343,0.017215380735697096,0.0,0.0,0.0,0.13973,0.02312784252800084,0.0016353854285764018
ILE 238,R ILE 238,0.0,0.0,0.0,-0.032299999999999995,0.0021886068628239196,0.00015475787540542095,2.7955550000000007,0.17204376470827024,0.012165331268608071,-2.674044999999999,0.1611703849192139,0.011396467210282223,0.0,0.0,0.0,0.08921000000000022,0.026283757341750102,0.0018585423051413201
THR 239,R THR 239,0.0,0.0,0.0,-0.023485000000000027,0.0019949373423744222,0.00014106337228352232,2.39807,0.37189046115758023,0.026296626694311733,-2.217094999999999,0.36710996441802196,0.02595859452811355,0.0,0.0,0.0,0.1574900000000002,0.027689165751246383,0.001957919686810462
ALA 240,R ALA 240,0.0,0.0,0.0,-0.01400000000000002,0.0015427248620540944,0.00010908712114635312,-0.16286500000000007,0.5763199170382715,0.04075197214706302,0.2379349999999998,0.578019291005932,0.04087213603269348,0.0,0.0,0.0,0.06106999999999999,0.014483960093841819,0.0010241706400790894
SER 241,R SER 241,0.0,0.0,0.0,-0.02059000000000004,0.0016315330214249676,0.00011536680631793712,0.7373949999999998,0.6032219566419978,0.04265423361021742,-0.5652399999999997,0.6235662935085573,0.04409279546592619,0.0,0.0,0.0,0.15156499999999998,0.03747767035182379,0.0026500714848848622
LEU 242,R LEU 242,0.0,0.0,0.0,-0.09022500000000004,0.0066516445334967285,0.0004703422955677966,0.7223549999999997,0.6635303451802329,0.04691868065999933,-0.43735999999999997,0.6637479720496323,0.0469340692035114,0.0,0.0,0.0,0.19476999999999955,0.04742433025357367,0.003353406551553228
ARG 243,R ARG 243,0.0,0.0,0.0,0.15684,0.8635389188681654,0.06106142253501796,-184.254555,3.4972527728167284,0.2472931151182165,178.92141000000007,2.7323751960294977,0.193208102985838,-0.30631518000000013,0.04513583057624549,0.00319158518749503,-5.482620180000001,1.3514913404313647,0.09556486915339148
PHE 244,R PHE 244,0.0,0.0,0.0,-0.08477,0.013950881692566891,0.000986476304834531,1.9256150000000007,0.603719327813012,0.0426894030629965,-1.7651750000000004,0.5757839302854836,0.040714072160310776,0.0,0.0,0.0,0.07566999999999992,0.037103788216299304,0.002623634025545475
ASP 245,R ASP 245,0.0,0.0,0.0,-0.09305999999999999,0.015065735959454441,0.0010653084060496252,130.282405,2.4171869085741524,0.17092092544481305,-129.70592000000005,2.3643312550482314,0.1671834663415905,0.0,0.0,0.0,0.4834249999999997,0.09419912088230896,0.006660883715769198
GLY 246,R GLY 246,0.0,0.0,0.0,-0.15301499999999998,0.0304081366578093,0.0021501799633984195,1.015205,1.3372011265980148,0.09455439844277473,-0.4058550000000001,1.3541131060494918,0.09575025597811741,-0.009131616,0.018108547723628857,0.0012804676892818182,0.44720338400000004,0.05328910847799097,0.0037681089968172954
ALA 247,R ALA 247,0.0,0.0,0.0,-0.47858999999999996,0.10950320497592901,0.007743045880013989,3.8800249999999994,0.7538901142573861,0.053308081206089875,-2.9178050000000018,0.7004371256401144,0.049528384133493863,-0.09713059199999995,0.04252577211209161,0.0030070261835653746,0.38649940800000004,0.16839225455955337,0.01190713050983515
LEU 248,R LEU 248,0.0,0.0,0.0,-1.9106849999999982,0.2442005851242149,0.01726758897110551,-3.5509049999999984,0.5239937842904452,0.03705195581713748,4.03287,0.5242338152961917,0.03706892857232332,-0.4374033479999999,0.03959086778838551,0.0027994971086227447,-1.8661233480000003,0.2720245923278141,0.019235043388450345
ASN 249,R ASN 249,0.0,0.0,0.0,-0.5243599999999998,0.07777834145827724,0.005499759267459062,-1.5396950000000007,0.6710397916480039,0.04744967871203115,2.794120000000001,0.6847062768808205,0.048416045150342195,-0.03258198000000002,0.024037876727256907,0.0016997345639169653,0.6974830200000011,0.20728776412985567,0.014657458367321852
VAL 250,R VAL 250,0.0,0.0,0.0,-0.3366950000000001,0.0335037606098168,0.00236907363224522,-1.8340049999999999,0.28422396974041675,0.020097669637920878,2.1749850000000004,0.31334255181031345,0.022156664321936973,0.0,0.0,0.0,0.004285000000000002,0.10730640137009541,0.007587708407351989
ASP 251,R ASP 251,0.0,0.0,0.0,-0.7531649999999998,0.1260049117098234,0.008909892753282833,166.0446099999999,2.7641024832526133,0.19545156098024982,-164.7047599999999,2.5382011863580325,0.17947792708895047,-0.09951152400000003,0.03148157765724935,0.0022260837043891917,0.4871734760000001,0.5890190211382548,0.04164993440947223
LEU 252,R LEU 252,0.0,0.0,0.0,-0.127355,0.020656693225199693,0.0014606487856428916,-0.9172800000000002,0.3575933606766196,0.025285669024172463,1.2635800000000001,0.3680333593575438,0.02602388841045847,0.0,0.0,0.0,0.21894499999999995,0.06318735613237855,0.0044680208006454255
THR 253,R THR 253,0.0,0.0,0.0,-0.7487200000000003,0.2421905687676531,0.017125459351503437,0.06752499999999997,1.1529676879145403,0.08152712706133464,1.0443600000000004,1.2258854923686788,0.08668319446121024,-0.11764997999999997,0.07206925439542995,0.0050960658498066915,0.24551501999999992,0.3099290779025307,0.021915295267177323
GLU 254,R GLU 254,0.0,0.0,0.0,-2.364515,0.5341716295115301,0.037771638154507105,170.64626499999994,2.9181849247046263,0.20634683490149958,-167.6550849999999,2.6966683829893783,0.19068325002231512,-0.25479226799999993,0.024684901687797692,0.0017454861376365,0.37187273199999926,1.109479592085758,0.07845205431519241
PHE 255,R PHE 255,0.0,0.0,0.0,-0.3652800000000001,0.027698404286166628,0.0019585729498794954,0.267295,0.44591045959362735,0.03153063097806639,-0.7979100000000002,0.48426778945124943,0.03424290378311977,0.0,0.0,0.0,-0.8958949999999998,0.11896492749966403,0.008412090695837843
GLN 256,R GLN 256,0.0,0.0,0.0,-2.3632350000000004,0.3440266265494491,0.02432635605418474,-6.249204999999998,1.1410374283848097,0.08068353031985585,6.819385000000002,1.1640677371935735,0.08231201907300556,-0.21010878000000008,0.0469207213073583,0.003317796021459718,-2.0031637799999995,0.5537533603701209,0.03915627562225504
THR 257,R THR 257,0.0,0.0,0.0,-4.586865000000001,0.7493834510949514,0.05298941199782176,-5.8569299999999975,1.2996732801362174,0.09190077897112828,7.525289999999997,1.2565897762993323,0.08885431519909447,-0.8288006040000004,0.04572199247832716,0.0032330330930785455,-3.7473056040000006,0.8612631119426528,0.06090049868404784
ASN 258,R ASN 258,0.0,0.0,0.0,-3.4524399999999984,0.6149384899321354,0.04348271762436284,-6.663654999999994,1.4010042919188574,0.09906596352872815,6.135840000000002,1.4257178768606324,0.10081347787870402,-0.35323740000000015,0.0408121552832654,0.0028858551755635347,-4.3334924000000035,0.9335704111162851,0.06601339684154382
LEU 259,R LEU 259,0.0,0.0,0.0,-0.8980699999999996,0.13067897726872454,0.009240399098523783,-1.5969399999999996,0.2435315306074367,0.017220279672525773,1.8316850000000002,0.23844067558828563,0.016860301861917844,-0.0010136159999999997,0.002242350753594094,0.0001585581423665149,-0.6643386160000003,0.14930728201096508,0.010557619159048562
VAL 260,R VAL 260,0.0,0.0,0.0,-1.9112150000000006,0.5068659475393857,0.03584083486576445,-2.5971800000000007,0.7121052012167837,0.05035344166985986,3.2464749999999998,0.45715040126308587,0.032325414875527925,-0.19679068799999996,0.026063197026924004,0.0018429463357139027,-1.4587106880000005,0.5018884302286146,0.03548887124137248
PRO 261,R PRO 261,0.0,0.0,0.0,-3.572515000000002,0.42251828336178526,0.029876554334041756,-2.723084999999999,0.8721657742510902,0.06167143332917614,3.2645400000000007,0.511779638516423,0.03618828528681627,-0.3555507960000001,0.030163529836618165,0.0021328836491995456,-3.3866107960000016,0.414862409727207,0.029335202317749998
TYR 262,R TYR 262,0.0,0.0,0.0,-2.59645,0.6730528266785598,0.047592021784118366,-3.126974999999999,1.4208209156593261,0.10046721043143891,3.0329849999999987,1.019036022314718,0.07205672816521029,-0.46780837200000014,0.058142503057003164,0.004111295818676651,-3.1582483719999983,0.6716426156628146,0.047492304806904626
PRO 263,R PRO 263,0.0,0.0,0.0,-1.407455,0.2797356036957048,0.01978029423125455,1.3209599999999995,0.45622115075914865,0.03225970694225242,-1.2774999999999996,0.4482963974871991,0.03169934226446984,-0.3632313239999999,0.05158062443838287,0.003647300931821708,-1.727226323999999,0.31727099550021376,0.022434447239200773
ARG 264,R ARG 264,0.0,0.0,0.0,-0.16203000000000006,0.07279113338862091,0.0051471104029348356,-93.73701500000007,2.3882752447670317,0.16887656209147298,94.20662999999999,2.4288606656421274,0.171746384723282,-0.005976827999999998,0.018451174148156967,0.001304695036101571,0.30160817199999856,0.1825191347864777,0.012906051790381986
GLY 265,R GLY 265,0.0,0.0,0.0,-0.05834999999999999,0.010978046274269381,0.0007762650964715593,0.77579,0.14004226469177097,0.009902483501627266,-0.7375400000000001,0.1516560529619566,0.010723702345738571,0.0,0.0,0.0,-0.02010000000000004,0.035352793383267286,0.0024998199935195205
HID 266,R HID 266,0.0,0.0,0.0,-0.1402150000000001,0.02437065397152893,0.0017232654685218971,0.5325150000000004,0.7579264936489553,0.0535934963300119,-0.34019000000000005,0.7559468128777316,0.05345351176022021,-0.00011948399999999993,0.0008048553734330158,5.6911869242891646e-05,0.05199051599999958,0.041553096282372456,0.002938247616056308
PHE 267,R PHE 267,0.0,0.0,0.0,-0.03498999999999993,0.0039509365978208895,0.0002793734060357258,-0.4457849999999997,0.15585037303452381,0.011020285562316483,0.537885,0.15822645725352008,0.011188300088708743,0.0,0.0,0.0,0.05710999999999968,0.01951353120273242,0.001379815023834738
PRO 268,R PRO 268,0.0,0.0,0.0,-0.046959999999999974,0.004342625933695081,0.0003070700245872354,-0.8910049999999992,0.2318488623543386,0.016394190278113927,0.9791050000000001,0.22324066380254157,0.015785498721136337,0.0,0.0,0.0,0.04113999999999977,0.023720042158478644,0.001677260266029104
LEU 269,R LEU 269,0.0,0.0,0.0,-0.01691999999999998,0.0010740577265676442,7.594735018417878e-05,1.9559349999999998,0.1641283058311455,0.011605623803786254,-1.9497899999999995,0.16609216086258138,0.011744489324785818,0.0,0.0,0.0,-0.010775000000000317,0.01714538932191391,0.0012123621055608747
ALA 270,R ALA 270,0.0,0.0,0.0,-0.007445000000000011,0.0005630053285714741,3.9810488567704956e-05,-1.341974999999999,0.08974254495501786,0.006345756209863172,1.3537450000000002,0.09129556382979064,0.006455571227629425,0.0,0.0,0.0,0.004325000000000031,0.00852580641347193,0.000602865553004976
THR 271,R THR 271,0.0,0.0,0.0,-0.007790000000000016,0.0004958830507285169,3.50642267845607e-05,1.4886049999999988,0.13198738187797368,0.009332917275697362,-1.4682299999999993,0.13311339940067154,0.009412538738300816,0.0,0.0,0.0,0.01258500000000006,0.012731566085913998,0.0009002576714474458
TYR 272,R TYR 272,0.0,0.0,0.0,-0.00977500000000004,0.0006359048670988644,4.496526437151372e-05,-0.5041299999999999,0.23586562509191591,0.016678218295129763,0.49328999999999995,0.23736985044440678,0.016784583089847666,0.0,0.0,0.0,-0.020615000000000223,0.006421586641944471,0.00045407474604958854
ALA 273,R ALA 273,0.0,0.0,0.0,-0.004595000000000011,0.0005108571228826845,3.6123053580779556e-05,1.3262749999999996,0.08329297314300345,0.005889702613460671,-1.3177549999999993,0.08427523346157333,0.0059591589066757935,0.0,0.0,0.0,0.003925000000000019,0.004449648862550924,0.0003146376884608766
PRO 274,R PRO 274,0.0,0.0,0.0,-0.004655000000000007,0.0005059397197295217,3.577534066923661e-05,0.6338950000000003,0.21572418495616,0.015254003404844172,-0.6430250000000001,0.2155286857357967,0.015240179522400615,0.0,0.0,0.0,-0.013785000000000061,0.0030428235242947166,0.00021516011479827434
VAL 275,R VAL 275,0.0,0.0,0.0,-0.0025850000000000066,0.0004927220311697409,3.484070894801332e-05,-0.39236000000000004,0.19350705516853905,0.013683015091711333,0.3900950000000001,0.1926289074230552,0.0136209206691398,0.0,0.0,0.0,-0.004850000000000151,0.001862122444953701,0.00013167194082264354
ILE 276,R ILE 276,0.0,0.0,0.0,-0.002235000000000011,0.0004239988207530655,2.9981244136959204e-05,0.743145,0.17679223392162885,0.012501098746710213,-0.7419150000000002,0.1763882019155457,0.012472529369578432,0.0,0.0,0.0,-0.0010050000000000204,0.0013656408751937309,9.656539235150187e-05
SER 277,R SER 277,0.0,0.0,0.0,-0.0008699999999999758,0.00033630343441599453,2.3780243901187508e-05,0.7890600000000006,0.2508891914770326,0.01774054486198199,-0.7888299999999997,0.2506747316743367,0.01772538026390417,0.0,0.0,0.0,-0.0006399999999998862,0.0008126499861565994,5.746303159424854e-05
ALA 278,R ALA 278,0.0,0.0,0.0,-0.0007899999999999856,0.00040730823708831816,2.880104164782878e-05,0.3473350000000002,0.1382313017192555,0.009774429081792923,-0.34701,0.1380479260981488,0.00976146246727404,0.0,0.0,0.0,-0.00046499999999996875,0.0007407934934919374,5.238201027070215e-05
GLU 279,R GLU 279,0.0,0.0,0.0,-0.0009600000000000114,0.0001959591794226527,1.3856406460550909e-05,77.96208499999996,1.0063194114079705,0.0711575279846231,-77.94946500000002,1.0049659789140102,0.07106182585518735,0.0,0.0,0.0,0.011660000000001674,0.0015506127820959917,0.0001096448813214614
LYS 280,R LYS 280,0.0,0.0,0.0,-0.0013999999999999928,0.0004898979485566329,3.464101615137735e-05,-78.49645499999995,1.2682762270020425,0.08968067205308333,78.48476000000001,1.2670114807684665,0.08959124098925915,0.0,0.0,0.0,-0.013095000000001354,0.001739532983302206,0.0001230035568590655
ALA 281,R ALA 281,0.0,0.0,0.0,-0.0013600000000000229,0.0004800000000000006,3.3941125496954326e-05,0.5231350000000002,0.1153998560441032,0.008160002075673677,-0.5213000000000004,0.11532887756325205,0.00815498313916086,0.0,0.0,0.0,0.0004750000000000895,0.0008181534085976254,5.785218232702691e-05
TYR 282,R TYR 282,0.0,0.0,0.0,-0.0020799999999999946,0.00037894590642991463,2.6795522013947554e-05,-0.06953499999999986,0.2304631180362706,0.016296203357684266,0.07047000000000006,0.23025394480876976,0.016281412576923414,0.0,0.0,0.0,-0.0011449999999993477,0.0007899208821141896,5.5855841234380285e-05
HIE 283,R HIE 283,0.0,0.0,0.0,-0.0023599999999999997,0.0004799999999999924,3.394112549695374e-05,0.5342849999999999,0.23513516065233647,0.016626566659265537,-0.5297799999999999,0.23479180479735756,0.016602287733923967,0.0,0.0,0.0,0.0021450000000003476,0.0010217509481278053,7.224870241049555e-05
GLU 284,R GLU 284,0.0,0.0,0.0,-0.003590000000000002,0.0005018964036531792,3.548943504763037e-05,88.73525500000004,1.249366683553012,0.08834356541288821,-88.697215,1.245466590790588,0.08806778720893156,0.0,0.0,0.0,0.03445000000000043,0.004219893363583403,0.0002983915213273933
GLN 285,R GLN 285,0.0,0.0,0.0,-0.007694999999999983,0.0008613797072139197,6.090874321474455e-05,1.8508200000000001,0.28551981997752696,0.02018930008692716,-1.8050649999999997,0.2858881613061349,0.020215345752052156,0.0,0.0,0.0,0.03806000000000042,0.005563847589573018,0.0003934234360075508
LEU 286,R LEU 286,0.0,0.0,0.0,-0.009644999999999992,0.0011175755008051996,7.902452151073085e-05,1.0333949999999994,0.19468787577812713,0.013766511717751787,-1.0174300000000003,0.1963342433199035,0.013882927483063339,0.0,0.0,0.0,0.006319999999999612,0.005597106395272145,0.00039577518871195265
SER 287,R SER 287,0.0,0.0,0.0,-0.013705000000000012,0.0015773316074941418,0.00011153418758389853,0.16813500000000003,0.49882381335998777,0.03527217010441801,-0.093735,0.5095394830383608,0.03602988237387127,0.0,0.0,0.0,0.060694999999999964,0.019234915518400456,0.0013601139198611317
VAL 288,R VAL 288,0.0,0.0,0.0,-0.046695,0.005953316302700301,0.00042096303281878073,-0.558885,0.264269259988748,0.018686658579719448,0.639925,0.2674305692605095,0.018910196902068493,0.0,0.0,0.0,0.03434499999999987,0.015530163392572375,0.0010981483847823004
ALA 289,R ALA 289,0.0,0.0,0.0,-0.015694999999999987,0.001421961673182435,0.0001005478741694669,0.2657099999999998,0.25965410819010765,0.018360318066417056,-0.27218500000000007,0.2578413092873211,0.018232133826708265,0.0,0.0,0.0,-0.022170000000000124,0.009347250932760983,0.0006609504520007572
GLU 290,R GLU 290,0.0,0.0,0.0,-0.010115000000000015,0.0008073258326104021,5.708655708658909e-05,95.11548,1.3962341170434447,0.09872866122854314,-95.05897999999998,1.3914492227918773,0.09839031811128876,0.0,0.0,0.0,0.04638499999999915,0.008587011994865903,0.0006071934411699903
ILE 291,R ILE 291,0.0,0.0,0.0,-0.014549999999999976,0.0013481468762711836,9.532837982468153e-05,-0.8040450000000001,0.21362299261783546,0.015105426669743523,0.8573450000000001,0.21600584708521095,0.01527391992498971,0.0,0.0,0.0,0.03874999999999946,0.011227087779116794,0.00079387499015901
THR 292,R THR 292,0.0,0.0,0.0,-0.02118999999999998,0.0016982049346295689,0.00012008122251210258,0.617035,0.25358159194823204,0.01793092632506749,-0.5660699999999997,0.24984306094026323,0.017666572262326395,0.0,0.0,0.0,0.029774999999999968,0.020073972576448575,0.0014194442134159578
ASN 293,R ASN 293,0.0,0.0,0.0,-0.009680000000000029,0.0009421252570652224,6.66183157997938e-05,0.22578000000000004,0.9193714600747616,0.06500937938482411,-0.19897999999999993,0.9228439031602256,0.0652549181901257,0.0,0.0,0.0,0.017119999999999927,0.010598377234276266,0.0007494184411929874
ALA 294,R ALA 294,0.0,0.0,0.0,-0.004030000000000005,0.00041121770389899,2.907748269709376e-05,-0.7833249999999994,0.13191997337401506,0.009328150774671484,0.7990600000000004,0.13317993993090443,0.009417243864315958,0.0,0.0,0.0,0.01170500000000002,0.00469126582065024,0.00033172258741304584
CYS 295,R CYS 295,0.0,0.0,0.0,-0.008719999999999974,0.0007691553809211915,5.4387498563549656e-05,-0.637255,0.3904812287101649,0.027611192474701278,0.6639650000000001,0.39084649643434133,0.02763702080317265,0.0,0.0,0.0,0.017989999999999923,0.010179386032565713,0.0007197912891942841
PHE 296,R PHE 296,0.0,0.0,0.0,-0.02625999999999996,0.0022588492645594527,0.00015972476326482347,-0.5811649999999998,0.16490787663116654,0.011660747783697245,0.52177,0.16303535536809194,0.01152834053539364,0.0,0.0,0.0,-0.08565500000000009,0.01996737276158303,0.001411906468219492
GLU 297,R GLU 297,0.0,0.0,0.0,-0.004975000000000009,0.0004630064794363006,3.273950213427179e-05,91.91805500000001,1.6721259019506713,0.11823715642669917,-91.89596000000003,1.669221560607257,0.1180317884808183,0.0,0.0,0.0,0.0171200000000011,0.005354960317314289,0.00037865287533578
PRO 298,R PRO 298,0.0,0.0,0.0,-0.003869999999999989,0.0005129327441292857,3.6269822166644215e-05,0.3432100000000001,0.20490950661206486,0.014489290165498075,-0.34677499999999994,0.20421957392718265,0.01444050455749383,0.0,0.0,0.0,-0.007434999999999823,0.0022794242694152756,0.00016117963581047332
ALA 299,R ALA 299,0.0,0.0,0.0,-0.0016300000000000095,0.00048280430818292664,3.4139420030222713e-05,-0.12763000000000008,0.13099627132098074,0.009262835176121833,0.1326800000000001,0.130498803059645,0.009227658858020276,0.0,0.0,0.0,0.0034200000000001365,0.001674395413276123,0.00011839763511151982
ASN 300,R ASN 300,0.0,0.0,0.0,-0.0034200000000000077,0.0004935585071701437,3.489985673323179e-05,-1.0810400000000004,0.22723870356961315,0.016068202824211317,1.0964750000000003,0.2287898366951629,0.01617788449937125,0.0,0.0,0.0,0.012014999999999176,0.00399684563124571,0.0002826196649209669
GLN 301,R GLN 301,0.0,0.0,0.0,-0.008030000000000015,0.0006396092557178179,4.5227204202774955e-05,-1.9136499999999996,0.5523175875345642,0.039054751151428486,1.975265000000001,0.554152023162415,0.039184465338638834,0.0,0.0,0.0,0.05358500000000042,0.008632078254974118,0.0006103801069825139
MET 302,R MET 302,0.0,0.0,0.0,-0.004715000000000065,0.0004937357592882862,3.491239035070361e-05,-0.29987500000000006,0.4578406702937168,0.03237422426676814,0.3042099999999999,0.4588327646321696,0.03244437593019782,0.0,0.0,0.0,-0.00038000000000007364,0.0032149027979082177,0.00022732795692565055
VAL 303,R VAL 303,0.0,0.0,0.0,-0.004219999999999997,0.00045999999999998137,3.2526911934579866e-05,0.4630550000000004,0.11253635845805494,0.007957522219573073,-0.45427500000000004,0.112627702520294,0.007963981220156109,0.0,0.0,0.0,0.00456000000000008,0.003236726741633265,0.000228871142785672
LYS 304,R LYS 304,0.0,0.0,0.0,-0.00213499999999999,0.00035605477106759044,2.5176874309571692e-05,-79.85963000000004,1.8782161278979876,0.13280993605706068,79.85259000000002,1.875863268443525,0.13264356376951775,0.0,0.0,0.0,-0.009174999999999614,0.0031677081620658178,0.00022399079222167149
CYS 305,R CYS 305,0.0,0.0,0.0,-0.0025000000000000187,0.0005099019513593076,3.6055512754641955e-05,0.0029850000000000774,0.36867281534580226,0.026069104777015264,-0.0013999999999999818,0.368569762731562,0.026061817856780432,0.0,0.0,0.0,-0.0009149999999998748,0.0022017663363763204,0.0001556883907039957
ASP 306,R ASP 306,0.0,0.0,0.0,-0.0021950000000000025,0.00040862574564018146,2.889420357095816e-05,82.12681500000004,1.3445538110350652,0.09507431174531104,-82.12548499999998,1.3417613125211871,0.09487685228174939,0.0,0.0,0.0,-0.0008649999999988722,0.0038414548025440657,0.0002716318740500539
PRO 307,R PRO 307,0.0,0.0,0.0,-0.0024899999999999996,0.0004998999899980012,3.5348267284267386e-05,0.8630850000000002,0.16318779909968675,0.011539119935029648,-0.8600749999999998,0.16199459674631186,0.011454747787489734,0.0,0.0,0.0,0.0005200000000001736,0.001959489729495763,0.00013855684753918474
ARG 308,R ARG 308,0.0,0.0,0.0,-0.004534999999999989,0.0015293053978849408,0.00010813822173496328,-82.48030500000003,4.070666238095169,0.28783957009042266,82.49815999999993,4.081938189685758,0.2886366174311139,0.0,0.0,0.0,0.013319999999997662,0.017122137717005225,0.0012107179688104345
HIE 309,R HIE 309,0.0,0.0,0.0,-0.006649999999999992,0.0009526279441629026,6.736096792653882e-05,0.2405299999999999,0.5918172598868677,0.04184779976892455,-0.20503,0.5976370546577578,0.04225932140368559,0.0,0.0,0.0,0.028849999999999928,0.008167465947280832,0.0005775270556432486
GLY 310,R GLY 310,0.0,0.0,0.0,-0.005469999999999992,0.0005823229344616397,4.117644957982749e-05,-0.025559999999999996,0.3347107204736651,0.02366762201827636,0.08479999999999993,0.3341482156169624,0.023627846918413874,0.0,0.0,0.0,0.05377000000000015,0.00753041167533319,0.0005324805160754449
LYS 311,R LYS 311,0.0,0.0,0.0,-0.04973500000000002,0.009385348954620773,0.0006636443889614423,-88.42774000000004,2.0928084963494493,0.14798390794935176,88.91143999999997,2.0581116870581444,0.14553047303580993,0.0,0.0,0.0,0.43396500000000016,0.149645794377924,0.010581555598067779
TYR 312,R TYR 312,0.0,0.0,0.0,-0.06467999999999999,0.006974783150750993,0.00049319164632017,-0.2244599999999999,0.3923354029398826,0.027742302391834752,0.37937999999999983,0.3894423007327275,0.027537729172900236,0.0,0.0,0.0,0.09024000000000011,0.028531778773851556,0.002017501425030483
MET 313,R MET 313,0.0,0.0,0.0,-0.3314499999999998,0.053755906652200106,0.0038011166122601733,0.6524549999999999,0.2992560074167269,0.021160595215517934,-0.05731500000000001,0.3282986380949516,0.02321421932512485,-0.0007311959999999999,0.0017175959841545974,0.00012145237677344976,0.26295880399999993,0.08504577505346594,0.0060136444251571485
ALA 314,R ALA 314,0.0,0.0,0.0,-0.6541949999999999,0.14764899923467256,0.010440360859424434,-2.347154999999999,0.1758480906208644,0.012434337733671974,2.629570000000001,0.2001253234850412,0.014150997332342406,-0.059334048000000035,0.021664055741233982,0.0015318800722629905,-0.43111404799999997,0.1685277550443227,0.011916711840998597
CYS 315,R CYS 315,0.0,0.0,0.0,-0.3005,0.06217153689591394,0.004396191533589038,2.27845,0.6853100302053095,0.0484587369573332,-2.0868650000000004,0.6779464409339417,0.04793805256656754,-0.0019226520000000002,0.0022948433596426568,0.00016226993013642417,-0.11083765199999988,0.11711539548618413,0.008281309032962517
CYS 316,R CYS 316,0.0,0.0,0.0,-0.17335500000000004,0.019597677796106498,0.0013857650865135938,-2.20066,1.037470637849573,0.07336025233053659,2.5365800000000003,1.159700656893838,0.08200321986361264,0.0,0.0,0.0,0.16256499999999993,0.15226239120347473,0.01076657693396559
LEU 317,R LEU 317,0.0,0.0,0.0,-0.12050000000000011,0.012708658465785894,0.000898637858094103,2.8827249999999998,0.22929411107789455,0.01621354208293207,-2.847875000000002,0.2479132295279659,0.01753011257450817,0.0,0.0,0.0,-0.08565000000000009,0.05976485171068344,0.004226013192123269
LEU 318,R LEU 318,0.0,0.0,0.0,-0.07164000000000001,0.006043211066973823,0.0004273195525598781,-1.7497050000000014,0.19072351185681147,0.013486188856566429,1.8246099999999987,0.19744269523080146,0.013961306869344851,0.0,0.0,0.0,0.003265000000000158,0.027854349301321177,0.0019695999276502976
TYR 319,R TYR 319,0.0,0.0,0.0,-0.09259,0.006868180253895135,0.00048565368319407933,2.33365,0.2949115757307563,0.020853397504962786,-2.401945000000001,0.30528449350563713,0.021586873554893655,0.0,0.0,0.0,-0.16088500000000017,0.03565812354849921,0.002521410096553151
ARG 320,R ARG 320,0.0,0.0,0.0,-0.030040000000000015,0.0021882413029647154,0.00015473202641988365,-115.68907500000003,1.6088355227875666,0.11376185079768926,115.77240499999999,1.620870309733268,0.11461283874363334,0.0,0.0,0.0,0.05329000000000022,0.03420914936094773,0.0024189521491749587
GLY 321,R GLY 321,0.0,0.0,0.0,-0.016905,0.0019354521435570866,0.00013685713353712552,1.9882299999999977,0.18250892334351768,0.012905329732325712,-1.9273500000000003,0.18395004077193028,0.01300723212293738,0.0,0.0,0.0,0.04397499999999987,0.011575593937245882,0.000818518096928845
ASP 322,R ASP 322,0.0,0.0,0.0,-0.05909500000000002,0.018060342604723736,0.0012770590726352469,110.55777000000003,2.15105534728786,0.152102582277483,-110.17277000000001,2.0940012839271085,0.14806825076781954,-0.0008649720000000007,0.004842204950889213,0.00034239559566688355,0.32504002800000104,0.07082961173906174,0.005008409876950085
VAL 323,R VAL 323,0.0,0.0,0.0,-0.11957999999999996,0.02551888712307045,0.001804457813305718,0.3617299999999999,0.4334867899948049,0.030652144876011537,0.004564999999999991,0.47212569912577307,0.033384328342427376,-4.787999999999997e-06,6.754305187064022e-05,4.776014999976442e-06,0.246710212,0.062115661663575815,0.0043922405580203725
VAL 324,R VAL 324,0.0,0.0,0.0,-1.4099450000000007,0.43675804740725677,0.030883457705946686,-1.7799250000000004,0.4582679013142864,0.032404434061945944,2.404174999999999,0.469134622869605,0.033172827312049125,-0.33747353999999996,0.06418013736047298,0.004538221034507454,-1.12316854,0.49455787118800404,0.03497052244062207
PRO 325,R PRO 325,0.0,0.0,0.0,-1.7628349999999993,0.33634134116252,0.023782924312939595,-1.4857049999999996,0.7315990828144878,0.051731867256798285,1.847705,0.6629932488155534,0.04688070221183778,-0.38719299600000007,0.05372291041804708,0.003798783426167851,-1.788027995999999,0.3690146207285931,0.02609327406741701
LYS 326,R LYS 326,0.0,0.0,0.0,-3.5007400000000017,0.6356671317600023,0.04494845394449002,-132.48126000000002,5.348868367458613,0.37822210943042034,135.2212299999999,5.681229108838773,0.40172356283343025,-0.7339642199999998,0.10539636189752795,0.007452648221013347,-1.4947342199999982,0.8426857117944008,0.05958687812188334
ASP 327,R ASP 327,0.0,0.0,0.0,-0.4335499999999999,0.20694307792240896,0.014633085371855148,121.20787999999999,2.6759192132058045,0.1892160621565195,-120.02926499999992,2.639614334480747,0.18664891956285518,-0.036104651999999994,0.04272061387507084,0.0030208035767514702,0.7089603479999985,0.38138307183935616,0.026967855632736494
VAL 328,R VAL 328,0.0,0.0,0.0,-0.25652499999999995,0.03241187089632521,0.002291865370173446,-2.897710000000001,0.4713582246020509,0.033330059698416195,3.0539,0.4618879409553778,0.032660409519783926,-0.000155304,0.0009813191947495984,6.938974571159632e-05,-0.10049030399999996,0.099555102876156,0.007039608834545427
ASN 329,R ASN 329,0.0,0.0,0.0,-2.045534999999999,0.4602277466374655,0.03254301605375561,0.3580550000000003,1.6487150760440688,0.11658176105152554,2.474725,1.377665576028885,0.09741566710172957,-0.5125873679999997,0.07300403106746896,0.005162164542176069,0.2746576319999997,0.4949832861677439,0.03500060382232131
ALA 330,R ALA 330,0.0,0.0,0.0,-0.1366100000000001,0.030272725348074726,0.0021406049378621525,-1.2075100000000005,0.33561211226652504,0.023731360043200072,1.2863299999999998,0.34627957072284876,0.0244856632644493,-0.0004485600000000001,0.0037268649430855427,0.00026352914738222034,-0.058238559999999974,0.042753848405775174,0.003023153612954529
ALA 331,R ALA 331,0.0,0.0,0.0,-0.05229000000000001,0.00681732352173469,0.0004820575691761155,-2.1962600000000014,0.23918382554009185,0.016912850498953906,2.3250000000000006,0.2514429756425843,0.017779703315859523,0.0,0.0,0.0,0.07644999999999996,0.03065627994392016,0.0021677263434299095
ILE 332,R ILE 332,0.0,0.0,0.0,-0.3484949999999998,0.08352694161167519,0.005906246682538834,-3.1966449999999993,0.4044871184290203,0.028601558434376638,3.3884700000000016,0.41311067415402675,0.029211335907485852,-0.022608071999999983,0.031353458131562074,0.002217024285847604,-0.17927807199999993,0.10835094371682984,0.0076615687050132315
ALA 333,R ALA 333,0.0,0.0,0.0,-0.15930499999999995,0.0808143673798169,0.005714438719156945,-1.3744,0.4308121516392048,0.03046301938416489,1.4238900000000012,0.4347862209178162,0.030744028517746016,-0.03740493600000003,0.053414603315818966,0.0037769828219005037,-0.14721993600000005,0.12010990833693229,0.008493053067273946
THR 334,R THR 334,0.0,0.0,0.0,-0.03523999999999998,0.006559908535947776,0.00046385558097321897,-1.7032349999999994,0.5352119204343309,0.03784519783109903,1.8112250000000003,0.5411674735005794,0.038266319026985095,0.0,0.0,0.0,0.0727499999999999,0.02812983291809604,0.001989079561003028
ILE 335,R ILE 335,0.0,0.0,0.0,-0.03990999999999999,0.005735146031270699,0.00040553606498066263,-1.64309,0.21652776242320368,0.015310824912459702,1.7211450000000008,0.21966664283636045,0.01553277727500738,0.0,0.0,0.0,0.0381450000000002,0.020325205411016026,0.001437209057513894
LYS 336,R LYS 336,0.0,0.0,0.0,-0.2965300000000001,0.14610923687433294,0.010331483218783239,-127.82483499999995,7.517448149990326,0.5315638564076426,129.39824500000003,7.942527309047445,0.561621491998679,-0.092717352,0.07500955818494129,0.005303976724637888,1.1841626480000007,0.518726713087555,0.03667951764068188
THR 337,R THR 337,0.0,0.0,0.0,-0.04284500000000003,0.0220694579679701,0.0015605463386263142,-0.8578699999999999,0.5375775972824763,0.03801247644524099,0.9757399999999999,0.5263128560086677,0.03721593895093879,-0.001876824000000002,0.010587550158304992,0.0007486528513090164,0.07314817599999979,0.03790134628947444,0.0026800298977386968
LYS 338,R LYS 338,0.0,0.0,0.0,-0.017165000000000007,0.003042659198792998,0.00021514849523061565,-97.85389000000004,2.445784693690093,0.17294309422305276,97.92179500000007,2.462821581635173,0.1741477841226809,0.0,0.0,0.0,0.05074000000000083,0.028527747895688144,0.002017216398902135
ARG 339,R ARG 339,0.0,0.0,0.0,-0.013885000000000007,0.0018143249433329675,0.00012829214707066398,-95.24881499999998,1.7243174419977394,0.12192765561548428,95.29244000000008,1.7295742934003286,0.12229937114293037,0.0,0.0,0.0,0.029740000000000606,0.012753525002913609,0.0009018104013592395
THR 340,R THR 340,0.0,0.0,0.0,-0.006285000000000016,0.0008796448146837685,6.220028134984767e-05,-0.010865000000000062,0.34966231820858235,0.0247248596330697,0.03228999999999997,0.3489967562886507,0.024677797298381376,0.0,0.0,0.0,0.015140000000000074,0.007637434124102231,0.0005400481460018227
ILE 341,R ILE 341,0.0,0.0,0.0,-0.02097000000000001,0.002877342523927161,0.00020345884104653114,-0.10468499999999996,0.3754394035993025,0.026547574820969987,0.16182500000000008,0.3709657859897593,0.026231242286155636,0.0,0.0,0.0,0.03616999999999992,0.008051776201559844,0.0005693465552719427
GLN 342,R GLN 342,0.0,0.0,0.0,-0.02695000000000003,0.004441565039487776,0.0003140660758502902,-0.5780650000000004,1.0136375934104844,0.0716750015966166,0.7128050000000001,1.01902078829384,0.07205565095726355,0.0,0.0,0.0,0.10778999999999943,0.036804563575731156,0.0026024756483010907
PHE 343,R PHE 343,0.0,0.0,0.0,-0.14475000000000013,0.022109217534774447,0.0015633577645567534,-1.4900550000000004,0.2787982998065062,0.019714016837646068,1.5328449999999998,0.28764869367859625,0.020339834189958737,0.0,0.0,0.0,-0.10195999999999984,0.053129167130682955,0.0037567994356899346
VAL 344,R VAL 344,0.0,0.0,0.0,-0.26895,0.03237958461747174,0.002289582385501789,3.316515000000001,0.34904555544368504,0.024681247919725473,-2.7681199999999975,0.3295924537971263,0.023305705910786186,-0.00016236,0.0008967237246777851,6.340794265705205e-05,0.27928264000000014,0.11541792930406614,0.00816128004814147
ASP 345,R ASP 345,0.0,0.0,0.0,0.7171549999999998,0.9508532646917711,0.06723547913769186,66.72848,4.659814825677421,0.3294986662310114,-74.05533500000003,4.247632405560451,0.3003529677959522,-0.08336239199999998,0.041125113678140035,0.002907984675888046,-6.693062391999997,1.5005355986241107,0.1061038897198924
TRP 346,R TRP 346,0.0,0.0,0.0,-6.114704999999997,0.5349755769893102,0.03782848582583272,5.769965000000002,0.8959302393462351,0.06335183477118093,-3.9900899999999986,0.7852683375127285,0.055526856650633685,-0.7941131999999996,0.05623834187439297,0.003976651290207064,-5.1289432,0.7017654319306272,0.0496223095720453
CYS 347,R CYS 347,0.0,0.0,0.0,-1.2348500000000004,0.25397800593751807,0.017958957027065625,0.231515,0.596603368893438,0.04218622878232894,0.42111999999999994,0.6895240210464029,0.04875671110729272,-0.04569678,0.03022332748478233,0.0021371119814511345,-0.62791178,0.273207794859247,0.019318708441799674
PRO 348,R PRO 348,0.0,0.0,0.0,-3.7380200000000006,0.401582058364154,0.02839613966721452,-3.0523600000000015,0.8639861517408679,0.06109304667472371,4.356285,0.8331528453861324,0.05891280267374014,-0.687055896,0.06674546269663201,0.004719616928622224,-3.121150896000001,0.41405964081680824,0.029278437983723128
THR 349,R THR 349,0.0,0.0,0.0,-2.9685999999999986,0.8513660611041589,0.060200671507883136,-3.7286699999999993,1.7166292934410747,0.12138402141756556,6.115415000000002,1.839945086891178,0.13010376479516234,-0.606282912,0.09910603221455387,0.007007854743540347,-1.1881379120000002,0.9266410120779195,0.06552341433658623
GLY 350,R GLY 350,0.0,0.0,0.0,-0.9527249999999999,0.18141187771201836,0.012827756891795288,-1.7389599999999996,0.5687189274149411,0.04021450101642448,2.6626999999999987,0.7098412639456855,0.05019335713020241,-0.08793568800000003,0.03274919274689142,0.002315717626971222,-0.11692068799999995,0.2544450809412772,0.017991984217313708
PHE 351,R PHE 351,0.0,0.0,0.0,-2.09296,0.3453853332149473,0.024422431123866453,3.6988450000000017,1.017014720136831,0.0719138005175292,-2.080385000000001,0.9941975642572248,0.07030038395254319,-0.19260716399999986,0.03969728205848292,0.002807021733822834,-0.6671071640000003,0.3987584415141963,0.028196479805006752
LYS 352,R LYS 352,0.0,0.0,0.0,-2.6372000000000013,0.7080428518105332,0.050066190188588974,-193.81119499999997,3.2590041066220747,0.2304463903707275,194.5224650000001,3.2477887106035084,0.22965334211288543,-0.26805812399999995,0.027320235647077723,0.0019318323889663102,-2.1939881239999965,1.5003765492066248,0.1060926432277276
VAL 353,R VAL 353,0.0,0.0,0.0,-1.8898350000000006,0.34876335497726213,0.024661293333379308,0.9298300000000002,0.8858035680104248,0.06263577097394105,-1.4340450000000007,0.6394655291530553,0.04521704119991693,-0.20535634800000005,0.028451087610234956,0.00201179569813297,-2.5994063479999983,0.5473372018522178,0.03870258470253733
GLY 354,R GLY 354,0.0,0.0,0.0,-0.14618999999999993,0.019346418273159128,0.0013679983552622155,-0.9627550000000002,0.382178930574409,0.027024131343578735,1.1809500000000002,0.3827196199569594,0.027062363856470432,0.0,0.0,0.0,0.07200499999999993,0.03786152367509775,0.002677214013671663
ILE 355,R ILE 355,0.0,0.0,0.0,-0.22653499999999988,0.03066608509412388,0.0021684196722498703,2.4288850000000006,0.3047907836122922,0.021551962993541347,-2.3803849999999995,0.3092394974368549,0.021866534564832008,-0.00017675999999999998,0.001106616518944119,7.82496044718438e-05,-0.17821175999999997,0.06234169341556218,0.004408223416479676
ASN 356,R ASN 356,0.0,0.0,0.0,-0.058039999999999925,0.006006529780164346,0.0004247257938953152,0.05385999999999982,1.0115858344203925,0.07152992032709116,0.07861999999999993,1.0161410756386142,0.07185202452262567,0.0,0.0,0.0,0.07444000000000006,0.0393428062039298,0.002781956505770693
TYR 357,R TYR 357,0.0,0.0,0.0,-0.37237499999999996,0.14480343357462222,0.010239148981971116,-1.4423349999999993,0.6303653169194865,0.0445735590218576,1.9079200000000012,0.7006654291457489,0.049544527629194146,-0.08879561999999992,0.056408141816468416,0.003988657959255727,0.004414380000000258,0.13796461422983394,0.009755571428570163
GLU 358,R GLU 358,0.0,0.0,0.0,-0.023215,0.00202701134678636,0.00014333134688547115,113.36073499999995,1.705886650627333,0.12062440185941939,-113.19669,1.689080869556698,0.11943605368360113,0.0,0.0,0.0,0.14083000000000048,0.026173098784821568,0.0018507175635412716
PRO 359,R PRO 359,0.0,0.0,0.0,-0.011444999999999973,0.0009782509902883296,6.917279089353333e-05,0.93241,0.32674452084158956,0.02310432664026372,-0.91205,0.3289237107598052,0.02325841863713008,0.0,0.0,0.0,0.008914999999999739,0.00882597161790121,0.0006240904381577949
PRO 360,R PRO 360,0.0,0.0,0.0,-0.0073500000000000145,0.0006614378277660584,4.677071733466795e-05,-0.705175,0.29232297955343817,0.02067035611388926,0.6921150000000005,0.29509081953696786,0.02086607195604857,0.0,0.0,0.0,-0.02041000000000027,0.005907783002108264,0.0004177433422569373
THR 361,R THR 361,0.0,0.0,0.0,-0.0040449999999999766,0.0005770398599750251,4.080287980032761e-05,-0.45359,0.4101254953060098,0.02900025188683711,0.45981,0.4074362942841494,0.02881009665898398,0.0,0.0,0.0,0.002174999999999947,0.005133651234745172,0.0003630039600335003
VAL 362,R VAL 362,0.0,0.0,0.0,-0.002230000000000008,0.0004439594576084386,3.139267430468285e-05,0.6778249999999999,0.2102508367997617,0.01486697924512576,-0.6757799999999999,0.2098331041566129,0.014837441086656411,0.0,0.0,0.0,-0.0001850000000001062,0.0012250612229599645,8.662490981236759e-05
VAL 363,R VAL 363,0.0,0.0,0.0,-0.002099999999999975,0.00034641016151377134,2.449489742783149e-05,-0.8222600000000001,0.15492889465816315,0.010955127201452343,0.8242900000000007,0.1550900251466824,0.010966520847561131,0.0,0.0,0.0,-7.00000000001122e-05,0.0013472564715002581,9.526541869952932e-05
PRO 364,R PRO 364,0.0,0.0,0.0,-0.0014500000000000047,0.0004974937185532918,3.517811819867444e-05,0.014190000000000013,0.15827638453035245,0.011191830480310179,-0.01722499999999998,0.15774033845215368,0.011153926298617898,0.0,0.0,0.0,-0.004485000000000099,0.00130375419462372,9.218934320188382e-05
GLY 365,R GLY 365,0.0,0.0,0.0,-0.00047499999999999485,0.0004993746088859493,3.531111722956347e-05,-0.4316050000000003,0.08881322522574991,0.006280043381617591,0.43090499999999976,0.08868329028064036,0.006270855593537583,0.0,0.0,0.0,-0.0011750000000000282,0.0007310095758607054,5.169018282034067e-05
GLY 366,R GLY 366,0.0,0.0,0.0,-0.0004950000000000159,0.0004999749993749847,3.5353571248179156e-05,-0.5658899999999999,0.17806596502420152,0.012591165136713949,0.5653600000000004,0.17776459264994135,0.012569854891763783,0.0,0.0,0.0,-0.0010250000000000315,0.0008272696053886965,5.849679478398665e-05
ASP 367,R ASP 367,0.0,0.0,0.0,-0.0010400000000000125,0.00019595917942262324,1.3856406460548825e-05,81.45283000000002,0.6394223964609225,0.04521399125800713,-81.43437,0.6383614204395568,0.04513896892406873,0.0,0.0,0.0,0.01741999999999834,0.001354104870383843,9.574967362861463e-05
LEU 368,R LEU 368,0.0,0.0,0.0,-0.0024699999999999805,0.0004990991885386984,3.529164207004168e-05,-0.25218499999999994,0.31266237505494643,0.022108568562324425,0.25356999999999985,0.31197725093346135,0.02206012297109877,0.0,0.0,0.0,-0.001084999999999945,0.0012719178432588317,8.993817320804881e-05
ALA 369,R ALA 369,0.0,0.0,0.0,-0.001464999999999989,0.0004987734956871464,3.526861210765004e-05,1.0464049999999996,0.191006834890797,0.01350622282042618,-1.0420500000000001,0.19093464195896934,0.013501118009261272,0.0,0.0,0.0,0.0028900000000000236,0.0010620263650209642,7.509660445052234e-05
LYS 370,R LYS 370,0.0,0.0,0.0,-0.0038500000000000066,0.0007921489758877657,5.6013391256021804e-05,-94.883145,3.8934298008282386,0.2753070614239437,94.85699499999991,3.8949395804040514,0.2754138189615591,0.0,0.0,0.0,-0.030000000000000217,0.006108191221629695,0.0004319143433598499
VAL 371,R VAL 371,0.0,0.0,0.0,-0.00493999999999996,0.0005535341001239075,3.914077158156083e-05,0.6274550000000003,0.2813482858931247,0.019894328083023993,-0.6065699999999997,0.28246018321172284,0.01997295109642038,0.0,0.0,0.0,0.015944999999999977,0.00429091773400528,0.0003034137027228748
GLN 372,R GLN 372,0.0,0.0,0.0,-0.012225000000000007,0.0025425135201214504,0.00017978285513363572,0.5859350000000005,1.0785795801770957,0.07626709351925638,-0.5317299999999999,1.0825701349566224,0.07654926835378635,0.0,0.0,0.0,0.04198000000000027,0.013936627999627416,0.0009854684165410855
ARG 373,R ARG 373,0.0,0.0,0.0,-0.03718499999999998,0.008020646794367712,0.0005671453737799554,-108.18090499999997,2.1470522224632056,0.15181951860653803,108.30502499999994,2.1767209224872754,0.15391741250413896,-3.585600000000022e-05,0.000505811125286903,3.576624766899675e-05,0.0868991440000002,0.047217945472185774,0.0033388129437079196
ALA 374,R ALA 374,0.0,0.0,0.0,-0.009395000000000016,0.00070638162490268,4.9948723707425724e-05,1.4181,0.11204048375475938,0.007922458583041157,-1.3809449999999992,0.11335551144519457,0.008015445082776637,0.0,0.0,0.0,0.027759999999999927,0.011250884409680868,0.0007955576660431348
VAL 375,R VAL 375,0.0,0.0,0.0,-0.01968000000000006,0.0012480384609459677,8.824964589165159e-05,-1.9396100000000007,0.10739035291866955,0.007593644678280778,2.043194999999999,0.11090706458563841,0.007842313744999932,0.0,0.0,0.0,0.08390499999999984,0.017398734867799425,0.0012302763409087804
CYS 376,R CYS 376,0.0,0.0,0.0,-0.017004999999999985,0.000997484335716575,7.053279379125489e-05,2.0610300000000006,0.4651530813613918,0.032891289812045796,-1.9857900000000004,0.4675591897289565,0.033061427366343266,0.0,0.0,0.0,0.05823500000000014,0.026632494719796822,0.0018832017616283254
MET 377,R MET 377,0.0,0.0,0.0,-0.027365000000000063,0.0018470990769314042,0.00013060962828216084,-1.4953199999999998,0.394188302211012,0.02787332215578187,1.6492600000000008,0.4048477891751377,0.02862706170741216,0.0,0.0,0.0,0.12657499999999983,0.03471547745602839,0.002454754952128639
LEU 378,R LEU 378,0.0,0.0,0.0,-0.05219499999999995,0.0035884502225895258,0.0002537417486343429,1.0183700000000002,0.2662483673189366,0.018826602601106683,-1.0406000000000004,0.28885981028865776,0.020425473066736956,0.0,0.0,0.0,-0.07442500000000006,0.0670172692296546,0.004738836552889332
SER 379,R SER 379,0.0,0.0,0.0,-0.033814999999999984,0.0033586864992136366,0.0002374949999473668,-0.22940500000000008,0.6530260415749126,0.0461759142289029,0.3265049999999999,0.69893950380201,0.049422486277756195,0.0,0.0,0.0,0.06328499999999998,0.0535884668095666,0.0037892768274434773
ASN 380,R ASN 380,0.0,0.0,0.0,-0.10529000000000004,0.01334038605138483,0.0009433077440580643,-1.0390000000000008,0.22091647742981954,0.015621153926647027,1.3537500000000007,0.23445834917954486,0.01657870886106596,0.0,0.0,0.0,0.2094600000000004,0.05862412813850685,0.004145351854788729
THR 381,R THR 381,0.0,0.0,0.0,-0.027165000000000005,0.002327611436644804,0.0001645869830818903,-0.41458,0.14370297004585464,0.010161334459607112,0.4857200000000003,0.1467733000242208,0.010378439574425417,0.0,0.0,0.0,0.04397500000000018,0.025492241466768067,0.00180257368087966
THR 382,R THR 382,0.0,0.0,0.0,-0.023690000000000006,0.003555826204976946,0.00025143488222600246,-0.18663000000000007,0.1532387780556866,0.010835617910391629,0.19168000000000013,0.1591861727663554,0.011256162223422322,0.0,0.0,0.0,-0.018640000000000188,0.016409460685836225,0.0011603240926568849
ALA 383,R ALA 383,0.0,0.0,0.0,-0.0061000000000000386,0.0005656854249492233,3.999999999999896e-05,-0.9369800000000005,0.09835959332977867,0.00695507354382376,0.9618650000000001,0.1017387181706165,0.0071940137527669945,0.0,0.0,0.0,0.018784999999999906,0.007707708803529062,0.000545017316238665
ILE 384,R ILE 384,0.0,0.0,0.0,-0.01383999999999997,0.001324537655183875,9.36589557917447e-05,-0.9374199999999998,0.1022211504533204,0.007228126866623318,0.9760300000000002,0.10470696777196599,0.007403900694903843,0.0,0.0,0.0,0.02477000000000004,0.009778910982312922,0.000691473426821307
ALA 385,R ALA 385,0.0,0.0,0.0,-0.00489,0.0006913031173082122,4.888251221040362e-05,-0.5332249999999998,0.07684428654753861,0.005433711611320674,0.5342300000000005,0.07550547728475919,0.005339043500478005,0.0,0.0,0.0,-0.0038850000000000525,0.004464501651920605,0.0003156879392691603
GLU 386,R GLU 386,0.0,0.0,0.0,-0.0036000000000000185,0.0005567764362829903,3.9370039370058216e-05,80.32963,0.7799206902634888,0.055148720887300585,-80.32790000000001,0.7778967926387493,0.05500560971381253,0.0,0.0,0.0,-0.0018700000000013972,0.0037340460629159363,0.0002640369292350788
ALA 387,R ALA 387,0.0,0.0,0.0,-0.002220000000000043,0.00043772137256475576,3.09515750810822e-05,-0.8904200000000003,0.09142660225557536,0.0064648370435762634,0.8980599999999999,0.09163910955482092,0.006479863578811081,0.0,0.0,0.0,0.0054199999999999735,0.002761086742570778,0.00019523831591160723
TRP 388,R TRP 388,0.0,0.0,0.0,-0.007285000000000044,0.0008329315698182941,5.88971561282872e-05,-1.1665250000000005,0.11519756670606676,0.008145698059404946,1.1623700000000003,0.11520257418998747,0.008146052141988647,0.0,0.0,0.0,-0.011440000000000268,0.004157691667259442,0.0002939931972001954
ALA 389,R ALA 389,0.0,0.0,0.0,-0.001345000000000025,0.0004753682782853685,3.361361331365579e-05,-0.5501199999999998,0.06833729289341284,0.004832176321286348,0.55066,0.06822048372739555,0.004823916665946791,0.0,0.0,0.0,-0.0008050000000000423,0.001013397750145516,7.16580421167085e-05
ARG 390,R ARG 390,0.0,0.0,0.0,-0.001910000000000016,0.0003031501278245486,2.1435951110230698e-05,-81.00885500000001,0.692013745506187,0.04893276121217265,81.00743999999997,0.6912522089693173,0.048878912447238465,0.0,0.0,0.0,-0.0033249999999978284,0.0020783106120053985,0.0001469587527160981
LEU 391,R LEU 391,0.0,0.0,0.0,-0.0017850000000000188,0.0004228179277183167,2.989774238968652e-05,-0.8627700000000008,0.06837570548081108,0.00483489250138957,0.8644449999999999,0.06851778582966271,0.004844939099204203,0.0,0.0,0.0,-0.00010999999999990351,0.0009989494481698858,7.063639288634858e-05
ASP 392,R ASP 392,0.0,0.0,0.0,-0.001404999999999986,0.0004908920451586014,3.4711309396217996e-05,77.86838499999996,0.6654289870299999,0.04705293491270081,-77.87290499999999,0.6642380190707843,0.04696872076068708,0.0,0.0,0.0,-0.005924999999994469,0.001989817830859753,0.0001407013681526838
HIE 393,R HIE 393,0.0,0.0,0.0,-0.0009200000000000097,0.00027129319932501215,1.918332609325098e-05,-0.21572499999999992,0.3746280547089341,0.026490203790741223,0.21557499999999996,0.37461049688309594,0.026488962264969915,0.0,0.0,0.0,-0.0010700000000003485,0.0007177046746399814,5.074938423272156e-05
LYS 394,R LYS 394,0.0,0.0,0.0,-0.0007449999999999823,0.00043586121644393857,3.082004218037265e-05,-74.54328000000005,0.5594250991804777,0.03955732811964727,74.541535,0.5588685165357687,0.03951797178341082,0.0,0.0,0.0,-0.002489999999998247,0.0011704272724115965,8.276170612079144e-05
PHE 395,R PHE 395,0.0,0.0,0.0,-0.001050000000000051,0.0002598076211353544,1.8371173070875445e-05,-0.6485500000000006,0.06132884720911539,0.004336604374391916,0.6484300000000001,0.061349939690270645,0.004338095838037609,0.0,0.0,0.0,-0.0011700000000002175,0.0006790434448548037,4.801562245771051e-05
ASP 396,R ASP 396,0.0,0.0,0.0,-0.0006049999999999961,0.0004888506929523539,3.456696399743522e-05,73.71548500000004,0.794366905007814,0.05617022252811953,-73.71882999999998,0.7940721321797749,0.05614937894155793,0.0,0.0,0.0,-0.003949999999997686,0.0015612494996013644,0.00011039701082922287
LEU 397,R LEU 397,0.0,0.0,0.0,-0.00046000000000001205,0.0004983974317750969,3.524202037341307e-05,-0.44192499999999996,0.05865935027768393,0.00414784243613473,0.4419550000000003,0.05865776142165412,0.004147730087047429,0.0,0.0,0.0,-0.0004300000000000015,0.0007450503338702484,5.268301434049539e-05
MET 398,R MET 398,0.0,0.0,0.0,-0.0004699999999999571,0.0004990991885386655,3.529164207003935e-05,-0.8250500000000004,0.15564304513854585,0.011005625266198967,0.8251599999999997,0.1556155660594436,0.011003682201881571,0.0,0.0,0.0,-0.0003600000000000332,0.0007485986908884942,5.2933921071462634e-05
TYR 399,R TYR 399,0.0,0.0,0.0,-0.0006399999999999928,0.00047999999999999324,3.3941125496953804e-05,-0.37873500000000015,0.13987120781275925,0.009890387953715487,0.3785899999999999,0.1398277579738726,0.009887315586143666,0.0,0.0,0.0,-0.0007850000000001586,0.000760772633576918,5.379474881433872e-05
ALA 400,R ALA 400,0.0,0.0,0.0,-0.00017000000000000514,0.00037563279941987045,2.656124997058766e-05,-0.22801999999999997,0.1073573453472096,0.007591310690519795,0.22801499999999997,0.1073651934986382,0.007591865638629289,0.0,0.0,0.0,-0.00017500000000006288,0.0006740734381356316,4.766418991234358e-05
LYS 401,R LYS 401,0.0,0.0,0.0,-0.00023500000000000853,0.0004239988207530925,2.998124413696112e-05,-64.56827500000001,0.7287590749814354,0.051531048377060865,64.56843000000003,0.7287651028226266,0.05153147460979909,0.0,0.0,0.0,-8.000000000038198e-05,0.0007704544113703192,5.447935388750425e-05
ARG 402,R ARG 402,0.0,0.0,0.0,-0.0004449999999999943,0.0004969657935914634,3.5140788266627786e-05,-69.30333999999996,1.1705896866132401,0.08277319053912575,69.30281999999995,1.1706038004404524,0.08277418853741879,0.0,0.0,0.0,-0.0009650000000053183,0.0009293949644793044,6.571814817839465e-05
ALA 403,R ALA 403,0.0,0.0,0.0,-0.00014499999999999734,0.0003521008378291587,2.4897289009046294e-05,0.5787250000000002,0.04648590512187483,0.0032870498741272153,-0.5786900000000003,0.04651821041269416,0.0032893342031478706,0.0,0.0,0.0,-0.00010999999999993071,0.0006692533152700656,4.7323355755904174e-05
PHE 404,R PHE 404,0.0,0.0,0.0,-0.00033499999999998754,0.0004719904660053881,3.3374765916780854e-05,0.39831999999999984,0.07664031315176241,0.005419288514187174,-0.39818,0.07665205541927816,0.005420118817885864,0.0,0.0,0.0,-0.00019500000000012286,0.0007395775821373209,5.2296032354285045e-05
VAL 405,R VAL 405,0.0,0.0,0.0,-0.0002749999999999697,0.0004465142774872448,3.1573327350784253e-05,0.2980750000000001,0.06164283717513347,0.0043588068178115075,-0.297795,0.06161325324149019,0.004356714917802174,0.0,0.0,0.0,5.0000000002059505e-06,0.000710615930021291,5.0248134293724e-05
HIE 406,R HIE 406,0.0,0.0,0.0,-0.00020500000000001073,0.0004037016224887102,2.8546015483777862e-05,0.5675050000000001,0.11796847025794609,0.008341630528559721,-0.5673450000000004,0.11787241396950988,0.008334838323266838,0.0,0.0,0.0,-4.499999999983739e-05,0.0007368683735917665,5.210446238086403e-05
TRP 407,R TRP 407,0.0,0.0,0.0,-0.0003999999999999604,0.000489897948556587,3.4641016151374105e-05,0.24310499999999977,0.09723036549864507,0.006875225078133845,-0.24283999999999992,0.09725103804073278,0.006876686847603303,0.0,0.0,0.0,-0.00013500000000018274,0.0007188706420484828,5.083183057884094e-05
TYR 408,R TYR 408,0.0,0.0,0.0,-0.0005949999999999501,0.0004908920451585653,3.471130939621544e-05,-0.14484999999999992,0.12404711806406464,0.008771455836974838,0.14478999999999995,0.12402989921789026,0.008770238280685426,0.0,0.0,0.0,-0.0006549999999997925,0.000784840748177337,5.5496621518771845e-05
VAL 409,R VAL 409,0.0,0.0,0.0,-0.0002799999999999919,0.00044899888641286015,3.174901573277418e-05,0.25934500000000016,0.09486314339615773,0.006707837198009498,-0.25921999999999995,0.09482247412929061,0.006704961446570736,0.0,0.0,0.0,-0.00015499999999995628,0.000742276902510211,5.24869031283116e-05
GLY 410,R GLY 410,0.0,0.0,0.0,-0.0001050000000000001,0.0003065534211193869,2.1676600286945386e-05,-0.036154999999999965,0.07162004590196795,0.005064302012617334,0.036254999999999996,0.07163085909717962,0.00506506662098338,0.0,0.0,0.0,-4.999999999957261e-06,0.0006519010661135524,4.609636645116328e-05
GLU 411,R GLU 411,0.0,0.0,0.0,-0.00037500000000000754,0.00048412291827593676,3.4232659844073566e-05,71.882155,0.5414603964990096,0.038287031810840644,-71.87648500000002,0.5410047040188661,0.03825480948655613,0.0,0.0,0.0,0.005294999999994729,0.0009787619731098345,6.920892283534893e-05
GLY 412,R GLY 412,0.0,0.0,0.0,-0.00017000000000000072,0.00037563279941986053,2.656124997058696e-05,0.38772,0.16794240560382628,0.01187532138512472,-0.3874749999999998,0.16777958569206253,0.011863808278752686,0.0,0.0,0.0,7.500000000013163e-05,0.0006777720855863384,4.792572378170489e-05
MET 413,R MET 413,0.0,0.0,0.0,-0.0006349999999999889,0.00048143016108257087,3.4042253156921774e-05,-0.6718799999999999,0.17176331273004689,0.012145500319048179,0.6716550000000002,0.17163209482786052,0.012136221812203274,0.0,0.0,0.0,-0.0008600000000001473,0.0008187795796184758,5.789645930452949e-05
GLU 414,R GLU 414,0.0,0.0,0.0,-0.0004550000000000043,0.0004979708826829181,3.521185879785421e-05,72.34653499999996,1.5346371651899788,0.1085152346166734,-72.34300000000002,1.5340119067317846,0.10847102216709505,0.0,0.0,0.0,0.003079999999996801,0.0011504781614620114,8.135109095768199e-05
GLU 415,R GLU 415,0.0,0.0,0.0,-0.0003799999999999976,0.0004853864439804606,3.4322004603460795e-05,69.69049000000004,1.2982830238035814,0.09180247300308883,-69.68888999999992,1.2984198889082441,0.09181215082745031,0.0,0.0,0.0,0.001219999999997441,0.001068456831135891,7.555130707012784e-05
GLY 416,R GLY 416,0.0,0.0,0.0,-0.00029000000000000136,0.0004537620521815394,3.208582241426905e-05,0.37632,0.09052998177399577,0.006401436401308695,-0.3764700000000001,0.09053926827625632,0.00640209305618089,0.0,0.0,0.0,-0.00043999999999987826,0.0007459222479588466,5.274466797696138e-05
GLU 417,R GLU 417,0.0,0.0,0.0,-0.0009100000000000247,0.0003031501278244852,2.1435951110226216e-05,79.77401500000002,1.1501124661415818,0.0813252323935896,-79.76788500000002,1.1486334801701064,0.0812206522926186,0.0,0.0,0.0,0.0052199999999959345,0.001931734971470254,0.00013659428977818184
PHE 418,R PHE 418,0.0,0.0,0.0,-0.001004999999999998,0.0002549019419306114,1.8024289167675487e-05,0.6685849999999998,0.08810308039450422,0.00622982855903775,-0.6690850000000002,0.08815292266850788,0.006233352940031525,0.0,0.0,0.0,-0.0015050000000000007,0.0007348299122928139,5.196032140009646e-05
SER 419,R SER 419,0.0,0.0,0.0,-0.0006999999999999829,0.00045825756949557234,3.2403703492038475e-05,0.6701599999999996,0.24088396459706563,0.017033068484568533,-0.670605,0.24091741110803913,0.017035433510040172,0.0,0.0,0.0,-0.0011449999999999189,0.0007641825698089193,5.403586771764491e-05
GLU 420,R GLU 420,0.0,0.0,0.0,-0.0016149999999999943,0.0005260940980470971,3.7200470427132276e-05,82.23610999999997,1.9714790711300771,0.13940462201634335,-82.22911500000001,1.9688891212499025,0.13922148490402286,0.0,0.0,0.0,0.005380000000001246,0.0030701140044036694,0.00021708984315296206
ALA 421,R ALA 421,0.0,0.0,0.0,-0.0012450000000000594,0.00043008720046057165,3.0411757594720824e-05,0.7368799999999998,0.07431524473484813,0.005254881349754898,-0.7365199999999994,0.07422802435738793,0.005248713937718923,0.0,0.0,0.0,-0.0008850000000001046,0.0010544074165140733,7.455786343504896e-05
ARG 422,R ARG 422,0.0,0.0,0.0,-0.0024549999999999785,0.000497970882682888,3.521185879785208e-05,-77.03877500000002,0.66215011467863,0.04682108362527094,77.04302499999999,0.661460637055549,0.04677233019499524,0.0,0.0,0.0,0.0017949999999990495,0.0022300168160750817,0.0001576860012806724
GLU 423,R GLU 423,0.0,0.0,0.0,-0.003525000000000003,0.0007741931283601206,5.474372110114685e-05,82.68848500000004,1.5823815278786169,0.11189127087872998,-82.68181499999999,1.5755389619986444,0.11140742840528556,0.0,0.0,0.0,0.003145000000003364,0.007065689987536187,0.000499619730394873
ASP 424,R ASP 424,0.0,0.0,0.0,-0.005714999999999997,0.0009817204286353715,6.941811723174352e-05,89.59857499999997,1.155772155046207,0.08172543283397628,-89.56043500000001,1.1489857726576012,0.08124556313330546,0.0,0.0,0.0,0.03242499999999609,0.00817033506044968,0.000577729932581017
MET 425,R MET 425,0.0,0.0,0.0,-0.004295000000000009,0.0006228763922321079,4.4044012078833526e-05,0.5563849999999999,0.19729340276603324,0.013950750297923085,-0.550385,0.19822446058698193,0.014016586027810043,0.0,0.0,0.0,0.0017050000000001049,0.003319333517440081,0.00023471232392016764
ALA 426,R ALA 426,0.0,0.0,0.0,-0.0037199999999999885,0.0009228217596047667,6.525335240430324e-05,0.2421500000000002,0.08856854690012668,0.006262742011291835,-0.23739999999999997,0.09003266074042252,0.006366270493782061,0.0,0.0,0.0,0.0010300000000000769,0.0031351395503231307,0.0002216878435999629
ALA 427,R ALA 427,0.0,0.0,0.0,-0.009670000000000005,0.002480141125016951,0.0001753724607799119,0.13094999999999987,0.15291817256297577,0.010812947678593482,-0.09622,0.1498744861542484,0.010597726548651836,0.0,0.0,0.0,0.025060000000000124,0.011598551633716949,0.0008201414512143564
LEU 428,R LEU 428,0.0,0.0,0.0,-0.017530000000000028,0.002288908036597308,0.00016185023941903427,0.3916050000000002,0.14776988521007905,0.010448908788720462,-0.3651349999999999,0.14454548341266174,0.010220909151098074,0.0,0.0,0.0,0.008940000000000418,0.010704036621761118,0.000756889688131643
GLU 429,R GLU 429,0.0,0.0,0.0,-0.010034999999999985,0.002633206220560868,0.00018619579748211894,83.382185,1.254519689273738,0.08870793794175007,-83.38576999999998,1.2515982251114486,0.08850135922973523,0.0,0.0,0.0,-0.013620000000003074,0.010081448308651307,0.0007128660463228989
LYS 430,R LYS 430,0.0,0.0,0.0,-0.026445,0.009469792764364013,0.0006696154680113094,-87.17791500000003,2.7270241120625034,0.19282972420986197,87.33952500000001,2.766330392302143,0.19560909793992876,0.0,0.0,0.0,0.13516500000000162,0.06641541820240425,0.0046962792586260505
ASP 431,R ASP 431,0.0,0.0,0.0,-0.07736499999999999,0.030751614185275084,0.002174467492284044,92.66177500000002,2.1830093298865534,0.15436207005562827,-92.603615,2.215866441547094,0.15668541870216549,0.0,0.0,0.0,-0.019204999999998904,0.18056863784998406,0.012768130829334161
TYR 432,R TYR 432,0.0,0.0,0.0,-0.05264000000000006,0.008265010586804917,0.0005844245032508362,-0.215965,0.15304298015590256,0.010821772908123693,0.18433999999999984,0.16134706195031887,0.011408960162959645,0.0,0.0,0.0,-0.08426500000000037,0.028455311894266568,0.002012094400121411
GLU 433,R GLU 433,0.0,0.0,0.0,-0.034690000000000006,0.012373516072644806,0.000874939712208788,83.92936999999996,1.278171507704518,0.0903803740617298,-83.89429500000004,1.2723910633015505,0.0899716349181688,0.0,0.0,0.0,0.0003850000000016962,0.0215424412497737,0.0015232806291027787
GLU 434,R GLU 434,0.0,0.0,0.0,-0.32855499999999976,0.1996818143322025,0.014119636499393351,86.40443999999998,3.3088215147400577,0.23396901308086387,-85.635405,3.25450440328077,0.23012821329613106,-0.042404040000000004,0.03897309883494515,0.002755814247004325,0.39807595999999174,0.2164369944884613,0.015304406650242639
VAL 435,R VAL 435,0.0,0.0,0.0,-0.4044349999999999,0.14019716749991776,0.00991343678423381,-0.8806500000000002,0.46838237317388454,0.033119635225950184,1.2517449999999999,0.466285749272911,0.032971381528152564,-0.015352451999999994,0.01371966076585337,0.000970126516311394,-0.04869245200000027,0.09876473241076554,0.006983721202972711
GLY 436,R GLY 436,0.0,0.0,0.0,-0.0849,0.02354994692138397,0.0016652327164693864,0.08544500000000003,0.19657364262535307,0.013899855570292812,-0.0015200000000000213,0.1950530430421428,0.01379233294261707,0.0,0.0,0.0,-0.0009749999999999526,0.04768400544207667,0.003371768360222865
VAL 437,R VAL 437,0.0,0.0,0.0,-0.5391100000000004,0.23835575910810172,0.01685429736002059,-2.827594999999998,0.9954371155301642,0.07038803346361558,2.8922550000000014,0.7032004123825537,0.049723778012888034,-0.05232452399999999,0.03337238740588731,0.0023597841439087454,-0.5267745239999999,0.3597730945659619,0.02543979948560607
ASP 438,R ASP 438,0.0,0.0,0.0,-0.5626799999999998,0.14358999825893265,0.010153346147945582,85.91095999999997,2.3714935965345267,0.16768992036500383,-85.02532000000002,2.3709529956531368,0.16765169411008918,-0.0014801399999999991,0.002844666918639157,0.00020114832683867888,0.32147985999999745,0.2463461387695757,0.017419302524308924
SER 439,R SER 439,0.0,0.0,0.0,-0.6191950000000002,0.22613057505565204,0.01598984630554651,2.896369999999997,1.0088575732480842,0.07133700312951244,-1.8318199999999998,0.7841235474081881,0.05544590776603811,-0.022984740000000007,0.03495179307779785,0.002471464989993989,0.42237025999999994,0.3775067110022726,0.02669375552931372
VAL 440,R VAL 440,0.0,0.0,0.0,-1.2249800000000002,0.9263559950688498,0.06550326059059956,66.49507500000006,14.59047103452681,1.031702100921981,-67.02904499999997,12.332139340883968,0.8720139354476454,-0.4614202079999999,0.11723801958737459,0.008289979866311385,-2.2203702079999976,2.362771980390315,0.167073208973156
gtp 441,R gtp 441,0.0,0.0,0.0,-0.003384999999999829,0.00048659531440404385,3.440748465086995e-05,311.456495,1.851954532376738,0.1309529608292753,-311.44582499999996,1.850943487630034,0.13088146916962753,0.0,0.0,0.0,0.0072849999999988315,0.008314070904185874,0.0005878935915615602
Mg+ 442,R Mg+ 442,0.0,0.0,0.0,-2.0000000000002238e-05,0.00014000000000001568,9.899494936612774e-06,-154.49381499999998,0.9565508040683189,0.06763835601061528,154.47254499999997,0.955521092375757,0.06756554439856752,0.0,0.0,0.0,-0.021289999999999337,0.001620462896825513,0.00011458403030065169
MET 443,R MET 443,0.0,0.0,0.0,-0.0001449999999999929,0.0003521008378291479,2.4897289009045532e-05,-66.44461999999997,0.45444906821887904,0.03213440178414773,66.44014999999996,0.45422313625035404,0.03211842598144465,0.0,0.0,0.0,-0.004615000000000578,0.0007048226727359799,4.9838489142563814e-05
ARG 444,R ARG 444,0.0,0.0,0.0,-0.0003000000000000047,0.0004582575694955913,3.240370349203982e-05,-69.62062499999993,0.40737758208643693,0.028805945079669895,69.61504500000002,0.40716085638480803,0.028790620258341976,0.0,0.0,0.0,-0.005880000000003633,0.0008034923770656329,5.681549084548074e-05
GLU 445,R GLU 445,0.0,0.0,0.0,-5.5000000000000605e-05,0.0002279802623035625,1.6120638945153688e-05,64.33847499999999,0.32615526881971396,0.023062660230214107,-64.335185,0.3259920869882602,0.023051121532255366,0.0,0.0,0.0,0.003235000000000099,0.00062431962967662,4.414606437722121e-05
ILE 446,R ILE 446,0.0,0.0,0.0,-8.999999999999898e-05,0.0002861817604250804,2.023610634484783e-05,-0.00914499999999991,0.05022075243363047,0.0035511434602110916,0.009210000000000001,0.05019318579249578,0.0035491942043230037,0.0,0.0,0.0,-2.500000000001279e-05,0.0006590713163232011,4.660337970576796e-05
VAL 447,R VAL 447,0.0,0.0,0.0,-6.000000000000505e-05,0.00023748684174077834,1.679285562374808e-05,0.15079499999999982,0.05774550177286518,0.004083223588661277,-0.15076499999999998,0.057733783653940544,0.004082394992525841,0.0,0.0,0.0,-3.0000000000184325e-05,0.0006157109711543316,4.353734029541826e-05
HIE 448,R HIE 448,0.0,0.0,0.0,-5.500000000002281e-05,0.0002279802623036545,1.6120638945160193e-05,-0.10264499999999996,0.1466043279545321,0.010366491444794618,0.10264500000000001,0.14656687543575458,0.010363843151794607,0.0,0.0,0.0,-5.4999999999878476e-05,0.0006016435821979726,4.254262568295524e-05
ILE 449,R ILE 449,0.0,0.0,0.0,-4.000000000000225e-05,0.0001959591794226653,1.38564064605518e-05,0.20774500000000007,0.029597296751561145,0.002092844923781946,-0.20774499999999993,0.02955300280851417,0.0020897128690325452,0.0,0.0,0.0,-3.999999999996895e-05,0.0006545227268783507,4.6281745861639235e-05
GLN 450,R GLN 450,0.0,0.0,0.0,-2.000000000001556e-05,0.00014000000000010892,9.899494936619368e-06,0.3149900000000002,0.13177450398312995,0.00931786453539649,-0.3149549999999999,0.1317666231448623,0.00931730727597844,0.0,0.0,0.0,1.5000000000142676e-05,0.0006203023456354984,4.386199949847825e-05
ALA 451,R ALA 451,0.0,0.0,0.0,-1.500000000000501e-05,0.00012155245781147276,8.595056718838412e-06,0.12778500000000007,0.0313416460161234,0.0022161890431549197,-0.12777500000000003,0.031364699504379145,0.002217819170942484,0.0,0.0,0.0,-5.0000000000650915e-06,0.0005873457244247163,4.153161446416421e-05
GLY 452,R GLY 452,0.0,0.0,0.0,0.0,0.0,0.0,0.3477950000000001,0.030991175760205842,0.0021914070536985706,-0.34777,0.031021236274525826,0.002193532653050732,0.0,0.0,0.0,2.499999999991953e-05,0.0005782516753110469,4.0888568084492295e-05
GLN 453,R GLN 453,0.0,0.0,0.0,-1.4999999999993907e-05,0.00012155245781138282,8.595056718832052e-06,0.1273249999999998,0.06881954210106345,0.004866276489781506,-0.12739500000000017,0.06886747399897851,0.004869665786786595,0.0,0.0,0.0,-8.500000000040586e-05,0.0006064445564103502,4.2882105825142635e-05
CYS 454,R CYS 454,0.0,0.0,0.0,-9.999999999998898e-06,9.949874371065103e-05,7.035623639734369e-06,0.33023000000000025,0.045117370269108836,0.0031902798466591185,-0.330275,0.045198333763536276,0.0031960048302529386,0.0,0.0,0.0,-5.4999999999961194e-05,0.0005932748098478772,4.195086411505935e-05
GLY 455,R GLY 455,0.0,0.0,0.0,-1.5000000000000568e-05,0.00012155245781143678,8.595056718835867e-06,0.2429999999999999,0.02587585747371569,0.001829699428868097,-0.24298999999999998,0.02591292920532117,0.0018323207961489533,0.0,0.0,0.0,-4.999999999994314e-06,0.000578770248025902,4.0925236712813534e-05
ASN 456,R ASN 456,0.0,0.0,0.0,-3.0000000000005578e-05,0.00017058722109235155,1.2062338081817062e-05,0.48894500000000024,0.0716960387678419,0.005069675519695461,-0.48886500000000005,0.07164207405568344,0.005065859638304258,0.0,0.0,0.0,4.999999999984794e-05,0.0006538348415298517,4.6233105022178985e-05
GLN 457,R GLN 457,0.0,0.0,0.0,-1.9999999999993358e-05,0.0001399999999999535,9.899494936608376e-06,0.10948499999999953,0.24963030620299298,0.01765152823058106,-0.10945500000000002,0.24967832900554274,0.01765492395551451,0.0,0.0,0.0,9.999999999550369e-06,0.0005195190083139714,3.6735541373411954e-05
ILE 458,R ILE 458,0.0,0.0,0.0,-4.500000000000448e-05,0.00020730412441629945,1.4658615214270508e-05,0.11762500000000006,0.04581663862615842,0.003239725586373012,-0.11765,0.04578621517443869,0.0032375743234712,0.0,0.0,0.0,-6.999999999997897e-05,0.000612454079911019,4.330704330704492e-05
GLY 459,R GLY 459,0.0,0.0,0.0,-2.500000000000169e-05,0.0001561249499599705,1.1039701082910553e-05,0.284155,0.02939304296938307,0.0020784020003358343,-0.28410999999999986,0.029305424412556996,0.002072206432766885,0.0,0.0,0.0,1.9999999999859018e-05,0.0005912698199638034,4.180908992073545e-05
ALA 460,R ALA 460,0.0,0.0,0.0,-2.4999999999990586e-05,0.00015612494995990116,1.103970108290565e-05,0.26788999999999974,0.05463440216566932,0.003863235625741777,-0.26787999999999984,0.05462101793266086,0.003862289217549651,0.0,0.0,0.0,-1.5000000000013892e-05,0.0005871754422657745,4.1519573697233925e-05
LYS 461,R LYS 461,0.0,0.0,0.0,-1.9999999999997796e-05,0.0001399999999999846,9.899494936610575e-06,-51.853485,0.46067239962432566,0.03257445776798398,51.852955,0.4606752576122062,0.032574659858245064,0.0,0.0,0.0,-0.0005500000000003524,0.0005722761571134283,4.0466035140628324e-05
PHE 462,R PHE 462,0.0,0.0,0.0,-5.9999999999993395e-05,0.00023748684174073218,1.6792855623744813e-05,0.15224000000000004,0.0371059617851365,0.002623787720071891,-0.15218000000000004,0.037140242325542326,0.002626211720330261,0.0,0.0,0.0,1.7763568394002505e-17,0.000591607978309949,4.1833001326702885e-05
TRP 463,R TRP 463,0.0,0.0,0.0,-8.000000000000007e-05,0.00027129319932501096,1.9183326093250895e-05,0.35621500000000017,0.04792607614858412,0.0033888853440326686,-0.35609999999999997,0.04790511454949269,0.0033874031351464624,0.0,0.0,0.0,3.499999999967862e-05,0.0006810102789242367,4.8154698628506995e-05
GLU 464,R GLU 464,0.0,0.0,0.0,-5.9999999999986734e-05,0.0002374868417407058,1.679285562374295e-05,52.84364000000001,0.36137582984901906,0.025553129984315734,-52.84307000000002,0.36135221750801383,0.025551460339671286,0.0,0.0,0.0,0.0005099999999987403,0.0006402343321001502,4.5271403777645624e-05
VAL 465,R VAL 465,0.0,0.0,0.0,-2.500000000000169e-05,0.0001561249499599705,1.1039701082910553e-05,0.16731000000000015,0.042554246556601234,0.0030090396308457023,-0.16727999999999998,0.042603539759038855,0.0030125251866167063,0.0,0.0,0.0,5.0000000001748644e-06,0.0006284703652520689,4.443956570445243e-05
ILE 466,R ILE 466,0.0,0.0,0.0,-8.49999999999751e-05,0.0002788816953476051,1.971991379290924e-05,0.28118000000000004,0.036955346027334406,0.0026131375777023497,-0.28106500000000006,0.03697013355399082,0.0026141832137399224,0.0,0.0,0.0,2.9999999999992255e-05,0.0006237788069500091,4.410782243548057e-05
SER 467,R SER 467,0.0,0.0,0.0,-4.5000000000001704e-05,0.00020730412441628666,1.4658615214269603e-05,0.42949000000000015,0.0684243370446509,0.004838331272246654,-0.42944000000000004,0.06845506847560592,0.00484050431256904,0.0,0.0,0.0,5.000000000125737e-06,0.0006123520229409301,4.32998267894832e-05
ASP 468,R ASP 468,0.0,0.0,0.0,-2.4999999999999466e-05,0.00015612494995995662,1.1039701082909572e-05,56.361420000000045,0.37451254130606554,0.02648203575969259,-56.360250000000036,0.37448946246375275,0.02648040383910246,0.0,0.0,0.0,0.0011450000000010618,0.0005603347213908632,3.962164812297541e-05
GLU 469,R GLU 469,0.0,0.0,0.0,-8.500000000000285e-05,0.00027888169534769617,1.971991379291568e-05,59.65920499999999,0.35071400453399854,0.024799225086307993,-59.65736000000001,0.35069582318247317,0.02479793947061252,0.0,0.0,0.0,0.0017600000000001614,0.0006183849933508597,4.37264222182391e-05
HID 470,R HID 470,0.0,0.0,0.0,-9.000000000003005e-05,0.0002861817604251792,2.0236106344854815e-05,0.048879999999999875,0.06539966054957776,0.0046244543461904765,-0.04895000000000003,0.06537948837364818,0.004623027957951367,0.0,0.0,0.0,-0.000159999999999918,0.0005953150426454702,4.2095130359697066e-05
GLY 471,R GLY 471,0.0,0.0,0.0,-2.500000000000169e-05,0.0001561249499599705,1.1039701082910553e-05,0.09350500000000003,0.07961570181189152,0.005629680264011459,-0.09345499999999994,0.07967256726753577,0.00563370125894159,0.0,0.0,0.0,2.5000000000047208e-05,0.0006279928343540371,4.440579917082999e-05
ILE 472,R ILE 472,0.0,0.0,0.0,-3.499999999999615e-05,0.00018377975949487082,1.2995191418365594e-05,-0.07656000000000003,0.0398572001023654,0.0028183296471491733,0.07646000000000003,0.039927288913724095,0.002823285674528877,0.0,0.0,0.0,-0.00013500000000022717,0.0006219123732488262,4.397584564280642e-05
ASP 473,R ASP 473,0.0,0.0,0.0,-2.5000000000000577e-05,0.00015612494995996355,1.1039701082910063e-05,54.59538,0.34115368325709966,0.02412320828578627,-54.59440999999999,0.3410120406972365,0.024113192644327885,0.0,0.0,0.0,0.0009450000000022385,0.0006340149840502012,4.4831629459577796e-05
PRO 474,R PRO 474,0.0,0.0,0.0,-2.4999999999995027e-05,0.0001561249499599289,1.1039701082907612e-05,0.09390499999999995,0.05753577995473779,0.004068394016685212,-0.09389499999999998,0.05755713661223954,0.0040699041604195085,0.0,0.0,0.0,-1.4999999999862901e-05,0.0005785974420958145,4.091301748831412e-05
THR 475,R THR 475,0.0,0.0,0.0,-1.9999999999999463e-05,0.00013999999999999625,9.8994949366114e-06,0.0659749999999999,0.10388462049312201,0.007345751961167756,-0.06598499999999996,0.10388231213734134,0.007345588735765165,0.0,0.0,0.0,-3.000000000010994e-05,0.0006075360071636324,4.2959283048040335e-05
GLY 476,R GLY 476,0.0,0.0,0.0,-4.999999999999449e-06,7.053367989832165e-05,4.9874843358144515e-06,0.24250999999999998,0.04873058485181511,0.0034457726999904915,-0.242485,0.04869948434018517,0.0034435735617233012,0.0,0.0,0.0,1.999999999997948e-05,0.0005381449618829229,3.805259518087909e-05
SER 477,R SER 477,0.0,0.0,0.0,-3.000000000000336e-05,0.00017058722109233892,1.206233808181617e-05,-0.05039000000000003,0.1624410289920623,0.011486315314320782,0.050385,0.16244939758275492,0.011486907063043554,0.0,0.0,0.0,-3.500000000007109e-05,0.0005777326371255432,4.085186654242585e-05
TYR 478,R TYR 478,0.0,0.0,0.0,-7.500000000000284e-05,0.0002633913438213285,1.8624580532189882e-05,-0.21555499999999989,0.08986443665321686,0.006354375254499858,0.21548999999999996,0.08982866969960085,0.006351846148955431,0.0,0.0,0.0,-0.00013999999999992464,0.0006785278181476051,4.797916214358841e-05
HIP 479,R HIP 479,0.0,0.0,0.0,-6.99999999999995e-05,0.0002551470164434597,1.804161855266859e-05,-55.83788499999998,0.3693274181226554,0.026115392183264904,55.836644999999955,0.36920389892576116,0.02610665805709184,0.0,0.0,0.0,-0.0013099999999989364,0.000635531273816427,4.493884733717201e-05
GLY 480,R GLY 480,0.0,0.0,0.0,-2.4999999999999466e-05,0.00015612494995995662,1.1039701082909572e-05,-0.17828500000000005,0.1203182603556085,0.008507785779801932,0.1782700000000001,0.12034465962393176,0.008509652489966905,0.0,0.0,0.0,-4.0000000000077754e-05,0.0006069596362197563,4.2918527467750966e-05
ASP 481,R ASP 481,0.0,0.0,0.0,-7.999999999999952e-05,0.0002712931993250091,1.9183326093250763e-05,60.642205000000004,0.7088539644925806,0.05012354451636719,-60.63991999999998,0.7087143667248076,0.05011367346354411,0.0,0.0,0.0,0.0022050000000012914,0.0006655636708848835,4.706245849941127e-05
SER 482,R SER 482,0.0,0.0,0.0,-9.500000000000009e-05,0.00029321493822791526,2.073342711661535e-05,-0.17916999999999994,0.14427858850155148,0.010202036830947048,0.17916500000000016,0.1441145647566544,0.010190438600717815,0.0,0.0,0.0,-9.999999999991349e-05,0.0006928203230274725,4.898979485565802e-05
ASP 483,R ASP 483,0.0,0.0,0.0,-5.999999999999839e-05,0.000237486841740752,1.6792855623746216e-05,65.18494500000001,1.0007526477475754,0.07076389835127028,-65.18071,1.0002933699168048,0.07073142250441164,0.0,0.0,0.0,0.00417500000000274,0.0007644442425722776,5.405437077618715e-05
LEU 484,R LEU 484,0.0,0.0,0.0,-0.00015000000000000958,0.00035707142142716534,2.524876234590681e-05,-0.009449999999999879,0.06613318002334395,0.004676322005593723,0.009410000000000009,0.06612240089409942,0.004675559806055313,0.0,0.0,0.0,-0.0001899999999997859,0.0006510760324262375,4.60380277596625e-05
GLN 485,R GLN 485,0.0,0.0,0.0,-9.999999999998011e-05,0.0002999999999999403,2.1213203435592203e-05,-0.03311499999999981,0.22030270487445205,0.015577753653046372,0.03312999999999997,0.22021583299118158,0.015571610883270873,0.0,0.0,0.0,-8.499999999969532e-05,0.0006912127024300873,4.887611891305939e-05
LEU 486,R LEU 486,0.0,0.0,0.0,-0.00010000000000001119,0.00030000000000003364,2.1213203435598803e-05,-0.028464999999999793,0.07070289085320325,0.004999449357179234,0.02845499999999999,0.07060444727494156,0.004992488345003923,0.0,0.0,0.0,-0.00010999999999988352,0.000661740130262821,4.6792093349211e-05
GLU 487,R GLU 487,0.0,0.0,0.0,-0.00016500000000000488,0.0003711805490593603,2.6246428328441965e-05,69.4112100000001,0.5288403595502069,0.03739466044030833,-69.40483499999996,0.528558641758915,0.037374739984247986,0.0,0.0,0.0,0.0062100000000019405,0.0007588807547964007,5.366097278285005e-05
ARG 488,R ARG 488,0.0,0.0,0.0,-0.00022500000000002352,0.00041758232721229535,2.952752952754738e-05,-69.50222000000002,0.4439536930824151,0.0313922666911387,69.49605500000001,0.4436120061200125,0.031368105774322905,0.0,0.0,0.0,-0.0063900000000001005,0.0008233468284952494,5.8219412569742814e-05
ILE 489,R ILE 489,0.0,0.0,0.0,-0.00011499999999999456,0.0003190219428189703,2.2558257911460092e-05,-0.25091499999999994,0.043467778583682885,0.003073636099963755,0.25080999999999987,0.04345956626566903,0.0030730554013880694,0.0,0.0,0.0,-0.0002200000000000646,0.0006794115100583458,4.8041648597844855e-05
ASN 490,R ASN 490,0.0,0.0,0.0,-0.00012000000000001454,0.00032496153618547777,2.2978250586154897e-05,-0.24994500000000094,0.45757181073029346,0.032355213024719796,0.249835,0.4574334462793468,0.03234542918056584,0.0,0.0,0.0,-0.00023000000000156007,0.0006686553671364363,4.728107443789546e-05
VAL 491,R VAL 491,0.0,0.0,0.0,-0.0001050000000000062,0.0003065534211194047,2.1676600286946643e-05,-0.31103500000000006,0.04353841723122167,0.003078631006632607,0.31092499999999984,0.04351573709590735,0.0030770272788847087,0.0,0.0,0.0,-0.00021499999999997078,0.0006919356906532967,4.8927241900594324e-05
TYR 492,R TYR 492,0.0,0.0,0.0,-0.00011500000000000288,0.00031902194281899346,2.255825791146173e-05,-0.13698500000000005,0.04452757319908655,0.003148574895885447,0.1369850000000001,0.04455440241996257,0.0031504720082869858,0.0,0.0,0.0,-0.00011500000000008948,0.0006416969689815652,4.537482782337184e-05
TYR 493,R TYR 493,0.0,0.0,0.0,-6.499999999998618e-05,0.00024652586071236855,1.7432010784756607e-05,0.5726549999999998,0.0356715008795549,0.0025223560167035165,-0.5725099999999995,0.03563916244807833,0.0025200693442845147,0.0,0.0,0.0,7.999999999993567e-05,0.0006431174076325185,4.5475268003606694e-05
ASN 494,R ASN 494,0.0,0.0,0.0,-4.999999999999449e-05,0.00021794494717700968,1.5411035007420745e-05,-0.08260499999999951,0.39602304096479063,0.028003057777232134,0.08260000000000005,0.39590175548991946,0.02799448159905805,0.0,0.0,0.0,-5.499999999930338e-05,0.0006180412607584104,4.370211665353552e-05
GLU 495,R GLU 495,0.0,0.0,0.0,-3.500000000000281e-05,0.00018377975949490579,1.2995191418368068e-05,60.532134999999954,0.5051458866337248,0.03571920819271978,-60.52979000000001,0.5050129858693692,0.035709810689549704,0.0,0.0,0.0,0.002310000000002503,0.0006114736298479919,4.3237715018226796e-05
ALA 496,R ALA 496,0.0,0.0,0.0,-2.000000000000002e-05,0.00014000000000000012,9.899494936611673e-06,0.43053499999999983,0.051739721443008695,0.003658550788905447,-0.43042500000000017,0.0517476026014714,0.003659108070964705,0.0,0.0,0.0,8.999999999994346e-05,0.0006260191690355833,4.426623995778285e-05
ALA 497,R ALA 497,0.0,0.0,0.0,-2.5000000000000577e-05,0.00015612494995996355,1.1039701082910063e-05,-0.036739999999999995,0.10639296217325653,0.007523118502323353,0.03679500000000003,0.10632950190328179,0.007518631183599846,0.0,0.0,0.0,3.0000000000121042e-05,0.0005823229344614951,4.117644957981726e-05
GLY 498,R GLY 498,0.0,0.0,0.0,-9.999999999999454e-06,9.949874371065656e-05,7.03562363973476e-06,-0.06669500000000006,0.0830217560341866,0.0058705246677788515,0.06672999999999997,0.08301817331163096,0.005870271331037431,0.0,0.0,0.0,2.4999999999952283e-05,0.0006199798383818341,4.3839194791873466e-05
ASN 499,R ASN 499,0.0,0.0,0.0,-3.499999999999725e-05,0.00018377975949487665,1.2995191418366006e-05,-0.06591999999999977,0.23862316232922587,0.016873205623117393,0.06589500000000012,0.23855966544032528,0.016868715715044807,0.0,0.0,0.0,-5.9999999999504894e-05,0.0005713142742833777,4.039801975344475e-05
LYS 500,R LYS 500,0.0,0.0,0.0,-6.0000000000004494e-05,0.00023748684174077614,1.6792855623747924e-05,-54.38500999999997,0.6890804379049222,0.04872534504255662,54.38404999999999,0.6889103697165945,0.04871331940563355,0.0,0.0,0.0,-0.0010200000000001098,0.0006161168720286883,4.356604182149298e-05
TYR 501,R TYR 501,0.0,0.0,0.0,-5.500000000002059e-05,0.00022798026230364527,1.612063894515954e-05,-0.4681849999999994,0.1067875497190589,0.0075510200552642145,0.46810000000000024,0.10671757118675329,0.0075460718257911365,0.0,0.0,0.0,-0.00013999999999997904,0.0005748043145281566,4.0644802865814466e-05
VAL 502,R VAL 502,0.0,0.0,0.0,-1.000000000000001e-05,9.949874371066208e-05,7.03562363973515e-06,0.3672799999999999,0.031209799743029395,0.002206866103777025,-0.36710999999999977,0.03114703677719958,0.002202428091902461,0.0,0.0,0.0,0.0001599999999998647,0.0006359245238236158,4.496665431185049e-05
PRO 503,R PRO 503,0.0,0.0,0.0,-3.4999999999998364e-05,0.00018377975949488248,1.299519141836642e-05,-0.21342999999999995,0.0405045071566121,0.002864101167905946,0.21332499999999996,0.04051134871859984,0.00286458493939349,0.0,0.0,0.0,-0.0001399999999999846,0.0005919459434778473,4.1856899072905454e-05
ARG 504,R ARG 504,0.0,0.0,0.0,-0.0001049999999999951,0.0003065534211193723,2.1676600286944352e-05,-60.62578499999999,0.3182969663330397,0.022506994332519858,60.62359000000003,0.31816474018132374,0.022497644531667003,0.0,0.0,0.0,-0.002299999999999045,0.000655743852428393,4.636809247735074e-05
ALA 505,R ALA 505,0.0,0.0,0.0,-2.000000000000002e-05,0.00014000000000000012,9.899494936611673e-06,0.003440000000000003,0.04039215765467348,0.002856156858437573,-0.0034699999999999983,0.04042498113790531,0.002858477829195112,0.0,0.0,0.0,-4.999999999997437e-05,0.0006062177826491217,4.286607049870665e-05
ILE 506,R ILE 506,0.0,0.0,0.0,-4.999999999999893e-05,0.00021794494717702903,1.541103500742211e-05,0.14093499999999998,0.0342074666556876,0.002418833163944941,-0.1409450000000001,0.03420222178455613,0.00241846229555059,0.0,0.0,0.0,-6.000000000005557e-05,0.0005351635264104115,3.78417758568508e-05
LEU 507,R LEU 507,0.0,0.0,0.0,-1.9999999999997796e-05,0.0001399999999999846,9.899494936610575e-06,-0.0016500000000000093,0.041250666661279675,0.00291686261246567,0.001695000000000006,0.04133753711821739,0.0029230052813842126,0.0,0.0,0.0,2.5000000000026114e-05,0.0005868347297155613,4.149548168176481e-05
VAL 508,R VAL 508,0.0,0.0,0.0,-2.4999999999995027e-05,0.0001561249499599289,1.1039701082907612e-05,0.08723499999999994,0.03300469322687297,0.0023337842391703595,-0.087255,0.032947381914197646,0.0023297317173872167,0.0,0.0,0.0,-4.500000000003279e-05,0.0006268771809536845,4.432691056234567e-05
ASP 509,R ASP 509,0.0,0.0,0.0,-1.4999999999991686e-05,0.0001215524578113648,8.595056718830778e-06,48.86644000000001,0.19215159743783908,0.013587169756412363,-48.86616,0.19216860929374754,0.013588372676279709,0.0,0.0,0.0,0.000265000000000839,0.0005785974420959815,4.0913017488325925e-05
LEU 510,R LEU 510,0.0,0.0,0.0,-3.0000000000005578e-05,0.00017058722109235152,1.206233808181706e-05,-0.14145999999999967,0.026550299433340134,0.0018773896771848157,0.14142499999999997,0.02657883321366839,0.0018794073201411157,0.0,0.0,0.0,-6.499999999967087e-05,0.0005922626106720679,4.187929082494673e-05
GLU 511,R GLU 511,0.0,0.0,0.0,-1.500000000000501e-05,0.00012155245781147276,8.595056718838412e-06,46.465989999999984,0.166057941398718,0.011742069643291182,-46.465795,0.16606364134178658,0.011742472690130798,0.0,0.0,0.0,0.0001800000000014279,0.0005810335618535104,4.1085277168359055e-05
PRO 512,R PRO 512,0.0,0.0,0.0,-9.999999999998898e-06,9.949874371065103e-05,7.035623639734369e-06,0.2122399999999999,0.03570787588193999,0.002524928117788734,-0.21226499999999995,0.035696145099996794,0.002524098626242668,0.0,0.0,0.0,-3.5000000000096064e-05,0.0005777326371255013,4.085186654242289e-05
GLY 513,R GLY 513,0.0,0.0,0.0,-4.999999999999449e-06,7.053367989832165e-05,4.9874843358144515e-06,0.1161299999999999,0.023369918699045988,0.0016525027987873717,-0.11609000000000007,0.023353198924344225,0.001651320532180219,0.0,0.0,0.0,3.499999999994064e-05,0.0005690123021517853,4.023524574300961e-05
THR 514,R THR 514,0.0,0.0,0.0,-9.999999999998898e-06,9.949874371065103e-05,7.035623639734369e-06,-0.09393000000000004,0.03981099220064733,0.002815062255084248,0.09390499999999999,0.03982029601848787,0.002815720134352845,0.0,0.0,0.0,-3.500000000003389e-05,0.0005863232896618397,4.1459317408749116e-05
MET 515,R MET 515,0.0,0.0,0.0,-3.9999999999986715e-05,0.00019595917942258914,1.3856406460546414e-05,0.2578499999999999,0.06807890642482463,0.004813905638875791,-0.257845,0.06813839574718485,0.0048181121692007015,0.0,0.0,0.0,-3.5000000000109386e-05,0.000619495762697424,4.380496547196807e-05
ASP 516,R ASP 516,0.0,0.0,0.0,-5.000000000000005e-06,7.053367989832949e-05,4.9874843358150055e-06,47.08495500000001,0.22191043908207697,0.01569143762910209,-47.08478000000001,0.22193492649852326,0.015693169150924377,0.0,0.0,0.0,0.00017000000000138015,0.0006091797764199724,4.307551508682674e-05
SER 517,R SER 517,0.0,0.0,0.0,-1.0000000000001119e-05,9.949874371067313e-05,7.035623639735931e-06,0.10154499999999991,0.11596994427436808,0.008200313401023169,-0.10149,0.11593131544151485,0.008197581930057185,0.0,0.0,0.0,4.4999999999895127e-05,0.000568308894880293,4.01855073378488e-05
VAL 518,R VAL 518,0.0,0.0,0.0,-9.999999999996679e-06,9.949874371062894e-05,7.035623639732807e-06,0.09836499999999992,0.04462445265770779,0.0031554253081003234,-0.09837000000000005,0.04463074164743376,0.0031558700068285276,0.0,0.0,0.0,-1.5000000000080504e-05,0.0005698903403287078,4.0297332417913864e-05
ARG 519,R ARG 519,0.0,0.0,0.0,-1.000000000000334e-05,9.949874371069522e-05,7.035623639737493e-06,-48.35888,0.30596749108612953,0.02163516877696367,48.358605000000004,0.3059262639512862,0.02163225357830201,0.0,0.0,0.0,-0.0002850000000009345,0.0006031376293993473,4.2648270773705726e-05
SER 520,R SER 520,0.0,0.0,0.0,0.0,0.0,0.0,-0.06932500000000003,0.05967829902904407,0.004219892993311562,0.06929500000000005,0.05967501968998413,0.004219661109022852,0.0,0.0,0.0,-3.000000000000669e-05,0.0005648893696999638,3.994371039350391e-05
GLY 521,R GLY 521,0.0,0.0,0.0,-1.4999999999999458e-05,0.0001215524578114278,8.595056718835232e-06,0.01818,0.047528492507126714,0.003360771935136331,-0.01820499999999999,0.04757071551910898,0.003363757552945809,0.0,0.0,0.0,-3.999999999996895e-05,0.0005986651818838555,4.233202097703521e-05
PRO 522,R PRO 522,0.0,0.0,0.0,-5.0000000000005595e-06,7.053367989833732e-05,4.9874843358155595e-06,0.028059999999999995,0.050733385457704255,0.0035873920889693653,-0.028029999999999985,0.050706598189979205,0.003585497943103581,0.0,0.0,0.0,2.5000000000003908e-05,0.0006199798383817759,4.3839194791869346e-05
PHE 523,R PHE 523,0.0,0.0,0.0,-1.9999999999997796e-05,0.0001399999999999846,9.899494936610575e-06,0.14635,0.031204927495509203,0.0022065215838509107,-0.14626000000000014,0.031162836841339688,0.0022035453251521265,0.0,0.0,0.0,7.000000000015661e-05,0.0005701754116058777,4.03174900012347e-05
GLY 524,R GLY 524,0.0,0.0,0.0,0.0,0.0,0.0,0.13984500000000002,0.055954007675947624,0.00395654582622267,-0.13980499999999993,0.05591142079217828,0.003953534478792379,0.0,0.0,0.0,4.0000000000041115e-05,0.0006069596362197056,4.291852746774739e-05
GLN 525,R GLN 525,0.0,0.0,0.0,-1.4999999999998903e-05,0.00012155245781142328,8.595056718834914e-06,0.02924499999999959,0.24747025068682435,0.017498789240258838,-0.029194999999999957,0.24743463172118807,0.017496270599044808,0.0,0.0,0.0,3.4999999999243414e-05,0.0005863232896618872,4.145931740875248e-05
ILE 526,R ILE 526,0.0,0.0,0.0,-3.999999999998893e-05,0.00019595917942260004,1.3856406460547185e-05,0.14526499999999995,0.03467354575176836,0.0024517899328857415,-0.14527999999999996,0.034663692821163855,0.0024510932254812406,0.0,0.0,0.0,-5.5000000000280383e-05,0.000601643582198017,4.254262568295838e-05
PHE 527,R PHE 527,0.0,0.0,0.0,-4.0000000000004476e-05,0.00019595917942267618,1.3856406460552569e-05,-0.21609999999999993,0.04377350797000412,0.0030952544321913296,0.2160050000000001,0.043775163906031804,0.0030953715245507682,0.0,0.0,0.0,-0.00013499999999968537,0.0005973064540081233,4.223594440756347e-05
ARG 528,R ARG 528,0.0,0.0,0.0,-4.500000000000059e-05,0.00020730412441628156,1.4658615214269242e-05,-55.574589999999965,0.2758118233537504,0.019502841062486304,55.57351000000001,0.2757561239526346,0.019498902520062606,0.0,0.0,0.0,-0.0011250000000023873,0.00065526712110407,4.633438248212745e-05
PRO 529,R PRO 529,0.0,0.0,0.0,-3.5000000000000586e-05,0.00018377975949489413,1.2995191418367243e-05,-0.08192,0.04655140814196707,0.0032916816370967576,0.08187499999999996,0.04651472213181542,0.0032890875444414663,0.0,0.0,0.0,-8.000000000018658e-05,0.0006273754856543724,4.436214602564103e-05
ASP 530,R ASP 530,0.0,0.0,0.0,-2.000000000000002e-05,0.00014000000000000012,9.899494936611673e-06,52.33721500000002,0.6016933926622235,0.04254614781465983,-52.33655500000002,0.601612023628496,0.042540394155107096,0.0,0.0,0.0,0.0006399999999989347,0.0005748043145286544,4.064480286584966e-05
ASN 531,R ASN 531,0.0,0.0,0.0,-1.4999999999996128e-05,0.00012155245781140079,8.595056718833323e-06,-0.17801500000000062,0.05348705240523141,0.0037821057461419364,0.1779750000000001,0.05347190266859771,0.0037810344979912485,0.0,0.0,0.0,-5.5000000000262616e-05,0.000531013182510894,3.754830222529029e-05
PHE 532,R PHE 532,0.0,0.0,0.0,-2.5000000000003908e-05,0.00015612494995998437,1.1039701082911535e-05,-0.011215000000000006,0.0653989967430694,0.00462440740798213,0.011189999999999985,0.0653555192772577,0.004621333086891705,0.0,0.0,0.0,-5.0000000000061104e-05,0.0006614378277660968,4.6770717334670675e-05
VAL 533,R VAL 533,0.0,0.0,0.0,-2.5000000000003908e-05,0.00015612494995998437,1.1039701082911535e-05,0.07701000000000001,0.04409818476989723,0.003118212548881166,-0.07702000000000006,0.04413320292025027,0.0031206887060390904,0.0,0.0,0.0,-3.500000000001724e-05,0.0005690123021517796,4.023524574300921e-05
PHE 534,R PHE 534,0.0,0.0,0.0,-1.4999999999996128e-05,0.00012155245781140079,8.595056718833323e-06,0.046650000000000046,0.03471494634879905,0.0024547173971762983,-0.04668999999999999,0.03466545686991586,0.002451217962564729,0.0,0.0,0.0,-5.499999999999616e-05,0.0006260790684889198,4.4270475488747213e-05
GLY 535,R GLY 535,0.0,0.0,0.0,-1.0000000000001119e-05,9.949874371067313e-05,7.035623639735931e-06,0.055654999999999975,0.02849343740232123,0.0020147902806495746,-0.05558999999999997,0.02855454254580181,0.002019111066781624,0.0,0.0,0.0,5.4999999999995055e-05,0.0005761727171603977,4.0741563543879586e-05
GLN 536,R GLN 536,0.0,0.0,0.0,0.0,0.0,0.0,-0.2239950000000009,0.13047193175162208,0.00922575876960804,0.22406500000000007,0.1304601118158341,0.009224922973933153,0.0,0.0,0.0,6.999999999919737e-05,0.0005339475629672061,3.7755794257214245e-05
SER 537,R SER 537,0.0,0.0,0.0,-5.0000000000005595e-06,7.053367989833732e-05,4.9874843358155595e-06,0.10522000000000001,0.09699908040801214,0.006858870752536456,-0.10521999999999998,0.09696330027386643,0.006856340714987837,0.0,0.0,0.0,-4.999999999912852e-06,0.0005522454164590878,3.9049647885741e-05
GLY 538,R GLY 538,0.0,0.0,0.0,0.0,0.0,0.0,-0.23747000000000004,0.030986595489018037,0.0021910831796169137,0.23747999999999997,0.030974660611538904,0.002190239256337101,0.0,0.0,0.0,1.000000000000778e-05,0.0006081940479813826,4.300581356049321e-05
ALA 539,R ALA 539,0.0,0.0,0.0,-4.999999999997229e-06,7.053367989829033e-05,4.9874843358122365e-06,-0.12422999999999985,0.03623295599312905,0.002562056888517531,0.12417499999999998,0.03619564027614362,0.0025594182688650075,0.0,0.0,0.0,-6.000000000000672e-05,0.0005624944444169504,3.977436360269851e-05
GLY 540,R GLY 540,0.0,0.0,0.0,-9.99999999999987e-06,9.94987437106607e-05,7.0356236397350526e-06,-0.07754999999999995,0.029288180209770663,0.0020709870834942474,0.07762999999999999,0.02925923956633198,0.002068940670971508,0.0,0.0,0.0,7.000000000003449e-05,0.0006285698051927336,4.4446597170088906e-05
ASN 541,R ASN 541,0.0,0.0,0.0,-9.999999999998898e-06,9.949874371065103e-05,7.035623639734369e-06,-0.3105350000000006,0.059378100129594505,0.004198665725561009,0.31054000000000004,0.05932536051302094,0.004194936471509374,0.0,0.0,0.0,-4.999999999597549e-06,0.0005957977844869494,4.2129265362664306e-05
ASN 542,R ASN 542,0.0,0.0,0.0,-5.00000000000167e-06,7.053367989835297e-05,4.987484335816666e-06,0.3915099999999995,0.05764208445224645,0.004075910879791113,-0.3915350000000003,0.05755561462620074,0.004069796539754618,0.0,0.0,0.0,-3.000000000042746e-05,0.0005282991576745736,3.73563916886832e-05
TRP 543,R TRP 543,0.0,0.0,0.0,-2.4999999999995027e-05,0.0001561249499599289,1.1039701082907612e-05,-0.10495500000000002,0.025181401370852882,0.0017805939669110296,0.10490499999999998,0.025281138720397996,0.0017876464625311218,0.0,0.0,0.0,-7.500000000031371e-05,0.0005994789404142764,4.2389562394546105e-05
ALA 544,R ALA 544,0.0,0.0,0.0,0.0,0.0,0.0,0.17368000000000006,0.03539290324344686,0.002502656188932063,-0.1736950000000001,0.035404971049274446,0.0025035095116655356,0.0,0.0,0.0,-1.500000000000945e-05,0.0005698903403286824,4.0297332417912075e-05
LYS 545,R LYS 545,0.0,0.0,0.0,-3.0000000000001136e-05,0.00017058722109232626,1.2062338081815275e-05,-45.477045000000025,0.23187620182549545,0.016396123470658833,45.47693999999999,0.23192840791833047,0.016399814998885123,0.0,0.0,0.0,-0.00013500000000135515,0.0006138200061884214,4.340362888038013e-05
GLY 546,R GLY 546,0.0,0.0,0.0,-2.000000000000668e-05,0.00014000000000004674,9.89949493661497e-06,0.137805,0.03471781927195283,0.0024549205435206852,-0.13778500000000013,0.034754118820651624,0.002457487309224578,0.0,0.0,0.0,-8.881784197001253e-17,0.0006324555320337676,4.472135955000228e-05
HID 547,R HID 547,0.0,0.0,0.0,-1.5000000000000568e-05,0.0001215524578114368,8.595056718835869e-06,0.17165500000000017,0.05820013724210586,0.004115371170988078,-0.17167500000000013,0.058197245424503774,0.004115166688604439,0.0,0.0,0.0,-3.499999999991843e-05,0.0005777326371252893,4.08518665424079e-05
TYR 548,R TYR 548,0.0,0.0,0.0,-1.0000000000001675e-05,9.949874371067864e-05,7.035623639736321e-06,0.13599999999999982,0.09277726014493008,0.006560342978838847,-0.13607499999999997,0.09276831018726181,0.00655971012126299,0.0,0.0,0.0,-8.500000000020159e-05,0.0005725163753119715,4.048302113234376e-05
THR 549,R THR 549,0.0,0.0,0.0,-5.00000000000167e-06,7.053367989835297e-05,4.987484335816666e-06,-0.003050000000000104,0.06704623404785694,0.004740884674826002,0.0031099999999999726,0.06708470690105163,0.004743605116364559,0.0,0.0,0.0,5.499999999977856e-05,0.0005495225200117052,3.8857110031499704e-05
GLU 550,R GLU 550,0.0,0.0,0.0,-1.5000000000000568e-05,0.00012155245781143678,8.595056718835867e-06,46.50115000000003,0.2122193146180808,0.015006171646520634,-46.50092500000001,0.21218986633422332,0.015004089338399642,0.0,0.0,0.0,0.00021000000000171326,0.0005439669107572927,3.846426913375792e-05
GLY 551,R GLY 551,0.0,0.0,0.0,-4.999999999999449e-06,7.053367989832165e-05,4.9874843358144515e-06,0.10710499999999999,0.04009057214607937,0.002834831542614124,-0.10711999999999997,0.04013907821562424,0.0028382614396845127,0.0,0.0,0.0,-2.0000000000001126e-05,0.0005996665740225261,4.24028300942233e-05
ALA 552,R ALA 552,0.0,0.0,0.0,-2.9999999999994475e-05,0.0001705872210922884,1.2062338081812597e-05,0.17002499999999995,0.05203551071143648,0.0036794662486561965,-0.16989499999999993,0.051970799253042335,0.003674890457551099,0.0,0.0,0.0,0.00010000000000000009,0.0005744562646536951,4.062019202317218e-05
GLU 553,R GLU 553,0.0,0.0,0.0,-5.000000000000005e-06,7.053367989832949e-05,4.9874843358150055e-06,47.87234000000002,0.5015749339801194,0.035466703709053735,-47.87211000000003,0.501538859808577,0.0354641528799214,0.0,0.0,0.0,0.00022499999999965327,0.0005141740950331552,3.6357598930840034e-05
LEU 554,R LEU 554,0.0,0.0,0.0,-1.9999999999995577e-05,0.00013999999999996906,9.899494936609478e-06,0.1277600000000001,0.03871746892553814,0.0027377384827627447,-0.12775000000000003,0.03874503193959185,0.0027396874821774765,0.0,0.0,0.0,-9.999999999887876e-06,0.000647996913572957,4.582030117753911e-05
VAL 555,R VAL 555,0.0,0.0,0.0,-1.5000000000000568e-05,0.00012155245781143678,8.595056718835867e-06,0.23005499999999965,0.026858927286844258,0.0018992129619923971,-0.22991999999999993,0.02686900816926491,0.001899925788024396,0.0,0.0,0.0,0.00011999999999961264,0.0005528109984435911,3.908964057139692e-05
ASP 556,R ASP 556,0.0,0.0,0.0,-2.000000000000002e-05,0.00014000000000000012,9.899494936611673e-06,51.81727,0.468390731229332,0.03312022622971862,-51.81671999999996,0.468354493523641,0.03311766383697575,0.0,0.0,0.0,0.0005300000000030991,0.0005559676249554958,3.9312847772621024e-05
SER 557,R SER 557,0.0,0.0,0.0,-5.00000000000167e-06,7.053367989835297e-05,4.987484335816666e-06,0.2778100000000002,0.13416498760854084,0.009486897253580834,-0.2777500000000001,0.1341841179126652,0.009488249970358084,0.0,0.0,0.0,5.4999999999947317e-05,0.0005932748098479065,4.1950864115061416e-05
VAL 558,R VAL 558,0.0,0.0,0.0,-1.9999999999996688e-05,0.0001399999999999768,9.899494936610025e-06,0.23392500000000016,0.03325431362996316,0.0023514350671451183,-0.23389,0.0332171326276063,0.0023488059732553333,0.0,0.0,0.0,1.5000000000095597e-05,0.0005785974420959155,4.0913017488321256e-05
LEU 559,R LEU 559,0.0,0.0,0.0,-2.5000000000003908e-05,0.00015612494995998437,1.1039701082911535e-05,0.3153400000000001,0.028739248424411796,0.0020321717447106384,-0.31526499999999985,0.02877576714876614,0.0020347540084737622,0.0,0.0,0.0,5.000000000005223e-05,0.0005634713834789288,3.984344362625161e-05
ASP 560,R ASP 560,0.0,0.0,0.0,-3.5000000000005025e-05,0.00018377975949491747,1.2995191418368893e-05,53.516789999999986,0.2838917327104455,0.020074176932235482,-53.516035,0.2838328976268869,0.020070016663579885,0.0,0.0,0.0,0.000719999999999601,0.0005670978751521282,4.009987531165519e-05
VAL 561,R VAL 561,0.0,0.0,0.0,-4.0000000000004476e-05,0.00019595917942267618,1.3856406460552569e-05,0.33417,0.0305255810755506,0.002158484537818157,-0.334165,0.03052290574306363,0.002158295363243811,0.0,0.0,0.0,-3.4999999999987956e-05,0.0006586159730831026,4.6571182076483846e-05
VAL 562,R VAL 562,0.0,0.0,0.0,-4.000000000000225e-05,0.0001959591794226653,1.38564064605518e-05,0.339915,0.033197104918952405,0.0023473898003952536,-0.33988999999999997,0.033186411375742526,0.002346633652703392,0.0,0.0,0.0,-1.5000000000171543e-05,0.0005956299186576289,4.211739545604011e-05
ARG 563,R ARG 563,0.0,0.0,0.0,-2.999999999999281e-05,0.0001705872210922789,1.2062338081811926e-05,-54.78580999999999,0.2895616409350462,0.020475099987667535,54.784989999999986,0.2895070463731821,0.02047123956917653,0.0,0.0,0.0,-0.0008500000000015007,0.0006144102863710641,4.34453679923748e-05
LYS 564,R LYS 564,0.0,0.0,0.0,-2.4999999999995027e-05,0.0001561249499599289,1.1039701082907612e-05,-55.38343999999997,0.42731195443520115,0.030215518066320772,55.382424999999984,0.427203691904747,0.03020786274937752,0.0,0.0,0.0,-0.0010399999999980026,0.0006232174580334927,4.4068129072932524e-05
GLU 565,R GLU 565,0.0,0.0,0.0,-7.000000000000117e-05,0.00025514701644346573,1.8041618552669014e-05,57.16358999999997,0.30005286518493496,0.021216941568672043,-57.16221499999996,0.30001151441269164,0.021214017627525988,0.0,0.0,0.0,0.00130500000000211,0.0006180412607589225,4.370211665357174e-05
SER 566,R SER 566,0.0,0.0,0.0,-3.5000000000005025e-05,0.00018377975949491747,1.2995191418368893e-05,0.5742400000000003,0.04058857474708566,0.0028700456442361326,-0.5741100000000002,0.04064932840773164,0.0028743415767786005,0.0,0.0,0.0,9.499999999999953e-05,0.0006049586762746688,4.2777038233145566e-05
GLU 567,R GLU 567,0.0,0.0,0.0,-2.0000000000000574e-05,0.000140000000000004,9.899494936611948e-06,60.03405499999998,0.6491125187331708,0.04589918637493049,-60.032049999999984,0.6489226591072437,0.04588576127203383,0.0,0.0,0.0,0.001984999999999246,0.0006283112286152741,4.442831304495114e-05
SER 568,R SER 568,0.0,0.0,0.0,-6.49999999999984e-05,0.00024652586071241496,1.743201078475989e-05,0.25659499999999974,0.1775831945173872,0.01255702810680142,-0.2565200000000002,0.17753557277345836,0.01255366074099502,0.0,0.0,0.0,9.999999999883991e-06,0.0005830094338860389,4.122499241965482e-05
CYS 569,R CYS 569,0.0,0.0,0.0,-8.500000000000619e-05,0.0002788816953477071,1.9719913792916456e-05,-0.17244500000000001,0.06997583136340714,0.004948038487623148,0.17233500000000002,0.06994292512470415,0.004945711665170126,0.0,0.0,0.0,-0.00019499999999992746,0.0006300595209978035,4.455193598486947e-05
ASP 570,R ASP 570,0.0,0.0,0.0,-9.500000000000398e-05,0.0002932149382279273,2.0733427116616204e-05,64.588175,0.45350152631647916,0.03206740045368319,-64.58443500000006,0.4533612199657481,0.03205747929647865,0.0,0.0,0.0,0.0036449999999994985,0.0006920801976644283,4.8937460089344345e-05
CYM 571,R CYM 571,0.0,0.0,0.0,-9.999999999999675e-05,0.00029999999999999027,2.1213203435595736e-05,67.481395,0.3621460878870913,0.025607595452514165,-67.47660499999995,0.36187854174688383,0.02558867708351207,0.0,0.0,0.0,0.004690000000002925,0.0007706490770787828,5.4493118831756164e-05
LEU 572,R LEU 572,0.0,0.0,0.0,-8.500000000000841e-05,0.00027888169534771433,1.9719913792916964e-05,0.3335599999999998,0.07957968585009606,0.005627133550929806,-0.3334399999999998,0.07962478508605282,0.005630322548486943,0.0,0.0,0.0,3.499999999970971e-05,0.0006113714092103028,4.323048692761808e-05
GLN 573,R GLN 573,0.0,0.0,0.0,-0.00011999999999999789,0.0003249615361854327,2.2978250586151712e-05,0.5266250000000003,0.14625732246626216,0.010341954451408156,-0.5263849999999999,0.14624341617659306,0.01034097112823554,0.0,0.0,0.0,0.00012000000000004008,0.0006368673331241458,4.503332099682754e-05
GLY 574,R GLY 574,0.0,0.0,0.0,-5.499999999999616e-05,0.00022798026230354406,1.6120638945152383e-05,0.06920000000000007,0.040990730659504045,0.002898482361512663,-0.06914999999999999,0.040987772566949784,0.0028982731927822136,0.0,0.0,0.0,-4.999999999897864e-06,0.0005522454164590488,3.904964788573824e-05
PHE 575,R PHE 575,0.0,0.0,0.0,-5.9999999999993395e-05,0.0002374868417407322,1.6792855623744817e-05,0.2999050000000001,0.06534834332253543,0.004620825670267144,-0.2998700000000001,0.06528493777281155,0.004616342220849683,0.0,0.0,0.0,-2.4999999999888444e-05,0.0006437196594794408,4.5517853640100784e-05
GLN 576,R GLN 576,0.0,0.0,0.0,-5.5000000000000605e-05,0.00022798026230356247,1.6120638945153684e-05,0.37244999999999984,0.2648470266021503,0.018727512848747442,-0.37243499999999985,0.2647605253337442,0.018721396285400323,0.0,0.0,0.0,-4.000000000001336e-05,0.0006468384651522576,4.5738386504145964e-05
LEU 577,R LEU 577,0.0,0.0,0.0,-2.4999999999995027e-05,0.0001561249499599289,1.1039701082907612e-05,0.3058049999999996,0.032840020934830336,0.0023221401497326715,-0.30572000000000016,0.03287722007712641,0.002324770526309859,0.0,0.0,0.0,5.999999999983352e-05,0.0006216108107167063,4.395452195166504e-05
THR 578,R THR 578,0.0,0.0,0.0,-5.0000000000018915e-05,0.00021794494717711617,1.5411035007428273e-05,0.09317499999999981,0.05189060006398053,0.0036692195185079727,-0.09312500000000007,0.051857008928398333,0.00366684426653218,0.0,0.0,0.0,-1.709743457922741e-16,0.0005999999999996416,4.242640687116751e-05
HID 579,R HID 579,0.0,0.0,0.0,-4.499999999998394e-05,0.00020730412441620483,1.4658615214263816e-05,0.60525,0.039944054626442134,0.0028244711894443116,-0.6052700000000004,0.039927773541723104,0.0028233199429033217,0.0,0.0,0.0,-6.500000000003058e-05,0.0005837593682333994,4.127802078590115e-05
SER 580,R SER 580,0.0,0.0,0.0,-5.000000000000338e-05,0.00021794494717704838,1.541103500742348e-05,0.3602050000000003,0.07750614798194999,0.005480512282168488,-0.36016000000000004,0.07750028645108352,0.005480097809346106,0.0,0.0,0.0,-4.999999999997229e-06,0.0005431160097070111,3.840410134348063e-05
LEU 581,R LEU 581,0.0,0.0,0.0,-2.4999999999990586e-05,0.00015612494995990116,1.103970108290565e-05,-0.0973399999999999,0.033446440767292265,0.0023650205073106555,0.09733500000000003,0.0335058618005864,0.0023692222088693947,0.0,0.0,0.0,-2.9999999999843486e-05,0.0006237788069500377,4.4107822435482594e-05
GLY 582,R GLY 582,0.0,0.0,0.0,0.0,0.0,0.0,-0.19141499999999995,0.021161114691811093,0.0014963167696045903,0.19144000000000017,0.021235498581383568,0.0015015765048773631,0.0,0.0,0.0,2.500000000011604e-05,0.0005868347297152337,4.149548168174165e-05
GLY 583,R GLY 583,0.0,0.0,0.0,-4.999999999999449e-06,7.053367989832165e-05,4.9874843358144515e-06,0.2080050000000001,0.03093646675042252,0.0021875385425175918,-0.20798500000000003,0.030891500044510762,0.0021843589162498095,0.0,0.0,0.0,1.5000000000200408e-05,0.0005698903403287554,4.029733241791723e-05
GLY 584,R GLY 584,0.0,0.0,0.0,-2.000000000000668e-05,0.00014000000000004674,9.89949493661497e-06,0.26279499999999983,0.038270392929784056,0.002706125435932401,-0.2627399999999999,0.038244900313637,0.0027043228357576236,0.0,0.0,0.0,3.500000000000725e-05,0.0005947898788648392,4.205799567264529e-05
THR 585,R THR 585,0.0,0.0,0.0,-1.4999999999998349e-05,0.0001215524578114188,8.595056718834595e-06,0.11888000000000024,0.02727829906720705,0.0019288670249656779,-0.11889000000000005,0.02738974078008043,0.001936747144053659,0.0,0.0,0.0,-2.4999999999630874e-05,0.0006279928343538453,4.440579917081642e-05
GLY 586,R GLY 586,0.0,0.0,0.0,-2.000000000000002e-05,0.00014000000000000012,9.899494936611673e-06,0.25005499999999997,0.023041527184629196,0.0016292820121145482,-0.25006500000000004,0.02303759481803425,0.0016290039518060085,0.0,0.0,0.0,-2.999999999987568e-05,0.0005908468498688428,4.177918141849687e-05
SER 587,R SER 587,0.0,0.0,0.0,-1.0000000000001119e-05,9.949874371067313e-05,7.035623639735931e-06,0.28364000000000017,0.04631717176166901,0.0032751186238058226,-0.28368,0.046319516405074465,0.0032752844151309685,0.0,0.0,0.0,-4.999999999988791e-05,0.0006062177826490378,4.286607049870072e-05
GLY 588,R GLY 588,0.0,0.0,0.0,-9.999999999998898e-06,9.949874371065103e-05,7.035623639734369e-06,0.35056,0.04342172728024552,0.003070379781069451,-0.35048999999999997,0.043425682493197705,0.0030706594568594035,0.0,0.0,0.0,5.9999999999977294e-05,0.0006053098380168905,4.280186911806739e-05
MET 589,R MET 589,0.0,0.0,0.0,-2.000000000000668e-05,0.00014000000000004677,9.899494936614971e-06,0.3193300000000001,0.12813782072440572,0.00906071219606934,-0.319355,0.12811088546645832,0.00905880758571458,0.0,0.0,0.0,-4.499999999998727e-05,0.0006268771809534239,4.432691056232724e-05
GLY 590,R GLY 590,0.0,0.0,0.0,0.0,0.0,0.0,0.26548000000000005,0.04287318042786155,0.003031591661157527,-0.2655100000000001,0.04283246315588149,0.003028712515244675,0.0,0.0,0.0,-2.9999999999956728e-05,0.000590846849868848,4.1779181418497244e-05
THR 591,R THR 591,0.0,0.0,0.0,0.0,0.0,0.0,0.26755,0.17681201175259575,0.0125024972505496,-0.26741500000000007,0.17679667071243169,0.012501412475196552,0.0,0.0,0.0,0.0001349999999999779,0.0006056195175191918,4.282376676567457e-05
LEU 592,R LEU 592,0.0,0.0,0.0,-3.500000000000725e-05,0.0001837797594949291,1.2995191418369716e-05,0.3661,0.0415622424804033,0.0029388943499212765,-0.3660449999999998,0.041597030843561124,0.002941354258670804,0.0,0.0,0.0,1.9999999999764652e-05,0.0006321392251711689,4.469899327725434e-05
LEU 593,R LEU 593,0.0,0.0,0.0,-1.5000000000000568e-05,0.00012155245781143678,8.595056718835867e-06,0.24362500000000004,0.04121752509552252,0.0029145191498770673,-0.24355999999999992,0.041215123437884194,0.0029143493270368526,0.0,0.0,0.0,4.999999999999449e-05,0.0006837397165588439,4.834769901453264e-05
ILE 594,R ILE 594,0.0,0.0,0.0,-6.500000000000616e-05,0.0002465258607124444,1.743201078476197e-05,0.30105,0.033144795971613794,0.0023436909992572675,-0.30107500000000015,0.033159906136777106,0.0023447594492824503,0.0,0.0,0.0,-9.000000000018993e-05,0.0006098360435396367,4.312192017988518e-05
SER 595,R SER 595,0.0,0.0,0.0,-2.9999999999996697e-05,0.00017058722109230103,1.206233808181349e-05,0.43617000000000017,0.13188411996900853,0.00932561555609061,-0.43609000000000003,0.131902660700988,0.009326926583821693,0.0,0.0,0.0,5.0000000000014476e-05,0.000597913037155199,4.227883631322853e-05
LYS 596,R LYS 596,0.0,0.0,0.0,-1.9999999999997796e-05,0.0001399999999999846,9.899494936610575e-06,-52.600759999999994,0.4010348892584824,0.028357448968706903,52.600284999999985,0.4009902539676735,0.028354292777025784,0.0,0.0,0.0,-0.000494999999999095,0.0006244797835019937,4.415738896281668e-05
ILE 597,R ILE 597,0.0,0.0,0.0,-4.5000000000008365e-05,0.00020730412441631732,1.4658615214271771e-05,0.29584000000000005,0.03676743667975738,0.0025998503803103443,-0.2957449999999998,0.036791438881892874,0.002601547592299686,0.0,0.0,0.0,4.999999999999893e-05,0.0006224949798993608,4.401704215414216e-05
ARG 598,R ARG 598,0.0,0.0,0.0,-5.0000000000002266e-05,0.00021794494717704353,1.5411035007423137e-05,-57.89107500000003,1.366747181950304,0.0966436200524664,57.889990000000004,1.366507413041972,0.09662666583036648,0.0,0.0,0.0,-0.001134999999999593,0.0006608895520459305,4.6731948386701715e-05
GLU 599,R GLU 599,0.0,0.0,0.0,-5.99999999999995e-05,0.00023748684174075638,1.6792855623746524e-05,57.07741999999998,0.840965804061319,0.05946526227977561,-57.07628500000003,0.8408270415323285,0.05945545028725323,0.0,0.0,0.0,0.001074999999997317,0.0006475916923499176,4.579164771006992e-05
GLU 600,R GLU 600,0.0,0.0,0.0,-5.49999999999945e-05,0.00022798026230353715,1.6120638945151895e-05,57.33416999999994,0.3828258887638978,0.027069878195871904,-57.33291500000003,0.38280100283666896,0.027068118495081943,0.0,0.0,0.0,0.0011999999999993348,0.0006244997998405476,4.415880433168928e-05
TYR 601,R TYR 601,0.0,0.0,0.0,-9.500000000000009e-05,0.00029321493822791526,2.073342711661535e-05,-0.113095,0.15781085506073397,0.011158912575829238,0.11301499999999993,0.1577810025795249,0.01115680168663942,0.0,0.0,0.0,-0.0001750000000002494,0.0005868347297151872,4.149548168173836e-05
PRO 602,R PRO 602,0.0,0.0,0.0,-7.999999999999952e-05,0.0002712931993250091,1.9183326093250763e-05,0.11293499999999997,0.07689733919323885,0.005437462999874127,-0.11288499999999997,0.07687556032316128,0.0054359230012022836,0.0,0.0,0.0,-2.99999999999212e-05,0.000647379332385554,4.577663159298451e-05
ASP 603,R ASP 603,0.0,0.0,0.0,-9.000000000000285e-05,0.0002861817604250928,2.0236106344848703e-05,64.278225,0.459184401274261,0.03246924039561147,-64.27529999999999,0.4590006318086172,0.0324562459320783,0.0,0.0,0.0,0.0028350000000037312,0.0006385726270354408,4.5153903485686825e-05
ARG 604,R ARG 604,0.0,0.0,0.0,-0.00013499999999999846,0.0003417235724968316,2.416350554038024e-05,-63.901905,0.43847340395270756,0.031004751730490783,63.89889500000001,0.4382713246130447,0.03099046256334945,0.0,0.0,0.0,-0.0031449999999959744,0.0006811571037577978,4.8165080712052754e-05
ILE 605,R ILE 605,0.0,0.0,0.0,-0.000124999999999994,0.000330718913883058,2.3385358667336015e-05,-0.20719500000000005,0.06675662495213484,0.004720406219278163,0.20719499999999993,0.06673452610905387,0.00471884359509827,0.0,0.0,0.0,-0.00012500000000000176,0.0006077622890568974,4.297528359415908e-05
MET 606,R MET 606,0.0,0.0,0.0,-6.500000000000394e-05,0.00024652586071243594,1.743201078476137e-05,0.1081749999999999,0.18252012046621063,0.012906121488464308,-0.10817000000000002,0.18241866982301996,0.012898947844688723,0.0,0.0,0.0,-5.999999999991651e-05,0.0006452906321959872,4.562893818619368e-05
ASN 607,R ASN 607,0.0,0.0,0.0,-3.5000000000005025e-05,0.00018377975949491747,1.2995191418368893e-05,-0.6899099999999996,0.06850439328976983,0.004843992103626646,0.6898000000000001,0.06859395017055037,0.00485032473139683,0.0,0.0,0.0,-0.000144999999999591,0.0006355902768286599,4.4943019480178036e-05
THR 608,R THR 608,0.0,0.0,0.0,-4.4999999999997265e-05,0.0002073041244162662,1.4658615214268156e-05,0.2252250000000001,0.053064247615508466,0.003752208932748812,-0.22523000000000007,0.0530525880612811,0.003751384477762834,0.0,0.0,0.0,-4.999999999989069e-05,0.0006383572667401275,4.513867521316538e-05
PHE 609,R PHE 609,0.0,0.0,0.0,-8.000000000000007e-05,0.00027129319932501096,1.9183326093250895e-05,-0.13234500000000002,0.03372930439543612,0.0023850219862718105,0.1322949999999999,0.03371584160302133,0.00238407002309079,0.0,0.0,0.0,-0.00013000000000008784,0.0006349015671738666,4.489432035346073e-05
SER 610,R SER 610,0.0,0.0,0.0,-1.5000000000000568e-05,0.00012155245781143678,8.595056718835867e-06,0.12054499999999983,0.07799812802240838,0.005515300524450144,-0.12053500000000004,0.07799460734563625,0.0055150515750081505,0.0,0.0,0.0,-5.000000000077304e-06,0.0005338304974427964,3.7747516474598924e-05
VAL 611,R VAL 611,0.0,0.0,0.0,-1.500000000000501e-05,0.00012155245781147276,8.595056718838412e-06,-0.04855,0.04522352816842146,0.0031977863437071662,0.04850499999999999,0.045277035846000374,0.0032015699078733256,0.0,0.0,0.0,-5.999999999999929e-05,0.0006216108107167737,4.395452195166981e-05
VAL 612,R VAL 612,0.0,0.0,0.0,-1.9999999999997796e-05,0.0001399999999999846,9.899494936610575e-06,-0.07357500000000006,0.030986680606350726,0.0021910891983212277,0.0736,0.031029663227305625,0.0021941285285962658,0.0,0.0,0.0,4.99999999989953e-06,0.0005522454164588427,3.9049647885723666e-05
PRO 613,R PRO 613,0.0,0.0,0.0,-3.500000000000281e-05,0.00018377975949490579,1.2995191418368068e-05,0.32067500000000015,0.041911804721340984,0.0029636121330226567,-0.32065000000000027,0.0419179854000618,0.0029640491730062394,0.0,0.0,0.0,-1.0000000000092158e-05,0.0006163602842493585,4.3583253664678935e-05
SER 614,R SER 614,0.0,0.0,0.0,-2.4999999999999954e-05,0.00015612494995995965,1.1039701082909787e-05,-0.24956000000000003,0.07746616293582638,0.005477684912442482,0.2496150000000001,0.07749604360868982,0.005479797795083298,0.0,0.0,0.0,2.999999999992564e-05,0.0006075360071634553,4.295928304802781e-05
PRO 615,R PRO 615,0.0,0.0,0.0,-1.5000000000000568e-05,0.00012155245781143678,8.595056718835867e-06,-0.20821999999999993,0.05082245173149366,0.003593690025586516,0.20816500000000002,0.05087865736239454,0.003597664363861604,0.0,0.0,0.0,-7.000000000008555e-05,0.0006285698051927426,4.444659717008954e-05
LYS 616,R LYS 616,0.0,0.0,0.0,-5.000000000000005e-06,7.053367989832949e-05,4.9874843358150055e-06,-48.27468500000002,0.5815045793231092,0.041118583133040114,48.27457,0.5815443621069941,0.041121396200666065,0.0,0.0,0.0,-0.00012000000000071509,0.0005793099343164855,4.096339829639203e-05
VAL 617,R VAL 617,0.0,0.0,0.0,-3.9999999999997815e-05,0.00019595917942264354,1.3856406460550262e-05,-0.05710000000000001,0.04986832662121315,0.0035262231920285447,0.05711499999999994,0.04988769161827399,0.003527592504102483,0.0,0.0,0.0,-2.500000000000169e-05,0.0006118619125259314,4.3265170749685624e-05
SER 618,R SER 618,0.0,0.0,0.0,-5.00000000000167e-06,7.053367989835297e-05,4.987484335816666e-06,-0.17098000000000013,0.07896163372170048,0.005583430665818278,0.17098499999999997,0.07894399771356905,0.005582183611723998,0.0,0.0,0.0,-1.2156942119645464e-16,0.0006403124237432168,4.527692569068227e-05
ASP 619,R ASP 619,0.0,0.0,0.0,-1.500000000000168e-05,0.00012155245781144577,8.595056718836503e-06,46.97237500000003,0.20626833099821618,0.014585373559286999,-46.97218500000002,0.20629963832555406,0.014587587321633145,0.0,0.0,0.0,0.00017499999999927242,0.0006199798383797627,4.3839194791727e-05
THR 620,R THR 620,0.0,0.0,0.0,-4.999999999999449e-06,7.053367989832165e-05,4.9874843358144515e-06,0.011794999999999955,0.030597924357707553,0.002163599980356805,-0.011735000000000016,0.03053448501285068,0.0021591141412625717,0.0,0.0,0.0,5.4999999999909566e-05,0.0005847862857489547,4.1350634819797995e-05
VAL 621,R VAL 621,0.0,0.0,0.0,-5.000000000000005e-06,7.053367989832949e-05,4.9874843358150055e-06,0.19250000000000014,0.0410131686169206,0.002900068964697185,-0.19240999999999997,0.041040734642547316,0.0029020181770622864,0.0,0.0,0.0,8.500000000009277e-05,0.0006064445564105514,4.288210582515686e-05
VAL 622,R VAL 622,0.0,0.0,0.0,-4.499999999999283e-05,0.0002073041244162457,1.4658615214266706e-05,0.15144000000000005,0.025184646116235457,0.001780823405057354,-0.15155000000000002,0.025188241304227574,0.0017810776232382406,0.0,0.0,0.0,-0.0001549999999998819,0.0006252799373081543,4.421396838104952e-05
GLU 623,R GLU 623,0.0,0.0,0.0,-2.000000000000002e-05,0.00014000000000000012,9.899494936611673e-06,48.505020000000016,0.20526044333655222,0.014514105139263316,-48.50482000000001,0.20522655188253613,0.014511708651567411,0.0,0.0,0.0,0.00018000000000085949,0.0005895761189187878,4.168932717131212e-05
PRO 624,R PRO 624,0.0,0.0,0.0,-1.000000000000334e-05,9.949874371069522e-05,7.035623639737493e-06,0.2730150000000001,0.02559013042170733,0.001809495475263742,-0.27299000000000007,0.025596677518772225,0.0018099584249369092,0.0,0.0,0.0,1.4999999999938396e-05,0.0005871754422657236,4.1519573697230326e-05
TYR 625,R TYR 625,0.0,0.0,0.0,-2.000000000000668e-05,0.00014000000000004677,9.899494936614971e-06,0.3787649999999998,0.030448313171674325,0.002153020871938259,-0.37878999999999996,0.030481238491898207,0.0021553490436585633,0.0,0.0,0.0,-4.499999999971749e-05,0.0005770398599749901,4.0802879800325136e-05
ASN 626,R ASN 626,0.0,0.0,0.0,-1.500000000000945e-05,0.00012155245781150876,8.595056718840956e-06,0.155135,0.041411432902037644,0.0029282305023682524,-0.15514,0.0414443047957134,0.0029305548962611097,0.0,0.0,0.0,-2.0000000000095496e-05,0.000616116872031302,4.35660418216778e-05
ALA 627,R ALA 627,0.0,0.0,0.0,-3.000000000001002e-05,0.00017058722109237676,1.2062338081818845e-05,0.27339500000000005,0.022904344020293434,0.0016195816975379037,-0.27331500000000003,0.02294636735956207,0.0016225531963543992,0.0,0.0,0.0,4.999999999993898e-05,0.0006144102863722705,4.344536799246011e-05
THR 628,R THR 628,0.0,0.0,0.0,-4.999999999997229e-06,7.053367989829033e-05,4.9874843358122365e-06,0.37680000000000013,0.04998339724348381,0.0035343599137608386,-0.37684999999999996,0.050060338592542525,0.003539800488728145,0.0,0.0,0.0,-5.4999999999969516e-05,0.000593274809847781,4.1950864115052546e-05
LEU 629,R LEU 629,0.0,0.0,0.0,-2.4999999999995027e-05,0.0001561249499599289,1.1039701082907612e-05,0.24660500000000013,0.052188686273942034,0.0036902973965521704,-0.24664500000000011,0.05220133116118711,0.0036911915251040036,0.0,0.0,0.0,-6.499999999982853e-05,0.000557471972389574,3.941922119981075e-05
SER 630,R SER 630,0.0,0.0,0.0,-2.500000000000835e-05,0.0001561249499600121,1.1039701082913495e-05,0.40747500000000003,0.030393903582790347,0.0021491735330121157,-0.40745999999999993,0.03036162709737439,0.0021468912408410664,0.0,0.0,0.0,-9.999999999991127e-06,0.0006163602842494358,4.35832536646844e-05
VAL 631,R VAL 631,0.0,0.0,0.0,-2.9999999999994475e-05,0.0001705872210922884,1.2062338081812597e-05,0.36439999999999984,0.017837881040076276,0.001261328664543688,-0.36435999999999974,0.017961080145697757,0.0012700401568457947,0.0,0.0,0.0,9.999999999820152e-06,0.0005999166608788485,4.242051390542242e-05
HID 632,R HID 632,0.0,0.0,0.0,-3.500000000001613e-05,0.00018377975949497574,1.2995191418373014e-05,-0.030725,0.04995407265679144,0.003532286352350272,0.030729999999999976,0.04994444013100959,0.0035316052299202423,0.0,0.0,0.0,-3.0000000000205416e-05,0.0005559676249571523,3.931284777273816e-05
GLN 633,R GLN 633,0.0,0.0,0.0,-6.0000000000004494e-05,0.00023748684174077614,1.6792855623747924e-05,0.5341200000000003,0.09917648713278819,0.0070128366585854906,-0.5341499999999995,0.09915511837520315,0.007011325659246098,0.0,0.0,0.0,-8.999999999939945e-05,0.0005761076288330683,4.073696110411651e-05
LEU 634,R LEU 634,0.0,0.0,0.0,-7.999999999999563e-05,0.0002712931993249959,1.9183326093249828e-05,0.35676499999999983,0.027422067299899582,0.0019390329741912874,-0.3566799999999998,0.027383345303306224,0.0019362949155540628,0.0,0.0,0.0,5.00000000000167e-06,0.0006441855322808119,4.555079582180277e-05
VAL 635,R VAL 635,0.0,0.0,0.0,-5.999999999999117e-05,0.0002374868417407234,1.6792855623744193e-05,0.3917649999999998,0.021142369190801463,0.0014949912625165252,-0.39161500000000005,0.02110395164418017,0.0014922747317432786,0.0,0.0,0.0,9.000000000013664e-05,0.0006417943595886066,4.538171437923812e-05
GLU 636,R GLU 636,0.0,0.0,0.0,-4.4999999999998377e-05,0.00020730412441627132,1.4658615214268519e-05,57.53889999999999,0.47572684389583314,0.03363896773112177,-57.53805500000005,0.4756532476189859,0.033633763688478896,0.0,0.0,0.0,0.0007999999999967145,0.0006480740698421257,4.582575694965313e-05
ASN 637,R ASN 637,0.0,0.0,0.0,-4.5000000000001704e-05,0.00020730412441628666,1.4658615214269603e-05,0.31414999999999954,0.21681173284672603,0.01533090465367261,-0.31408999999999976,0.21673371196009178,0.015325387743871283,0.0,0.0,0.0,1.4999999999822933e-05,0.0006121886964002579,4.328827785903749e-05
THR 638,R THR 638,0.0,0.0,0.0,-5.5000000000005043e-05,0.00022798026230358084,1.6120638945154985e-05,0.006529999999999827,0.08321141207791137,0.005883935375239931,-0.0065550000000000105,0.08322041200931418,0.005884571766492445,0.0,0.0,0.0,-8.000000000028651e-05,0.0005861740355903045,4.1448763552138895e-05
ASP 639,R ASP 639,0.0,0.0,0.0,-6.500000000000616e-05,0.0002465258607124444,1.743201078476197e-05,61.48522999999998,0.3948276929264186,0.027918533906851044,-61.48364000000002,0.3946879405272159,0.02790865191993471,0.0,0.0,0.0,0.0015249999999991815,0.0006923691212020085,4.895789006861108e-05
GLU 640,R GLU 640,0.0,0.0,0.0,-0.00012999999999997681,0.0003363034344159448,2.378024390118399e-05,61.82511500000001,0.34069251792988187,0.024090598972773887,-61.82317000000003,0.3405738849276302,0.024082210352737422,0.0,0.0,0.0,0.001814999999999003,0.0006563345183678103,4.640985886646853e-05
THR 641,R THR 641,0.0,0.0,0.0,-7.000000000002337e-05,0.00025514701644354667,1.804161855267474e-05,0.14700000000000013,0.07587865312457784,0.00536543101716908,-0.14699500000000001,0.07590411698320447,0.005367231583880087,0.0,0.0,0.0,-6.499999999997771e-05,0.0006409173113597309,4.531969770423156e-05
TYR 642,R TYR 642,0.0,0.0,0.0,-7.499999999998507e-05,0.000263391343821266,1.8624580532185464e-05,-0.2989150000000003,0.05198632296094776,0.003675988149464008,0.2989149999999999,0.0520139190505773,0.0036779394876751354,0.0,0.0,0.0,-7.500000000024001e-05,0.0006703543838896696,4.740121306465154e-05
CYS 643,R CYS 643,0.0,0.0,0.0,-4.0000000000004476e-05,0.00019595917942267618,1.3856406460552569e-05,0.15511499999999998,0.12315791397632554,0.008708579612944927,-0.15510000000000007,0.12314146336632496,0.00870741637915632,0.0,0.0,0.0,-2.49999999999595e-05,0.0005952940449894129,4.2093645601198354e-05
ILE 644,R ILE 644,0.0,0.0,0.0,-5.5000000000000605e-05,0.00022798026230356247,1.6120638945153684e-05,-0.09469000000000005,0.034384064623019864,0.0024313205259693816,0.09463000000000008,0.034335595232935695,0.0024278932225285325,0.0,0.0,0.0,-0.00011499999999997179,0.0006338572394474744,4.482047523174943e-05
ASP 645,R ASP 645,0.0,0.0,0.0,-1.9999999999997796e-05,0.0001399999999999846,9.899494936610575e-06,51.45843000000005,0.23404039201447935,0.016549154826499626,-51.458160000000035,0.2339764184621547,0.016544631213233088,0.0,0.0,0.0,0.0002500000000026148,0.0005634713834805358,3.984344362636524e-05
ASN 646,R ASN 646,0.0,0.0,0.0,-2.9999999999996697e-05,0.00017058722109230103,1.206233808181349e-05,0.44138000000000005,0.05118735781421181,0.0036194927821451383,-0.44128999999999985,0.05118550478407109,0.0036193617531273137,0.0,0.0,0.0,6.000000000117467e-05,0.0006216108107163126,4.3954521951637205e-05
GLU 647,R GLU 647,0.0,0.0,0.0,-2.4999999999992805e-05,0.00015612494995991504,1.1039701082906633e-05,49.75442999999998,0.31410249140036817,0.022210400165678955,-49.75419999999999,0.3140806106755866,0.022208852964791925,0.0,0.0,0.0,0.00020500000000048146,0.000585640674815508,4.141104925007114e-05
ALA 648,R ALA 648,0.0,0.0,0.0,-2.4999999999995027e-05,0.0001561249499599289,1.1039701082907612e-05,-0.06533499999999998,0.05475402062862601,0.003871693928372956,0.065365,0.0547191170890028,0.0038692258754174577,0.0,0.0,0.0,5.000000000070503e-06,0.0006204635363983097,4.3873397406623104e-05
LEU 649,R LEU 649,0.0,0.0,0.0,-1.5000000000000568e-05,0.0001215524578114368,8.595056718835869e-06,0.03432000000000013,0.037082712953612276,0.0026221437794293465,-0.03433999999999999,0.03701073357824727,0.0026170540689867297,0.0,0.0,0.0,-3.4999999999878465e-05,0.000586323289661887,4.1459317408752463e-05
TYR 650,R TYR 650,0.0,0.0,0.0,-3.500000000000725e-05,0.0001837797594949291,1.2995191418369716e-05,0.03785500000000001,0.05863833195956378,0.0041463562166075395,-0.03780500000000001,0.05865310712144752,0.004147400978323652,0.0,0.0,0.0,1.5000000000042201e-05,0.0005785974420958404,4.091301748831595e-05
ASP 651,R ASP 651,0.0,0.0,0.0,-3.0000000000000028e-05,0.00017058722109231995,1.2062338081814828e-05,51.24282500000001,0.2552731172178944,0.018050535223940158,-51.24247999999998,0.25527208935097007,0.01805046254277292,0.0,0.0,0.0,0.000315000000001362,0.0005964687753762118,4.2176711583455494e-05
ILE 652,R ILE 652,0.0,0.0,0.0,-4.999999999999893e-05,0.00021794494717702903,1.541103500742211e-05,-0.10666000000000014,0.03790335605193809,0.002680172009405359,0.10674000000000003,0.03790385732349675,0.0026802074546571934,0.0,0.0,0.0,2.999999999991232e-05,0.0006237788069500416,4.410782243548287e-05
CYS 653,R CYS 653,0.0,0.0,0.0,-1.4999999999996128e-05,0.00012155245781140079,8.595056718833323e-06,0.10689999999999991,0.056150957249186874,0.0039704722641015966,-0.10684000000000003,0.05610253470209687,0.00396704827296063,0.0,0.0,0.0,4.499999999987292e-05,0.0006107167919747453,4.318419849898365e-05
PHE 654,R PHE 654,0.0,0.0,0.0,-2.999999999999836e-05,0.0001705872210923105,1.2062338081814159e-05,0.008540000000000006,0.050455806405209726,0.0035677642859359435,-0.008590000000000007,0.05048080724394173,0.0035695321121962187,0.0,0.0,0.0,-8.000000000002672e-05,0.0006029925372674107,4.263801121066681e-05
ARG 655,R ARG 655,0.0,0.0,0.0,-2.4999999999999466e-05,0.00015612494995995662,1.1039701082909572e-05,-52.24727999999998,0.28289422334291214,0.02000364236842749,52.246909999999986,0.2829001094046747,0.020004058575846164,0.0,0.0,0.0,-0.0003949999999993281,0.0005991452244661702,4.236596511355651e-05
THR 656,R THR 656,0.0,0.0,0.0,-2.4999999999997247e-05,0.00015612494995994277,1.1039701082908593e-05,-0.15971500000000013,0.08917002733542306,0.006305273100746745,0.15968999999999997,0.08920613151572045,0.006307826051818491,0.0,0.0,0.0,-5.000000000016325e-05,0.0006304760106460531,4.45813862503266e-05
LEU 657,R LEU 657,0.0,0.0,0.0,-5.500000000001393e-05,0.00022798026230361768,1.6120638945157588e-05,-0.061745,0.037430201375359934,0.0026467149213695047,0.061705,0.03739930447214222,0.0026445301803912137,0.0,0.0,0.0,-9.500000000007114e-05,0.0006449612391456028,4.5605646580233434e-05
LYS 658,R LYS 658,0.0,0.0,0.0,-4.5000000000002815e-05,0.00020730412441629178,1.4658615214269966e-05,-50.82302,0.6177117285596238,0.04367881520829739,50.822724999999984,0.6176822883794368,0.04367673347319244,0.0,0.0,0.0,-0.0003399999999989589,0.0006359245238249419,4.496665431194426e-05
LEU 659,R LEU 659,0.0,0.0,0.0,-2.9999999999998917e-05,0.00017058722109231363,1.206233808181438e-05,-0.09650999999999993,0.05351551083564468,0.0037841180610546513,0.09647,0.05346652317104607,0.0037806541100714342,0.0,0.0,0.0,-6.999999999998785e-05,0.0005788782255360893,4.0932871875780435e-05
THR 660,R THR 660,0.0,0.0,0.0,-1.5000000000000014e-05,0.0001215524578114323,8.59505671883555e-06,-0.0037199999999999634,0.09398963559882534,0.0066460708693181925,0.0036549999999999903,0.09392196747832743,0.00664128601063077,0.0,0.0,0.0,-7.999999999996454e-05,0.0006352952069708658,4.4922154890441044e-05
THR 661,R THR 661,0.0,0.0,0.0,-1.4999999999998903e-05,0.00012155245781142328,8.595056718834914e-06,-0.0933549999999999,0.10016071572727496,0.00708243212992542,0.09333000000000002,0.10015463593863243,0.007082002223947689,0.0,0.0,0.0,-3.999999999991122e-05,0.0005553377350766816,3.926830783215e-05
PRO 662,R PRO 662,0.0,0.0,0.0,-1.5000000000002789e-05,0.00012155245781145478,8.59505671883714e-06,-0.3253499999999998,0.050049450546435476,0.003539030587604528,0.32530999999999993,0.05002593227517079,0.0035373675946952236,0.0,0.0,0.0,-5.500000000017824e-05,0.0005310131825105515,3.7548302225266074e-05
THR 663,R THR 663,0.0,0.0,0.0,-1.5000000000000014e-05,0.0001215524578114323,8.59505671883555e-06,0.38080500000000034,0.0809373027410708,0.005723131561915971,-0.38078999999999996,0.08095298573863764,0.005724240517308855,0.0,0.0,0.0,7.327471962526034e-17,0.0006480740698409101,4.582575694956717e-05
TYR 664,R TYR 664,0.0,0.0,0.0,-4.4999999999997265e-05,0.0002073041244162662,1.4658615214268156e-05,0.4469850000000001,0.03554229557865061,0.002513219822260049,-0.4469749999999999,0.035556073672441915,0.0025141940806152146,0.0,0.0,0.0,-3.4999999999902886e-05,0.0005947898788646176,4.2057995672629625e-05
GLY 665,R GLY 665,0.0,0.0,0.0,-4.999999999999449e-06,7.053367989832165e-05,4.9874843358144515e-06,0.34987500000000016,0.018063758606665845,0.001277300620449028,-0.349845,0.018087315306590128,0.0012789663306749116,0.0,0.0,0.0,2.5000000000039436e-05,0.0005868347297151972,4.1495481681739066e-05
ASP 666,R ASP 666,0.0,0.0,0.0,-3.000000000000336e-05,0.00017058722109233892,1.206233808181617e-05,50.64097000000002,0.36099632837339285,0.025526295177627174,-50.64059500000001,0.36090480874292025,0.02551982376249529,0.0,0.0,0.0,0.00034499999999631825,0.0006049586762736677,4.2777038233074774e-05
LEU 667,R LEU 667,0.0,0.0,0.0,-4.5000000000001704e-05,0.00020730412441628666,1.4658615214269603e-05,0.410045,0.021239420307534573,0.0015018538127928962,-0.41002000000000005,0.02130445023932822,0.001506452123368035,0.0,0.0,0.0,-1.9999999999820163e-05,0.0005912698199637953,4.180908992073487e-05
ASN 668,R ASN 668,0.0,0.0,0.0,-1.9999999999995577e-05,0.00013999999999996906,9.899494936609478e-06,0.4680750000000004,0.05329783649455252,0.003768726160786993,-0.4679899999999999,0.053316694383656285,0.003770059614913407,0.0,0.0,0.0,6.50000000002393e-05,0.0005922626106719456,4.187929082493808e-05
HIE 669,R HIE 669,0.0,0.0,0.0,-2.9999999999996697e-05,0.00017058722109230103,1.206233808181349e-05,0.26116,0.19083234631476906,0.013493884614891287,-0.26111000000000006,0.1907376677533831,0.013487189829612386,0.0,0.0,0.0,1.9999999999846807e-05,0.0005827520913732187,4.120679555606455e-05
LEU 670,R LEU 670,0.0,0.0,0.0,-9.999999999994458e-06,9.949874371060685e-05,7.035623639731245e-06,0.4484150000000001,0.02229512895230447,0.0015765036869603015,-0.44839500000000015,0.022269238312071716,0.0015746729422325175,0.0,0.0,0.0,9.99999999995671e-06,0.0005999166608789677,4.242051390543084e-05
VAL 671,R VAL 671,0.0,0.0,0.0,-6.99999999999945e-05,0.00025514701644344145,1.80416185526673e-05,0.45102500000000006,0.022761466890339758,0.001609478758791232,-0.45106499999999977,0.022748423571761968,0.001608556456889679,0.0,0.0,0.0,-0.0001099999999999278,0.0006840321629867824,4.8368378099765556e-05
SER 672,R SER 672,0.0,0.0,0.0,-2.0000000000002238e-05,0.00014000000000001568,9.899494936612774e-06,0.43804499999999985,0.03884228333916873,0.0027465641945895467,-0.4379650000000003,0.03880893936968255,0.0027442064198960107,0.0,0.0,0.0,6.0000000000041133e-05,0.0006216108107169058,4.395452195167915e-05
ALA 673,R ALA 673,0.0,0.0,0.0,-2.5000000000003908e-05,0.00015612494995998437,1.1039701082911535e-05,0.43871499999999974,0.017049744132986936,0.0012055989693930615,-0.43862499999999977,0.01708140436264757,0.0012078376857017573,0.0,0.0,0.0,6.500000000004863e-05,0.0006251199884822146,4.4202658291103047e-05
THR 674,R THR 674,0.0,0.0,0.0,-6.000000000000227e-05,0.00023748684174076736,1.6792855623747304e-05,0.5127700000000001,0.06227115785016429,0.004403235798818908,-0.5126650000000001,0.06232698272016523,0.00440718321323256,0.0,0.0,0.0,4.5000000000196826e-05,0.0006426313095389518,4.544089567777841e-05
MET 675,R MET 675,0.0,0.0,0.0,-5.5000000000005043e-05,0.00022798026230358084,1.6120638945154985e-05,0.286235,0.04134573466513807,0.002923584935485884,-0.2861049999999997,0.041375282174265976,0.002925674259893035,0.0,0.0,0.0,7.500000000001505e-05,0.0006077622890574034,4.297528359419486e-05
SER 676,R SER 676,0.0,0.0,0.0,-4.5000000000001704e-05,0.00020730412441628666,1.4658615214269603e-05,0.6940750000000001,0.09104223951001927,0.006437658493194445,-0.6939199999999995,0.09108992040835553,0.006441030041849109,0.0,0.0,0.0,0.00010999999999999232,0.0006386704940734465,4.516082373030967e-05
GLY 677,R GLY 677,0.0,0.0,0.0,-4.500000000000615e-05,0.00020730412441630712,1.465861521427105e-05,0.511265,0.020544945242079574,0.0014527470099780762,-0.5111000000000007,0.020511703976009044,0.0014503964975127062,0.0,0.0,0.0,0.00012000000000003605,0.0006128621378417867,4.33358973600412e-05
VAL 678,R VAL 678,0.0,0.0,0.0,-7.499999999999396e-05,0.00026339134382129725,1.8624580532187673e-05,0.4888350000000001,0.04059861789519305,0.002870755802049252,-0.48865,0.04062274609132214,0.00287246192315932,0.0,0.0,0.0,0.00011000000000014664,0.0006147357155721127,4.346837931186056e-05
THR 679,R THR 679,0.0,0.0,0.0,-6.49999999999995e-05,0.00024652586071241913,1.7432010784760185e-05,0.320355,0.07897062096121531,0.005584066159618786,-0.32016,0.0789115606232697,0.005579889963072735,0.0,0.0,0.0,0.00012999999999987354,0.0006189507250177049,4.3766425488034916e-05
THR 680,R THR 680,0.0,0.0,0.0,-0.00011000000000001009,0.00031288975694326903,2.2124646889839618e-05,-0.04568000000000019,0.05522958989527242,0.003905321753709915,0.045770000000000026,0.05519725627239091,0.0039030354213099305,0.0,0.0,0.0,-2.0000000000128805e-05,0.0006705221845693633,4.7413078364501454e-05
CYS 681,R CYS 681,0.0,0.0,0.0,-0.000124999999999984,0.00033071891388303156,2.3385358667334145e-05,0.258165,0.16324879103687115,0.011543432716267727,-0.258085,0.16318072121117755,0.011538619452733514,0.0,0.0,0.0,-4.500000000013493e-05,0.0006268771809531885,4.43269105623106e-05
LEU 682,R LEU 682,0.0,0.0,0.0,-0.0001399999999999979,0.0003469870314579443,2.453568829277023e-05,0.4564250000000002,0.08494977560299875,0.006006856238915595,-0.4562300000000002,0.0849391376221813,0.00600610402007818,0.0,0.0,0.0,5.5000000000016705e-05,0.0006722908596731056,4.7538142580458654e-05
ARG 683,R ARG 683,0.0,0.0,0.0,-0.000114999999999994,0.0003190219428189688,2.2558257911459984e-05,-60.79665499999997,0.3553319095969346,0.02512576028479577,60.79457499999998,0.35520924027162354,0.025117086253618668,0.0,0.0,0.0,-0.002195000000001386,0.0006833556906899552,4.832054428492842e-05
PHE 684,R PHE 684,0.0,0.0,0.0,-0.00014500000000000624,0.0003521008378291802,2.489728900904782e-05,-0.08494499999999999,0.0717663707804707,0.005074648744001893,0.08476500000000003,0.07176133899949184,0.005074292943356734,0.0,0.0,0.0,-0.00032500000000004194,0.0006851094803020752,4.844455593767887e-05
PRO 685,R PRO 685,0.0,0.0,0.0,-0.00019999999999999795,0.000399999999999996,2.8284271247461618e-05,-0.13517499999999993,0.16862213489041128,0.011923385503916254,0.13513499999999998,0.16856416219054401,0.01191928621499627,0.0,0.0,0.0,-0.00024000000000002687,0.0007364781055809493,5.2076866265171135e-05
GLY 686,R GLY 686,0.0,0.0,0.0,-0.00014999999999999682,0.000357071421427135,2.524876234590466e-05,0.58076,0.08265417351834,0.005844532658818777,-0.580365,0.08266281978616334,0.005845144042279761,0.0,0.0,0.0,0.00024500000000007957,0.0006964014646738508,4.924301980991238e-05
GLN 687,R GLN 687,0.0,0.0,0.0,-0.0003099999999999764,0.000462493243193852,3.270321085153318e-05,1.5391699999999993,0.11244692570275827,0.007951198368800025,-1.5380049999999996,0.11238267204067075,0.00794665494878221,0.0,0.0,0.0,0.000855000000000139,0.0006587677891329867,4.658191709232045e-05
LEU 688,R LEU 688,0.0,0.0,0.0,-0.0004950000000000032,0.0004999749993749709,3.535357124817818e-05,-0.5383049999999998,0.03364493981269738,0.0023790565094171565,0.5381350000000001,0.033619886600046466,0.0023772849797615596,0.0,0.0,0.0,-0.0006649999999999867,0.000763397013355531,5.398032048812533e-05
ASN 689,R ASN 689,0.0,0.0,0.0,-0.00028499999999999305,0.00045141444372105564,3.1919821428071156e-05,-0.07659500000000015,0.13788850922031137,0.009750189991738595,0.07670500000000002,0.13779364272345804,0.009743481917415354,0.0,0.0,0.0,-0.0001750000000001961,0.0006814506585223971,4.818583816852254e-05
ALA 690,R ALA 690,0.0,0.0,0.0,-0.00011500000000000065,0.0003190219428189873,2.255825791146129e-05,-0.24864999999999982,0.11590029119894439,0.00819538818482691,0.24843000000000007,0.11581547867189403,0.008189391033526222,0.0,0.0,0.0,-0.00033500000000004305,0.0006424756804735826,4.542989104103118e-05
ASP 691,R ASP 691,0.0,0.0,0.0,-0.00019000000000000128,0.0003923009049186633,2.7739863013360583e-05,68.66846,0.4272353079969235,0.03021009834469478,-68.66385,0.4269865893690843,0.03019251128185953,0.0,0.0,0.0,0.004419999999999504,0.0007304792947097257,5.165268628056136e-05
LEU 692,R LEU 692,0.0,0.0,0.0,-0.00012499999999999233,0.0003307189138830536,2.3385358667335704e-05,0.06502000000000002,0.06770494516650902,0.004787462584710189,-0.06500500000000002,0.06763360832456,0.004782418308241131,0.0,0.0,0.0,-0.00010999999999996679,0.000676683086828586,4.7848719941073845e-05
ARG 693,R ARG 693,0.0,0.0,0.0,-0.00032000000000000474,0.000466476151587631,3.298484500494178e-05,-68.53472500000001,0.41492158219980546,0.02933938644341339,68.53026000000001,0.4146307422269291,0.029318820951707292,0.0,0.0,0.0,-0.004785000000000253,0.0008418877597356829,5.9530454390705226e-05
LYS 694,R LYS 694,0.0,0.0,0.0,-0.000375000000000032,0.0004841229182759681,3.423265984407578e-05,-74.23429999999999,0.426839864591669,0.030182136273351687,74.22890500000003,0.42663878863695565,0.03016791805624055,0.0,0.0,0.0,-0.005770000000001119,0.0012276400123800658,8.680725776098817e-05
LEU 695,R LEU 695,0.0,0.0,0.0,-0.00020499999999997964,0.000403701622488649,2.8546015483773535e-05,0.25131000000000014,0.07317386077008681,0.005174173315612866,-0.2513150000000001,0.07315603717397404,0.005172912997045219,0.0,0.0,0.0,-0.00020999999999987917,0.0006898550572402925,4.878011890104447e-05
ALA 696,R ALA 696,0.0,0.0,0.0,-7.500000000000062e-05,0.00026339134382132067,1.862458053218933e-05,-0.10567499999999991,0.0490385498867983,0.003467549116450988,0.10561499999999996,0.048991701082938634,0.003464236405761023,0.0,0.0,0.0,-0.00013499999999995016,0.0006299007858385614,4.454071171411819e-05
VAL 697,R VAL 697,0.0,0.0,0.0,-0.00025000000000000467,0.0004330127018922274,3.06186217847903e-05,0.06285500000000016,0.0812604084102463,0.005745978582887352,-0.06291000000000001,0.08116798568401214,0.005739443309241759,0.0,0.0,0.0,-0.00030499999999989926,0.0007085019407171752,5.009865267649439e-05
ASN 698,R ASN 698,0.0,0.0,0.0,-0.00021000000000001684,0.0004073082370883587,2.880104164783165e-05,0.24499000000000024,0.1113462612753566,0.007873369640757372,-0.24518499999999996,0.11136368696752105,0.007874601823267009,0.0,0.0,0.0,-0.00040500000000065484,0.0006862761834711872,4.852705430992997e-05
MET 699,R MET 699,0.0,0.0,0.0,-0.00018000000000002015,0.00038418745424601393,2.716615541441529e-05,-0.10628500000000002,0.12103327548653711,0.008558344984574992,0.10625499999999995,0.12096689619478554,0.008553651259842202,0.0,0.0,0.0,-0.0002100000000000357,0.0006602272336097937,4.6685115400951996e-05
VAL 700,R VAL 700,0.0,0.0,0.0,-0.00014499999999999957,0.0003521008378291641,2.489728900904668e-05,0.39986999999999995,0.05575081255013274,0.003942177761085894,-0.39971499999999993,0.05569949528496692,0.003938549082466824,0.0,0.0,0.0,1.0000000000062182e-05,0.0006999285677837732,4.949242366260941e-05
PRO 701,R PRO 701,0.0,0.0,0.0,-0.00014000000000003788,0.00034698703145804335,2.4535688292777233e-05,0.403115,0.04677255365061876,0.0033073189859764134,-0.403155,0.04682863413553763,0.00331128447509425,0.0,0.0,0.0,-0.00018000000000018668,0.0006910861017271405,4.886716689150373e-05
PHE 702,R PHE 702,0.0,0.0,0.0,-0.0002049999999999974,0.000403701622488684,2.854601548377601e-05,-0.10930499999999994,0.05462693451952081,0.003862707583418666,0.10933999999999999,0.05464644910696398,0.0038640874731299783,0.0,0.0,0.0,-0.0001699999999995505,0.0006790434448541802,4.8015622457666425e-05
PRO 703,R PRO 703,0.0,0.0,0.0,-0.00010499999999999065,0.00030655342111935937,2.167660028694344e-05,-0.17813500000000013,0.047369998680599004,0.0033495647291849366,0.17808499999999994,0.047350689276926185,0.0033481993481571646,0.0,0.0,0.0,-0.0001550000000003493,0.0006332258680758374,4.4775830533916276e-05
ARG 704,R ARG 704,0.0,0.0,0.0,-0.0001299999999999879,0.0003363034344159735,2.378024390118602e-05,-58.581195,0.40471830570695977,0.028617905843572145,58.58035999999995,0.40464054469005634,0.028612407309335706,0.0,0.0,0.0,-0.0009650000000006287,0.0006194957626989592,4.380496547207663e-05
LEU 705,R LEU 705,0.0,0.0,0.0,-8.999999999999898e-05,0.0002861817604250804,2.023610634484783e-05,0.20815499999999987,0.058979072347740476,0.004170450200517928,-0.20809000000000005,0.05899052381527049,0.004171259941552429,0.0,0.0,0.0,-2.500000000022151e-05,0.0006514407110393651,4.6063814431692126e-05
HID 706,R HID 706,0.0,0.0,0.0,-8.000000000000007e-05,0.00027129319932501096,1.9183326093250895e-05,0.13607999999999998,0.06680219756864295,0.004723628689895092,-0.13607999999999998,0.06680638891603127,0.0047239250629111515,0.0,0.0,0.0,-8.000000000004004e-05,0.0006352952069706114,4.4922154890423046e-05
PHE 707,R PHE 707,0.0,0.0,0.0,-9.500000000000952e-05,0.0002932149382279444,2.0733427116617413e-05,0.20662000000000025,0.1374908200571946,0.009722069121334168,-0.20666000000000004,0.1375389195827855,0.009725470271405886,0.0,0.0,0.0,-0.0001350000000001117,0.0006608895520431828,4.6731948386507426e-05
PHE 708,R PHE 708,0.0,0.0,0.0,-9.999999999997566e-05,0.000299999999999927,2.1213203435591264e-05,-0.4774700000000001,0.053597659463822916,0.0037899268462596516,0.47736000000000006,0.0535797573716046,0.003788660977179152,0.0,0.0,0.0,-0.0002099999999999813,0.0006825686778630479,4.826489407424972e-05
MET 709,R MET 709,0.0,0.0,0.0,-7.000000000000117e-05,0.00025514701644346573,1.8041618552669014e-05,0.41692499999999993,0.13198359509802746,0.009332649509919478,-0.41689499999999996,0.13194386675779946,0.009329840292041428,0.0,0.0,0.0,-3.99999999996048e-05,0.0006468384651518984,4.573838650412057e-05
PRO 710,R PRO 710,0.0,0.0,0.0,-8.00000000000045e-05,0.00027129319932502603,1.918332609325196e-05,-0.26335000000000014,0.05004535442975633,0.0035387409484164923,0.2633049999999998,0.050057786357369814,0.0035396200184483638,0.0,0.0,0.0,-0.00012500000000005508,0.000662853679178214,4.6870833148136734e-05
GLY 711,R GLY 711,0.0,0.0,0.0,-7.000000000000117e-05,0.0002551470164434658,1.804161855266902e-05,0.24627999999999986,0.05281062014405887,0.0037342747622530915,-0.24621999999999988,0.05280550728854031,0.0037339132287722513,0.0,0.0,0.0,-9.999999999916743e-06,0.0005476312628037369,3.872337795182747e-05
PHE 712,R PHE 712,0.0,0.0,0.0,-4.9999999999990055e-05,0.00021794494717699032,1.5411035007419376e-05,-0.22235999999999997,0.05537671351750653,0.003915724964805362,0.22227499999999994,0.05541840285500837,0.003918672846130434,0.0,0.0,0.0,-0.00013499999999999623,0.0006138200061907894,4.340362888054757e-05
ALA 713,R ALA 713,0.0,0.0,0.0,-3.5000000000006136e-05,0.0001837797594949233,1.2995191418369304e-05,0.2517000000000002,0.04575412549705098,0.0032353052406225062,-0.2515950000000001,0.04577828060335993,0.00323701326456964,0.0,0.0,0.0,6.999999999975693e-05,0.0005523585791856684,3.905764969887527e-05
PRO 714,R PRO 714,0.0,0.0,0.0,-9.999999999997789e-05,0.0002999999999999337,2.1213203435591735e-05,-0.03363499999999999,0.04875009512811234,0.003447152284857751,0.03370999999999997,0.04873618676096852,0.003446168814785488,0.0,0.0,0.0,-2.500000000006608e-05,0.0006118619125259544,4.326517074968725e-05
LEU 715,R LEU 715,0.0,0.0,0.0,-5.0000000000002266e-05,0.00021794494717704356,1.541103500742314e-05,-0.27007500000000023,0.03575541042975122,0.0025282893178985295,0.270095,0.03577283850912562,0.0025295216692093987,0.0,0.0,0.0,-3.0000000000105497e-05,0.0005992495306633704,4.237334067549251e-05
THR 716,R THR 716,0.0,0.0,0.0,-3.000000000000169e-05,0.00017058722109232943,1.2062338081815499e-05,0.01409000000000006,0.08190910755221316,0.005791848539110817,-0.014105000000000012,0.08188060805221219,0.005789833320139706,0.0,0.0,0.0,-4.499999999994619e-05,0.0006107167919746491,4.318419849897685e-05
SER 717,R SER 717,0.0,0.0,0.0,-2.0000000000002238e-05,0.00014000000000001568,9.899494936612774e-06,0.38757499999999984,0.12840776602293222,0.009079800211183093,-0.38757999999999976,0.1283629759704887,0.00907663307620184,0.0,0.0,0.0,-2.4999999999995027e-05,0.0006118619125260116,4.3265170749691296e-05
ARG 718,R ARG 718,0.0,0.0,0.0,-6.999999999999617e-05,0.0002551470164434475,1.8041618552667727e-05,-53.73024999999997,1.0347281370020702,0.07316632823586867,53.72949999999999,1.0345648118909323,0.07315477940650632,0.0,0.0,0.0,-0.0008199999999989416,0.0006615134163417355,4.6776062254112104e-05
GLY 719,R GLY 719,0.0,0.0,0.0,-1.0000000000001119e-05,9.949874371067313e-05,7.035623639735931e-06,0.251155,0.09558190715297542,0.006758661470661189,-0.25113999999999986,0.09550565637699214,0.006753269726584338,0.0,0.0,0.0,5.00000000010381e-06,0.0005873457244247496,4.1531614464166566e-05
SER 720,R SER 720,0.0,0.0,0.0,-9.999999999999454e-06,9.949874371065656e-05,7.03562363973476e-06,0.31268000000000007,0.08606670436353367,0.006085835028983248,-0.3127150000000001,0.08601403243076033,0.006082110560899025,0.0,0.0,0.0,-4.499999999998394e-05,0.0005856406748168452,4.14110492501657e-05
GLN 721,R GLN 721,0.0,0.0,0.0,-5.5000000000011705e-05,0.00022798026230360846,1.6120638945156937e-05,-0.03459500000000048,0.07480274710864508,0.005289352973190535,0.03454999999999998,0.07481635850534296,0.005290315444281183,0.0,0.0,0.0,-0.00010000000000026432,0.0006403124237435459,4.527692569070554e-05
GLN 722,R GLN 722,0.0,0.0,0.0,-4.499999999999949e-05,0.00020730412441627644,1.465861521426888e-05,0.4202249999999996,0.2591540745869142,0.018324960351253135,-0.4201750000000001,0.2590958208366166,0.018320841189066635,0.0,0.0,0.0,4.999999999633076e-06,0.0006519010661132998,4.6096366451145416e-05
TYR 723,R TYR 723,0.0,0.0,0.0,-5.9999999999998944e-05,0.0002374868417407542,1.6792855623746372e-05,0.10478000000000001,0.044023080310219086,0.0031129018616075895,-0.10475499999999997,0.044014826763262356,0.003112318247705395,0.0,0.0,0.0,-3.4999999999802964e-05,0.0005777326371255113,4.08518665424236e-05
ARG 724,R ARG 724,0.0,0.0,0.0,-0.00010499999999999954,0.00030655342111938534,2.1676600286945277e-05,-56.43807500000002,0.37843772192093156,0.026759587942707965,56.437160000000034,0.37845938275863267,0.02676111959523043,0.0,0.0,0.0,-0.0010200000000020282,0.0005996665740215269,4.240283009415264e-05
ALA 725,R ALA 725,0.0,0.0,0.0,-6.500000000000394e-05,0.000246525860712436,1.7432010784761378e-05,-0.17465500000000012,0.06417971622716902,0.004538191255885952,0.17465000000000003,0.06420932564666884,0.004540284958017483,0.0,0.0,0.0,-7.000000000005446e-05,0.0006364746656388205,4.500555521266504e-05
LEU 726,R LEU 726,0.0,0.0,0.0,-0.000124999999999999,0.00033071891388307124,2.338535866733695e-05,0.34919000000000017,0.05332292096275227,0.0037704999005436436,-0.3491199999999999,0.05327631368629122,0.003767204268419819,0.0,0.0,0.0,-5.499999999999616e-05,0.0006418527868599793,4.538584581121751e-05
THR 727,R THR 727,0.0,0.0,0.0,-9.999999999999232e-05,0.000299999999999977,2.1213203435594798e-05,-0.660495,0.08016900881886951,0.0056688049776826765,0.6602550000000003,0.08011248326571642,0.005664808017488189,0.0,0.0,0.0,-0.00034000000000000474,0.0007102112361825053,5.0219518117953016e-05
VAL 728,R VAL 728,0.0,0.0,0.0,-0.00012499999999999512,0.00033071891388306094,2.3385358667336222e-05,-0.5376499999999996,0.047006355953214736,0.0033238513053386776,0.53744,0.04703335412236557,0.003325760364187295,0.0,0.0,0.0,-0.00033499999999983874,0.0006654134053351157,4.705183312048931e-05
PRO 729,R PRO 729,0.0,0.0,0.0,-0.00015999999999999126,0.00036660605559644716,2.5922962793630022e-05,-0.38012999999999986,0.03275504693936747,0.0023161315808910405,0.3799899999999999,0.03268914039861037,0.0023114712847016514,0.0,0.0,0.0,-0.00029999999999980265,0.0007071067811864264,4.999999999999144e-05
GLU 730,R GLU 730,0.0,0.0,0.0,-8.00000000000045e-05,0.00027129319932502603,1.918332609325196e-05,58.708935000000025,0.4159475336790215,0.029411932168225595,-58.707795000000004,0.4159638000757204,0.029413082376166723,0.0,0.0,0.0,0.001059999999999377,0.000697423830970123,4.9315312024007446e-05
LEU 731,R LEU 731,0.0,0.0,0.0,-0.00011999999999999122,0.00032496153618541467,2.2978250586150435e-05,-0.48049999999999976,0.0420044045309545,0.0029701599283540867,0.4802750000000001,0.04201130056306269,0.002970647551460785,0.0,0.0,0.0,-0.0003449999999998843,0.0006752592094895818,4.7748036608875075e-05
THR 732,R THR 732,0.0,0.0,0.0,-5.999999999998895e-05,0.0002374868417407146,1.679285562374357e-05,-0.2753750000000001,0.1603709274619313,0.011339937031350753,0.27534,0.16025693245535447,0.011331876367133566,0.0,0.0,0.0,-9.500000000001841e-05,0.0006131680030790768,4.33575252983829e-05
GLN 733,R GLN 733,0.0,0.0,0.0,-9.000000000000007e-05,0.00028618176042508395,2.023610634484808e-05,-0.206175,0.3323114568819438,0.023497968462720346,0.20607999999999987,0.33223486210811776,0.023492552394322762,0.0,0.0,0.0,-0.00018499999999974648,0.0006861304540686932,4.8516749685057794e-05
GLN 734,R GLN 734,0.0,0.0,0.0,-6.49999999999995e-05,0.00024652586071241913,1.7432010784760185e-05,-0.6385950000000005,0.10589240282003318,0.007487723611018294,0.6384700000000002,0.10582187439277169,0.007482736498099992,0.0,0.0,0.0,-0.00019000000000019668,0.0006587108622153081,4.6577891751368195e-05
MET 735,R MET 735,0.0,0.0,0.0,-8.500000000001506e-05,0.00027888169534773623,1.9719913792918512e-05,-0.21345000000000003,0.12618513184999244,0.008922636241604826,0.21347499999999994,0.1262100208977085,0.008924396163046555,0.0,0.0,0.0,-6.000000000009331e-05,0.0006755738301622098,4.7770283649986744e-05
PHE 736,R PHE 736,0.0,0.0,0.0,-8.99999999999962e-05,0.00028618176042507164,2.023610634484721e-05,-0.1138150000000001,0.04452472094241562,0.0031483732108820773,0.11378999999999996,0.044533312250494166,0.0031489807081022374,0.0,0.0,0.0,-0.00011500000000007838,0.0005759991319436433,4.072928921549151e-05
ASP 737,R ASP 737,0.0,0.0,0.0,-6.500000000000394e-05,0.00024652586071243594,1.743201078476137e-05,55.90770500000001,0.5285199409423881,0.03737200342326762,-55.90700000000003,0.5284695355411915,0.03736843922316817,0.0,0.0,0.0,0.0006400000000019901,0.0006636264009217173,4.692547282661688e-05
ALA 738,R ALA 738,0.0,0.0,0.0,-1.4999999999999458e-05,0.0001215524578114278,8.595056718835232e-06,-0.12647999999999995,0.0543695650157329,0.0038445088112787616,0.12655,0.054338913312652844,0.0038423414085684785,0.0,0.0,0.0,5.499999999980964e-05,0.0005403471106613645,3.820831061432086e-05
LYS 739,R LYS 739,0.0,0.0,0.0,-2.999999999999725e-05,0.00017058722109230417,1.2062338081813713e-05,-53.924115,0.5924118177220484,0.04188984135663094,53.92363500000001,0.5923371183513612,0.0418845593134746,0.0,0.0,0.0,-0.0005100000000009431,0.0006081940479808813,4.300581356045776e-05
ASN 740,R ASN 740,0.0,0.0,0.0,-2.000000000000335e-05,0.00014000000000002343,9.899494936613321e-06,-0.45505500000000054,0.08117660977769434,0.005740053124754186,0.45504500000000014,0.08116891631037039,0.005739509114462626,0.0,0.0,0.0,-3.0000000000285353e-05,0.0005736723803705455,4.0564763033944114e-05
MET 741,R MET 741,0.0,0.0,0.0,-2.500000000000835e-05,0.0001561249499600121,1.1039701082913495e-05,-0.33564000000000016,0.12620309187971496,0.008923906207485535,0.3355850000000001,0.1261633971284854,0.008921099364708342,0.0,0.0,0.0,-7.999999999986684e-05,0.0005775811631277614,4.0841155713325356e-05
MET 742,R MET 742,0.0,0.0,0.0,-5.00000000000167e-05,0.00021794494717710647,1.541103500742759e-05,-0.1806349999999999,0.09730155073276085,0.006880258634310208,0.18062499999999992,0.09732812735792262,0.006882137885497502,0.0,0.0,0.0,-5.999999999993344e-05,0.0006135144660070915,4.33820239269658e-05
ALA 743,R ALA 743,0.0,0.0,0.0,-3.5000000000005025e-05,0.00018377975949491747,1.2995191418368893e-05,-0.326575,0.045628109483080735,0.0032263945628208603,0.32647000000000004,0.04569977133422069,0.0032314618209102045,0.0,0.0,0.0,-0.0001399999999998358,0.0006086049621880811,4.303486958269744e-05
ALA 744,R ALA 744,0.0,0.0,0.0,-4.499999999999949e-05,0.00020730412441627641,1.4658615214268878e-05,-0.23589,0.04311806929814964,0.003048907919239309,0.23588500000000007,0.04311277971785109,0.003048533889429435,0.0,0.0,0.0,-4.9999999999946755e-05,0.0005979130371550766,4.227883631321988e-05
CYS 745,R CYS 745,0.0,0.0,0.0,-2.500000000000169e-05,0.0001561249499599705,1.1039701082910553e-05,0.12540499999999996,0.1681667356375809,0.011891183913933888,-0.12537999999999994,0.1681390959890056,0.011889229495640167,0.0,0.0,0.0,-1.4210854715202004e-16,0.0006164414002969306,4.358898943540906e-05
ASP 746,R ASP 746,0.0,0.0,0.0,-4.500000000000004e-05,0.000207304124416279,1.4658615214269061e-05,53.75249500000002,0.3424865544391747,0.02421745651091561,-53.75217000000002,0.34247801549661866,0.024216852716497057,0.0,0.0,0.0,0.000279999999998779,0.0006095900261671147,4.310452412464517e-05
PRO 747,R PRO 747,0.0,0.0,0.0,-6.99999999999945e-05,0.00025514701644344145,1.80416185526673e-05,0.06822499999999997,0.052815853443828796,0.003734644812428621,-0.06818500000000001,0.05278248549471692,0.0037322853421194913,0.0,0.0,0.0,-3.0000000000152128e-05,0.0005908468498691933,4.177918141852165e-05
ARG 748,R ARG 748,0.0,0.0,0.0,-7.000000000000173e-05,0.0002551470164434678,1.804161855266916e-05,-52.99065999999998,0.6023552891783196,0.04259295096615736,52.99031000000003,0.6023013397775766,0.04258913616744672,0.0,0.0,0.0,-0.00042000000000015804,0.0006273754856549332,4.4362146025680676e-05
HID 749,R HID 749,0.0,0.0,0.0,-3.500000000001613e-05,0.00018377975949497574,1.2995191418373014e-05,-0.27325999999999984,0.09961893595095297,0.00704412251455072,0.27329499999999995,0.09969316914914492,0.007049371594333788,0.0,0.0,0.0,-1.9984014443252817e-17,0.0006403124237433255,4.527692569068995e-05
GLY 750,R GLY 750,0.0,0.0,0.0,-3.4999999999998364e-05,0.00018377975949488248,1.299519141836642e-05,-0.14936500000000005,0.029273738657711445,0.0020699659115550545,0.14938500000000002,0.029315981562963257,0.002072952936031112,0.0,0.0,0.0,-1.499999999994256e-05,0.0006593747037913951,4.662483243937666e-05
ARG 751,R ARG 751,0.0,0.0,0.0,-0.00011499999999998511,0.0003190219428189441,2.255825791145824e-05,-60.55939499999995,0.35979462054971495,0.025441321602514416,60.55913499999997,0.3597375665340324,0.02543728727437611,0.0,0.0,0.0,-0.00037499999999624834,0.0007101936355686044,5.021827356660878e-05
TYR 752,R TYR 752,0.0,0.0,0.0,-7.500000000001173e-05,0.0002633913438213596,1.862458053219208e-05,0.20977999999999994,0.0770762713161454,0.0054501154116220595,-0.209855,0.07700242837079883,0.0054448939268823245,0.0,0.0,0.0,-0.00015000000000003677,0.0006461423991662266,4.5689167206258383e-05
LEU 753,R LEU 753,0.0,0.0,0.0,-0.00012999999999999234,0.00033630343441598494,2.3780243901186827e-05,0.47060000000000024,0.043513101475302435,0.0030768409123644717,-0.47060499999999983,0.04347906363987502,0.0030744340739397077,0.0,0.0,0.0,-0.00013500000000000512,0.000637789150111768,4.5098503301123604e-05
THR 754,R THR 754,0.0,0.0,0.0,-9.500000000000286e-05,0.00029321493822792377,2.0733427116615953e-05,-0.7380449999999997,0.07086376348317948,0.0050108247699355846,0.7379199999999997,0.0708231854691717,0.005007955471048387,0.0,0.0,0.0,-0.00021999999999999909,0.0006337191807101304,4.481071300481163e-05
VAL 755,R VAL 755,0.0,0.0,0.0,-8.499999999998842e-05,0.0002788816953476488,1.971991379291233e-05,0.44160499999999997,0.023935934805228817,0.00169252618148164,-0.4415499999999999,0.02399598924820615,0.0016967726718686053,0.0,0.0,0.0,-2.999999999980907e-05,0.000662646210281345,4.6856162881750595e-05
ALA 756,R ALA 756,0.0,0.0,0.0,-7.499999999999619e-05,0.00026339134382130506,1.8624580532188226e-05,-0.45378999999999986,0.022665081071999885,0.0016026632522153981,0.45365999999999973,0.022674972987863234,0.0016033627162939882,0.0,0.0,0.0,-0.0002050000000000609,0.0006426313095390971,4.5440895677788683e-05
ALA 757,R ALA 757,0.0,0.0,0.0,-8.499999999999952e-05,0.0002788816953476852,1.9719913792914904e-05,0.4439249999999998,0.023502752498380564,0.0016618955668153967,-0.4438549999999998,0.023526027607740974,0.0016635413655815571,0.0,0.0,0.0,-1.4999999999891767e-05,0.0006362193018133836,4.4987498263401426e-05
VAL 758,R VAL 758,0.0,0.0,0.0,-0.00010500000000001064,0.0003065534211194177,2.1676600286947564e-05,-0.39318499999999984,0.024578054744016597,0.001737930917786833,0.3930450000000002,0.02452331492681626,0.0017340602281925058,0.0,0.0,0.0,-0.0002449999999998198,0.000710615930021345,5.0248134293727815e-05
PHE 759,R PHE 759,0.0,0.0,0.0,-0.0001850000000000307,0.0003882975663071429,2.745678422540138e-05,0.20819999999999989,0.060509751280269385,0.0042786855458189854,-0.20806499999999983,0.06046627799856792,0.004275611520589832,0.0,0.0,0.0,-5.000000000006999e-05,0.0006910137480547468,4.886205071426439e-05
ARG 760,R ARG 760,0.0,0.0,0.0,-0.0001349999999999918,0.00034172357249681476,2.4163505540379048e-05,-61.192640000000026,0.34389283272209975,0.024316895401924776,61.19039000000001,0.3437903836620499,0.024309651159416034,0.0,0.0,0.0,-0.002384999999999593,0.0006299007858390464,4.454071171415249e-05
GLY 761,R GLY 761,0.0,0.0,0.0,-6.999999999999895e-05,0.00025514701644345765,1.8041618552668445e-05,0.24762499999999987,0.04943737831843479,0.0034957505453050036,-0.24751999999999988,0.04943470036320721,0.0034955611852748904,0.0,0.0,0.0,3.5000000000000586e-05,0.0005947898788648022,4.2057995672642676e-05
ARG 762,R ARG 762,0.0,0.0,0.0,-0.00033499999999999806,0.00047199046600540303,3.337476591678191e-05,-69.52219499999997,1.5408819964492178,0.10895681086975074,69.51602000000003,1.540055047585741,0.10889833675484487,0.0,0.0,0.0,-0.0065099999999986835,0.0011789402020444333,8.336366114790572e-05
MET 763,R MET 763,0.0,0.0,0.0,-0.00023500000000001186,0.0004239988207530986,2.9981244136961545e-05,0.24434999999999987,0.1144182568474108,0.00809059253083483,-0.24421000000000004,0.11426441222007844,0.008079714072911246,0.0,0.0,0.0,-9.500000000002506e-05,0.0007523130997132299,5.319656943826961e-05
SER 764,R SER 764,0.0,0.0,0.0,-0.00017999999999998906,0.00038418745424594763,2.7166155414410603e-05,-0.5038050000000002,0.19025419042691227,0.013453002820002639,0.5034850000000002,0.19011985634067746,0.013443503965670527,0.0,0.0,0.0,-0.0005000000000000218,0.0007615773105863601,5.3851648071342864e-05
MET 765,R MET 765,0.0,0.0,0.0,-0.0004250000000000354,0.0004943429983321706,3.4955328635276795e-05,-0.5632100000000001,0.23896513532312622,0.016897386765414354,0.56283,0.23884139318803155,0.016888636875129957,0.0,0.0,0.0,-0.0008050000000000246,0.0007529774233003021,5.3243544209601704e-05
LYS 766,R LYS 766,0.0,0.0,0.0,-0.0006349999999999778,0.0004814301610825628,3.4042253156921204e-05,-75.19844500000004,0.5390404965945085,0.0381159190476141,75.19109499999996,0.5385212121910544,0.03807920009530942,0.0,0.0,0.0,-0.00798499999999791,0.0010367135573504135,7.330671865505061e-05
GLU 767,R GLU 767,0.0,0.0,0.0,-0.000265000000000018,0.0004413332074521773,3.1206970375224394e-05,67.57034499999997,0.5927153583110741,0.04191130491751748,-67.56639000000001,0.5924579039019854,0.041893100141666174,0.0,0.0,0.0,0.00369000000000149,0.0008148005891016849,5.7615102186859516e-05
VAL 768,R VAL 768,0.0,0.0,0.0,-0.00020000000000000906,0.0004000000000000182,2.8284271247463186e-05,-0.4231899999999998,0.052995319604660564,0.0037473349863603868,0.42301500000000014,0.052923196946140165,0.0037422351442686894,0.0,0.0,0.0,-0.000375000000000032,0.0007031180555211796,4.971795450337255e-05
ASP 769,R ASP 769,0.0,0.0,0.0,-0.0002900000000000258,0.00045376205218157755,3.208582241427175e-05,70.27101,0.45871835574873704,0.0324362860004675,-70.26641499999998,0.45840476958237747,0.03241411210999559,0.0,0.0,0.0,0.004305000000001371,0.0008012334241627878,5.665575875388246e-05
GLU 770,R GLU 770,0.0,0.0,0.0,-0.00031499999999999974,0.00046451587701606034,3.2846232660687256e-05,72.03369999999998,0.5500677503752219,0.03889566364023485,-72.02899500000002,0.5496240669518782,0.03886429048450021,0.0,0.0,0.0,0.004389999999997087,0.0009422844581127932,6.662957301382473e-05
GLN 771,R GLN 771,0.0,0.0,0.0,-0.00014499999999999957,0.00035210083782916406,2.4897289009046674e-05,-0.974165000000001,0.11298799836707779,0.007989457983805527,0.9737049999999999,0.11289139903021722,0.007982627379190303,0.0,0.0,0.0,-0.0006050000000005795,0.0006992674738610417,4.9445677263032946e-05
MET 772,R MET 772,0.0,0.0,0.0,-0.00021999999999997133,0.0004142463035441057,2.9291637031749807e-05,-0.6831999999999999,0.07723088760334446,0.005461048434138093,0.6829249999999998,0.07715730279759779,0.005455845202624517,0.0,0.0,0.0,-0.0004950000000001187,0.000692802280596764,4.898851906314771e-05
LEU 773,R LEU 773,0.0,0.0,0.0,-0.00025999999999999743,0.00043863424398922203,3.101612483854135e-05,-0.49651999999999974,0.05103292662585892,0.0036085728480940355,0.49629000000000006,0.050979759709123114,0.0036048133793581687,0.0,0.0,0.0,-0.0004899999999997195,0.0006323764701501726,4.471576903059994e-05
ASN 774,R ASN 774,0.0,0.0,0.0,-0.00013999999999998348,0.00034698703145790853,2.45356882927677e-05,-0.4444750000000001,0.23991860989719,0.016964807599115297,0.44426500000000013,0.23994194042517858,0.016966457316570236,0.0,0.0,0.0,-0.0003500000000012449,0.0006538348415304848,4.623310502222375e-05
VAL 775,R VAL 775,0.0,0.0,0.0,-9.499999999999397e-05,0.00029321493822789644,2.0733427116614022e-05,-0.33949500000000027,0.03461820294296036,0.002447876605345937,0.3393200000000002,0.034552533915760936,0.002443233103901273,0.0,0.0,0.0,-0.00027000000000014344,0.000645832795698805,4.566727493512911e-05
GLN 776,R GLN 776,0.0,0.0,0.0,-0.000170000000000019,0.0003756327994199011,2.656124997058983e-05,-0.1743449999999995,0.29511229383914195,0.020867590418517424,0.17427499999999996,0.2951035231490807,0.02086697023707563,0.0,0.0,0.0,-0.0002399999999993696,0.0006264183905340512,4.429446918065906e-05
ASN 777,R ASN 777,0.0,0.0,0.0,-0.00017999999999999183,0.0003841874542459535,2.7166155414411016e-05,-0.41473499999999996,0.29698332406887845,0.020999892234842596,0.4146350000000003,0.29694163024911097,0.02099694403657348,0.0,0.0,0.0,-0.0002799999999999159,0.0006939740629155881,4.907137658551921e-05
LYS 778,R LYS 778,0.0,0.0,0.0,-0.0001400000000000079,0.00034698703145796903,2.4535688292771978e-05,-61.05629000000002,0.6482251043426023,0.04583643670160114,61.05513999999997,0.6481175976638646,0.045828834831445314,0.0,0.0,0.0,-0.0012899999999999778,0.0006752036729743034,4.7744109584219393e-05
ASN 779,R ASN 779,0.0,0.0,0.0,-0.00012000000000000232,0.00032496153618544475,2.2978250586152562e-05,-0.6737199999999999,0.10925173499766541,0.007725264267324487,0.6735499999999998,0.10927125651332188,0.0077266446469344595,0.0,0.0,0.0,-0.0002899999999992531,0.0007042016756585348,4.9794578018107964e-05
SER 780,R SER 780,0.0,0.0,0.0,-8.999999999999786e-05,0.0002861817604250769,2.023610634484758e-05,-0.12254,0.1754200342036222,0.012404069574135736,0.12246999999999997,0.1754584540567937,0.012406786268006712,0.0,0.0,0.0,-0.00016000000000015112,0.0006590902821313842,4.6604720790925653e-05
SER 781,R SER 781,0.0,0.0,0.0,-6.500000000000006e-05,0.00024652586071242125,1.7432010784760334e-05,-0.10682499999999996,0.17873629842592134,0.012638564866115141,0.10688500000000001,0.17875461329711184,0.012639859923076677,0.0,0.0,0.0,-4.999999999975025e-06,0.0006204635363983071,4.387339740662292e-05
TYR 782,R TYR 782,0.0,0.0,0.0,-0.0001750000000000007,0.00037996710383926823,2.686773157525596e-05,-0.18934500000000015,0.10482679034960476,0.007412373430622607,0.18935500000000008,0.1047696949265387,0.007408336174540134,0.0,0.0,0.0,-0.0001649999999999674,0.0007401182337976576,5.2334262199813426e-05
PHE 783,R PHE 783,0.0,0.0,0.0,-0.00012500000000001065,0.00033071891388310203,2.338535866733913e-05,-0.1704000000000001,0.07747451193779774,0.005478275276033491,0.1703100000000001,0.07743302848268273,0.005475341952791603,0.0,0.0,0.0,-0.00021500000000012953,0.0006471282716740732,4.5758878919826755e-05
VAL 784,R VAL 784,0.0,0.0,0.0,-0.000129999999999999,0.0003363034344160022,2.3780243901188047e-05,0.31017499999999987,0.06413270908826484,0.004534867349217619,-0.31013500000000016,0.06411003646075923,0.004533264152351966,0.0,0.0,0.0,-9.000000000023877e-05,0.0006869497798238365,4.8574684764804057e-05
GLU 785,R GLU 785,0.0,0.0,0.0,-0.00024000000000000464,0.0004270831300812608,3.0199337741083588e-05,63.179550000000006,0.4843961163130375,0.03425197786253764,-63.179580000000016,0.4843844791074451,0.034251154987838796,0.0,0.0,0.0,-0.0002700000000031366,0.0008044252606656129,5.68814556774411e-05
TRP 786,R TRP 786,0.0,0.0,0.0,-0.00036500000000000866,0.00048143016108259223,3.4042253156923285e-05,0.7186699999999996,0.08843964665239624,0.006253627387365153,-0.7187399999999999,0.08833477457943865,0.006246211811970613,0.0,0.0,0.0,-0.00043500000000008755,0.0007455031857745981,5.271503580573928e-05
ILE 787,R ILE 787,0.0,0.0,0.0,-0.0002349999999999941,0.0004239988207530665,2.998124413695928e-05,-0.28763,0.06612921517755924,0.004676041648659649,0.28758500000000004,0.06616368169169518,0.004678478799246588,0.0,0.0,0.0,-0.0002800000000002356,0.0007493997598073884,5.299056519793743e-05
PRO 788,R PRO 788,0.0,0.0,0.0,-0.0002750000000000008,0.0004465142774872952,3.157332735078782e-05,-0.08699499999999998,0.10228452949982225,0.0072326084419799775,0.08707500000000003,0.10225560803691897,0.007230563385725902,0.0,0.0,0.0,-0.0001950000000000518,0.0007190097356782033,5.0841665983720466e-05
ASN 789,R ASN 789,0.0,0.0,0.0,-0.00033500000000000695,0.0004719904660054155,3.337476591678279e-05,0.4577950000000001,0.1371771226371217,0.00969988736403674,-0.4577849999999999,0.13712854835883032,0.009696452643879633,0.0,0.0,0.0,-0.0003249999999990649,0.0007275816105420252,5.144778906808956e-05
ASN 790,R ASN 790,0.0,0.0,0.0,-0.00020499999999998408,0.0004037016224886578,2.8546015483774155e-05,-0.07134999999999976,0.08572256120765466,0.006061500433061149,0.07127000000000001,0.08577089891099425,0.00606491842484299,0.0,0.0,0.0,-0.0002849999999999042,0.00073059906925835,5.1661155620115934e-05
VAL 791,R VAL 791,0.0,0.0,0.0,-0.0002249999999999963,0.0004175823272122449,2.9527529527543813e-05,0.37120500000000023,0.05807781826997121,0.00410672191352166,-0.37114499999999984,0.05806895879039117,0.004106095453712777,0.0,0.0,0.0,-0.0001650000000000379,0.000733331439391222,5.185436336508248e-05
LYS 792,R LYS 792,0.0,0.0,0.0,-0.0002950000000000097,0.00045604276115295786,3.2247092892229355e-05,-71.76352499999999,0.49044332942622604,0.03467958040249922,71.759465,0.49007269743737963,0.03465337276323543,0.0,0.0,0.0,-0.00435500000000303,0.0008239993932041985,5.8265555862828916e-05
THR 793,R THR 793,0.0,0.0,0.0,-0.00020000000000001795,0.00040000000000003596,2.8284271247464443e-05,0.3910150000000004,0.20084594786801194,0.014201953171131104,-0.3908750000000001,0.2007191803864293,0.014192989356545001,0.0,0.0,0.0,-5.99999999995271e-05,0.0007045565981520515,4.9819674828304096e-05
ALA 794,R ALA 794,0.0,0.0,0.0,-0.00012999999999998568,0.00033630343441596775,2.3780243901185614e-05,-0.387885,0.051121637053209094,0.003614845622568162,0.38767499999999994,0.051063875440471945,0.003610761259762291,0.0,0.0,0.0,-0.0003399999999999803,0.0006740919818540515,4.76655011512479e-05
VAL 795,R VAL 795,0.0,0.0,0.0,-0.0002200000000000002,0.00041424630354416,2.929163703175365e-05,0.34994,0.054552235517897445,0.0038574255663590914,-0.3497,0.05452403139900793,0.0038554312339866745,0.0,0.0,0.0,1.9999999999937846e-05,0.0007413501197140684,5.242136968832766e-05
CYS 796,R CYS 796,0.0,0.0,0.0,-0.00012000000000000899,0.0003249615361854628,2.297825058615384e-05,-0.37962,0.11390507275797689,0.008054304935871254,0.379435,0.11384478808887102,0.008050042166038619,0.0,0.0,0.0,-0.0003050000000000352,0.000618041260758408,4.370211665353535e-05
ASP 797,R ASP 797,0.0,0.0,0.0,-0.00014499999999999236,0.00035210083782914655,2.4897289009045437e-05,68.53655500000004,0.5215263914426267,0.03687748479568311,-68.530985,0.5212433258830484,0.0368574690380133,0.0,0.0,0.0,0.005424999999999827,0.0008027297179005055,5.676156269874117e-05
ILE 798,R ILE 798,0.0,0.0,0.0,-0.00010499999999999565,0.00030655342111937395,2.167660028694447e-05,-0.005724999999999991,0.05531915920366108,0.0039116552602446964,0.005740000000000006,0.05532921832088359,0.003912366547244775,0.0,0.0,0.0,-9.00000000000567e-05,0.0006571909920260722,4.647042069963499e-05
PRO 799,R PRO 799,0.0,0.0,0.0,-6.999999999999895e-05,0.00025514701644345765,1.8041618552668445e-05,0.08052499999999997,0.04960513456286551,0.003507612703107339,-0.08046500000000002,0.04961752487780904,0.003508488830679099,0.0,0.0,0.0,-1.0000000000420783e-05,0.0005655970296951012,3.9993749511637516e-05
PRO 800,R PRO 800,0.0,0.0,0.0,-5.5000000000000605e-05,0.00022798026230356247,1.6120638945153684e-05,0.28129,0.051215582589677025,0.0036214885751580305,-0.281155,0.051263836912583766,0.0036249006710529223,0.0,0.0,0.0,7.999999999981355e-05,0.0006112282715976336,4.322036556996195e-05
ARG 801,R ARG 801,0.0,0.0,0.0,-5.499999999999727e-05,0.0002279802623035487,1.6120638945152712e-05,-54.97038,0.6172311767881256,0.04364483506666363,54.96946499999999,0.6171865915398418,0.0436416824135234,0.0,0.0,0.0,-0.0009699999999958209,0.0006317436188838316,4.467101968840871e-05
GLY 802,R GLY 802,0.0,0.0,0.0,-2.0000000000001126e-05,0.0001400000000000079,9.899494936612224e-06,-0.13012499999999996,0.08539835698068206,0.006038575732322982,0.13014499999999996,0.08536266148029834,0.006036051679285065,0.0,0.0,0.0,9.658940314238862e-17,0.0005656854249491875,3.9999999999996425e-05
LEU 803,R LEU 803,0.0,0.0,0.0,-9.499999999999675e-05,0.000293214938227905,2.073342711661463e-05,0.07758999999999999,0.07155935927605842,0.005060010820146538,-0.07751000000000001,0.0715909205137075,0.005062242536662968,0.0,0.0,0.0,-1.4999999999977254e-05,0.0006440302787911487,4.5539817742268396e-05
LYS 804,R LYS 804,0.0,0.0,0.0,-0.000125000000000004,0.00033071891388308447,2.3385358667337886e-05,-61.42849999999999,1.4417533076094873,0.10194735406088028,61.42612500000002,1.4413047871196347,0.10191563887289269,0.0,0.0,0.0,-0.0025000000000005686,0.0007937253933191407,5.61248608015924e-05
MET 805,R MET 805,0.0,0.0,0.0,-0.00014499999999999512,0.00035210083782915327,2.489728900904591e-05,-0.47172000000000014,0.08927139295429364,0.0063124407323950004,0.4715400000000001,0.08920032735365811,0.006307415635583153,0.0,0.0,0.0,-0.00032499999999989677,0.000639824194603489,4.524240267713483e-05
SER 806,R SER 806,0.0,0.0,0.0,-8.500000000000619e-05,0.0002788816953477071,1.9719913792916456e-05,0.5094099999999999,0.07285047631965236,0.005151306581829618,-0.509255,0.0729006856963636,0.005154856920904785,0.0,0.0,0.0,6.99999999999941e-05,0.0006746109990209331,4.770220120707331e-05
ALA 807,R ALA 807,0.0,0.0,0.0,-3.0000000000005578e-05,0.00017058722109235152,1.206233808181706e-05,-0.38603500000000035,0.020873518510299692,0.0014759806485855832,0.38600000000000045,0.020837226302933602,0.0014734144019923042,0.0,0.0,0.0,-6.500000000004946e-05,0.0005298820623497477,3.746831995166196e-05
THR 808,R THR 808,0.0,0.0,0.0,-0.00010000000000000453,0.0003000000000000136,2.1213203435597386e-05,0.19519500000000004,0.07621736662336154,0.005389381678356018,-0.1951599999999999,0.07619871652462437,0.005388062917227333,0.0,0.0,0.0,-6.499999999995537e-05,0.0006788040954501616,4.799869789900098e-05
PHE 809,R PHE 809,0.0,0.0,0.0,-0.00010499999999998622,0.00030655342111934636,2.167660028694252e-05,-0.281235,0.03903075422022984,0.002759891098394998,0.28121000000000007,0.039021095576622714,0.0027592081291558314,0.0,0.0,0.0,-0.00013000000000014112,0.0006108191221629978,4.319143433598699e-05
ILE 810,R ILE 810,0.0,0.0,0.0,-0.00010499999999999954,0.00030655342111938534,2.1676600286945277e-05,0.304235,0.037288467050819465,0.0026366927911685586,-0.3041900000000001,0.03723484792502773,0.0026329013464236953,0.0,0.0,0.0,-6.000000000009997e-05,0.0006216108107169306,4.3954521951680905e-05
GLY 811,R GLY 811,0.0,0.0,0.0,-4.0000000000004476e-05,0.00019595917942267618,1.3856406460552569e-05,-0.08027499999999996,0.06357907969607614,0.004495719839469538,0.08032500000000001,0.06352534435168378,0.004491920176828614,0.0,0.0,0.0,1.0000000000017773e-05,0.00060819404798143,4.300581356049656e-05
ASN 812,R ASN 812,0.0,0.0,0.0,-7.999999999998675e-05,0.00027129319932496575,1.9183326093247696e-05,-0.34276499999999993,0.06044608982390829,0.004274184001069672,0.34267000000000003,0.060466528757651496,0.004275629251934676,0.0,0.0,0.0,-0.00017500000000062244,0.0006118619125247067,4.326517074959903e-05
SER 813,R SER 813,0.0,0.0,0.0,-4.999999999999449e-05,0.00021794494717700968,1.5411035007420745e-05,-0.188915,0.06975053960364747,0.0049321079545159964,0.18897499999999987,0.06962086163643784,0.004922938337517555,0.0,0.0,0.0,1.0000000000016662e-05,0.0006323764701504145,4.471576903061704e-05
THR 814,R THR 814,0.0,0.0,0.0,-6.000000000000672e-05,0.00023748684174078493,1.6792855623748544e-05,-0.2682600000000003,0.07125301677823948,0.005038349134389198,0.2682399999999999,0.07132098148511419,0.0050431549649004445,0.0,0.0,0.0,-8.000000000032425e-05,0.0006193545026878262,4.3794976880898366e-05
ALA 815,R ALA 815,0.0,0.0,0.0,-1.4999999999996128e-05,0.00012155245781140079,8.595056718833323e-06,-0.35298500000000005,0.016309652816655185,0.0011532666105455156,0.3529749999999999,0.016286938785419574,0.0011516604859940372,0.0,0.0,0.0,-2.499999999998434e-05,0.0005695392874947078,4.027250923396625e-05
ILE 816,R ILE 816,0.0,0.0,0.0,-4.999999999999449e-05,0.0002179449471770097,1.5411035007420745e-05,-0.4160599999999999,0.026843367895999108,0.0018981127469146234,0.41603999999999985,0.026908704911239947,0.0019027327715685522,0.0,0.0,0.0,-6.999999999994344e-05,0.0005788782255364707,4.0932871875807405e-05
GLN 817,R GLN 817,0.0,0.0,0.0,-3.499999999999615e-05,0.00018377975949487082,1.2995191418365594e-05,-0.5045050000000004,0.17293579726303107,0.012228407495459125,0.5044199999999998,0.17289862231955505,0.012225778829996913,0.0,0.0,0.0,-0.00012000000000032429,0.0006128621378423809,4.333589736008321e-05
GLU 818,R GLU 818,0.0,0.0,0.0,-5.499999999999228e-05,0.00022798026230352796,1.6120638945151245e-05,51.753885,0.2740318809485482,0.01937698012800231,-51.75371,0.2740253015728665,0.01937651489588626,0.0,0.0,0.0,0.0001200000000000756,0.0006368673331245299,4.50333209968547e-05
LEU 819,R LEU 819,0.0,0.0,0.0,-3.4999999999998364e-05,0.00018377975949488248,1.299519141836642e-05,-0.4205449999999999,0.020478720052774603,0.0014480641819337853,0.42053999999999986,0.020437671100202563,0.001445161582661356,0.0,0.0,0.0,-3.9999999999784654e-05,0.0006232174580353243,4.4068129073062045e-05
PHE 820,R PHE 820,0.0,0.0,0.0,-1.9999999999997796e-05,0.0001399999999999846,9.899494936610575e-06,-0.3398000000000001,0.03266190441477432,0.0023095454098153753,0.33976999999999996,0.032638276608913754,0.002307874671640519,0.0,0.0,0.0,-5.0000000000123276e-05,0.0005361902647383662,3.7914377220270885e-05
LYS 821,R LYS 821,0.0,0.0,0.0,-4.0000000000004476e-05,0.00019595917942267618,1.3856406460552569e-05,-50.69923499999998,0.5515128826941957,0.03899784992648067,50.699074999999986,0.5514926013798168,0.0389964158209878,0.0,0.0,0.0,-0.00019999999999896544,0.0006244997998397044,4.4158804331629654e-05
ARG 822,R ARG 822,0.0,0.0,0.0,-3.4999999999993925e-05,0.00018377975949485914,1.299519141836477e-05,-51.31953500000002,0.40132049383642804,0.02837764426208723,51.31935500000002,0.40123413236191924,0.028371537583661385,0.0,0.0,0.0,-0.00021500000000159502,0.0006548091324953425,4.6301997797033714e-05
ILE 823,R ILE 823,0.0,0.0,0.0,-9.999999999998898e-06,9.949874371065103e-05,7.035623639734369e-06,-0.379795,0.024721912850746548,0.0017481032220665737,0.3797450000000003,0.02464568877105815,0.0017427133657028366,0.0,0.0,0.0,-6.0000000000015594e-05,0.0005969924622641422,4.22137418384229e-05
SER 824,R SER 824,0.0,0.0,0.0,-2.0000000000002238e-05,0.00014000000000001568,9.899494936612774e-06,-0.42381,0.09214593805480402,0.006515701765734747,0.423745,0.09210700285537443,0.006512948631380395,0.0,0.0,0.0,-8.499999999993624e-05,0.0005364466422674251,3.793250584920503e-05
GLU 825,R GLU 825,0.0,0.0,0.0,-2.000000000000335e-05,0.00014000000000002343,9.899494936613321e-06,48.313134999999996,0.32171541271142534,0.022748714994047767,-48.313035000000006,0.32168426100158093,0.02274651223552011,0.0,0.0,0.0,8.000000000116359e-05,0.0005861740355921999,4.144876355227292e-05
GLN 826,R GLN 826,0.0,0.0,0.0,-5.00000000000167e-06,7.053367989835297e-05,4.987484335816666e-06,-0.3154549999999997,0.19785484066608006,0.013990449952556909,0.3154450000000001,0.1978582749722636,0.013990692794676015,0.0,0.0,0.0,-1.4999999999538716e-05,0.0006121886963995104,4.328827785898464e-05
PHE 827,R PHE 827,0.0,0.0,0.0,-1.4999999999996128e-05,0.00012155245781140079,8.595056718833323e-06,-0.309245,0.021369253028591054,0.0015110343725407902,0.30924999999999986,0.021356907547677897,0.00151016141521372,0.0,0.0,0.0,-9.999999999861231e-06,0.0006479969135727724,4.582030117752605e-05
THR 828,R THR 828,0.0,0.0,0.0,-2.0000000000002793e-05,0.00014000000000001956,9.899494936613049e-06,-0.30741999999999997,0.07473803315581744,0.005284777005702354,0.3074299999999998,0.07468537407016314,0.005281053446046629,0.0,0.0,0.0,-9.999999999921183e-06,0.0005566866263889543,3.936368885154916e-05
ALA 829,R ALA 829,0.0,0.0,0.0,-9.999999999996679e-06,9.949874371062894e-05,7.035623639732807e-06,-0.21849000000000007,0.01894201414844729,0.0013394026653698605,0.21849000000000005,0.018941750183126757,0.0013393840002030458,0.0,0.0,0.0,-1.000000000010104e-05,0.0005384236250388193,3.807229964159921e-05
MET 830,R MET 830,0.0,0.0,0.0,-1.5000000000000568e-05,0.0001215524578114368,8.595056718835869e-06,-0.3677900000000002,0.039830464471306386,0.00281643915254706,0.36776999999999993,0.03972740993319386,0.0028091520962739186,0.0,0.0,0.0,-3.500000000002279e-05,0.0006031376294015322,4.264827077386022e-05
PHE 831,R PHE 831,0.0,0.0,0.0,-1.4999999999996128e-05,0.00012155245781140079,8.595056718833323e-06,-0.24000000000000019,0.028391195818420912,0.002007560708920058,0.24010500000000004,0.028406231270621075,0.002008623875940952,0.0,0.0,0.0,8.99999999998613e-05,0.0005847221562416206,4.134610017884699e-05
ARG 832,R ARG 832,0.0,0.0,0.0,-4.999999999997229e-06,7.053367989829033e-05,4.9874843358122365e-06,-46.16352,0.5293690108044699,0.03743204172898554,46.16343499999997,0.52931323975356,0.037428098120156315,0.0,0.0,0.0,-8.99999999980139e-05,0.000649538297566073,4.5929293484933574e-05
ARG 833,R ARG 833,0.0,0.0,0.0,-2.0000000000001682e-05,0.00014000000000001178,9.899494936612498e-06,-43.960300000000004,0.19084365328309313,0.013494684138288948,43.96022,0.1908108005325876,0.013492361098022636,0.0,0.0,0.0,-0.00010000000000161435,0.0005656854249497284,4.000000000003468e-05
LYS 834,R LYS 834,0.0,0.0,0.0,-9.999999999999454e-06,9.949874371065656e-05,7.03562363973476e-06,-44.819835000000005,0.48720715078282034,0.0344507480161109,44.819785,0.4872504887375721,0.034453812472279674,0.0,0.0,0.0,-6.000000000000227e-05,0.0005800000000008999,4.1012193308883386e-05
ALA 835,R ALA 835,0.0,0.0,0.0,0.0,0.0,0.0,0.24192000000000008,0.01776608004034646,0.0012562515671631952,-0.24191500000000002,0.017735776695708295,0.0012541087971145674,0.0,0.0,0.0,4.999999999992788e-06,0.0006041316081781844,4.271855568719285e-05
PHE 836,R PHE 836,0.0,0.0,0.0,-9.999999999998898e-06,9.949874371065103e-05,7.035623639734369e-06,0.14835,0.03808657900100745,0.0026931278283809533,-0.14837000000000003,0.03810489601088039,0.002694423036570175,0.0,0.0,0.0,-3.0000000000036664e-05,0.0005992495306628699,4.2373340675457126e-05
LEU 837,R LEU 837,0.0,0.0,0.0,-4.999999999999449e-06,7.053367989832165e-05,4.9874843358144515e-06,0.11529000000000002,0.025962201370454095,0.0018358048643578768,-0.11533000000000002,0.026018091782450382,0.0018397569132904653,0.0,0.0,0.0,-4.500000000009052e-05,0.0006107167919747076,4.318419849898098e-05
HIP 838,R HIP 838,0.0,0.0,0.0,-1.0000000000002229e-05,9.949874371068417e-05,7.035623639736712e-06,-43.16724000000003,0.21267454572071473,0.015038361346488583,43.16715500000002,0.21270122466383112,0.01504024783264783,0.0,0.0,0.0,-9.500000000006281e-05,0.000570942203728873,4.0371710392227746e-05
TRP 839,R TRP 839,0.0,0.0,0.0,-1.4999999999996128e-05,0.00012155245781140079,8.595056718833323e-06,0.06016500000000003,0.03610273916200814,0.002552849168086509,-0.06015000000000001,0.036082786754905755,0.0025514383198501998,0.0,0.0,0.0,7.105427357601002e-17,0.0006244997998396077,4.415880433162282e-05
TYR 840,R TYR 840,0.0,0.0,0.0,-5.000000000006111e-06,7.053367989841563e-05,4.9874843358210965e-06,-0.07439499999999992,0.03382497560974737,0.002391786962712194,0.07444499999999996,0.03373020864151308,0.0023850859261250984,0.0,0.0,0.0,4.5000000000046115e-05,0.0005856406748168519,4.1411049250166174e-05
THR 841,R THR 841,0.0,0.0,0.0,-1.5000000000000568e-05,0.00012155245781143678,8.595056718835867e-06,0.006140000000000168,0.05073776108580292,0.003587701492599417,-0.006099999999999974,0.050706607064563126,0.0035854985706314283,0.0,0.0,0.0,2.500000000011493e-05,0.0006118619125258361,4.326517074967889e-05
GLY 842,R GLY 842,0.0,0.0,0.0,0.0,0.0,0.0,-0.01502000000000004,0.02991620965296238,0.002115395471300815,0.015005000000000024,0.029886200410891975,0.0021132734974441897,0.0,0.0,0.0,-1.5000000000000568e-05,0.0005610481262779489,3.967209346631441e-05
GLU 843,R GLU 843,0.0,0.0,0.0,-1.500000000000501e-05,0.00012155245781147276,8.595056718838412e-06,45.612139999999975,0.19641331523472333,0.013888518711780389,-45.61201499999997,0.19643027968500038,0.013889718279563389,0.0,0.0,0.0,0.00010999999999953048,0.0005271622141225691,3.727599763913834e-05
GLY 844,R GLY 844,0.0,0.0,0.0,0.0,0.0,0.0,0.15234500000000004,0.0669345648749582,0.004732988471885384,-0.15233499999999997,0.06693207583065075,0.004732812469874536,0.0,0.0,0.0,1.0000000000074394e-05,0.0005915234568467886,4.182702475672724e-05
MET 845,R MET 845,0.0,0.0,0.0,-1.9999999999997796e-05,0.0001399999999999846,9.899494936610575e-06,-0.32157000000000024,0.053531346891329594,0.0037852378392908563,0.3215750000000001,0.05351443146479125,0.003784041738009664,0.0,0.0,0.0,-1.5000000000117142e-05,0.0005871754422657116,4.151957369722948e-05
ASP 846,R ASP 846,0.0,0.0,0.0,-1.500000000000168e-05,0.0001215524578114458,8.595056718836504e-06,46.62038000000004,0.39888902666976334,0.028205713569909124,-46.620230000000014,0.3988414435592062,0.028202348935894635,0.0,0.0,0.0,0.00013500000000163937,0.0005628276823333827,3.979792708174429e-05
GLU 847,R GLU 847,0.0,0.0,0.0,-5.00000000000167e-06,7.053367989835297e-05,4.987484335816666e-06,45.547750000000015,0.2670621416438327,0.018884145135455634,-45.54769000000001,0.26701496942795816,0.01888080955608279,0.0,0.0,0.0,5.499999999955207e-05,0.0005585472227120664,3.94952528792615e-05
MET 848,R MET 848,0.0,0.0,0.0,-3.4999999999998364e-05,0.00018377975949488245,1.2995191418366418e-05,0.21518499999999993,0.09835339737395993,0.006954635423586224,-0.21516499999999994,0.09832526519160799,0.00695264617789516,0.0,0.0,0.0,-1.5000000000067182e-05,0.0006362193018132472,4.4987498263391777e-05
GLU 849,R GLU 849,0.0,0.0,0.0,-2.5000000000003908e-05,0.00015612494995998437,1.1039701082911535e-05,49.46756500000003,0.3928976912273182,0.0277820621779375,-49.46740500000001,0.39283874678257197,0.027777894176278167,0.0,0.0,0.0,0.00013499999999780243,0.0006455811335534832,4.564947973417661e-05
PHE 850,R PHE 850,0.0,0.0,0.0,-5.000000000006111e-06,7.053367989841563e-05,4.9874843358210965e-06,0.31336500000000006,0.03276937251458933,0.002317144552029418,-0.3133749999999999,0.032810888055644555,0.002320080144089896,0.0,0.0,0.0,-1.5000000000142676e-05,0.000542931855760831,3.839107969306801e-05
THR 851,R THR 851,0.0,0.0,0.0,-1.000000000000001e-05,9.949874371066208e-05,7.03562363973515e-06,0.24599499999999996,0.10957342275844098,0.007748011027031399,-0.2460350000000001,0.10954840836360838,0.007746242242210058,0.0,0.0,0.0,-4.999999999997451e-05,0.0005809475019309661,4.10791918128771e-05
GLU 852,R GLU 852,0.0,0.0,0.0,-2.0000000000000574e-05,0.000140000000000004,9.899494936611948e-06,51.78898,0.4265957801000442,0.030164876893430646,-51.7887,0.4265644499956367,0.030162661520502464,0.0,0.0,0.0,0.00026000000000081513,0.00056780278266429,4.014971979985109e-05
ALA 853,R ALA 853,0.0,0.0,0.0,-4.999999999997229e-06,7.053367989829033e-05,4.9874843358122365e-06,0.3525499999999998,0.01951710788001544,0.001380067933110832,-0.3525,0.019509997437211202,0.0013795651488784204,0.0,0.0,0.0,4.500000000001447e-05,0.0005224700948379622,3.6944214702710164e-05
GLU 854,R GLU 854,0.0,0.0,0.0,-3.4999999999998364e-05,0.00018377975949488248,1.299519141836642e-05,50.51610500000002,0.32390312436381097,0.022903409568516036,-50.51587499999998,0.3239317048052118,0.022905430510908417,0.0,0.0,0.0,0.0001949999999993679,0.0006379459224725719,4.5109588781066306e-05
SER 855,R SER 855,0.0,0.0,0.0,-2.4999999999992805e-05,0.00015612494995991504,1.1039701082906633e-05,0.3745249999999999,0.0983538477894994,0.006954667272774455,-0.3745300000000001,0.09836106495966727,0.006955177603771123,0.0,0.0,0.0,-2.9999999999990036e-05,0.0006075360071633186,4.295928304801815e-05
ASN 856,R ASN 856,0.0,0.0,0.0,-4.0000000000004476e-05,0.00019595917942267618,1.3856406460552569e-05,0.6558349999999998,0.17434591413336745,0.012328117815587165,-0.65573,0.17431665755170966,0.01232604906285871,0.0,0.0,0.0,6.499999999952877e-05,0.0006486717197474159,4.586801717973375e-05
MET 857,R MET 857,0.0,0.0,0.0,-3.500000000000725e-05,0.0001837797594949291,1.2995191418369716e-05,0.36816499999999985,0.08108432508814573,0.005733527611776234,-0.368115,0.08108175981686606,0.005733346219704491,0.0,0.0,0.0,1.5000000000007368e-05,0.0006440302787912024,4.55398177422722e-05
ASN 858,R ASN 858,0.0,0.0,0.0,-4.5000000000007253e-05,0.00020730412441631222,1.465861521427141e-05,0.40343999999999947,0.09036767342363139,0.00638995946779011,-0.40350000000000014,0.09044384998439564,0.006395345964058497,0.0,0.0,0.0,-0.00010500000000032372,0.0006434088902099105,4.549587893431386e-05
ASP 859,R ASP 859,0.0,0.0,0.0,-4.4999999999997265e-05,0.0002073041244162662,1.4658615214268156e-05,54.683125000000025,0.3700568461380189,0.026166970532870003,-54.682815,0.37001377106296224,0.02616392466510273,0.0,0.0,0.0,0.00026500000000027055,0.0006121886963971423,4.328827785881718e-05
LEU 860,R LEU 860,0.0,0.0,0.0,-7.500000000000062e-05,0.00026339134382132067,1.862458053218933e-05,0.3602500000000002,0.03828638792051158,0.0027072564525732457,-0.36029000000000005,0.038253704395782545,0.002704945378376348,0.0,0.0,0.0,-0.00011499999999993182,0.0007012667110308427,4.958704467902959e-05
VAL 861,R VAL 861,0.0,0.0,0.0,-4.000000000000004e-05,0.0001959591794226544,1.3856406460551029e-05,0.35849499999999956,0.04578525936368693,0.00323750673744479,-0.35843,0.045809552497268556,0.0032392245213939738,0.0,0.0,0.0,2.499999999982051e-05,0.0006199798383818252,4.3839194791872836e-05
SER 862,R SER 862,0.0,0.0,0.0,-2.4999999999992805e-05,0.00015612494995991504,1.1039701082906633e-05,0.25829000000000024,0.15647771694397888,0.01106464547556766,-0.25831500000000013,0.1564740738109668,0.0110643878671619,0.0,0.0,0.0,-4.999999999987265e-05,0.0006383572667401736,4.513867521316864e-05
GLU 863,R GLU 863,0.0,0.0,0.0,-4.4999999999998377e-05,0.00020730412441627132,1.4658615214268519e-05,59.20214000000001,0.4891838922106206,0.03459052474293589,-59.20151,0.4892267264753827,0.03459355358284393,0.0,0.0,0.0,0.0005849999999990985,0.0006267176397700792,4.4315629297065086e-05
TYR 864,R TYR 864,0.0,0.0,0.0,-6.500000000004392e-05,0.0002465258607125875,1.743201078477209e-05,0.2192049999999999,0.06746297484546593,0.004770352699224644,-0.21918999999999997,0.06746720610785654,0.004770651894657582,0.0,0.0,0.0,-5.000000000019489e-05,0.0006062177826491721,4.2866070498710215e-05
GLN 865,R GLN 865,0.0,0.0,0.0,-8.499999999999342e-05,0.0002788816953476652,1.971991379291349e-05,0.21433499999999991,0.19635269994323978,0.013884232563415227,-0.21434999999999996,0.19628504145757,0.013879448386013035,0.0,0.0,0.0,-0.0001000000000003709,0.0005999999999999814,4.2426406871191534e-05
GLN 866,R GLN 866,0.0,0.0,0.0,-0.00010999999999999454,0.00031288975694322485,2.212464688983649e-05,0.010600000000000342,0.38735553436087605,0.027390172507671416,-0.010644999999999936,0.3873364932135882,0.027388826095234537,0.0,0.0,0.0,-0.0001549999999995677,0.0006935236117117854,4.903952487543896e-05
TYR 867,R TYR 867,0.0,0.0,0.0,-0.00018000000000000348,0.00038418745424597837,2.7166155414412775e-05,0.12879500000000005,0.10858721368098538,0.007678275514397741,-0.12876500000000002,0.10860405045393101,0.007679466054030056,0.0,0.0,0.0,-0.00014999999999996432,0.000630476010645915,4.458138625031684e-05
GLN 868,R GLN 868,0.0,0.0,0.0,-9.500000000000563e-05,0.0002932149382279324,2.0733427116616563e-05,0.4926400000000005,0.20760688909571354,0.014680023910062255,-0.4926050000000005,0.20759835975989674,0.014679420794942747,0.0,0.0,0.0,-5.999999999961148e-05,0.0006374950980201885,4.507771067832581e-05
ASP 869,R ASP 869,0.0,0.0,0.0,-4.500000000000059e-05,0.00020730412441628154,1.465861521426924e-05,115.32045499999997,1.3728110641962246,0.09707240127810712,-115.32037500000004,1.3727809345888218,0.09707027079313622,0.0,0.0,0.0,3.4999999999456574e-05,0.000702691255107044,4.9687775156667696e-05
gtp 870,R gtp 870,0.0,0.0,0.0,-3.4999999999993925e-05,0.00018377975949485916,1.2995191418364771e-05,193.35377999999994,0.7015745018331065,0.04960880877537635,-193.35288999999997,0.7015054368191544,0.049603925141405526,0.0,0.0,0.0,0.0008550000000013824,0.0006276742785918674,4.438327387686837e-05
Mg+ 871,R Mg+ 871,0.0,0.0,0.0,0.0,0.0,0.0,-95.92266499999998,0.3565652433696951,0.025212970152214305,95.92218999999996,0.35648415660330757,0.025207236451976592,0.0,0.0,0.0,-0.0004749999999998522,0.000607762289058444,4.2975283594268445e-05
MET 872,L MET   1,0.0,0.0,0.0,-2.0000000000001126e-05,0.0001400000000000079,9.899494936612224e-06,-46.06369000000001,0.2501715489396334,0.017689799871515702,46.06353,0.2502564266924297,0.017695801634973116,0.0,0.0,0.0,-0.0001799999999978752,0.0005635601121430679,3.9849717690261445e-05
ARG 873,L ARG   2,0.0,0.0,0.0,-2.0000000000001126e-05,0.0001400000000000079,9.899494936612224e-06,-45.70502,0.36419945030246303,0.02575279010132846,45.70493000000001,0.36422517087657263,0.025754608820565354,0.0,0.0,0.0,-0.00011000000000265685,0.0005548873759560276,3.923646263333163e-05
GLU 874,L GLU   3,0.0,0.0,0.0,-1.500000000000501e-05,0.00012155245781147276,8.595056718838412e-06,47.20701000000002,0.2201553085834402,0.01556733116135675,-47.20688000000001,0.22020033060424016,0.015570514698977786,0.0,0.0,0.0,0.00011500000000012278,0.0005931062299463594,4.193894371590585e-05
CYS 875,L CYS   4,0.0,0.0,0.0,-2.5000000000003908e-05,0.00015612494995998437,1.1039701082911535e-05,0.037715000000000005,0.08272523058293643,0.005849557152041512,-0.03778500000000001,0.08276127581786064,0.0058521059350459485,0.0,0.0,0.0,-9.499999999999175e-05,0.0005709422037300672,4.0371710392312186e-05
ILE 876,L ILE   5,0.0,0.0,0.0,-6.000000000000893e-05,0.00023748684174079373,1.6792855623749167e-05,-0.074085,0.05126614648088922,0.003625063982193963,0.07406500000000003,0.05123739625507912,0.003623031034230866,0.0,0.0,0.0,-7.999999999990237e-05,0.0006431174076325366,4.547526800360797e-05
SER 877,L SER   6,0.0,0.0,0.0,-3.4999999999998364e-05,0.00018377975949488248,1.299519141836642e-05,0.01540000000000008,0.04670214127853245,0.003302340079398247,-0.015504999999999996,0.04671166851012709,0.003303013756404898,0.0,0.0,0.0,-0.00013999999999991602,0.0006086049621881574,4.3034869582702844e-05
ILE 878,L ILE   7,0.0,0.0,0.0,-5.999999999999561e-05,0.00023748684174074096,1.6792855623745437e-05,-0.08737000000000006,0.05023876093217262,0.0035524168533549055,0.087375,0.05025618743000703,0.00355364909283401,0.0,0.0,0.0,-5.500000000019156e-05,0.000626079068489002,4.427047548875302e-05
HID 879,L HID   8,0.0,0.0,0.0,-8.49999999999973e-05,0.0002788816953476779,1.971991379291439e-05,-0.1832250000000001,0.05418297126404201,0.0038313146405639944,0.18325999999999987,0.05417344737046038,0.0038306411995905074,0.0,0.0,0.0,-4.999999999990568e-05,0.0006224949798992967,4.4017042154137625e-05
VAL 880,L VAL   9,0.0,0.0,0.0,-9.000000000000563e-05,0.00028618176042510157,2.0236106344849326e-05,-0.16973000000000002,0.037914207099713756,0.0026809392943518743,0.16966500000000007,0.03795619547583751,0.0026839083209006863,0.0,0.0,0.0,-0.00015500000000012005,0.000633225868075451,4.4775830533888954e-05
GLY 881,L GLY  10,0.0,0.0,0.0,-3.0000000000001136e-05,0.00017058722109232626,1.2062338081815275e-05,-0.5259749999999999,0.029682560115326436,0.002098873954052467,0.5258950000000001,0.02966840027706133,0.0020978727022866912,0.0,0.0,0.0,-0.0001100000000000767,0.0006147357155721757,4.346837931186501e-05
GLN 882,L GLN  11,0.0,0.0,0.0,-0.00020500000000000184,0.00040370162248869277,2.854601548377663e-05,-0.4001149999999991,0.11425345410533433,0.00807893921718679,0.4001350000000001,0.11428716802423601,0.008081323151254365,0.0,0.0,0.0,-0.00018499999999892935,0.000728543066674976,5.1515774283231854e-05
ALA 883,L ALA  12,0.0,0.0,0.0,-7.999999999999563e-05,0.0002712931993249959,1.9183326093249828e-05,-0.22574999999999992,0.04612848902793214,0.003261776739754007,0.22568,0.046086848449421756,0.0032588323062102847,0.0,0.0,0.0,-0.00015000000000006368,0.0006304760106459126,4.458138625031667e-05
GLY 884,L GLY  13,0.0,0.0,0.0,-4.5000000000001704e-05,0.00020730412441628666,1.4658615214269603e-05,-0.3411450000000001,0.026123628672140957,0.0018472194983270194,0.3411450000000001,0.02616570226460525,0.0018501945505810574,0.0,0.0,0.0,-4.4999999999899565e-05,0.0006426313095391285,4.5440895677790906e-05
VAL 885,L VAL  14,0.0,0.0,0.0,-8.00000000000045e-05,0.00027129319932502603,1.918332609325196e-05,-0.4456350000000001,0.03304635796876761,0.0023367303813233683,0.44567499999999977,0.0330066565256208,0.002333923065356168,0.0,0.0,0.0,-4.000000000028647e-05,0.0006696267617116317,4.7349762407028315e-05
GLN 886,L GLN  15,0.0,0.0,0.0,-7.999999999999841e-05,0.0002712931993250053,1.9183326093250495e-05,-0.3436599999999999,0.3492333809932836,0.024694529191705596,0.34364499999999987,0.349226830262224,0.0246940659850702,0.0,0.0,0.0,-9.499999999995623e-05,0.0006371616749312536,4.505413410560681e-05
ILE 887,L ILE  16,0.0,0.0,0.0,-0.00010000000000000898,0.00030000000000002686,2.1213203435598325e-05,-0.24931999999999988,0.031848039186111204,0.0022519964475994124,0.24934999999999985,0.031845368580062705,0.0022518076072347354,0.0,0.0,0.0,-6.999999999998785e-05,0.0006671581521647974,4.717520535196148e-05
GLY 888,L GLY  17,0.0,0.0,0.0,-3.5000000000006136e-05,0.00018377975949492327,1.2995191418369303e-05,-0.37103500000000006,0.025643591304650316,0.0018132757305494623,0.37098999999999976,0.025705055922913653,0.0018176219353871672,0.0,0.0,0.0,-8.000000000002338e-05,0.0005946427498928253,4.204759208326329e-05
ASN 889,L ASN  18,0.0,0.0,0.0,-5.999999999999783e-05,0.00023748684174074977,1.6792855623746057e-05,-0.6937800000000002,0.10594990136852404,0.007491789372372922,0.6936549999999998,0.10594402283753747,0.00749137369746052,0.0,0.0,0.0,-0.00018500000000074124,0.0006170696881228775,4.3633416093635466e-05
ALA 890,L ALA  19,0.0,0.0,0.0,-3.5000000000000586e-05,0.00018377975949489416,1.2995191418367244e-05,-0.28751499999999997,0.02646960096034795,0.0018716834334363986,0.2875099999999998,0.026543547238454545,0.0018769122249056665,0.0,0.0,0.0,-4.000000000007338e-05,0.0005986651818837604,4.2332020977028485e-05
CYS 891,L CYS  20,0.0,0.0,0.0,-5.49999999999784e-05,0.00022798026230347042,1.6120638945147176e-05,-0.350515,0.04664804149157773,0.0032985146467766043,0.35052500000000025,0.04661115075815908,0.003295906078000277,0.0,0.0,0.0,-4.500000000013937e-05,0.0006188497394358277,4.375928472906017e-05
TRP 892,L TRP  21,0.0,0.0,0.0,-4.499999999999283e-05,0.00020730412441624576,1.4658615214266711e-05,-0.44811000000000006,0.03912809604363515,0.0027667742047372936,0.44805000000000006,0.0391151824743289,0.0027658610774947165,0.0,0.0,0.0,-0.00010500000000019938,0.000651133626838547,4.6042100299612756e-05
GLU 893,L GLU  22,0.0,0.0,0.0,-6.500000000000394e-05,0.00024652586071243594,1.743201078476137e-05,53.30866999999999,0.32921713367140154,0.023279166770184608,-53.30823000000001,0.3291545793399039,0.02327474351098515,0.0,0.0,0.0,0.0003750000000003695,0.0006199798383820151,4.383919479188626e-05
LEU 894,L LEU  23,0.0,0.0,0.0,-4.5000000000008365e-05,0.00020730412441631732,1.4658615214271771e-05,-0.27365,0.019671235345041775,0.0013909663906795534,0.27366999999999997,0.019674376737268653,0.0013911885206541526,0.0,0.0,0.0,-2.499999999996394e-05,0.0006036348233826558,4.2683427697421984e-05
TYR 895,L TYR  24,0.0,0.0,0.0,-6.500000000000838e-05,0.0002465258607124528,1.7432010784762564e-05,-0.3630150000000003,0.05150082305167277,0.003641658121652628,0.3629999999999999,0.05146056742788701,0.003638811619196647,0.0,0.0,0.0,-8.000000000004594e-05,0.000666033032213664,4.709564735725201e-05
CYS 896,L CYS  25,0.0,0.0,0.0,-9.999999999994458e-06,9.949874371060685e-05,7.035623639731245e-06,-0.36160000000000003,0.034725350970149116,0.0024554531150075298,0.36154000000000003,0.03471553542724081,0.0024547590513123805,0.0,0.0,0.0,-6.999999999993456e-05,0.0006124540799113213,4.330704330706629e-05
LEU 897,L LEU  26,0.0,0.0,0.0,-3.000000000000336e-05,0.00017058722109233892,1.206233808181617e-05,-0.33241499999999974,0.02233725083800458,0.0015794821540617927,0.3324199999999998,0.02229895961698854,0.0015767745558577576,0.0,0.0,0.0,-2.4999999999750777e-05,0.0006036348233823115,4.268342769739764e-05
GLU 898,L GLU  27,0.0,0.0,0.0,-3.5000000000005025e-05,0.00018377975949491747,1.2995191418368893e-05,47.948410000000024,0.2406763010721923,0.01701838445590423,-47.94820500000001,0.24071799470490984,0.017021332640946917,0.0,0.0,0.0,0.00017000000000109595,0.0005754128952322085,4.068783602008791e-05
HIP 899,L HIP  28,0.0,0.0,0.0,-1.000000000000334e-05,9.949874371069523e-05,7.035623639737494e-06,-47.69159499999998,0.23907655881956924,0.01690526559640619,47.69138,0.23909275522267387,0.016906410855052803,0.0,0.0,0.0,-0.00022500000000057695,0.0005695392874938993,4.0272509233909086e-05
GLY 900,L GLY  29,0.0,0.0,0.0,-1.0000000000001119e-05,9.949874371067313e-05,7.035623639735931e-06,-0.14330999999999994,0.045359937169268845,0.003207431916658573,0.14336500000000002,0.045295162821210676,0.0032028516785826858,0.0,0.0,0.0,4.499999999999283e-05,0.0005683088948802013,4.018550733784231e-05
ILE 901,L ILE  30,0.0,0.0,0.0,-2.9999999999996697e-05,0.00017058722109230103,1.206233808181349e-05,0.13846499999999995,0.03701795206382977,0.0026175644929972578,-0.13846,0.03704265649221165,0.0026193113598806743,0.0,0.0,0.0,-2.5000000000146016e-05,0.0006118619125262413,4.326517074970754e-05
GLN 902,L GLN  31,0.0,0.0,0.0,-4.000000000000225e-05,0.0001959591794226653,1.38564064605518e-05,0.09991500000000034,0.2605135846265987,0.018421092228068345,-0.09986999999999996,0.26058317885082305,0.01842601328285639,0.0,0.0,0.0,5.0000000002015095e-06,0.0005873457244242878,4.153161446413391e-05
PRO 903,L PRO  32,0.0,0.0,0.0,-4.0000000000004476e-05,0.00019595917942267618,1.3856406460552569e-05,0.08777999999999998,0.049229478973476876,0.0034810498416426054,-0.08772000000000002,0.049187819630473646,0.0034781040812488693,0.0,0.0,0.0,1.9999999999997796e-05,0.0006477653896281453,4.580392996240076e-05
ASP 904,L ASP  33,0.0,0.0,0.0,-2.999999999999614e-05,0.00017058722109229786,1.2062338081813266e-05,49.417390000000005,0.31314644800595337,0.022142797688949025,-49.41709500000004,0.31311014990150593,0.022140231025369123,0.0,0.0,0.0,0.0002650000000013364,0.0005956299186567843,4.2117395455980384e-05
GLY 905,L GLY  34,0.0,0.0,0.0,-1.5000000000000568e-05,0.00012155245781143678,8.595056718835867e-06,-0.1662599999999999,0.024587850658404617,0.0017386235935360022,0.16626499999999994,0.024555951926162438,0.0017363680125480323,0.0,0.0,0.0,-9.999999999905779e-06,0.0005566866263886576,3.936368885152818e-05
GLN 906,L GLN  35,0.0,0.0,0.0,-2.0000000000002238e-05,0.00014000000000001568,9.899494936612774e-06,0.01133500000000069,0.2184400210011893,0.015446042013247282,-0.011369999999999951,0.21843061392579557,0.015445376832567076,0.0,0.0,0.0,-5.499999999937444e-05,0.0006016435821969631,4.2542625682883854e-05
MET 907,L MET  36,0.0,0.0,0.0,-2.9999999999996697e-05,0.00017058722109230103,1.206233808181349e-05,-0.05142500000000002,0.09343272646669364,0.0066066914469346885,0.051419999999999993,0.09346359505176334,0.00660887418551753,0.0,0.0,0.0,-3.4999999999829615e-05,0.0006432534492717716,4.548488760017065e-05
PRO 908,L PRO  37,0.0,0.0,0.0,-4.999999999999449e-06,7.053367989832165e-05,4.9874843358144515e-06,0.16913500000000004,0.03451676078371183,0.0024407035614756527,-0.16913999999999985,0.034499136221071654,0.002439457316699821,0.0,0.0,0.0,-9.999999999816821e-06,0.0005830094338862257,4.122499241966803e-05
SER 909,L SER  38,0.0,0.0,0.0,-1.0000000000000563e-05,9.949874371066761e-05,7.035623639735541e-06,0.10843000000000004,0.08902699085108957,0.006295158893943816,-0.10841999999999999,0.08905399261122429,0.0062970682067133394,0.0,0.0,0.0,7.882583474838611e-17,0.0005744562646537831,4.0620192023178405e-05
ASP 910,L ASP  39,0.0,0.0,0.0,-5.00000000000167e-06,7.053367989835297e-05,4.987484335816666e-06,44.7233,0.21120468744725546,0.014934426671233961,-44.72317000000001,0.21116425147167425,0.014931567415980226,0.0,0.0,0.0,0.0001250000000011653,0.0005739120141618475,4.0581707701827225e-05
LYS 911,L LYS  40,0.0,0.0,0.0,-2.4999999999998914e-05,0.00015612494995995315,1.1039701082909326e-05,-43.78324000000001,0.4374795336916035,0.03093447449036615,43.78315500000001,0.4374939210711032,0.030935491831726926,0.0,0.0,0.0,-0.0001100000000007384,0.0006147357155734263,4.346837931195345e-05
THR 912,L THR  41,0.0,0.0,0.0,-1.000000000000001e-05,9.949874371066208e-05,7.03562363973515e-06,0.24334499999999998,0.05340164768057267,0.00377606672014678,-0.24332500000000018,0.05337011687264687,0.0037738371553367174,0.0,0.0,0.0,9.999999999887876e-06,0.0005999166608788504,4.242051390542255e-05
ILE 913,L ILE  42,0.0,0.0,0.0,-1.000000000000334e-05,9.949874371069522e-05,7.035623639737493e-06,0.034894999999999995,0.05179743212747133,0.0036626315505384915,-0.03489,0.051810982426508716,0.003663589701372136,0.0,0.0,0.0,-5.0000000002015095e-06,0.0005612263358039388,3.968469478274435e-05
GLY 914,L GLY  43,0.0,0.0,0.0,-5.000000000000005e-06,7.053367989832949e-05,4.9874843358150055e-06,0.15099499999999996,0.049144429745394236,0.003475035953051414,-0.15096,0.04913113473145118,0.003474095853599903,0.0,0.0,0.0,2.9999999999823503e-05,0.0005823229344614954,4.117644957981729e-05
GLY 915,L GLY  44,0.0,0.0,0.0,0.0,0.0,0.0,0.14138499999999998,0.07190818294881324,0.005084676378590871,-0.14148500000000006,0.07190750847442856,0.005084628686049757,0.0,0.0,0.0,-0.00010000000000000675,0.0005477225575051918,3.872983346207598e-05
GLY 916,L GLY  45,0.0,0.0,0.0,-9.999999999999454e-06,9.949874371065656e-05,7.03562363973476e-06,-0.08792000000000001,0.03752497301797817,0.002653416288485459,0.08801499999999988,0.03749312970398715,0.0026511646261596087,0.0,0.0,0.0,8.49999999998774e-05,0.0005811841360530858,4.1095924372118196e-05
ASP 917,L ASP  46,0.0,0.0,0.0,-2.4999999999998358e-05,0.0001561249499599497,1.1039701082909084e-05,44.752855,0.24819197000628512,0.01754982250274924,-44.752795,0.2482431327844034,0.01755344025748442,0.0,0.0,0.0,3.5000000001090826e-05,0.0006354329232917358,4.493189290487777e-05
ASP 918,L ASP  47,0.0,0.0,0.0,-1.4999999999997237e-05,0.00012155245781140979,8.595056718833958e-06,44.49606500000004,0.23428397463793377,0.01656637871898201,-44.49596000000004,0.23430181048604934,0.01656763990389708,0.0,0.0,0.0,8.999999999851127e-05,0.0006179805822187661,4.369782603285003e-05
SER 919,L SER  48,0.0,0.0,0.0,-5.00000000000167e-06,7.053367989835297e-05,4.987484335816666e-06,0.25269500000000006,0.03653617351338244,0.0025834976049921047,-0.25274500000000016,0.03659385160105341,0.0025875760616839065,0.0,0.0,0.0,-5.4999999999963966e-05,0.0006340149840501607,4.4831629459574936e-05
PHE 920,L PHE  49,0.0,0.0,0.0,-2.9999999999998917e-05,0.00017058722109231366,1.2062338081814384e-05,0.16747999999999993,0.01872270279633787,0.0013238950109430844,-0.167505,0.01870427691732581,0.0013225921045432094,0.0,0.0,0.0,-5.499999999981853e-05,0.0005847862857489142,4.1350634819795136e-05
ASN 921,L ASN  50,0.0,0.0,0.0,-1.9999999999995577e-05,0.00013999999999996906,9.899494936609478e-06,0.45179999999999987,0.1534705835005519,0.010852009030589652,-0.451805,0.15345099209519625,0.010850623709031657,0.0,0.0,0.0,-2.5000000000048316e-05,0.0006279928343548752,4.440579917088925e-05
THR 922,L THR  51,0.0,0.0,0.0,-2.000000000000002e-05,0.00014000000000000012,9.899494936611673e-06,0.21317500000000028,0.08506670544343443,0.006015124427225108,-0.21309499999999995,0.08513645502955833,0.006020056467758424,0.0,0.0,0.0,6.000000000031092e-05,0.0006374950980205198,4.5077710678349234e-05
PHE 923,L PHE  52,0.0,0.0,0.0,-2.9999999999996697e-05,0.00017058722109230103,1.206233808181349e-05,0.24307500000000012,0.015407120918587109,0.0010894479680094054,-0.24304000000000003,0.015419416331366885,0.0010903173849848122,0.0,0.0,0.0,4.99999999995282e-06,0.0006204635363982071,4.3873397406615846e-05
PHE 924,L PHE  53,0.0,0.0,0.0,-4.4999999999997265e-05,0.0002073041244162662,1.4658615214268156e-05,-0.2422399999999999,0.01762590139539135,0.0012463394401206653,0.2422199999999999,0.01759152068469544,0.0012439083567531563,0.0,0.0,0.0,-6.500000000007944e-05,0.0006006454861231229,4.2472049632675054e-05
SER 925,L SER  54,0.0,0.0,0.0,-3.499999999998949e-05,0.00018377975949483583,1.2995191418363121e-05,-0.026510000000000086,0.08866532524047957,0.006269585273365385,0.026545000000000013,0.08863051379180871,0.006267123732223576,0.0,0.0,0.0,-9.270362255620057e-17,0.0005916079783098683,4.183300132669718e-05
GLU 926,L GLU  55,0.0,0.0,0.0,-2.4999999999999466e-05,0.00015612494995995662,1.1039701082909572e-05,47.40315500000003,0.24263128605411166,0.017156622769687536,-47.40302,0.2427293752294938,0.017163558721794907,0.0,0.0,0.0,0.00011000000000201738,0.0005726255320874173,4.049073968195677e-05
THR 927,L THR  56,0.0,0.0,0.0,-1.4999999999999458e-05,0.0001215524578114278,8.595056718835232e-06,-0.07943999999999983,0.14822488455046953,0.010481082100623013,0.07945500000000001,0.14817698193376733,0.01047769487411234,0.0,0.0,0.0,1.609823385706477e-16,0.0006324555320335042,4.472135954998366e-05
GLY 928,L GLY  57,0.0,0.0,0.0,0.0,0.0,0.0,0.14143,0.253566687678015,0.017929872434013578,-0.14138499999999993,0.2535227342369911,0.017926764456393133,0.0,0.0,0.0,4.500000000002613e-05,0.0005594416859691012,3.955850098271865e-05
ALA 929,L ALA  58,0.0,0.0,0.0,-5.000000000000005e-06,7.053367989832949e-05,4.9874843358150055e-06,0.1522449999999999,0.11859011331051182,0.008385587330354397,-0.15226999999999993,0.11858911037696515,0.008385516412243202,0.0,0.0,0.0,-2.9999999999952286e-05,0.0005992495306631186,4.237334067547471e-05
GLY 930,L GLY  59,0.0,0.0,0.0,0.0,0.0,0.0,0.043179999999999975,0.05628416828913796,0.003979891707069429,-0.043245000000000006,0.056289119508125145,0.0039802418111215265,0.0,0.0,0.0,-6.4999999999934e-05,0.0005751304199918072,4.0667862004287396e-05
LYS 931,L LYS  60,0.0,0.0,0.0,-1.5000000000000568e-05,0.00012155245781143678,8.595056718835867e-06,-49.397949999999966,0.7495756649612235,0.05300300357064967,49.397704999999995,0.7495989247415376,0.053004648285488565,0.0,0.0,0.0,-0.00026000000000045984,0.0006102458520957976,4.315089802079014e-05
HIP 932,L HIP  61,0.0,0.0,0.0,-3.499999999998949e-05,0.00018377975949483585,1.2995191418363123e-05,-47.582955,0.24883209795997527,0.017595086384437377,47.58282000000002,0.24880913889390968,0.017593462933306908,0.0,0.0,0.0,-0.0001699999999991064,0.0006333245613411937,4.4782809201635365e-05
VAL 933,L VAL  62,0.0,0.0,0.0,-2.500000000000169e-05,0.0001561249499599705,1.1039701082910553e-05,-0.277425,0.02854565422266523,0.002018482567425299,0.2774199999999999,0.028548267898422488,0.002018667382210477,0.0,0.0,0.0,-2.9999999999975047e-05,0.0005908468498693377,4.1779181418531864e-05
PRO 934,L PRO  63,0.0,0.0,0.0,-2.9999999999992255e-05,0.00017058722109227577,1.2062338081811704e-05,0.14114500000000002,0.03625057206445154,0.002563302532866531,-0.14110999999999999,0.03628798561507627,0.002565948070402032,0.0,0.0,0.0,5.000000000032756e-06,0.0006123520229410616,4.32998267894925e-05
ARG 935,L ARG  64,0.0,0.0,0.0,-4.0000000000004476e-05,0.0001959591794226762,1.385640646055257e-05,-48.71070499999998,0.2566271964888897,0.018146283087418648,48.71056499999998,0.2566072403056605,0.01814487197216985,0.0,0.0,0.0,-0.0001800000000014279,0.0006144916598338751,4.345112196511103e-05
ALA 936,L ALA  65,0.0,0.0,0.0,-3.0000000000001136e-05,0.00017058722109232626,1.2062338081815275e-05,-0.10415000000000006,0.030504057107211227,0.002156962563421076,0.10414499999999997,0.03053791045569433,0.0021593563566489034,0.0,0.0,0.0,-3.500000000009981e-05,0.0006113714092104886,4.3230486927631216e-05
VAL 937,L VAL  66,0.0,0.0,0.0,-3.0000000000005578e-05,0.00017058722109235152,1.206233808181706e-05,-0.1382299999999998,0.03814770111028992,0.002697449814176359,0.13823499999999994,0.0381482604452681,0.002697489365131962,0.0,0.0,0.0,-2.499999999984126e-05,0.0005868347297153088,4.149548168174696e-05
PHE 938,L PHE  67,0.0,0.0,0.0,-9.500000000000064e-05,0.00029321493822791694,2.073342711661547e-05,0.011415000000000033,0.040646067152923966,0.002874110971239632,-0.011415000000000003,0.04064901936086526,0.0028743197238651087,0.0,0.0,0.0,-9.50000000000717e-05,0.0006678135967469014,4.722155228283125e-05
VAL 939,L VAL  68,0.0,0.0,0.0,-9.000000000000896e-05,0.0002861817604251122,2.0236106344850075e-05,-0.16902000000000014,0.039658159311798745,0.0028042553378749314,0.168995,0.03966995052933625,0.0028050891028628534,0.0,0.0,0.0,-0.00011500000000013007,0.0006416969689812735,4.5374827823351206e-05
ASP 940,L ASP  69,0.0,0.0,0.0,-9.500000000000064e-05,0.00029321493822791694,2.073342711661547e-05,61.38434499999998,0.3866464870879908,0.02734003529418752,-61.38291500000002,0.38643855627356266,0.02732533236529754,0.0,0.0,0.0,0.0013350000000001217,0.0006654134053350648,4.7051833120485706e-05
LEU 941,L LEU  70,0.0,0.0,0.0,-0.00016499999999998905,0.0003711805490593247,2.6246428328439444e-05,0.287745,0.06728343016672052,0.00475765697323796,-0.2876700000000001,0.06725913395219957,0.004755938971433467,0.0,0.0,0.0,-8.999999999994124e-05,0.0006571909920258986,4.6470420699622715e-05
GLU 942,L GLU  71,0.0,0.0,0.0,-0.00022999999999999854,0.0004208325082500137,2.975735203273284e-05,64.93534499999997,0.5682844850797872,0.04018378130430229,-64.93308999999995,0.5679781086518534,0.04016211721932352,0.0,0.0,0.0,0.0020250000000010004,0.0008511022265277732,6.0182015586075745e-05
PRO 943,L PRO  72,0.0,0.0,0.0,-0.00019000000000001904,0.00039230090491869997,2.7739863013363175e-05,-0.5203800000000001,0.04313833098301532,0.0030503406367159876,0.5201400000000004,0.04313073614025066,0.003049803600233894,0.0,0.0,0.0,-0.00043000000000015693,0.0007649182962906452,5.4087891436077596e-05
THR 944,L THR  73,0.0,0.0,0.0,-0.00018499999999999517,0.00038829756630706836,2.745678422539611e-05,-0.2556999999999997,0.08953016251521016,0.006330738503523875,0.25565999999999994,0.08951728548163213,0.006329827959747415,0.0,0.0,0.0,-0.00022499999999965755,0.0006666145812988796,4.7136769087426886e-05
VAL 945,L VAL  74,0.0,0.0,0.0,-8.999999999998786e-05,0.00028618176042504513,2.0236106344845335e-05,-0.3188099999999999,0.04115426952334415,0.0029100463054735513,0.31876,0.041168463658485255,0.0029110499823946866,0.0,0.0,0.0,-0.0001399999999998995,0.0006327716807823747,4.474371464240265e-05
ILE 946,L ILE  75,0.0,0.0,0.0,-0.00012000000000002676,0.00032496153618551083,2.2978250586157235e-05,-0.4426749999999998,0.02517040673092969,0.0017798165284663903,0.44266500000000036,0.025104437356762814,0.0017751517892839871,0.0,0.0,0.0,-0.00013000000000003452,0.0006269768735766883,4.43339598953217e-05
ASP 947,L ASP  76,0.0,0.0,0.0,-0.00013000000000000676,0.0003363034344160223,2.378024390118947e-05,61.081864999999986,0.4282648325246218,0.030282896722188115,-61.080110000000005,0.4281767834652101,0.030276670713489405,0.0,0.0,0.0,0.0016250000000002274,0.0006959705453526108,4.921254921249307e-05
GLU 948,L GLU  77,0.0,0.0,0.0,-0.0001850000000000196,0.00038829756630711965,2.7456784225399737e-05,59.41575500000003,0.5005301039600529,0.0353928230698161,-59.41455500000002,0.5003571494148852,0.03538059333664359,0.0,0.0,0.0,0.0010149999999984516,0.0007312831189084476,5.1709525234741167e-05
VAL 949,L VAL  78,0.0,0.0,0.0,-7.000000000001894e-05,0.0002551470164435305,1.8041618552673595e-05,-0.2713650000000001,0.038290622546519645,0.002707555885849855,0.2713250000000001,0.038337180060613894,0.002710847999242978,0.0,0.0,0.0,-0.00011000000000023046,0.0006228161847609514,4.4039754767720244e-05
ARG 950,L ARG  79,0.0,0.0,0.0,-0.00015499999999999515,0.00036190468358394013,2.5590525590537585e-05,-60.32812500000001,0.45883137357148923,0.03244427756735381,60.32642999999998,0.4586948823613193,0.032434626181325456,0.0,0.0,0.0,-0.0018500000000004492,0.0007193747284952375,5.086747487332139e-05
THR 951,L THR  80,0.0,0.0,0.0,-0.00010500000000000398,0.0003065534211193983,2.1676600286946192e-05,-0.08343999999999988,0.11318187310695996,0.008003166998132671,0.08348000000000003,0.11325047284669498,0.008008017732248098,0.0,0.0,0.0,-6.499999999980188e-05,0.0007146852454056035,5.0535878344027404e-05
GLY 952,L GLY  81,0.0,0.0,0.0,-1.5000000000001124e-05,0.00012155245781144128,8.595056718836186e-06,0.022830000000000013,0.04649549548074529,0.0032877280149063467,-0.022760000000000037,0.04648916432890573,0.003287280334866499,0.0,0.0,0.0,5.4999999999947317e-05,0.0005932748098478465,4.195086411505718e-05
THR 953,L THR  82,0.0,0.0,0.0,-8.499999999999952e-05,0.0002788816953476853,1.971991379291491e-05,0.10103999999999994,0.09314874341610861,0.006586610812853617,-0.101035,0.09312590281441575,0.006584995738419277,0.0,0.0,0.0,-7.999999999995677e-05,0.0005946427498925618,4.204759208324466e-05
TYR 954,L TYR  83,0.0,0.0,0.0,-9.000000000000785e-05,0.00028618176042510867,2.0236106344849828e-05,-0.05408499999999992,0.05503842089849612,0.0038918040643126,0.05405,0.05505049954360088,0.0038926581534987122,0.0,0.0,0.0,-0.00012500000000004174,0.0006159342497377929,4.355312847546418e-05
ARG 955,L ARG  84,0.0,0.0,0.0,-0.00014500000000001735,0.0003521008378292072,2.4897289009049727e-05,-55.684,0.6483109747633439,0.045842508657282115,55.68310000000003,0.6482278765963208,0.04583663272954149,0.0,0.0,0.0,-0.001044999999997458,0.0006426313095383213,4.544089567773382e-05
GLN 956,L GLN  85,0.0,0.0,0.0,-4.4999999999998377e-05,0.00020730412441627132,1.4658615214268519e-05,-0.028209999999999943,0.2824407298885914,0.0199715755387501,0.028270000000000118,0.2824497072046632,0.01997221033085722,0.0,0.0,0.0,1.5000000000391367e-05,0.0006039660586491053,4.270684956772944e-05
LEU 957,L LEU  86,0.0,0.0,0.0,-4.00000000000067e-05,0.00019595917942268707,1.385640646055334e-05,-0.15349000000000007,0.03466121607791646,0.0024509180932866916,0.15346,0.03461630251774455,0.002447742224990213,0.0,0.0,0.0,-7.000000000002337e-05,0.0006205642593641009,4.388051959583632e-05
PHE 958,L PHE  87,0.0,0.0,0.0,-7.499999999999841e-05,0.00026339134382131286,1.8624580532188778e-05,0.04109999999999998,0.06710111772541491,0.004744765536883772,-0.041100000000000005,0.06705512657507998,0.004741513471456132,0.0,0.0,0.0,-7.500000000002948e-05,0.0005994789404140897,4.2389562394532904e-05
HIE 959,L HIE  88,0.0,0.0,0.0,-2.4999999999997247e-05,0.00015612494995994277,1.1039701082908593e-05,0.36558499999999994,0.06935822067354361,0.004904366816929568,-0.36554000000000003,0.0693958096717664,0.0049070247604837015,0.0,0.0,0.0,1.999999999977575e-05,0.0005564171097296971,3.9344631145808815e-05
PRO 960,L PRO  89,0.0,0.0,0.0,-7.500000000000006e-05,0.0002633913438213187,1.862458053218919e-05,0.22680000000000003,0.03286822173467887,0.00232413424741345,-0.22668500000000005,0.0328640498873772,0.002323839253261741,0.0,0.0,0.0,3.999999999989789e-05,0.0005986651818838158,4.23320209770324e-05
GLU 961,L GLU  90,0.0,0.0,0.0,-5.500000000000283e-05,0.00022798026230357168,1.6120638945154335e-05,53.714599999999976,0.35718087855137054,0.025256502133384276,-53.714049999999986,0.3571411590669582,0.025253693541706958,0.0,0.0,0.0,0.0004949999999993793,0.0005830737517681135,4.122954038071147e-05
GLN 962,L GLN  91,0.0,0.0,0.0,-7.000000000000117e-05,0.00025514701644346573,1.8041618552669014e-05,0.054235000000000325,0.07186647184188175,0.005081726957934666,-0.05423499999999998,0.07194664533527606,0.005087396080019718,0.0,0.0,0.0,-6.999999999980133e-05,0.000651996932508295,4.610314522894432e-05
LEU 963,L LEU  92,0.0,0.0,0.0,-8.000000000000673e-05,0.00027129319932503356,1.918332609325249e-05,0.006660000000000128,0.09186008055733463,0.006495488588243384,-0.006639999999999999,0.09185624856263183,0.006495217625299403,0.0,0.0,0.0,-5.999999999987293e-05,0.0006296030495481094,4.45196585791198e-05
ILE 964,L ILE  93,0.0,0.0,0.0,-0.0001150000000000051,0.0003190219428189996,2.255825791146216e-05,-0.06231999999999999,0.04413216060878965,0.003120615003488899,0.06232999999999996,0.04409184845297377,0.003117764503614734,0.0,0.0,0.0,-0.00010500000000011944,0.0006355902768296038,4.494301948024478e-05
THR 965,L THR  94,0.0,0.0,0.0,-0.00013999999999999847,0.00034698703145794567,2.4535688292770325e-05,0.07734999999999971,0.05610799853853294,0.003967434624540154,-0.07727500000000001,0.05612984388896865,0.003968979324083202,0.0,0.0,0.0,-6.50000000002593e-05,0.0006170696881226961,4.363341609362264e-05
GLY 966,L GLY  95,0.0,0.0,0.0,-8.500000000000285e-05,0.00027888169534769617,1.971991379291568e-05,-0.06750500000000001,0.08137118639297337,0.0057538117691665995,0.06745,0.08139261330120816,0.005755326880377868,0.0,0.0,0.0,-0.00014000000000001565,0.0006327716807822695,4.474371464239521e-05
LYS 967,L LYS  96,0.0,0.0,0.0,-0.00031000000000000694,0.00046249324319389755,3.27032108515364e-05,-67.58319500000002,1.1592460381525798,0.08197107346413283,67.58008500000003,1.158813581976477,0.08194049419466401,0.0,0.0,0.0,-0.00341999999999842,0.0009239047569961784,6.532993188425071e-05
GLU 968,L GLU  97,0.0,0.0,0.0,-0.0003049999999999942,0.00046040742826326337,3.2555721463361244e-05,68.52445499999995,0.5544181977390004,0.03920328672344713,-68.52128500000002,0.5541078900122771,0.03918134465366507,0.0,0.0,0.0,0.0028650000000000377,0.0008870033821794909,6.272061064745209e-05
ASP 969,L ASP  98,0.0,0.0,0.0,-0.00019999999999997632,0.0003999999999999527,2.8284271247458555e-05,67.598615,0.48764150436124554,0.03448146145218461,-67.59580999999997,0.48731382486647484,0.0344582910129038,0.0,0.0,0.0,0.002604999999998654,0.0008179089191358835,5.7834894311394276e-05
ALA 970,L ALA  99,0.0,0.0,0.0,-0.00012000000000000899,0.0003249615361854628,2.297825058615384e-05,0.3915850000000001,0.08154098831262617,0.005765818578051098,-0.3914500000000002,0.08147065422592219,0.005760845207085403,0.0,0.0,0.0,1.4999999999979473e-05,0.0006039660586490308,4.2706849567724175e-05
ALA 971,L ALA 100,0.0,0.0,0.0,-0.00018500000000000626,0.00038829756630709173,2.7456784225397762e-05,0.4228850000000001,0.059152529743028176,0.004182715490563416,-0.42273000000000005,0.059141585200263164,0.004181941594522804,0.0,0.0,0.0,-3.0000000000007797e-05,0.0007064700984471522,4.995497973175091e-05
ASN 972,L ASN 101,0.0,0.0,0.0,-0.00017500000000000737,0.0003799671038392826,2.6867731575256976e-05,0.6072199999999993,0.10945451840833136,0.00773960321980389,-0.6070350000000001,0.10937204293145505,0.007733771322905807,0.0,0.0,0.0,9.999999998875353e-06,0.0006781592733262941,4.795310208935639e-05
ASN 973,L ASN 102,0.0,0.0,0.0,-0.00020499999999998853,0.00040370162248866653,2.8546015483774772e-05,-0.8289700000000002,0.07684945738259516,0.0054340772445739625,0.8287650000000003,0.07679863133545908,0.00543048330031488,0.0,0.0,0.0,-0.00041000000000046555,0.0006722350779297489,4.7534198215559264e-05
TYR 974,L TYR 103,0.0,0.0,0.0,-0.00016000000000002235,0.0003666060555965184,2.592296279363506e-05,-0.021274999999999888,0.08861032318528138,0.006265696040744401,0.021245000000000003,0.08867482717772839,0.00627025716179169,0.0,0.0,0.0,-0.00018999999999980922,0.000744244583453637,5.262603918214241e-05
ALA 975,L ALA 104,0.0,0.0,0.0,-8.999999999999231e-05,0.00028618176042505923,2.023610634484633e-05,-0.3151250000000001,0.058933940772698534,0.004167258916242149,0.3150350000000001,0.059005455468116946,0.004172315768850634,0.0,0.0,0.0,-0.0001800000000001134,0.0006384355879804911,4.51442133611826e-05
ARG 976,L ARG 105,0.0,0.0,0.0,-0.00029999999999998474,0.00045825756949556084,3.240370349203766e-05,-68.31772,0.5185607597990058,0.03666778297111255,68.31470999999999,0.5182199493470879,0.0366436840329475,0.0,0.0,0.0,-0.003310000000000741,0.0008449260322702255,5.974529270193201e-05
GLY 977,L GLY 106,0.0,0.0,0.0,-2.0000000000002238e-05,0.00014000000000001568,9.899494936612774e-06,-0.11533500000000002,0.05474616676078788,0.0038711385760522676,0.11533499999999995,0.05478131775523487,0.0038736241267061594,0.0,0.0,0.0,-2.0000000000131024e-05,0.0006079473661427989,4.2988370520407395e-05
HID 978,L HID 107,0.0,0.0,0.0,-0.00011500000000000732,0.00031902194281900576,2.2558257911462596e-05,-0.34304000000000007,0.06849210465447794,0.0048431231658920045,0.34300000000000014,0.06842492236020385,0.004838372660306316,0.0,0.0,0.0,-0.00015499999999987857,0.000686276183471261,4.852705430993518e-05
TYR 979,L TYR 108,0.0,0.0,0.0,-0.00014000000000000457,0.0003469870314579608,2.4535688292771395e-05,-0.35387999999999975,0.21956009564581627,0.015525243250912365,0.3537849999999998,0.21951090810025875,0.015521765166211,0.0,0.0,0.0,-0.00023499999999983284,0.0006926579242310216,4.8978311526635323e-05
THR 980,L THR 109,0.0,0.0,0.0,-0.000145,0.0003521008378291651,2.489728900904675e-05,-0.3859750000000002,0.09101540734952537,0.006435761172930533,0.3857599999999999,0.09103923549766883,0.006437446077444068,0.0,0.0,0.0,-0.00036000000000018575,0.0006931089380464233,4.9010203019363257e-05
ILE 981,L ILE 110,0.0,0.0,0.0,-0.00025000000000001464,0.00043301270189224477,3.0618621784791526e-05,-0.14428499999999997,0.0488227792633724,0.0034522918293504574,0.14425999999999997,0.0488427312913601,0.0034537026507793105,0.0,0.0,0.0,-0.0002749999999999897,0.0006239991987175243,4.412340648681334e-05
GLY 982,L GLY 111,0.0,0.0,0.0,-4.499999999999504e-05,0.00020730412441625598,1.4658615214267433e-05,-0.20272499999999996,0.04060787331294284,0.0028714102589146116,0.2027049999999999,0.04062705964009729,0.002872766937118309,0.0,0.0,0.0,-6.500000000006723e-05,0.0005392355700433723,3.812971282346621e-05
LYS 983,L LYS 112,0.0,0.0,0.0,-0.00014500000000001513,0.00035210083782920184,2.4897289009049347e-05,-64.76430999999995,0.6776522293225177,0.04791724866401336,64.76231500000002,0.6774196157280543,0.04790080039900924,0.0,0.0,0.0,-0.002139999999998707,0.0007485986908919686,5.2933921071708314e-05
GLU 984,L GLU 113,0.0,0.0,0.0,-0.00014499999999999623,0.000352100837829156,2.4897289009046105e-05,63.776944999999984,0.6206451739730563,0.04388624112270526,-63.77509499999997,0.6204524768099078,0.04387261537562749,0.0,0.0,0.0,0.0017049999999984777,0.0006617967966070381,4.67961002648371e-05
ILE 985,L ILE 114,0.0,0.0,0.0,-9.000000000001174e-05,0.00028618176042512103,2.02361063448507e-05,-0.275075,0.03918468291309742,0.0027707755006495826,0.27510999999999997,0.039194488132899365,0.00277146883439088,0.0,0.0,0.0,-5.5000000000005043e-05,0.0006796874281607584,4.806115895397166e-05
ILE 986,L ILE 115,0.0,0.0,0.0,-6.0000000000015594e-05,0.0002374868417408201,1.679285562375103e-05,-0.346775,0.028559488353262674,0.002019460788181026,0.34672000000000014,0.02860999126179315,0.0020230318830901806,0.0,0.0,0.0,-0.00011500000000017608,0.0006014773478693546,4.253087114085207e-05
ASP 987,L ASP 116,0.0,0.0,0.0,-8.499999999999618e-05,0.0002788816953476743,1.9719913792914135e-05,57.07050500000001,0.4782439858214628,0.03381695654360394,-57.06970499999999,0.47815186706476365,0.0338104427638503,0.0,0.0,0.0,0.000715000000000856,0.0006509800304146121,4.6031239392319716e-05
LEU 988,L LEU 117,0.0,0.0,0.0,-7.500000000000173e-05,0.0002633913438213246,1.8624580532189605e-05,-0.46196000000000004,0.0341790637671637,0.002416824776436888,0.4618650000000001,0.03413351395622517,0.002413603918417248,0.0,0.0,0.0,-0.00017000000000001847,0.0006790434448546818,4.801562245770189e-05
VAL 989,L VAL 118,0.0,0.0,0.0,-6.0000000000000056e-05,0.00023748684174075855,1.679285562374668e-05,-0.3642300000000003,0.027340941827228033,0.0019332965370059856,0.3641799999999997,0.027348630678704182,0.001933840220907818,0.0,0.0,0.0,-0.00011000000000011557,0.000654140657657136,4.625472948791887e-05
LEU 990,L LEU 119,0.0,0.0,0.0,-8.000000000001117e-05,0.00027129319932504863,1.9183326093253558e-05,-0.37278500000000014,0.021938066801796677,0.0015512555801673906,0.37278999999999995,0.022033290721086722,0.0015579889280735056,0.0,0.0,0.0,-7.500000000018047e-05,0.0006319612329882792,4.468640732930239e-05
ASP 991,L ASP 120,0.0,0.0,0.0,-4.0000000000003364e-05,0.00019595917942267073,1.3856406460552183e-05,54.34699000000005,0.3818141562264725,0.026998337902075856,-54.34641000000004,0.3817042073339175,0.026990563341324898,0.0,0.0,0.0,0.0005400000000010863,0.0006151422599682375,4.3497126341795885e-05
ARG 992,L ARG 121,0.0,0.0,0.0,-6.500000000000838e-05,0.0002465258607124528,1.7432010784762564e-05,-56.516595000000024,0.3950273800300156,0.027932653917357938,56.51572500000003,0.3949107106296872,0.02792440414494502,0.0,0.0,0.0,-0.0009350000000006276,0.0006486717197459119,4.58680171796274e-05
ILE 993,L ILE 122,0.0,0.0,0.0,-3.999999999999559e-05,0.00019595917942263265,1.385640646054949e-05,-0.351915,0.018382811944859034,0.0012998610983486888,0.3519149999999998,0.018381179913163452,0.0012997456962807832,0.0,0.0,0.0,-3.999999999999559e-05,0.000573061951275628,4.052159917869914e-05
ARG 994,L ARG 123,0.0,0.0,0.0,-7.999999999999591e-05,0.00027129319932499686,1.91833260932499e-05,-52.39813000000003,0.3674545592266014,0.02598296106070437,52.39778500000003,0.3673797745829638,0.02597767298783989,0.0,0.0,0.0,-0.00042499999999606074,0.0006036348233796789,4.268342769721149e-05
LYS 995,L LYS 124,0.0,0.0,0.0,-4.500000000000059e-05,0.00020730412441628154,1.465861521426924e-05,-52.628659999999996,0.32878332439652597,0.023248491822183994,52.628280000000004,0.3287334658989721,0.023244966294011984,0.0,0.0,0.0,-0.00042499999999698443,0.0006118619125267569,4.3265170749743995e-05
LEU 996,L LEU 125,0.0,0.0,0.0,-1.500000000000501e-05,0.00012155245781147276,8.595056718838412e-06,-0.35855,0.019772645245386362,0.0013981371535008644,0.35851999999999973,0.019772951221303327,0.0013981587892654408,0.0,0.0,0.0,-4.499999999988624e-05,0.0006024740658321896,4.2601349743897174e-05
ALA 997,L ALA 126,0.0,0.0,0.0,-1.9999999999995577e-05,0.00013999999999996906,9.899494936609478e-06,-0.32341000000000014,0.013872703413535447,0.000980948265710068,0.3233600000000002,0.013842702048364212,0.0009788268488343246,0.0,0.0,0.0,-7.000000000007528e-05,0.0006124540799112662,4.33070433070624e-05
ASP 998,L ASP 127,0.0,0.0,0.0,-1.0000000000000563e-05,9.949874371066761e-05,7.035623639735541e-06,49.811435,0.3114119390350865,0.02202014938341614,-49.811155,0.31136123871593985,0.022016564329468444,0.0,0.0,0.0,0.00027000000000128923,0.0005719265687126532,4.04413155077471e-05
GLN 999,L GLN 128,0.0,0.0,0.0,-4.500000000000781e-05,0.0002073041244163148,1.4658615214271592e-05,-0.2192499999999999,0.18900353832666753,0.013364568361903814,0.21927999999999997,0.1890487016617676,0.01336776189195484,0.0,0.0,0.0,-1.500000000021373e-05,0.0006362193018132508,4.4987498263392034e-05
CYS1000,L CYS 129,0.0,0.0,0.0,-2.4999999999999466e-05,0.00015612494995995662,1.1039701082909572e-05,0.03304999999999998,0.04173508715697143,0.0029511163142106086,-0.03297999999999999,0.041695198764366156,0.0029482957789204265,0.0,0.0,0.0,4.499999999998394e-05,0.0005504316487993853,3.892139514457375e-05
THR1001,L THR 130,0.0,0.0,0.0,-2.999999999999975e-05,0.0001705872210923184,1.206233808181472e-05,-0.023625000000000024,0.06345687019543275,0.004487078322806501,0.02369000000000002,0.06339671836932889,0.004482824946392622,0.0,0.0,0.0,3.499999999996062e-05,0.0005777326371256402,4.085186654243271e-05
GLY1002,L GLY 131,0.0,0.0,0.0,-4.999999999999449e-06,7.053367989832165e-05,4.9874843358144515e-06,-0.09316500000000001,0.048421666379834534,0.0034239288653533663,0.09319500000000001,0.048437041352667236,0.0034250160401084226,0.0,0.0,0.0,2.4999999999936464e-05,0.0005606915373001098,3.964687881788177e-05
LEU1003,L LEU 132,0.0,0.0,0.0,-4.000000000000225e-05,0.0001959591794226653,1.38564064605518e-05,-0.2055049999999997,0.05270455364577135,0.0037267747282335095,0.20550499999999997,0.05267399714280327,0.003724614057187702,0.0,0.0,0.0,-3.999999999958703e-05,0.0005986651818834062,4.233202097700343e-05
GLN1004,L GLN 133,0.0,0.0,0.0,-2.0000000000002238e-05,0.00014000000000001568,9.899494936612774e-06,-0.06069499999999998,0.14496431276352148,0.010250524858513362,0.06071000000000008,0.14497419046161278,0.010251223317243648,0.0,0.0,0.0,-5.0000000004502e-06,0.0006041316081786883,4.2718555687228484e-05
GLY1005,L GLY 134,0.0,0.0,0.0,-1.4999999999998349e-05,0.0001215524578114188,8.595056718834595e-06,-0.10436000000000004,0.029938443513315715,0.0021169676426435946,0.10436999999999999,0.029865918703431936,0.002111839364156286,0.0,0.0,0.0,-4.999999999935057e-06,0.0006041316081781906,4.271855568719329e-05
PHE1006,L PHE 135,0.0,0.0,0.0,-3.4999999999998364e-05,0.00018377975949488248,1.299519141836642e-05,-0.14187500000000003,0.06323384675156185,0.004471308183854032,0.14186000000000004,0.06325622815185858,0.004472890787846259,0.0,0.0,0.0,-5.000000000016769e-05,0.0006144102863724619,4.344536799247364e-05
SER1007,L SER 136,0.0,0.0,0.0,-2.5000000000003908e-05,0.00015612494995998437,1.1039701082911535e-05,0.1681299999999998,0.09796113055697152,0.006926897970953527,-0.16815499999999997,0.09800495382887531,0.006929996744227222,0.0,0.0,0.0,-5.000000000011884e-05,0.0005545268253205368,3.921096785339997e-05
VAL1008,L VAL 137,0.0,0.0,0.0,-6.000000000000893e-05,0.00023748684174079373,1.6792855623749167e-05,-0.19247000000000014,0.04530142492240121,0.0032032944760043165,0.19247000000000017,0.0453210668453418,0.0032046833696949993,0.0,0.0,0.0,-6.0000000000066944e-05,0.0006529931086925063,4.6173585522455546e-05
PHE1009,L PHE 138,0.0,0.0,0.0,-6.499999999999506e-05,0.0002465258607124022,1.743201078475899e-05,0.16400499999999998,0.051546920131080455,0.003644917677396835,-0.1639450000000001,0.051562408545373174,0.0036460128736744554,0.0,0.0,0.0,-4.999999999686366e-06,0.0006284703652519792,4.443956570444608e-05
HID1010,L HID 139,0.0,0.0,0.0,-7.49999999999762e-05,0.00026339134382123486,1.8624580532183262e-05,0.0531050000000001,0.05524132488454629,0.0039061515427591858,-0.05313999999999999,0.05528680131821701,0.0039093672122224605,0.0,0.0,0.0,-0.00011000000000002563,0.0006617401302625288,4.679209334919034e-05
SER1011,L SER 140,0.0,0.0,0.0,-6.499999999999506e-05,0.0002465258607124022,1.743201078475899e-05,0.2925550000000001,0.12277840598004176,0.008681744345176249,-0.29248500000000005,0.12270342201829562,0.008676442178393156,0.0,0.0,0.0,4.999999999990151e-06,0.000659526345190279,4.663555510552261e-05
PHE1012,L PHE 141,0.0,0.0,0.0,-9.4999999999974e-05,0.0002932149382278347,2.0733427116609655e-05,0.33555000000000007,0.03757376079127391,0.0026568661050191,-0.33552,0.03757432101848205,0.002656905719064888,0.0,0.0,0.0,-6.499999999988404e-05,0.0006639088792898564,4.6945447063581845e-05
GLY1013,L GLY 142,0.0,0.0,0.0,-6.000000000000227e-05,0.00023748684174076736,1.6792855623747304e-05,0.39438,0.03058489169508426,0.00216267843194502,-0.39430500000000007,0.030571751258309705,0.0021617492627499157,0.0,0.0,0.0,1.4999999999929514e-05,0.000666914537253412,4.71579791763776e-05
GLY1014,L GLY 143,0.0,0.0,0.0,-6.999999999999895e-05,0.00025514701644345765,1.8041618552668445e-05,-0.21275000000000002,0.04713478015223914,0.0033329322675385385,0.21274999999999994,0.04709339125609875,0.003330005630625869,0.0,0.0,0.0,-6.999999999994344e-05,0.000604235053600793,4.272587038317377e-05
GLY1015,L GLY 144,0.0,0.0,0.0,-6.99999999999923e-05,0.00025514701644343337,1.8041618552666727e-05,-0.40964999999999985,0.04419657792182761,0.003125169995376395,0.40955000000000014,0.044185150220405756,0.0031243619348595183,0.0,0.0,0.0,-0.00016999999999992577,0.0005925369186809764,4.189868733027003e-05
THR1016,L THR 145,0.0,0.0,0.0,-9.499999999999175e-05,0.00029321493822788956,2.0733427116613534e-05,-0.24149999999999977,0.04122826700214295,0.002915278717378485,0.241475,0.0412012059896312,0.002913365214833202,0.0,0.0,0.0,-0.0001199999999998802,0.0006289674077408327,4.44747119158867e-05
GLY1017,L GLY 146,0.0,0.0,0.0,-4.499999999998838e-05,0.0002073041244162253,1.4658615214265265e-05,-0.3918949999999998,0.02248208119815009,0.0015897232070398511,0.3918900000000003,0.022453015387687448,0.0015876679438719692,0.0,0.0,0.0,-4.9999999999988944e-05,0.0006383572667399673,4.513867521315406e-05
SER1018,L SER 147,0.0,0.0,0.0,-9.49999999999851e-05,0.00029321493822786896,2.0733427116612077e-05,-0.339695,0.04702607760594189,0.0033252458367766355,0.33965999999999963,0.04696545964855725,0.0033209594999038,0.0,0.0,0.0,-0.00013000000000005008,0.0006108191221631316,4.319143433599645e-05
GLY1019,L GLY 148,0.0,0.0,0.0,-6.000000000000672e-05,0.00023748684174078493,1.6792855623748544e-05,-0.44504999999999983,0.04202758023013251,0.002971798697758838,0.44484999999999963,0.04194624536237309,0.002966047454104878,0.0,0.0,0.0,-0.0002599999999999492,0.0006183849933496683,4.3726422218154856e-05
PHE1020,L PHE 149,0.0,0.0,0.0,-0.00014999999999998793,0.00035707142142711384,2.5248762345903167e-05,-0.2763200000000003,0.03791368618322196,0.002680902459993496,0.27625000000000005,0.037917772877636306,0.002681191432926798,0.0,0.0,0.0,-0.0002199999999996649,0.000649307323229602,4.59129611329737e-05
THR1021,L THR 150,0.0,0.0,0.0,-3.499999999998949e-05,0.00018377975949483585,1.2995191418363123e-05,-0.14734000000000003,0.0666017597365115,0.004709455594864445,0.14731,0.06659792714491948,0.0047091845897140215,0.0,0.0,0.0,-6.50000000000528e-05,0.0005837593682331725,4.127802078588511e-05
SER1022,L SER 151,0.0,0.0,0.0,-6.999999999999895e-05,0.00025514701644345765,1.8041618552668445e-05,-0.26966499999999977,0.055327685429630104,0.003912258155464758,0.26961999999999997,0.05531406331124115,0.003911294926236063,0.0,0.0,0.0,-0.00011499999999998344,0.0006416969689815298,4.537482782336933e-05
LEU1023,L LEU 152,0.0,0.0,0.0,-9.500000000000507e-05,0.00029321493822793065,2.073342711661644e-05,-0.41523,0.03438512905312512,0.0024313957925439344,0.415185,0.03431123394749961,0.0024261706195155045,0.0,0.0,0.0,-0.0001400000000001489,0.0006327716807824368,4.474371464240704e-05
LEU1024,L LEU 153,0.0,0.0,0.0,-6.499999999999506e-05,0.00024652586071240227,1.7432010784758993e-05,-0.2678000000000002,0.031641902597663155,0.002237420389645185,0.2677349999999999,0.031598651474391046,0.0022343620733892206,0.0,0.0,0.0,-0.00013000000000018108,0.000642728558568532,4.5447772222606403e-05
MET1025,L MET 154,0.0,0.0,0.0,-4.4999999999997265e-05,0.0002073041244162662,1.4658615214268156e-05,-0.29691500000000004,0.13487300610203665,0.00953696172137647,0.2968950000000001,0.13482842421017896,0.009533809305571402,0.0,0.0,0.0,-6.499999999993817e-05,0.0006409173113591554,4.531969770419087e-05
GLU1026,L GLU 155,0.0,0.0,0.0,-6.000000000000893e-05,0.00023748684174079373,1.6792855623749167e-05,54.99732499999999,0.4161895594241217,0.029429045972783806,-54.996734999999966,0.4162315879137351,0.02943201783578467,0.0,0.0,0.0,0.0005300000000006832,0.0006473793323849158,4.577663159293939e-05
ARG1027,L ARG 156,0.0,0.0,0.0,-3.500000000000447e-05,0.00018377975949491457,1.2995191418368688e-05,-56.60444500000001,0.4176059829240055,0.029529202238963787,56.603745000000046,0.41758880488971084,0.029527987568510064,0.0,0.0,0.0,-0.0007350000000009516,0.000561048126275116,3.967209346611409e-05
LEU1028,L LEU 157,0.0,0.0,0.0,-2.4999999999999466e-05,0.00015612494995995662,1.1039701082909572e-05,-0.28745500000000024,0.0329870880042481,0.002332539361940125,0.2874,0.032998030244242825,0.0023333130951502887,0.0,0.0,0.0,-8.000000000023322e-05,0.0006273754856542535,4.436214602563262e-05
SER1029,L SER 158,0.0,0.0,0.0,-1.4999999999996128e-05,0.00012155245781140079,8.595056718833323e-06,-0.42495999999999995,0.08293309592677701,0.005864255451461847,0.4249699999999996,0.08292924152553374,0.005863982904136193,0.0,0.0,0.0,-4.999999999873994e-06,0.0006204635363983811,4.387339740662815e-05
VAL1030,L VAL 159,0.0,0.0,0.0,-2.999999999999836e-05,0.0001705872210923105,1.2062338081814159e-05,-0.3070299999999999,0.05735040627580605,0.004055286118142599,0.30695500000000003,0.0573337856329053,0.004054110861212319,0.0,0.0,0.0,-0.00010499999999998678,0.0006033034062559164,4.2659992967650107e-05
ASP1031,L ASP 160,0.0,0.0,0.0,-2.9999999999997805e-05,0.00017058722109230732,1.2062338081813935e-05,52.40843999999997,0.5319284316555682,0.03761302011295773,-52.408079999999984,0.5318809863138332,0.03760966522067007,0.0,0.0,0.0,0.0003299999999984493,0.0006411708040777639,4.5337622346221815e-05
TYR1032,L TYR 161,0.0,0.0,0.0,-1.000000000000334e-05,9.949874371069522e-05,7.035623639737493e-06,-0.269795,0.1560685521653864,0.011035713156611116,0.26977,0.15604876513449253,0.011034314002238655,0.0,0.0,0.0,-3.5000000000069284e-05,0.0005947898788646965,4.20579956726352e-05
GLY1033,L GLY 162,0.0,0.0,0.0,-5.000000000000005e-06,7.053367989832949e-05,4.9874843358150055e-06,0.17638499999999996,0.06702109201587234,0.004739106864695091,-0.1763349999999999,0.06702703018186036,0.004739526756438885,0.0,0.0,0.0,4.5000000000104954e-05,0.0006268771809532826,4.4326910562317254e-05
LYS1034,L LYS 163,0.0,0.0,0.0,-1.4999999999999875e-05,0.00012155245781143116,8.59505671883547e-06,-47.10259499999998,0.8210768971152097,0.0580589041825774,47.10245,0.8210506729185305,0.05805704985184709,0.0,0.0,0.0,-0.00016000000000062186,0.0005953150426444308,4.209513035962357e-05
LYS1035,L LYS 164,0.0,0.0,0.0,-2.9999999999996697e-05,0.00017058722109230103,1.206233808181349e-05,-47.78713500000001,0.427087516528019,0.03019964790970839,47.787000000000006,0.42697727105829225,0.030191852377784503,0.0,0.0,0.0,-0.00016500000000000626,0.0006146340374591187,4.3461189583540926e-05
SER1036,L SER 165,0.0,0.0,0.0,-1.4999999999996128e-05,0.00012155245781140079,8.595056718833323e-06,0.20388499999999993,0.1157076565098439,0.00818176685533144,-0.20388500000000007,0.11569897050103757,0.008181152661758598,0.0,0.0,0.0,-1.5000000000043313e-05,0.000542931855760985,3.8391079693078904e-05
LYS1037,L LYS 166,0.0,0.0,0.0,-2.9999999999998917e-05,0.00017058722109231366,1.2062338081814384e-05,-51.03541000000003,0.5421490310763586,0.038335725628780945,51.035100000000014,0.5421411808717879,0.038335170535492374,0.0,0.0,0.0,-0.0003399999999979286,0.0006036555309103059,4.268489194074428e-05
LEU1038,L LEU 167,0.0,0.0,0.0,-2.0000000000002238e-05,0.00014000000000001568,9.899494936612774e-06,0.23149000000000022,0.031386141846362695,0.002219335373484593,-0.23142500000000002,0.03140134352221258,0.002220410294292478,0.0,0.0,0.0,4.5000000000143815e-05,0.0006024740658319051,4.2601349743877056e-05
GLU1039,L GLU 168,0.0,0.0,0.0,-2.9999999999998917e-05,0.00017058722109231366,1.2062338081814384e-05,53.95781499999996,0.32595421577333117,0.023048443632966556,-53.95735499999998,0.325852311601833,0.0230412379198968,0.0,0.0,0.0,0.00043000000000631644,0.000612454079911002,4.330704330704371e-05
PHE1040,L PHE 169,0.0,0.0,0.0,-8.00000000000134e-05,0.00027129319932505617,1.918332609325409e-05,0.236075,0.030036800345576046,0.0021239225209503257,-0.23607500000000006,0.030027143970080963,0.0021232397120909,0.0,0.0,0.0,-8.000000000011553e-05,0.0006431174076325655,4.547526800361002e-05
SER1041,L SER 170,0.0,0.0,0.0,-4.4999999999997265e-05,0.0002073041244162662,1.4658615214268156e-05,0.025675000000000125,0.04722530439287822,0.003339333297980304,-0.02565000000000001,0.04725216926237356,0.0033412329311198886,0.0,0.0,0.0,-1.9999999999831263e-05,0.0005996665740224449,4.240283009421756e-05
ILE1042,L ILE 171,0.0,0.0,0.0,-7.000000000001005e-05,0.0002551470164434981,1.8041618552671305e-05,0.17340500000000006,0.04485087485211401,0.0031714357750079005,-0.17341500000000004,0.04478574298814257,0.0031668302567393483,0.0,0.0,0.0,-8.000000000008888e-05,0.0006584831053259944,4.656178690727863e-05
TYR1043,L TYR 172,0.0,0.0,0.0,-7.999999999999563e-05,0.0002712931993249959,1.9183326093249828e-05,-0.09981499999999993,0.12488675179938033,0.00883082690777031,0.0998,0.12482571850384036,0.008826511202054861,0.0,0.0,0.0,-9.499999999993403e-05,0.0006449612391452813,4.560564658021069e-05
PRO1044,L PRO 173,0.0,0.0,0.0,-8.00000000000045e-05,0.00027129319932502603,1.918332609325196e-05,-0.39299999999999996,0.0546319503587421,0.0038630622568113374,0.39297,0.05466140411661556,0.0038651449520037125,0.0,0.0,0.0,-0.00010999999999996124,0.0006307931515163415,4.460381149632384e-05
ALA1045,L ALA 174,0.0,0.0,0.0,-7.000000000000117e-05,0.00025514701644346573,1.8041618552669014e-05,0.3556049999999998,0.03639751330791854,0.0025736928478356804,-0.35557,0.03629580003250929,0.002566500633157823,0.0,0.0,0.0,-3.49999999998829e-05,0.0006432534492720036,4.5484887600187055e-05
PRO1046,L PRO 175,0.0,0.0,0.0,-0.00013500000000000068,0.0003417235724968373,2.4163505540380644e-05,0.4393500000000002,0.025111302236240963,0.0017756372095670899,-0.4392300000000002,0.025170560184467016,0.0017798273792700742,0.0,0.0,0.0,-1.5000000000080504e-05,0.0006890391861133556,4.872242810040133e-05
GLN1047,L GLN 176,0.0,0.0,0.0,-0.0002549999999999941,0.0004358612164439402,3.082004218037277e-05,0.25493000000000055,0.05469840125634366,0.0038677610448423373,-0.25465499999999985,0.05467838672638467,0.003866345803856711,0.0,0.0,0.0,2.000000000045077e-05,0.0007068238818838439,4.997999599846653e-05
VAL1048,L VAL 177,0.0,0.0,0.0,-0.00014500000000001344,0.0003521008378291977,2.4897289009049056e-05,-0.22751999999999983,0.036992291088820656,0.002615749988053178,0.2275150000000001,0.03700702331990474,0.0026167917141033344,0.0,0.0,0.0,-0.0001499999999999998,0.0006383572667402117,4.5138675213171346e-05
SER1049,L SER 178,0.0,0.0,0.0,-0.0001100000000000062,0.000312889756943258,2.212464688983884e-05,0.4307099999999998,0.055304573951892776,0.003910623927201628,-0.43062499999999987,0.05531848131501875,0.003911607326279108,0.0,0.0,0.0,-2.4999999999817947e-05,0.0006887488656979663,4.870189934695747e-05
THR1050,L THR 179,0.0,0.0,0.0,-0.00022000000000000963,0.00041424630354417775,2.9291637031754903e-05,0.2899399999999997,0.0529097949343977,0.0037412874789302256,-0.28987,0.05295755942261658,0.003744664938282173,0.0,0.0,0.0,-0.00015000000000015668,0.000646142399165934,4.568916720623769e-05
ALA1051,L ALA 180,0.0,0.0,0.0,-0.00015999999999999126,0.00036660605559644716,2.5922962793630022e-05,-0.348525,0.04949191221805795,0.003499606674327812,0.34848999999999997,0.04951585503654303,0.003501299687258964,0.0,0.0,0.0,-0.00019500000000001626,0.0006833556906911347,4.832054428501182e-05
VAL1052,L VAL 181,0.0,0.0,0.0,-0.00024499999999999967,0.00043008720046055723,3.0411757594719804e-05,-0.4562250000000002,0.06650687464465617,0.004702746205676003,0.4562,0.06643899457397101,0.004697946359847114,0.0,0.0,0.0,-0.00027000000000015,0.000661135387042596,4.674933154602123e-05
VAL1053,L VAL 182,0.0,0.0,0.0,-0.00024500000000000856,0.0004300872004605728,3.0411757594720902e-05,-0.2949149999999999,0.035341869998628685,0.0024990475935843743,0.29483999999999994,0.035353421333726986,0.002499864396322351,0.0,0.0,0.0,-0.0003200000000000278,0.0006539113089712074,4.623851208681124e-05
GLU1054,L GLU 183,0.0,0.0,0.0,-0.0001450000000000029,0.0003521008378291722,2.489728900904725e-05,60.86655000000002,0.42653010151214726,0.03016023271594258,-60.86543999999998,0.4263507199504121,0.030147548524070304,0.0,0.0,0.0,0.000964999999999776,0.0007167809986338769,5.0684070475967975e-05
PRO1055,L PRO 184,0.0,0.0,0.0,-0.0001549999999999896,0.0003619046835839271,2.5590525590536666e-05,-0.4091300000000001,0.041571421674028226,0.0029395434169270777,0.4090650000000002,0.0416158716717519,0.0029426865064084914,0.0,0.0,0.0,-0.00021999999999997578,0.0006493073232298661,4.591296113299238e-05
TYR1056,L TYR 185,0.0,0.0,0.0,-0.0002499999999999858,0.0004330127018921948,3.061862178478799e-05,-0.6741099999999992,0.06339564574953852,0.0044827491007198815,0.6739499999999995,0.06336534936383409,0.004480606822742177,0.0,0.0,0.0,-0.0004099999999999393,0.0006796322535020779,4.80572575164414e-05
ASN1057,L ASN 186,0.0,0.0,0.0,-0.00014000000000000457,0.0003469870314579608,2.4535688292771395e-05,-0.040915000000000104,0.0900434771374357,0.006367035328549664,0.04096,0.0900773467637674,0.006369430272795204,0.0,0.0,0.0,-9.499999999952991e-05,0.0007183139981936745,5.079246991439686e-05
SER1058,L SER 187,0.0,0.0,0.0,-6.49999999999995e-05,0.0002465258607124191,1.7432010784760182e-05,-0.5512299999999999,0.04025539839574392,0.002846486518499659,0.5511149999999997,0.04023408722713131,0.0028449795913155604,0.0,0.0,0.0,-0.00017999999999997573,0.0006144916598295974,4.3451121964808554e-05
ILE1059,L ILE 188,0.0,0.0,0.0,-9.500000000001396e-05,0.00029321493822795814,2.0733427116618382e-05,-0.4936599999999999,0.0341252750904659,0.0024130213426324814,0.4935399999999999,0.03401732499771318,0.0024053881183709646,0.0,0.0,0.0,-0.0002149999999998009,0.0006699067099230519,4.7369557734895946e-05
LEU1060,L LEU 189,0.0,0.0,0.0,-0.00014000000000001346,0.00034698703145798275,2.4535688292772947e-05,-0.4803750000000001,0.03770191473917328,0.0026659279575786472,0.48028000000000004,0.037702938877494936,0.0026660003750938587,0.0,0.0,0.0,-0.0002350000000000607,0.0006479004553170085,4.581348054885084e-05
THR1061,L THR 190,0.0,0.0,0.0,-5.5000000000000605e-05,0.00022798026230356244,1.6120638945153684e-05,-0.4544749999999997,0.06523602819761642,0.00461288379162114,0.4544199999999995,0.06514578727746292,0.004606502794963035,0.0,0.0,0.0,-0.00010999999999990351,0.0006228161847611465,4.403975476773403e-05
THR1062,L THR 191,0.0,0.0,0.0,-4.5000000000001704e-05,0.00020730412441628666,1.4658615214269603e-05,-0.5133049999999995,0.042288201368704224,0.0029902273951992998,0.5132500000000003,0.042328920373659575,0.0029931066636520094,0.0,0.0,0.0,-9.999999999961942e-05,0.0006082762530298923,4.3011626335218105e-05
HID1063,L HID 192,0.0,0.0,0.0,-6.999999999999673e-05,0.0002551470164434495,1.804161855266787e-05,-0.07132000000000013,0.08858649784250416,0.0062640113346002155,0.07133499999999994,0.08853594058347149,0.006260436396530194,0.0,0.0,0.0,-5.500000000002281e-05,0.0006098975323773288,4.312626809729511e-05
THR1064,L THR 193,0.0,0.0,0.0,-4.999999999999893e-05,0.00021794494717702903,1.541103500742211e-05,-0.20568499999999992,0.10670358838858267,0.007545083092650495,0.20558999999999994,0.1066962131474218,0.007544561584346721,0.0,0.0,0.0,-0.00014499999999985081,0.0006196571632763634,4.3816378216353624e-05
THR1065,L THR 194,0.0,0.0,0.0,-6.0000000000000056e-05,0.00023748684174075858,1.679285562374668e-05,-0.10579000000000041,0.07471342516576261,0.00528303695803844,0.10577500000000001,0.07468543616395378,0.005281057836740672,0.0,0.0,0.0,-7.50000000004486e-05,0.0005910795208772249,4.179563374327812e-05
LEU1066,L LEU 195,0.0,0.0,0.0,-4.500000000000004e-05,0.000207304124416279,1.4658615214269061e-05,-0.25364999999999976,0.05319847272243806,0.0037617000810803523,0.25363500000000005,0.053236470346933414,0.0037643869188753168,0.0,0.0,0.0,-5.9999999999591494e-05,0.0006053098380173124,4.280186911809722e-05
GLU1067,L GLU 196,0.0,0.0,0.0,-2.4999999999998914e-05,0.00015612494995995317,1.1039701082909328e-05,51.47091500000004,0.6421767574195347,0.045408753989174155,-51.470580000000034,0.6421841664168254,0.045409277884396755,0.0,0.0,0.0,0.00031000000000048545,0.0005778408085285804,4.085951541568766e-05
HIE1068,L HIE 197,0.0,0.0,0.0,-6.999999999999673e-05,0.0002551470164434496,1.8041618552667873e-05,-0.5052700000000003,0.1934489521811887,0.01367890659007507,0.5053100000000003,0.19337462062018318,0.01367365055499075,0.0,0.0,0.0,-3.0000000000227622e-05,0.0006473793323857113,4.577663159299564e-05
SER1069,L SER 198,0.0,0.0,0.0,-9.999999999994458e-06,9.949874371060685e-05,7.035623639731245e-06,-0.04270500000000011,0.0767613703303947,0.005427848549379394,0.04271999999999995,0.07676360856551752,0.005428006816502718,0.0,0.0,0.0,4.999999999810711e-06,0.000561226335804132,3.9684694782758014e-05
ASP1070,L ASP 199,0.0,0.0,0.0,-3.500000000000281e-05,0.00018377975949490579,1.2995191418368068e-05,49.66029000000001,0.2643631704635026,0.01869329905307179,-49.660085,0.2643139000774828,0.01868981511066516,0.0,0.0,0.0,0.0001699999999986801,0.0006253798845476133,4.422103571812776e-05
CYS1071,L CYS 200,0.0,0.0,0.0,-4.000000000000004e-05,0.00019595917942265444,1.385640646055103e-05,-0.010584999999999971,0.06726122787312167,0.004756087034001795,0.010540000000000008,0.06727018953444389,0.004756720719150959,0.0,0.0,0.0,-8.500000000004615e-05,0.0006306940621252787,4.4596804818287425e-05
ALA1072,L ALA 201,0.0,0.0,0.0,-2.4999999999995027e-05,0.0001561249499599289,1.1039701082907612e-05,-0.03491999999999997,0.06938388573725165,0.004906181610988322,0.03489,0.06936171782763169,0.004904614103066621,0.0,0.0,0.0,-5.5000000000005043e-05,0.0005761727171603447,4.074156354387584e-05
PHE1073,L PHE 202,0.0,0.0,0.0,-3.499999999999725e-05,0.00018377975949487665,1.2995191418366006e-05,0.33387999999999995,0.036118078575693345,0.002553933828430132,-0.33388000000000007,0.03605489703216278,0.0025494662186425028,0.0,0.0,0.0,-3.499999999998949e-05,0.0006586159730830425,4.65711820764796e-05
MET1074,L MET 203,0.0,0.0,0.0,-6.500000000000394e-05,0.00024652586071243594,1.743201078476137e-05,-0.405655,0.06771806239844712,0.0047883901130755715,0.4056250000000001,0.06767558182239561,0.004785386282736098,0.0,0.0,0.0,-9.499999999989405e-05,0.0005966364051915314,4.2188564801369644e-05
VAL1075,L VAL 204,0.0,0.0,0.0,-5.0000000000001154e-05,0.0002179449471770387,1.5411035007422795e-05,0.17109999999999986,0.030714980058596793,0.002171877068344337,-0.17106000000000005,0.0307776932209022,0.002176311558577918,0.0,0.0,0.0,-1.0000000000159326e-05,0.0006479969135728895,4.582030117753433e-05
ASP1076,L ASP 205,0.0,0.0,0.0,-5.500000000000949e-05,0.00022798026230359927,1.6120638945156286e-05,56.091555,0.35136933130000236,0.024845563686321428,-56.091000000000015,0.3511140270597785,0.02482751095036863,0.0,0.0,0.0,0.0004999999999971294,0.0006324555320307415,4.47213595497883e-05
ASN1077,L ASN 206,0.0,0.0,0.0,-7.499999999999841e-05,0.00026339134382131286,1.8624580532188778e-05,-0.6652699999999991,0.06671879120607734,0.004717730969438667,0.665195,0.06676995563125622,0.004721348840638618,0.0,0.0,0.0,-0.00014999999999837143,0.0006538348415303057,4.6233105022211084e-05
GLU1078,L GLU 207,0.0,0.0,0.0,-8.49999999999973e-05,0.00027888169534767796,1.9719913792914392e-05,58.28201500000003,0.4255233069644941,0.03008904159075186,-58.281595000000024,0.4253546061477248,0.030077112641598933,0.0,0.0,0.0,0.00033499999999946794,0.0006424756804750028,4.54298910411316e-05
ALA1079,L ALA 208,0.0,0.0,0.0,-5.5000000000005043e-05,0.00022798026230358084,1.6120638945154985e-05,-0.050115,0.048670851389717835,0.003441548906379218,0.050054999999999995,0.048648864066902955,0.0034399941678729643,0.0,0.0,0.0,-0.00011500000000004729,0.0006259193238748812,4.4259179838762735e-05
ILE1080,L ILE 209,0.0,0.0,0.0,-0.00012499999999999735,0.0003307189138830668,2.3385358667336635e-05,-0.18933999999999984,0.034575488427496984,0.0024448562329920116,0.18932499999999997,0.0346108274243768,0.0024473550774254164,0.0,0.0,0.0,-0.0001399999999999668,0.0006858571279794578,4.849742261194044e-05
TYR1081,L TYR 210,0.0,0.0,0.0,-0.000145000000000004,0.00035210083782917485,2.489728900904744e-05,-0.14368500000000006,0.07427681855733964,0.005252164208685765,0.14365000000000006,0.07425205384364796,0.0052504130789872115,0.0,0.0,0.0,-0.00018000000000010564,0.0006462197768562301,4.569463863518979e-05
ASP1082,L ASP 211,0.0,0.0,0.0,-8.500000000000063e-05,0.0002788816953476889,1.9719913792915165e-05,54.31199000000001,0.3878930908118942,0.02742818348884997,-54.311850000000014,0.38774802062650543,0.02741792547766633,0.0,0.0,0.0,5.499999999713623e-05,0.0006722908596728701,4.7538142580442005e-05
ILE1083,L ILE 212,0.0,0.0,0.0,-6.499999999999062e-05,0.0002465258607123854,1.74320107847578e-05,-0.10754500000000013,0.03049554024771487,0.002156360330510647,0.10753000000000004,0.03053602953889055,0.002159223355746223,0.0,0.0,0.0,-8.000000000015994e-05,0.0005946427498928014,4.20475920832616e-05
CYS1084,L CYS 213,0.0,0.0,0.0,-4.0000000000008914e-05,0.00019595917942269792,1.3856406460554105e-05,-0.2556200000000001,0.07244298171665733,0.0051224923621221476,0.25566500000000003,0.07235083119771331,0.00511597633643863,0.0,0.0,0.0,5.000000000006111e-06,0.0006441855322807981,4.55507958218018e-05
ARG1085,L ARG 214,0.0,0.0,0.0,-6.499999999998841e-05,0.000246525860712377,1.7432010784757207e-05,-56.95577499999999,0.6857469171455424,0.04848962952913825,56.95573500000001,0.6856751379287094,0.04848455397204117,0.0,0.0,0.0,-0.00010500000000533305,0.0006884584228583807,4.868136193681566e-05
ARG1086,L ARG 215,0.0,0.0,0.0,-5.5000000000000605e-05,0.00022798026230356247,1.6120638945153684e-05,-52.737694999999995,0.37323993887939505,0.026392049179127276,52.73752500000001,0.37318435038905484,0.02638811847927973,0.0,0.0,0.0,-0.00022499999999752162,0.0005606915372994324,3.9646878817833866e-05
ASN1087,L ASN 216,0.0,0.0,0.0,-4.5000000000015026e-05,0.00020730412441634803,1.4658615214273942e-05,0.016014999999999942,0.17285593647601433,0.012222760485054081,-0.016030000000000023,0.17288281898442068,0.012224661365453025,0.0,0.0,0.0,-6.000000000000227e-05,0.0006135144660077597,4.338202392701305e-05
LEU1088,L LEU 217,0.0,0.0,0.0,-7.499999999998618e-05,0.00026339134382127,1.8624580532185745e-05,-0.0669800000000001,0.050151466578755355,0.003546244210428841,0.06699999999999999,0.0502078679093228,0.0035502323867600597,0.0,0.0,0.0,-5.5000000000053894e-05,0.0006418527868601338,4.5385845811228436e-05
ASP1089,L ASP 218,0.0,0.0,0.0,-3.999999999999948e-05,0.00019595917942265167,1.3856406460550836e-05,52.662609999999994,0.3922480438463913,0.02773612517109415,-52.66250999999998,0.39214183645848805,0.0277286151746743,0.0,0.0,0.0,6.000000000142336e-05,0.0006135144660092422,4.3382023927117875e-05
ILE1090,L ILE 219,0.0,0.0,0.0,-8.000000000000506e-05,0.0002712931993250279,1.9183326093252094e-05,-0.002475000000000054,0.05468088674299275,0.003866522581726376,0.0025100000000000122,0.054743583185611795,0.0038709558896995963,0.0,0.0,0.0,-4.4999999999948415e-05,0.000626877180953216,4.4326910562312544e-05
GLU1091,L GLU 220,0.0,0.0,0.0,-0.00013499999999999957,0.00034172357249683444,2.416350554038044e-05,56.73037500000003,0.8291463769271444,0.058629502572144096,-56.730300000000035,0.8290220383046151,0.05862071050382871,0.0,0.0,0.0,-6.0000000000997034e-05,0.0006974238309652943,4.9315312023666004e-05
ARG1092,L ARG 221,0.0,0.0,0.0,-0.00019000000000000072,0.0003923009049186622,2.7739863013360505e-05,-60.22380500000003,0.5820393345562784,0.041156396038205006,60.22389000000004,0.5818112046836853,0.04114026482021483,0.0,0.0,0.0,-0.00010499999999979082,0.0008567234092743305,6.0579493229913696e-05
PRO1093,L PRO 222,0.0,0.0,0.0,-0.00010000000000000231,0.00030000000000000697,2.121320343559692e-05,0.4920000000000001,0.049161875472769144,0.0034762695522643668,-0.49209499999999984,0.04913741929528059,0.0034745402393699613,0.0,0.0,0.0,-0.00019499999999990304,0.0006906337669128067,4.88351819900455e-05
THR1094,L THR 223,0.0,0.0,0.0,-0.00012000000000000343,0.0003249615361854478,2.2978250586152776e-05,-0.4886200000000001,0.13446737745639184,0.009508279444778575,0.4886,0.13439062467300333,0.00950285220341768,0.0,0.0,0.0,-0.00013999999999972924,0.0006636264009213258,4.69254728265892e-05
TYR1095,L TYR 224,0.0,0.0,0.0,-0.0001650000000000107,0.00037118054905937336,2.6246428328442887e-05,-0.6435349999999999,0.028234885779827253,0.001996507920094347,0.643385,0.028232016842583547,0.0019963050555963646,0.0,0.0,0.0,-0.0003149999999998815,0.0006448061724269068,4.55946817074008e-05
THR1096,L THR 225,0.0,0.0,0.0,-6.49999999999995e-05,0.00024652586071241913,1.7432010784760185e-05,-0.2555150000000002,0.11197535342654608,0.007917853173367104,0.2554350000000003,0.11196720848087549,0.007917277238735497,0.0,0.0,0.0,-0.0001450000000001106,0.0006737766692307942,4.7643205181838e-05
ASN1097,L ASN 226,0.0,0.0,0.0,-7.500000000001173e-05,0.00026339134382135965,1.8624580532192085e-05,0.06348000000000048,0.075313741110105,0.00532548570554833,-0.06346999999999994,0.07528936910347972,0.005323762344432745,0.0,0.0,0.0,-6.499999999984852e-05,0.0006089129658658542,4.305664873161582e-05
LEU1098,L LEU 227,0.0,0.0,0.0,-9.49999999999851e-05,0.00029321493822786896,2.0733427116612077e-05,-0.4546100000000004,0.02687336785741154,0.0019002340645296301,0.4546000000000002,0.026859076678095974,0.0018992235255491112,0.0,0.0,0.0,-0.00010500000000005726,0.0006355902768293833,4.494301948022919e-05
ASN1099,L ASN 228,0.0,0.0,0.0,-5.500000000000283e-05,0.00022798026230357165,1.6120638945154335e-05,-0.45382000000000017,0.05511839620308232,0.0038974591723326363,0.45375000000000015,0.0550693880481688,0.003893993772465357,0.0,0.0,0.0,-0.000125000000000135,0.0006995534289807166,4.9465897343456656e-05
ARG1100,L ARG 229,0.0,0.0,0.0,-7.500000000000284e-05,0.0002633913438213285,1.8624580532189882e-05,-55.44538000000001,0.4077177646342592,0.028829999618310537,55.444874999999996,0.40768219163378544,0.028827484227324323,0.0,0.0,0.0,-0.00058000000000348,0.0006273754856559839,4.436214602575498e-05
LEU1101,L LEU 230,0.0,0.0,0.0,-5.5000000000000605e-05,0.00022798026230356244,1.6120638945153684e-05,-0.3538949999999999,0.02193089088477708,0.0015507481662088115,0.35382999999999953,0.02192672114111745,0.0015504533208070582,0.0,0.0,0.0,-0.00012000000000002009,0.0006523802572119257,4.613025037867768e-05
ILE1102,L ILE 231,0.0,0.0,0.0,-7.000000000000117e-05,0.00025514701644346573,1.8041618552669014e-05,-0.3910949999999999,0.024043002620306588,0.0017000970192904718,0.3910350000000003,0.02401528211368184,0.0016981368834692433,0.0,0.0,0.0,-0.00013000000000003897,0.000626976873576822,4.433395989533115e-05
GLY1103,L GLY 232,0.0,0.0,0.0,-2.4999999999996135e-05,0.00015612494995993583,1.1039701082908101e-05,-0.26097499999999985,0.021834934737709876,0.0015439630419800362,0.26103999999999994,0.021836400802331082,0.0015440667084035675,0.0,0.0,0.0,4.000000000004694e-05,0.0005642694391866857,3.989987468652356e-05
GLN1104,L GLN 233,0.0,0.0,0.0,-3.4999999999993925e-05,0.00018377975949485916,1.2995191418364771e-05,-0.31034999999999996,0.14610522749032623,0.010331199712521286,0.31033999999999984,0.14603456577125887,0.010326203174449003,0.0,0.0,0.0,-4.499999999993065e-05,0.0006426313095385322,4.544089567774874e-05
ILE1105,L ILE 234,0.0,0.0,0.0,-4.9999999999996716e-05,0.00021794494717701938,1.541103500742143e-05,-0.3710650000000001,0.02157314939919431,0.001525452023172079,0.3710049999999998,0.021579503585583675,0.0015259013320005632,0.0,0.0,0.0,-0.00011000000000011668,0.0006386704940735469,4.5160823730316767e-05
VAL1106,L VAL 235,0.0,0.0,0.0,-4.5000000000009476e-05,0.00020730412441632247,1.4658615214272136e-05,-0.3215150000000003,0.022065352365189875,0.0015602560286696386,0.32150500000000015,0.02208393024350367,0.0015615696830432128,0.0,0.0,0.0,-5.500000000033478e-05,0.0006098975323774318,4.3126268097302395e-05
SER1107,L SER 236,0.0,0.0,0.0,-1.5000000000000568e-05,0.00012155245781143678,8.595056718835867e-06,-0.27530999999999994,0.0531971230425106,0.0037616046442974387,0.2752199999999999,0.05320443214620396,0.0037621214759760357,0.0,0.0,0.0,-0.00010499999999995707,0.0006276742785871933,4.4383273876537855e-05
SER1108,L SER 237,0.0,0.0,0.0,-1.000000000000334e-05,9.949874371069522e-05,7.035623639737493e-06,-0.41253500000000015,0.02406675663648536,0.0017017766818825143,0.41246000000000005,0.02406093098780182,0.0017013647463136202,0.0,0.0,0.0,-8.499999999996816e-05,0.0005637153537024905,3.9860694926200414e-05
ILE1109,L ILE 238,0.0,0.0,0.0,-4.499999999999949e-05,0.00020730412441627641,1.4658615214268878e-05,-0.31638999999999995,0.03203775741215301,0.0022654115520142973,0.31631999999999993,0.032050703580420004,0.0022663269843514943,0.0,0.0,0.0,-0.00011500000000013167,0.0006494420682399681,4.59224890440298e-05
THR1110,L THR 239,0.0,0.0,0.0,-1.5000000000003898e-05,0.00012155245781146378,8.595056718837777e-06,-0.15881499999999996,0.05339654272516157,0.0037757057452878955,0.158825,0.053442814063258307,0.0037789776229821734,0.0,0.0,0.0,-4.999999999992233e-06,0.00054311600970719,3.8404101343493276e-05
ALA1111,L ALA 240,0.0,0.0,0.0,-9.999999999998898e-06,9.949874371065103e-05,7.035623639734369e-06,-0.06053000000000004,0.05994763631703923,0.004238938015588338,0.060504999999999975,0.059926454717428426,0.004237440250316221,0.0,0.0,0.0,-3.500000000006276e-05,0.0006275149400612631,4.4372006941318906e-05
SER1112,L SER 241,0.0,0.0,0.0,-5.00000000000167e-06,7.053367989835297e-05,4.987484335816666e-06,-0.2734250000000001,0.04203313425144448,0.002972191426372093,0.273415,0.042036921569020246,0.002972459230166126,0.0,0.0,0.0,-1.5000000000074953e-05,0.0005429318557608247,3.839107969306757e-05
LEU1113,L LEU 242,0.0,0.0,0.0,-2.500000000000169e-05,0.0001561249499599705,1.1039701082910553e-05,-0.23158000000000026,0.020825791701637904,0.001472605853580669,0.23153999999999997,0.02082734740671524,0.0014727158585416402,0.0,0.0,0.0,-6.500000000008451e-05,0.0006251199884821266,4.420265829109682e-05
ARG1114,L ARG 243,0.0,0.0,0.0,-1.0000000000001119e-05,9.949874371067313e-05,7.035623639735931e-06,-45.555614999999996,0.2338532590646405,0.016535922528718175,45.55548499999999,0.23385713539386668,0.01653619662658637,0.0,0.0,0.0,-0.0001399999999992474,0.0005748043145268844,4.0644802865724504e-05
PHE1115,L PHE 244,0.0,0.0,0.0,-2.4999999999998358e-05,0.00015612494995994968,1.1039701082909082e-05,-0.2350050000000001,0.025040666424837182,0.0017706425034432671,0.23495499999999997,0.025079532990070038,0.0017733907846270254,0.0,0.0,0.0,-7.50000000001716e-05,0.0006077622890574118,4.297528359419545e-05
ASP1116,L ASP 245,0.0,0.0,0.0,-4.999999999999449e-06,7.053367989832165e-05,4.9874843358144515e-06,43.76869999999998,0.23442986158614687,0.016576694484018818,-43.76857999999999,0.23443558518808003,0.016577099203792793,0.0,0.0,0.0,0.00011499999999784904,0.0005401620127336086,3.819522221433089e-05
GLY1117,L GLY 246,0.0,0.0,0.0,-1.0000000000001119e-05,9.949874371067313e-05,7.035623639735931e-06,-0.19083999999999995,0.0339971234077236,0.0024039596502437267,0.19080999999999992,0.03405339777467145,0.0024079388488913067,0.0,0.0,0.0,-3.999999999997894e-05,0.0006151422599691321,4.349712634185914e-05
ALA1118,L ALA 247,0.0,0.0,0.0,-5.0000000000005595e-06,7.053367989833732e-05,4.9874843358155595e-06,-0.16351499999999997,0.024599385663060868,0.0017394392415373476,0.16354499999999997,0.02454664895662966,0.0017357101932638525,0.0,0.0,0.0,2.5000000000079402e-05,0.0005782516753111323,4.088856808449833e-05
LEU1119,L LEU 248,0.0,0.0,0.0,0.0,0.0,0.0,0.09827500000000006,0.017077745020933184,0.0012075789311676653,-0.09829000000000003,0.017083497885386267,0.0012079857201142674,0.0,0.0,0.0,-1.5000000000015001e-05,0.0005429318557609244,3.8391079693074614e-05
ASN1120,L ASN 249,0.0,0.0,0.0,-1.0000000000001119e-05,9.949874371067313e-05,7.035623639735931e-06,0.05011500000000055,0.04112872202001928,0.0029082398241892108,-0.050094999999999966,0.04114846260797595,0.0029096356945500883,0.0,0.0,0.0,1.000000000026091e-05,0.0005999166608780151,4.2420513905363485e-05
VAL1121,L VAL 250,0.0,0.0,0.0,-9.999999999998898e-06,9.949874371065103e-05,7.035623639734369e-06,0.09534500000000008,0.025674033087927522,0.0018154282896881346,-0.09534499999999994,0.025610466122271303,0.0018109334264406383,0.0,0.0,0.0,-9.999999999853459e-06,0.0005830094338857661,4.1224992419635535e-05
ASP1122,L ASP 251,0.0,0.0,0.0,-2.4999999999999466e-05,0.00015612494995995662,1.1039701082909572e-05,46.07961,0.24597068504129876,0.017392753936580282,-46.07950499999998,0.246034733272796,0.017397282830461755,0.0,0.0,0.0,8.000000000023987e-05,0.0005600000000004104,3.959797974647568e-05
LEU1123,L LEU 252,0.0,0.0,0.0,-2.9999999999998917e-05,0.00017058722109231366,1.2062338081814384e-05,0.06424499999999997,0.04161063535924446,0.002942316243200249,-0.06425999999999996,0.041599307686546905,0.0029415152557822986,0.0,0.0,0.0,-4.49999999999573e-05,0.0005941169918458533,4.201041537523556e-05
THR1124,L THR 253,0.0,0.0,0.0,-5.000000000000005e-06,7.053367989832949e-05,4.9874843358150055e-06,-0.020925000000000242,0.09705219922804442,0.006862626820321802,0.020959999999999968,0.0970502879954511,0.006862491675769086,0.0,0.0,0.0,2.999999999971914e-05,0.0005648893696999123,3.9943710393500264e-05
GLU1125,L GLU 254,0.0,0.0,0.0,-1.5000000000002789e-05,0.00012155245781145478,8.59505671883714e-06,45.31845000000001,0.21989760685091408,0.015549108897097475,-45.31839500000001,0.21985572308807735,0.01554614726782513,0.0,0.0,0.0,4.000000000083048e-05,0.0005902541825357974,4.1737273509478456e-05
PHE1126,L PHE 255,0.0,0.0,0.0,-3.500000000000725e-05,0.00018377975949492912,1.2995191418369718e-05,-0.12254999999999992,0.036854545174238564,0.0026060098810250037,0.12256500000000009,0.03688828777538982,0.0026083958432338967,0.0,0.0,0.0,-1.999999999996227e-05,0.000528772162656001,3.738983819167344e-05
GLN1127,L GLN 256,0.0,0.0,0.0,-5.00000000000167e-06,7.053367989835297e-05,4.987484335816666e-06,0.2372499999999994,0.08017629013617501,0.005669319844566945,-0.23725999999999994,0.08021665911766729,0.005672174362623223,0.0,0.0,0.0,-1.5000000000497949e-05,0.0005871754422657775,4.151957369723414e-05
THR1128,L THR 257,0.0,0.0,0.0,-2.5000000000000577e-05,0.00015612494995996355,1.1039701082910063e-05,0.04872,0.05065699951635508,0.0035819907872578333,-0.04879500000000002,0.0506670797954648,0.0035827035706293073,0.0,0.0,0.0,-0.00010000000000002451,0.0005477225575050266,3.87298334620643e-05
ASN1129,L ASN 258,0.0,0.0,0.0,-2.000000000000002e-05,0.00014000000000000012,9.899494936611673e-06,-0.30760000000000026,0.032244069222108304,0.0022800000000001226,0.3075999999999998,0.03228498102833682,0.0022828929015616005,0.0,0.0,0.0,-2.0000000000273132e-05,0.000547357287336301,3.87040049607372e-05
LEU1130,L LEU 259,0.0,0.0,0.0,-1.4999999999996128e-05,0.00012155245781140079,8.595056718833323e-06,0.09431000000000016,0.035840394808093194,0.0025342986209205827,-0.09432499999999998,0.035848840636762594,0.00253489583119307,0.0,0.0,0.0,-2.999999999985459e-05,0.0006317436188833996,4.467101968837817e-05
VAL1131,L VAL 260,0.0,0.0,0.0,-2.5000000000002796e-05,0.00015612494995997743,1.1039701082911044e-05,-0.13528499999999993,0.030229683673502185,0.002137561431865766,0.135345,0.030210196540241162,0.00213618348345829,0.0,0.0,0.0,3.500000000007608e-05,0.0006275149400612483,4.4372006941317856e-05
PRO1132,L PRO 261,0.0,0.0,0.0,-2.000000000000002e-05,0.00014000000000000012,9.899494936611673e-06,-0.14344500000000002,0.0288933725099718,0.0020430699633150035,0.14346499999999995,0.02891744758791847,0.002044772328402372,0.0,0.0,0.0,8.881784197001253e-18,0.0006244997998398776,4.4158804331641906e-05
TYR1133,L TYR 262,0.0,0.0,0.0,-4.000000000000503e-05,0.00019595917942267892,1.3856406460552762e-05,0.12741999999999995,0.05529370307729465,0.003909855240287052,-0.12746000000000005,0.05530486777852382,0.003910644703881958,0.0,0.0,0.0,-7.999999999986684e-05,0.0006193545026878497,4.3794976880900026e-05
PRO1134,L PRO 263,0.0,0.0,0.0,-1.5000000000000014e-05,0.0001215524578114323,8.59505671883555e-06,0.15382999999999997,0.03418393043522089,0.0024171689018353897,-0.1538600000000001,0.03415802101995941,0.002415336829512593,0.0,0.0,0.0,-4.500000000010829e-05,0.0006348031190847295,4.4887359022318364e-05
ARG1135,L ARG 264,0.0,0.0,0.0,-2.9999999999994475e-05,0.0001705872210922884,1.2062338081812597e-05,-51.122175000000034,0.686821835974787,0.04856563776847665,51.12186500000001,0.6867582739028003,0.048561143251263844,0.0,0.0,0.0,-0.0003400000000026182,0.0006280127387249533,4.4407206622395e-05
GLY1136,L GLY 265,0.0,0.0,0.0,-1.000000000000334e-05,9.949874371069522e-05,7.035623639737493e-06,-0.13245500000000032,0.03992202368367612,0.0028229133665417334,0.13250000000000006,0.03989323250878478,0.002820877523041334,0.0,0.0,0.0,3.499999999964309e-05,0.0005327053594625769,3.766795720504055e-05
HID1137,L HID 266,0.0,0.0,0.0,-4.5000000000001704e-05,0.00020730412441628666,1.4658615214269603e-05,0.2381699999999998,0.12439172440319356,0.00879582318489863,-0.238165,0.12436763154052582,0.008794119562241576,0.0,0.0,0.0,-4.0000000000302015e-05,0.0005902541825349453,4.17372735094182e-05
PHE1138,L PHE 267,0.0,0.0,0.0,-5.0000000000012254e-05,0.0002179449471770871,1.5411035007426217e-05,-0.007224999999999985,0.06865751506572315,0.004854819448239039,0.007175000000000003,0.06865482047897291,0.00485462891218268,0.0,0.0,0.0,-9.999999999962483e-05,0.0006000000000001651,4.2426406871204524e-05
PRO1139,L PRO 268,0.0,0.0,0.0,-3.0000000000001136e-05,0.00017058722109232626,1.2062338081815275e-05,0.29807999999999996,0.04043233359577439,0.0028589977264768733,-0.2980350000000001,0.040409204087682275,0.0028573622232751293,0.0,0.0,0.0,1.5000000000036096e-05,0.0006039660586488199,4.270684956770926e-05
LEU1140,L LEU 269,0.0,0.0,0.0,-2.5000000000006127e-05,0.00015612494995999822,1.1039701082912514e-05,-0.31524499999999994,0.024354773146139964,0.0017221425245895596,0.31522000000000006,0.024355730331893404,0.0017222102078432706,0.0,0.0,0.0,-4.9999999999873476e-05,0.0005979130371549734,4.227883631321258e-05
ALA1141,L ALA 270,0.0,0.0,0.0,-1.9999999999997796e-05,0.0001399999999999846,9.899494936610575e-06,0.22550000000000003,0.03769575572925914,0.0026654924498110784,-0.22553500000000004,0.03768738217228617,0.0026649003499192546,0.0,0.0,0.0,-5.499999999997951e-05,0.0006016435821979502,4.254262568295366e-05
THR1142,L THR 271,0.0,0.0,0.0,-2.0000000000002238e-05,0.00014000000000001568,9.899494936612774e-06,-0.15772499999999984,0.05464448165185556,0.003863948353045094,0.15774,0.054613573404420156,0.003861762809909477,0.0,0.0,0.0,-4.999999999890648e-06,0.0006123520229411423,4.32998267894982e-05
TYR1143,L TYR 272,0.0,0.0,0.0,-8.999999999999009e-05,0.0002861817604250522,2.0236106344845833e-05,0.13175000000000003,0.04687064646449858,0.0033142551953644224,-0.13168999999999995,0.046880421286503014,0.003314946379656845,0.0,0.0,0.0,-2.99999999999212e-05,0.0006157109711544071,4.35373402954236e-05
ALA1144,L ALA 273,0.0,0.0,0.0,-1.9999999999995577e-05,0.00013999999999996906,9.899494936609478e-06,-0.07965000000000004,0.027392289060974632,0.0019369273347237248,0.07963000000000002,0.027363170503433978,0.0019348683417741881,0.0,0.0,0.0,-3.999999999987125e-05,0.0005553377350765487,3.92683078321406e-05
PRO1145,L PRO 274,0.0,0.0,0.0,-1.4999999999996128e-05,0.00012155245781140079,8.595056718833323e-06,0.10178499999999994,0.048072224568871585,0.0033992195979371653,-0.10186499999999993,0.048109736800361146,0.003401872113263536,0.0,0.0,0.0,-9.499999999995623e-05,0.0005347663040991284,3.7813687997856106e-05
VAL1146,L VAL 275,0.0,0.0,0.0,-2.9999999999993367e-05,0.00017058722109228208,1.2062338081812151e-05,0.1410100000000001,0.10107195407233403,0.007146866411232268,-0.14093,0.10109057869059802,0.007148183370619416,0.0,0.0,0.0,5.000000000011329e-05,0.0006383572667401858,4.513867521316951e-05
ILE1147,L ILE 276,0.0,0.0,0.0,-3.9999999999997815e-05,0.00019595917942264354,1.3856406460550262e-05,-0.007145000000000024,0.06439940974108371,0.0045537259332331294,0.007179999999999992,0.06442668391280124,0.004555654508410401,0.0,0.0,0.0,-4.99999999975742e-06,0.0006284703652517952,4.443956570443307e-05
SER1148,L SER 277,0.0,0.0,0.0,-3.5000000000003365e-05,0.00018377975949490869,1.2995191418368273e-05,-0.39648500000000003,0.1000548838138351,0.007074948683559492,0.39650499999999994,0.0999635432295195,0.007068489928902783,0.0,0.0,0.0,-1.500000000012186e-05,0.0005956299186575681,4.211739545603581e-05
ALA1149,L ALA 278,0.0,0.0,0.0,-1.999999999999835e-05,0.00013999999999998847,9.89949493661085e-06,-0.2929349999999999,0.031203858335148667,0.0022064459827967993,0.2929250000000001,0.03122065622308294,0.002207633772843593,0.0,0.0,0.0,-3.000000000007441e-05,0.0006157109711543888,4.353734029542231e-05
GLU1150,L GLU 279,0.0,0.0,0.0,-5.999999999999839e-05,0.000237486841740752,1.6792855623746216e-05,50.62554,0.4875550721710289,0.03447534977340311,-50.62543500000001,0.48754537816892396,0.03447466430394059,0.0,0.0,0.0,4.4999999998864836e-05,0.0005594416859686232,3.9558500982684844e-05
LYS1151,L LYS 280,0.0,0.0,0.0,-5.500000000000449e-05,0.00022798026230357857,1.6120638945154823e-05,-51.29882500000001,0.38451653329040253,0.027189424816798646,51.29877500000001,0.38449191717730846,0.02718768419474912,0.0,0.0,0.0,-0.00010499999999851184,0.0006196571632759951,4.3816378216327576e-05
ALA1152,L ALA 281,0.0,0.0,0.0,-1.0000000000001119e-05,9.949874371067313e-05,7.035623639735931e-06,-0.25227000000000016,0.024518097397635212,0.0017336912931660102,0.2523150000000001,0.024535602193546162,0.001734929069155202,0.0,0.0,0.0,3.500000000000975e-05,0.0005863232896620036,4.145931740876071e-05
TYR1153,L TYR 282,0.0,0.0,0.0,-2.4999999999999466e-05,0.00015612494995995664,1.1039701082909573e-05,0.13352499999999995,0.05867008927042802,0.004148601797593975,-0.1335,0.058690885152637005,0.004150072288527048,0.0,0.0,0.0,3.552713678800501e-17,0.0006082762530297769,4.3011626335209946e-05
HIE1154,L HIE 283,0.0,0.0,0.0,-9.999999999999454e-06,9.949874371065656e-05,7.03562363973476e-06,0.019985,0.07013526056841886,0.004959311834821445,-0.019984999999999687,0.07020907900692043,0.004964531586665551,0.0,0.0,0.0,-9.999999999816821e-06,0.0005290557626563469,3.740989174001235e-05
GLU1155,L GLU 284,0.0,0.0,0.0,-2.9999999999999472e-05,0.0001705872210923168,1.2062338081814606e-05,47.03556499999999,0.32496700721051713,0.022978637446045433,-47.03554999999999,0.32491709327142015,0.022975107997564314,0.0,0.0,0.0,-1.5000000001634816e-05,0.0006121886963978341,4.32882778588661e-05
GLN1156,L GLN 285,0.0,0.0,0.0,-3.0000000000005022e-05,0.00017058722109234838,1.2062338081816839e-05,0.06507000000000016,0.07485282292605855,0.005292893868197187,-0.06504500000000006,0.07477668737648108,0.005287510271857627,0.0,0.0,0.0,-4.999999999615312e-06,0.0005873457244245044,4.1531614464149226e-05
LEU1157,L LEU 286,0.0,0.0,0.0,-1.5000000000001124e-05,0.0001215524578114413,8.595056718836186e-06,-0.12206500000000026,0.03526429887293963,0.0024935624866844735,0.1220950000000001,0.03533830747220329,0.002498795684925019,0.0,0.0,0.0,1.4999999999787405e-05,0.000595629918657449,4.211739545602739e-05
SER1158,L SER 287,0.0,0.0,0.0,-1.500000000000168e-05,0.00012155245781144578,8.595056718836504e-06,0.33977500000000005,0.07959977622456019,0.005628554154931823,-0.33978499999999995,0.07953419877637538,0.005623917129101384,0.0,0.0,0.0,-2.4999999999955058e-05,0.000551701912267801,3.9011216335814784e-05
VAL1159,L VAL 288,0.0,0.0,0.0,-9.999999999998898e-06,9.949874371065103e-05,7.035623639734369e-06,0.275445,0.02083643383595459,0.0014733583661148317,-0.2754449999999998,0.020856101625187286,0.0014747490888285704,0.0,0.0,0.0,-9.999999999883436e-06,0.0005830094338858781,4.122499241964345e-05
ALA1160,L ALA 289,0.0,0.0,0.0,-9.999999999998898e-06,9.949874371065103e-05,7.035623639734369e-06,0.22609499999999993,0.018116179922932324,0.0012810073672701032,-0.22613500000000017,0.01820183438557654,0.0012870640524075647,0.0,0.0,0.0,-4.999999999994898e-05,0.0005722761571129307,4.0466035140593135e-05
GLU1161,L GLU 290,0.0,0.0,0.0,-1.4999999999998349e-05,0.0001215524578114188,8.595056718834595e-06,46.30666,0.31802305639466505,0.022487625975033947,-46.30658999999998,0.3180489300418636,0.022489455518172757,0.0,0.0,0.0,5.500000000047578e-05,0.0005847862857457236,4.135063481956953e-05
ILE1162,L ILE 291,0.0,0.0,0.0,-9.999999999998898e-06,9.949874371065103e-05,7.035623639734369e-06,0.27291999999999983,0.023006164391313134,0.0016267814850189997,-0.27294999999999997,0.022909332159624686,0.001619934412252567,0.0,0.0,0.0,-3.999999999991566e-05,0.0005902541825351221,4.1737273509430704e-05
THR1163,L THR 292,0.0,0.0,0.0,-2.0000000000002238e-05,0.00014000000000001568,9.899494936612774e-06,0.26432000000000005,0.036118106262648726,0.0025539357861935224,-0.2643,0.03606605051845827,0.0025502548892218442,0.0,0.0,0.0,7.105427357601002e-17,0.0006000000000000635,4.242640687119734e-05
ASN1164,L ASN 293,0.0,0.0,0.0,-9.999999999994458e-06,9.949874371060685e-05,7.035623639731245e-06,0.2703550000000001,0.09913091836051913,0.00700961445979731,-0.27043,0.09909311328240715,0.007006941237087684,0.0,0.0,0.0,-8.49999999988782e-05,0.0006064445564093341,4.2882105825070787e-05
ALA1165,L ALA 294,0.0,0.0,0.0,-5.00000000000167e-06,7.053367989835297e-05,4.987484335816666e-06,0.2537449999999999,0.02379474679419938,0.0016825426814795243,-0.25373999999999997,0.023799420161004375,0.0016828731384154027,0.0,0.0,0.0,-3.8857805861880476e-17,0.0005744562646538286,4.062019202318162e-05
CYS1166,L CYS 295,0.0,0.0,0.0,-2.000000000001112e-05,0.00014000000000007783,9.899494936617169e-06,0.30839500000000003,0.06726001022152714,0.004756000933031834,-0.308325,0.06726038488590481,0.004756027425804046,0.0,0.0,0.0,4.999999999995453e-05,0.0005545268253204135,3.921096785339125e-05
PHE1167,L PHE 296,0.0,0.0,0.0,-1.9999999999997796e-05,0.0001399999999999846,9.899494936610575e-06,0.09840000000000007,0.04698403984333386,0.0033222733180760305,-0.09841499999999997,0.046924649972056344,0.0033180738200046175,0.0,0.0,0.0,-3.4999999999900664e-05,0.0005777326371255824,4.0851866542428625e-05
GLU1168,L GLU 297,0.0,0.0,0.0,-1.000000000000001e-05,9.949874371066208e-05,7.03562363973515e-06,48.79808500000001,0.43240676194138994,0.030575775359967396,-48.79792500000001,0.4324118631282042,0.03057613606834624,0.0,0.0,0.0,0.00014999999999908197,0.0005267826876407618,3.724916106424575e-05
PRO1169,L PRO 298,0.0,0.0,0.0,-4.500000000000615e-05,0.00020730412441630712,1.465861521427105e-05,0.18636999999999998,0.04010178424958209,0.0028356243580559383,-0.186385,0.040104947014053295,0.0028358479992764266,0.0,0.0,0.0,-5.999999999994898e-05,0.0006529931086923698,4.61735855224459e-05
ALA1170,L ALA 299,0.0,0.0,0.0,-3.9999999999997815e-05,0.00019595917942264354,1.3856406460550262e-05,0.24607499999999977,0.027682654767925818,0.001957459290764646,-0.246065,0.027696403647405568,0.0019584314833560306,0.0,0.0,0.0,-2.999999999996783e-05,0.0005908468498687741,4.177918141849201e-05
ASN1171,L ASN 300,0.0,0.0,0.0,-5.0000000000006704e-05,0.0002179449471770629,1.541103500742451e-05,0.49642500000000034,0.08082483761196288,0.005715179076372047,-0.4965149999999997,0.08084924102921513,0.0057169046585543665,0.0,0.0,0.0,-0.00013999999999942504,0.000632771680780218,4.474371464225015e-05
GLN1172,L GLN 301,0.0,0.0,0.0,-5.499999999999172e-05,0.00022798026230352566,1.6120638945151082e-05,0.46495000000000014,0.08110682770272702,0.005735118786912721,-0.46492999999999995,0.08107419503146479,0.005732811308598945,0.0,0.0,0.0,-3.499999999981185e-05,0.0006354329232887311,4.49318929046653e-05
MET1173,L MET 302,0.0,0.0,0.0,-6.499999999999506e-05,0.0002465258607124022,1.743201078475899e-05,0.2564550000000002,0.08849727665301275,0.006257702443788725,-0.25640500000000005,0.0884622573474132,0.006255226204942536,0.0,0.0,0.0,-1.5000000000076064e-05,0.0006593747037914091,4.662483243937764e-05
VAL1174,L VAL 303,0.0,0.0,0.0,-5.99999999999945e-05,0.0002374868417407366,1.679285562374513e-05,-0.2925050000000001,0.027855519650511525,0.001969682683835183,0.29253000000000007,0.02787811148553557,0.0019712801678096778,0.0,0.0,0.0,-3.500000000019432e-05,0.0006432534492716285,4.548488760016053e-05
LYS1175,L LYS 304,0.0,0.0,0.0,-7.500000000000506e-05,0.0002633913438213363,1.8624580532190435e-05,-55.48043499999998,0.9815219334171583,0.06940408150026037,55.480114999999984,0.981477484091029,0.06940093845826784,0.0,0.0,0.0,-0.00039500000000316506,0.000639511532342394,4.5220294116630685e-05
CYS1176,L CYS 305,0.0,0.0,0.0,-4.000000000000559e-05,0.00019595917942268163,1.3856406460552953e-05,-0.054660000000000014,0.1376278111429518,0.00973175585390427,0.05473000000000003,0.1376158315747138,0.009730908770510593,0.0,0.0,0.0,3.0000000000005578e-05,0.000677569184659407,4.7911376519570665e-05
ASP1177,L ASP 306,0.0,0.0,0.0,-4.000000000000059e-05,0.00019595917942265715,1.3856406460551224e-05,52.50740499999998,0.7181808135667133,0.05078305233910946,-52.507160000000006,0.7181127170557208,0.05077823718863966,0.0,0.0,0.0,0.00020499999999984197,0.0005941169918476764,4.2010415375364475e-05
PRO1178,L PRO 307,0.0,0.0,0.0,-1.9999999999997796e-05,0.0001399999999999846,9.899494936610575e-06,-0.24665000000000006,0.03389066980748522,0.0023964322439826986,0.24661000000000002,0.03386573341889934,0.0023946689750359604,0.0,0.0,0.0,-6.000000000005557e-05,0.0005885575587826945,4.161730409338433e-05
ARG1179,L ARG 308,0.0,0.0,0.0,-3.499999999999615e-05,0.00018377975949487082,1.2995191418365594e-05,-50.55531,2.0545528671465085,0.145278826466556,50.55502999999997,2.054367067761456,0.1452656884660449,0.0,0.0,0.0,-0.0003150000000037778,0.0006370047095593073,4.5043034977715334e-05
HIE1180,L HIE 309,0.0,0.0,0.0,-5.0000000000001154e-05,0.0002179449471770387,1.5411035007422795e-05,-0.28056499999999995,0.20743684767899848,0.014668000166178075,0.280555,0.2074258107733942,0.014667219739098465,0.0,0.0,0.0,-5.999999999988237e-05,0.0005713142742834856,4.039801975345239e-05
GLY1181,L GLY 310,0.0,0.0,0.0,-9.999999999998898e-06,9.949874371065103e-05,7.035623639734369e-06,-0.15113,0.0522960141884637,0.0036978866261690585,0.15117,0.05233145421254797,0.0037003926143045988,0.0,0.0,0.0,2.9999999999981986e-05,0.0005648893696998227,3.994371039349392e-05
LYS1182,L LYS 311,0.0,0.0,0.0,-2.9999999999992255e-05,0.00017058722109227577,1.2062338081811704e-05,-47.807745,0.4577980012806422,0.03237120711191899,47.80750999999999,0.457777773488915,0.03236977679104911,0.0,0.0,0.0,-0.0002650000000011232,0.000612188696401184,4.328827785910297e-05
TYR1183,L TYR 312,0.0,0.0,0.0,-1.9999999999993358e-05,0.0001399999999999535,9.899494936608376e-06,-0.14218500000000012,0.06080370691824643,0.004299471348317144,0.14222500000000005,0.060787781461408716,0.0042983452484648,0.0,0.0,0.0,1.9999999999888996e-05,0.000616116872029766,4.356604182156918e-05
MET1184,L MET 313,0.0,0.0,0.0,-1.9999999999993358e-05,0.0001399999999999535,9.899494936608376e-06,-0.22198499999999993,0.07740500484464836,0.005473360382342842,0.22201000000000004,0.07746276460338825,0.005477444614051309,0.0,0.0,0.0,5.00000000005052e-06,0.0005957977844872733,4.212926536268722e-05
ALA1185,L ALA 314,0.0,0.0,0.0,-1.000000000000334e-05,9.949874371069522e-05,7.035623639737493e-06,0.24661499999999983,0.015277328791385478,0.0010802702786805152,-0.24653499999999998,0.015204235429643031,0.0010751017975057348,0.0,0.0,0.0,6.999999999999506e-05,0.0005701754116059151,4.0317490001237347e-05
CYS1186,L CYS 315,0.0,0.0,0.0,-9.999999999994458e-06,9.949874371060685e-05,7.035623639731245e-06,-0.22925000000000004,0.06673445511877642,0.0047188385753276114,0.22925999999999994,0.06673584044574589,0.0047189365327370385,0.0,0.0,0.0,7.105427357601002e-17,0.0006082762530297256,4.3011626335206314e-05
CYS1187,L CYS 316,0.0,0.0,0.0,-1.4999999999998349e-05,0.0001215524578114188,8.595056718834595e-06,0.1778750000000001,0.07044891322795523,0.004981490427070981,-0.1778100000000001,0.07043815656304434,0.004980729816000837,0.0,0.0,0.0,4.999999999983906e-05,0.000572276157112845,4.046603514058708e-05
LEU1188,L LEU 317,0.0,0.0,0.0,-5.000000000000338e-05,0.00021794494717704838,1.541103500742348e-05,-0.13091499999999992,0.026715871219183628,0.001889097370439126,0.130905,0.026722948471304495,0.0018895978077358092,0.0,0.0,0.0,-5.999999999984573e-05,0.000629603049547783,4.4519658579096726e-05
LEU1189,L LEU 318,0.0,0.0,0.0,-2.000000000000668e-05,0.00014000000000004674,9.89949493661497e-06,0.10894000000000005,0.020298679760023662,0.0014353334107446852,-0.10896,0.020234090046256054,0.0014307662282846878,0.0,0.0,0.0,-3.999999999996451e-05,0.0006232174580355124,4.406812907307534e-05
TYR1190,L TYR 319,0.0,0.0,0.0,-1.4999999999996128e-05,0.00012155245781140079,8.595056718833323e-06,-0.0026750000000001074,0.04663249269554419,0.0032974151808651438,0.0026650000000000007,0.0466505388500497,0.003298691236687663,0.0,0.0,0.0,-2.5000000000080513e-05,0.0006199798383819731,4.383919479188329e-05
ARG1191,L ARG 320,0.0,0.0,0.0,-1.000000000000334e-05,9.949874371069523e-05,7.035623639737494e-06,-47.22267999999996,0.25744325123284534,0.018203986871745695,47.22259499999998,0.2574822537142264,0.018206744763652458,0.0,0.0,0.0,-9.499999999931674e-05,0.000562116535958872,3.9747641439361015e-05
GLY1192,L GLY 321,0.0,0.0,0.0,-4.999999999997229e-06,7.053367989829033e-05,4.9874843358122365e-06,-0.09403000000000006,0.030621056480794304,0.002165235668466593,0.09403,0.030653043894530288,0.0021674975201831266,0.0,0.0,0.0,-5.00000000000167e-06,0.000561226335803996,3.9684694782748405e-05
ASP1193,L ASP 322,0.0,0.0,0.0,0.0,0.0,0.0,43.56772999999998,0.23320563265212937,0.01649012842592196,-43.567634999999974,0.2331966375773469,0.016489492378084367,0.0,0.0,0.0,9.500000000045361e-05,0.0006131680030772677,4.335752529825498e-05
VAL1194,L VAL 323,0.0,0.0,0.0,-1.0000000000001675e-05,9.949874371067864e-05,7.035623639736321e-06,-0.03517500000000002,0.037639930592390715,0.0026615450165270458,0.03516500000000001,0.037589463616816865,0.0026579764624616213,0.0,0.0,0.0,-2.000000000000668e-05,0.0005381449618828683,3.8052595180875234e-05
VAL1195,L VAL 324,0.0,0.0,0.0,-1.0000000000001119e-05,9.949874371067313e-05,7.035623639735931e-06,0.16042999999999985,0.027154099138067756,0.0019200847637539495,-0.16033499999999998,0.0271525832104425,0.001919977571483589,0.0,0.0,0.0,8.499999999984631e-05,0.000638572627036025,4.515390348572813e-05
PRO1196,L PRO 325,0.0,0.0,0.0,0.0,0.0,0.0,0.11650999999999997,0.02687917223427834,0.0019006444959539376,-0.11647000000000006,0.026874320456524763,0.0019003014234589013,0.0,0.0,0.0,4.000000000012882e-05,0.0005370288632837752,3.797367509208608e-05
LYS1197,L LYS 326,0.0,0.0,0.0,-1.9999999999998907e-05,0.00013999999999999234,9.899494936611124e-06,-41.349254999999985,0.3347005975136069,0.023666906216906074,41.349219999999974,0.3346644014570247,0.023664346769199925,0.0,0.0,0.0,-5.499999999951655e-05,0.0006016435821984855,4.254262568299151e-05
ASP1198,L ASP 327,0.0,0.0,0.0,-1.5000000000002789e-05,0.00012155245781145478,8.59505671883714e-06,42.71747999999998,0.22066843816648612,0.01560361490213667,-42.71749499999998,0.2207426328956897,0.015608861261751485,0.0,0.0,0.0,-2.9999999999432702e-05,0.0005823229344602342,4.11764495797281e-05
VAL1199,L VAL 328,0.0,0.0,0.0,-1.000000000000334e-05,9.949874371069522e-05,7.035623639737493e-06,0.11953,0.01924731409833621,0.0013609906318560972,-0.11943499999999987,0.01925138371650284,0.0013612783973163437,0.0,0.0,0.0,8.49999999999787e-05,0.0006146340374564705,4.346118958335367e-05
ASN1200,L ASN 329,0.0,0.0,0.0,-1.5000000000000568e-05,0.00012155245781143678,8.595056718835867e-06,0.37339999999999995,0.10068247116554076,0.007119325810777291,-0.373385,0.10066139664737377,0.007117835617306679,0.0,0.0,0.0,5.329070518200751e-16,0.0005099019513591351,3.605551275462976e-05
ALA1201,L ALA 330,0.0,0.0,0.0,0.0,0.0,0.0,0.07950500000000005,0.019997749248352785,0.0014140544101978437,-0.07956499999999998,0.019988140859019368,0.0014133749944724497,0.0,0.0,0.0,-5.9999999999971745e-05,0.0005713142742834383,4.0398019753449034e-05
ALA1202,L ALA 331,0.0,0.0,0.0,-1.000000000000334e-05,9.949874371069522e-05,7.035623639737493e-06,0.07837999999999995,0.03535315544615501,0.002499845595231833,-0.07832500000000002,0.03540860594544773,0.0025037665376388394,0.0,0.0,0.0,4.499999999991955e-05,0.0005856406748168994,4.141104925016953e-05
ILE1203,L ILE 332,0.0,0.0,0.0,-1.5000000000000568e-05,0.00012155245781143678,8.595056718835867e-06,0.15739499999999995,0.027792246670609592,0.001965208608519729,-0.15741000000000002,0.027827179159950755,0.0019676787085294153,0.0,0.0,0.0,-2.9999999999930083e-05,0.0006157109711543925,4.3537340295422564e-05
ALA1204,L ALA 333,0.0,0.0,0.0,-1.4999999999998349e-05,0.0001215524578114188,8.595056718834595e-06,0.11149499999999996,0.050475043090620654,0.0035691245250061053,-0.11137500000000003,0.05049687490330461,0.0035706682672855474,0.0,0.0,0.0,0.00010500000000002397,0.0005779057016502674,4.086410405232738e-05
THR1205,L THR 334,0.0,0.0,0.0,-1.9999999999998907e-05,0.00013999999999999234,9.899494936611124e-06,0.08460499999999968,0.08809329699244986,0.006229136768044178,-0.08461000000000002,0.08802623415777824,0.00622439470952799,0.0,0.0,0.0,-2.500000000037028e-05,0.000611861912526372,4.3265170749716775e-05
ILE1206,L ILE 335,0.0,0.0,0.0,-1.000000000000334e-05,9.949874371069522e-05,7.035623639737493e-06,0.10117000000000002,0.03359674240160783,0.002375648437795451,-0.10115999999999997,0.03352214790254373,0.0023703738101827072,0.0,0.0,0.0,-1.5987211554602254e-16,0.0006082762530300106,4.301162633522647e-05
LYS1207,L LYS 336,0.0,0.0,0.0,-1.500000000000501e-05,0.00012155245781147276,8.595056718838412e-06,-44.10327500000001,0.3925857095908488,0.027760001744862182,44.103250000000024,0.3925106845661019,0.02775469667448646,0.0,0.0,0.0,-4.000000000040416e-05,0.0005730619512762038,4.0521599178739855e-05
THR1208,L THR 337,0.0,0.0,0.0,-5.0000000000005595e-06,7.053367989833732e-05,4.9874843358155595e-06,0.07615000000000004,0.10310299462188284,0.007290482665777349,-0.07618000000000003,0.10304585193009957,0.007286442067291829,0.0,0.0,0.0,-3.4999999999950625e-05,0.0005690123021516814,4.0235245743002265e-05
LYS1209,L LYS 338,0.0,0.0,0.0,-1.9999999999998907e-05,0.00013999999999999234,9.899494936611124e-06,-44.14464500000001,0.55336992959086,0.03912916297184194,44.14466500000001,0.5533658218356634,0.03912887250968645,0.0,0.0,0.0,2.1316282072803005e-16,0.0005744562646537012,4.062019202317261e-05
ARG1210,L ARG 339,0.0,0.0,0.0,-9.999999999998898e-06,9.949874371065103e-05,7.035623639734369e-06,-47.68013000000002,0.3831531066015272,0.0270930159910632,47.68007500000001,0.38309826334057606,0.027089137986891106,0.0,0.0,0.0,-6.499999999874717e-05,0.0006006454861284573,4.247204963305225e-05
THR1211,L THR 340,0.0,0.0,0.0,-1.5000000000001124e-05,0.00012155245781144128,8.595056718836186e-06,0.03203999999999987,0.11536372220069867,0.008157447027103509,-0.032059999999999915,0.115336968921504,0.008155555284589756,0.0,0.0,0.0,-3.50000000000561e-05,0.0005777326371257804,4.0851866542442625e-05
ILE1212,L ILE 341,0.0,0.0,0.0,-2.0000000000002238e-05,0.00014000000000001568,9.899494936612774e-06,-0.228465,0.051958529376801704,0.003674022846281692,0.2284800000000001,0.05192551973740791,0.003671688712295705,0.0,0.0,0.0,-5.000000000130455e-06,0.0005787702480259642,4.0925236712817925e-05
GLN1213,L GLN 342,0.0,0.0,0.0,-3.4999999999998364e-05,0.00018377975949488245,1.2995191418366418e-05,0.31901500000000044,0.22317899716371123,0.015781138231287347,-0.31896999999999986,0.22318796808968003,0.015781772571545952,0.0,0.0,0.0,1.0000000000403019e-05,0.000574369219230557,4.0614036982274964e-05
PHE1214,L PHE 343,0.0,0.0,0.0,-3.0000000000001136e-05,0.00017058722109232626,1.2062338081815275e-05,-0.014119999999999983,0.043943663934633406,0.0031072862758362,0.014139999999999984,0.04390273795562183,0.0031043923721076217,0.0,0.0,0.0,-9.999999999896758e-06,0.0005743692192312461,4.061403698232369e-05
VAL1215,L VAL 344,0.0,0.0,0.0,-3.5000000000005025e-05,0.00018377975949491747,1.2995191418368893e-05,-0.22621499999999958,0.027854421103300404,0.001969605004816939,0.22619499999999987,0.027887936011832568,0.001971974866726333,0.0,0.0,0.0,-5.4999999999560954e-05,0.0006495960283128408,4.5933375665185824e-05
ASP1216,L ASP 345,0.0,0.0,0.0,-1.5000000000001124e-05,0.0001215524578114413,8.595056718836186e-06,45.646025000000016,0.23567039350599,0.01666441333729876,-45.64588,0.2356324587173429,0.016661730942669237,0.0,0.0,0.0,0.0001300000000014734,0.000594222180667452,4.20178533481413e-05
TRP1217,L TRP 346,0.0,0.0,0.0,-4.000000000000225e-05,0.0001959591794226653,1.38564064605518e-05,-0.3526299999999999,0.03431257932595628,0.002426265752138502,0.3525,0.034362188521686446,0.0024297736520095033,0.0,0.0,0.0,-0.00017000000000049197,0.0005840376700176114,4.129769969378442e-05
CYS1218,L CYS 347,0.0,0.0,0.0,0.0,0.0,0.0,-0.15484499999999993,0.05860197074331205,0.004143785090349161,0.15482499999999996,0.05859568563469506,0.004143340666056805,0.0,0.0,0.0,-2.0000000000077732e-05,0.0005827520913731041,4.120679555605645e-05
PRO1219,L PRO 348,0.0,0.0,0.0,-2.4999999999998914e-05,0.00015612494995995317,1.1039701082909328e-05,0.006020000000000003,0.06870581925863341,0.004858235070475697,-0.006014999999999973,0.06872884965573044,0.00485986356547177,0.0,0.0,0.0,-2.0000000000122144e-05,0.0006241794613733654,4.413615298144733e-05
THR1220,L THR 349,0.0,0.0,0.0,-1.999999999999946e-05,0.00013999999999999622,9.899494936611397e-06,0.05609999999999953,0.08559433392462391,0.006052433394924732,-0.056035,0.08559038365961447,0.006052154069007166,0.0,0.0,0.0,4.499999999951876e-05,0.0006107167919746423,4.318419849897636e-05
GLY1221,L GLY 350,0.0,0.0,0.0,-1.0000000000001119e-05,9.949874371067313e-05,7.035623639735931e-06,0.17883499999999997,0.016443168034171635,0.0011627075621152634,-0.17881999999999998,0.01635657665894753,0.0011565846272539402,0.0,0.0,0.0,4.999999999937277e-06,0.0006041316081782236,4.2718555687195626e-05
PHE1222,L PHE 351,0.0,0.0,0.0,-9.999999999998898e-06,9.949874371065103e-05,7.035623639734369e-06,-0.17883499999999994,0.023167170198365217,0.0016381663148166937,0.17880999999999986,0.023153485698703194,0.0016371986745658776,0.0,0.0,0.0,-3.499999999993619e-05,0.0005777326371253958,4.085186654241543e-05
LYS1223,L LYS 352,0.0,0.0,0.0,-1.000000000000334e-05,9.949874371069522e-05,7.035623639737493e-06,-44.93038000000002,0.22550633161495692,0.015945705628543836,44.93032500000002,0.2255221261259015,0.01594682246912328,0.0,0.0,0.0,-6.499999999896034e-05,0.0005298820623508136,3.7468319951737326e-05
VAL1224,L VAL 353,0.0,0.0,0.0,-2.000000000000002e-05,0.00014000000000000012,9.899494936611673e-06,-0.011159999999999996,0.03696517820868726,0.002613832817913196,0.011184999999999971,0.03698189793669332,0.0026150150812184634,0.0,0.0,0.0,4.999999999970584e-06,0.0005612263358038557,3.9684694782738484e-05
GLY1225,L GLY 354,0.0,0.0,0.0,-9.999999999996679e-06,9.949874371062894e-05,7.035623639732807e-06,0.05569999999999992,0.033451008953393285,0.002365343526847631,-0.055715,0.033436712981392155,0.0023643326489730656,0.0,0.0,0.0,-2.5000000000051924e-05,0.0005868347297152834,4.1495481681745165e-05
ILE1226,L ILE 355,0.0,0.0,0.0,-1.000000000000334e-05,9.949874371069522e-05,7.035623639737493e-06,-0.087335,0.032492195601405524,0.002297545184539356,0.08735500000000002,0.032499676536851804,0.002298074166557724,0.0,0.0,0.0,1.0000000000074394e-05,0.0005830094338862671,4.122499241967096e-05
ASN1227,L ASN 356,0.0,0.0,0.0,-4.999999999997229e-06,7.053367989829033e-05,4.9874843358122365e-06,-0.16945500000000002,0.10699031720207262,0.007565357881488528,0.16944999999999996,0.1070718333643355,0.007571121944599766,0.0,0.0,0.0,-1.0000000000296439e-05,0.0005999166608790211,4.242051390543462e-05
TYR1228,L TYR 357,0.0,0.0,0.0,-1.000000000000334e-05,9.949874371069522e-05,7.035623639737493e-06,0.04697500000000014,0.0722084785534218,0.005105910484428794,-0.046920000000000045,0.07219683926599554,0.005105087462522065,0.0,0.0,0.0,4.5000000000128826e-05,0.0005683088948803039,4.018550733784956e-05
GLU1229,L GLU 358,0.0,0.0,0.0,-2.500000000000835e-05,0.0001561249499600121,1.1039701082913495e-05,45.596644999999995,0.29378163485127795,0.02077349861914088,-45.59656999999999,0.2937923673303295,0.020774257520012506,0.0,0.0,0.0,4.9999999998107114e-05,0.0005454356057313288,3.856812155132147e-05
PRO1230,L PRO 359,0.0,0.0,0.0,-3.0000000000005578e-05,0.00017058722109235152,1.206233808181706e-05,0.05652499999999998,0.04241119398224952,0.002998924286306673,-0.05652999999999997,0.042461030369033696,0.003002448251011166,0.0,0.0,0.0,-3.500000000000725e-05,0.0005420101475066566,3.8325905077387775e-05
PRO1231,L PRO 360,0.0,0.0,0.0,-2.0000000000002238e-05,0.00014000000000001568,9.899494936612774e-06,-0.1763149999999999,0.06099275182347513,0.004312838841760743,0.17633999999999997,0.06092646715508793,0.004308151807910213,0.0,0.0,0.0,5.00000000010381e-06,0.0006204635363982272,4.387339740661727e-05
THR1232,L THR 361,0.0,0.0,0.0,-2.9999999999996697e-05,0.000170587221092301,1.2062338081813488e-05,0.12633999999999992,0.11569915470737006,0.008181165687113284,-0.12641000000000008,0.115664782453433,0.008178735201728926,0.0,0.0,0.0,-0.00010000000000009334,0.0006708203932502612,4.7434164902548614e-05
VAL1233,L VAL 362,0.0,0.0,0.0,-6.500000000000117e-05,0.0002465258607124255,1.7432010784760632e-05,-0.024650000000000123,0.04192299488347677,0.0029644033969755358,0.024619999999999975,0.041929650606700716,0.0029648740276780714,0.0,0.0,0.0,-9.500000000015829e-05,0.0005881963957725822,4.159176601202791e-05
VAL1234,L VAL 363,0.0,0.0,0.0,-2.0000000000002793e-05,0.00014000000000001956,9.899494936613049e-06,-0.09574499999999991,0.04371235494685683,0.003090930260455579,0.09569500000000004,0.043665913193244865,0.0030876463325646576,0.0,0.0,0.0,-6.999999999994788e-05,0.0005959026766175527,4.213668235634858e-05
PRO1235,L PRO 364,0.0,0.0,0.0,-3.9999999999997815e-05,0.00019595917942264354,1.3856406460550262e-05,-0.017185000000000002,0.05536136536430437,0.003914639686484568,0.01726999999999997,0.055391579685002676,0.003916776161590039,0.0,0.0,0.0,4.499999999977966e-05,0.0005941169918459414,4.201041537524179e-05
GLY1236,L GLY 365,0.0,0.0,0.0,-2.9999999999999472e-05,0.0001705872210923168,1.2062338081814606e-05,0.08159499999999997,0.04635106228556151,0.003277515045732058,-0.08161500000000002,0.04637603664609551,0.0032792809997009968,0.0,0.0,0.0,-4.999999999997895e-05,0.0006304760106459266,4.458138625031766e-05
GLY1237,L GLY 366,0.0,0.0,0.0,-4.999999999999449e-06,7.053367989832165e-05,4.9874843358144515e-06,-0.020965000000000015,0.049260671686447814,0.003483255499529141,0.02092500000000002,0.04929674811790328,0.003485806488461458,0.0,0.0,0.0,-4.500000000000504e-05,0.0005770398599751176,4.080287980033415e-05
ASP1238,L ASP 367,0.0,0.0,0.0,-4.499999999999782e-05,0.00020730412441626877,1.4658615214268338e-05,54.29342999999998,0.3916406836653738,0.027693178320832134,-54.29306499999994,0.3915489379153655,0.027686690916634542,0.0,0.0,0.0,0.00032000000000017794,0.0006144916598279228,4.345112196469014e-05
LEU1239,L LEU 368,0.0,0.0,0.0,-6.0000000000004494e-05,0.00023748684174077614,1.6792855623747924e-05,0.07880500000000025,0.04993222381388588,0.003530741405852312,-0.07882000000000003,0.049948949938912635,0.003531924121495251,0.0,0.0,0.0,-7.499999999988516e-05,0.0006077622890573627,4.2975283594191975e-05
ALA1240,L ALA 369,0.0,0.0,0.0,-9.999999999999454e-06,9.949874371065656e-05,7.03562363973476e-06,0.03174000000000002,0.04701108805377728,0.003324185915378381,-0.031760000000000004,0.04707294764511781,0.0033285600490302126,0.0,0.0,0.0,-3.0000000000045547e-05,0.0005823229344616058,4.117644957982509e-05
LYS1241,L LYS 370,0.0,0.0,0.0,-3.000000000000169e-05,0.00017058722109232943,1.2062338081815499e-05,-47.07632999999997,0.5308482373552609,0.03753663884148309,47.07631499999998,0.530771566474685,0.037531217391525616,0.0,0.0,0.0,-4.499999999964643e-05,0.0005856406748185319,4.141104925028496e-05
VAL1242,L VAL 371,0.0,0.0,0.0,-4.4999999999990604e-05,0.0002073041244162355,1.4658615214265986e-05,0.05240000000000022,0.05190134873006675,0.0036699795639758004,-0.05234000000000002,0.05192768433119274,0.0036718417721900817,0.0,0.0,0.0,1.5000000000216507e-05,0.0006440302787912139,4.553981774227301e-05
GLN1243,L GLN 372,0.0,0.0,0.0,-3.000000000000336e-05,0.0001705872210923389,1.2062338081816168e-05,0.07574000000000077,0.1409925615059181,0.009969679633769607,-0.07573499999999993,0.1409603305011734,0.009967400557567663,0.0,0.0,0.0,-2.4999999999035793e-05,0.0005782516753116152,4.0888568084532485e-05
ARG1244,L ARG 373,0.0,0.0,0.0,-3.0000000000005578e-05,0.00017058722109235152,1.206233808181706e-05,-44.211115,0.24475690342713818,0.017306926615555034,44.211034999999995,0.24479488102255545,0.017309612037080306,0.0,0.0,0.0,-0.00010999999999967259,0.000581291665174815,4.110352782923318e-05
ALA1245,L ALA 374,0.0,0.0,0.0,-1.500000000000501e-05,0.00012155245781147276,8.595056718838412e-06,-0.25535499999999994,0.016897010830321472,0.0011947990939902848,0.2553899999999999,0.016887507216877234,0.0011941270870390653,0.0,0.0,0.0,2.0000000000047757e-05,0.0005741080037762744,4.059556626036756e-05
VAL1246,L VAL 375,0.0,0.0,0.0,-1.5000000000000568e-05,0.00012155245781143678,8.595056718835867e-06,0.16062499999999985,0.01951805254117315,0.001380134730741886,-0.16054999999999997,0.019482748779369216,0.0013776383778045904,0.0,0.0,0.0,5.999999999985156e-05,0.000613514466006994,4.3382023926958904e-05
CYS1247,L CYS 376,0.0,0.0,0.0,-1.5000000000000568e-05,0.00012155245781143678,8.595056718835867e-06,-0.22818000000000013,0.04920221133241829,0.003479121728252657,0.2281950000000001,0.04918899241700287,0.003478187009779639,0.0,0.0,0.0,-2.4424906541753444e-17,0.0005916079783099715,4.183300132670448e-05
MET1248,L MET 377,0.0,0.0,0.0,-3.500000000002501e-05,0.0001837797594950224,1.2995191418376313e-05,0.33149500000000015,0.07965588474808347,0.00563252162667839,-0.33153000000000005,0.0796448937471823,0.005631744445551466,0.0,0.0,0.0,-7.000000000003892e-05,0.0006671581521648253,4.717520535196345e-05
LEU1249,L LEU 378,0.0,0.0,0.0,-9.999999999994458e-06,9.949874371060685e-05,7.035623639731245e-06,-0.25543999999999983,0.018792721995497325,0.0013288461159969745,0.255375,0.018800914206495274,0.0013294253927919307,0.0,0.0,0.0,-7.499999999982298e-05,0.000565132727772763,3.996091840785719e-05
SER1250,L SER 379,0.0,0.0,0.0,-1.000000000000334e-05,9.949874371069522e-05,7.035623639737493e-06,0.14829999999999996,0.08315846318926308,0.0058801913234179815,-0.14832499999999985,0.0831526871183369,0.0058797828935259295,0.0,0.0,0.0,-3.499999999995229e-05,0.0005863232896619942,4.145931740876004e-05
ASN1251,L ASN 380,0.0,0.0,0.0,-2.0000000000002238e-05,0.00014000000000001568,9.899494936612774e-06,0.03990000000000009,0.04752146883251822,0.0033602752863418797,-0.03980500000000001,0.0475148079549944,0.0033598042911753053,0.0,0.0,0.0,7.499999999936335e-05,0.0006319612329881021,4.468640732928987e-05
THR1252,L THR 381,0.0,0.0,0.0,-3.4999999999993925e-05,0.00018377975949485916,1.2995191418364771e-05,0.2707299999999997,0.050335743761268675,0.003559274574966153,-0.27071499999999993,0.050313952090846575,0.0035577336711732684,0.0,0.0,0.0,-2.000000000016211e-05,0.0005827520913732537,4.120679555606702e-05
THR1253,L THR 382,0.0,0.0,0.0,-1.0000000000002229e-05,9.949874371068417e-05,7.035623639736712e-06,0.2873100000000003,0.05926351238325272,0.004190563148313093,-0.2873100000000003,0.05925279655847295,0.004189805425076315,0.0,0.0,0.0,-9.999999999668052e-06,0.0005915234568468932,4.1827024756734624e-05
ALA1254,L ALA 383,0.0,0.0,0.0,-3.500000000000281e-05,0.00018377975949490579,1.2995191418368068e-05,0.32806499999999994,0.01821512489663524,0.0012880038334570688,-0.3280150000000001,0.01824156722981576,0.001289873588767303,0.0,0.0,0.0,1.5000000000018332e-05,0.0005956299186575325,4.211739545603329e-05
ILE1255,L ILE 384,0.0,0.0,0.0,-4.999999999998561e-05,0.00021794494717697097,1.5411035007418007e-05,0.3980299999999999,0.020345984861888454,0.0014386783865760167,-0.39802499999999996,0.020388829662341203,0.001441707971469889,0.0,0.0,0.0,-4.500000000002835e-05,0.0005941169918458779,4.20104153752373e-05
ALA1256,L ALA 385,0.0,0.0,0.0,-3.500000000000281e-05,0.00018377975949490579,1.2995191418368068e-05,0.3735549999999997,0.027358672756554448,0.0019345503030423305,-0.37354999999999966,0.027371107029131467,0.0019354295388881637,0.0,0.0,0.0,-2.9999999999984483e-05,0.0006075360071634321,4.295928304802617e-05
GLU1257,L GLU 386,0.0,0.0,0.0,-6.999999999999784e-05,0.00025514701644345364,1.804161855266816e-05,55.30533999999998,0.4841409034612579,0.03423393158872371,-55.30471499999995,0.4840629027104717,0.034228416102741854,0.0,0.0,0.0,0.000554999999997392,0.0006610408459383771,4.6742646480431824e-05
ALA1258,L ALA 387,0.0,0.0,0.0,-1.4999999999993907e-05,0.00012155245781138282,8.595056718832052e-06,0.41519500000000037,0.022041029354357967,0.001558536132079827,-0.4152100000000003,0.022040324407769218,0.001558486284828499,0.0,0.0,0.0,-2.9999999999940075e-05,0.0005736723803704513,4.056476303393745e-05
TRP1259,L TRP 388,0.0,0.0,0.0,-0.00011000000000000566,0.0003128897569432564,2.2124646889838724e-05,0.5784500000000002,0.05823811037456125,0.004118056276934288,-0.5783699999999999,0.0582074144761648,0.004115885749143214,0.0,0.0,0.0,-3.0000000000445225e-05,0.0006317436188831959,4.4671019688363766e-05
ALA1260,L ALA 389,0.0,0.0,0.0,-2.9999999999998917e-05,0.00017058722109231366,1.2062338081814384e-05,0.3763900000000001,0.02630300172983828,0.0018599030888730138,-0.37634500000000026,0.026290796393410146,0.001859040041257514,0.0,0.0,0.0,1.4999999999996128e-05,0.0005785974420960105,4.0913017488327985e-05
ARG1261,L ARG 390,0.0,0.0,0.0,-0.00013500000000001177,0.0003417235724968654,2.416350554038263e-05,-58.53321500000001,0.448615847658733,0.031721930802724126,58.532390000000014,0.4484184071835048,0.031707969652832665,0.0,0.0,0.0,-0.0009599999999997522,0.0007472616676954164,5.2839379254819735e-05
LEU1262,L LEU 391,0.0,0.0,0.0,-0.0001249999999999929,0.00033071891388305503,2.3385358667335805e-05,0.49251,0.029761550698853487,0.002104459431778653,-0.49242499999999956,0.029752216304009423,0.002103799390389402,0.0,0.0,0.0,-3.9999999999791315e-05,0.0007059745037889967,4.991993589740075e-05
ASP1263,L ASP 392,0.0,0.0,0.0,-8.500000000000119e-05,0.00027888169534769075,1.9719913792915297e-05,58.552620000000005,0.4077532533231606,0.0288325090475683,-58.551479999999984,0.4076214538016147,0.028823189414024075,0.0,0.0,0.0,0.0010550000000012006,0.0006942441933516384,4.909047769183282e-05
HIE1264,L HIE 393,0.0,0.0,0.0,-0.00012499999999999512,0.00033071891388306094,2.3385358667336222e-05,0.3026299999999999,0.30675216885948847,0.021690653874422518,-0.30250499999999975,0.3066271513988938,0.021681813805007197,0.0,0.0,0.0,0.0,0.0006782329983125963,4.795831523313211e-05
LYS1265,L LYS 394,0.0,0.0,0.0,-0.00012499999999997512,0.0003307189138830081,2.3385358667332485e-05,-61.429890000000015,0.45999969336632784,0.03252689025230629,61.428639999999994,0.4597627000951603,0.032510132297392476,0.0,0.0,0.0,-0.0013750000000000283,0.0007774155902690278,5.497158356793721e-05
PHE1266,L PHE 395,0.0,0.0,0.0,-0.00012000000000001343,0.00032496153618547484,2.297825058615469e-05,0.5512400000000001,0.04128452979022421,0.0029192570972765572,-0.5510750000000001,0.04122741048137658,0.0029152181522142722,0.0,0.0,0.0,4.500000000000615e-05,0.0007503165998429162,5.305539557857593e-05
ASP1267,L ASP 396,0.0,0.0,0.0,-0.000155000000000004,0.0003619046835839609,2.5590525590539055e-05,61.33953999999998,0.5351880121979297,0.03784350726349048,-61.33765000000001,0.5349836048877352,0.037829053483974216,0.0,0.0,0.0,0.0017349999999984789,0.0007515151362406328,5.3140144900008356e-05
LEU1268,L LEU 397,0.0,0.0,0.0,-0.00020500000000000406,0.0004037016224886971,2.8546015483776934e-05,0.4143900000000001,0.06489898227245186,0.004589051045695625,-0.414155,0.06482916762538396,0.004584114404658839,0.0,0.0,0.0,3.0000000000043325e-05,0.0007342342950313872,5.19182048996418e-05
MET1269,L MET 398,0.0,0.0,0.0,-0.00019500000000001184,0.0003962007067131747,2.801562064277883e-05,0.7739649999999996,0.13450473513970018,0.00951092103189825,-0.7736049999999999,0.13444091257872517,0.009506408095332439,0.0,0.0,0.0,0.00016499999999981834,0.000676590718233863,4.784218849510412e-05
TYR1270,L TYR 399,0.0,0.0,0.0,-0.0002049999999999985,0.00040370162248868616,2.854601548377616e-05,0.31768499999999983,0.12795954741636173,0.009048106369567094,-0.3175299999999998,0.12785045600231607,0.009040392441703002,0.0,0.0,0.0,-5.000000000022042e-05,0.0007729812416871352,5.465802777269709e-05
ALA1271,L ALA 400,0.0,0.0,0.0,-9.500000000000563e-05,0.0002932149382279324,2.0733427116616563e-05,0.2355700000000002,0.08662952787589144,0.006125632661203188,-0.23545,0.0865580007856002,0.0061205749321448415,0.0,0.0,0.0,2.499999999991509e-05,0.0006036348233826359,4.2683427697420575e-05
LYS1272,L LYS 401,0.0,0.0,0.0,-0.0002850000000000119,0.00045141444372108556,3.191982142807327e-05,-69.559925,1.0653865915128655,0.07533420834439694,69.55419499999999,1.0645960534305827,0.0752783088605201,0.0,0.0,0.0,-0.006014999999998451,0.0011246221587722723,7.952279547405279e-05
ARG1273,L ARG 402,0.0,0.0,0.0,-0.00033499999999999584,0.0004719904660053998,3.337476591678168e-05,-66.54016500000002,1.2173836115912564,0.08608202070615474,66.536465,1.2168120145580914,0.08604160269232904,0.0,0.0,0.0,-0.0040349999999982344,0.0009611321449202048,6.796230572894483e-05
ALA1274,L ALA 403,0.0,0.0,0.0,-0.00019499999999998297,0.0003962007067131161,2.8015620642774687e-05,-0.5798649999999997,0.04966514648121381,0.0035118561865489484,0.579675,0.04970260933793855,0.0035145052105522165,0.0,0.0,0.0,-0.00038499999999993677,0.0006976926257313584,4.9334318683849145e-05
PHE1275,L PHE 404,0.0,0.0,0.0,-0.000475000000000021,0.0004993746088859762,3.531111722956537e-05,-0.3086050000000002,0.08258594901676598,0.005839708458048171,0.30844000000000005,0.08261607833829955,0.005841838922805064,0.0,0.0,0.0,-0.0006400000000001515,0.000755248303540014,5.340411969127799e-05
VAL1276,L VAL 405,0.0,0.0,0.0,-0.00022499999999999577,0.00041758232721224385,2.9527529527543738e-05,-0.16616500000000006,0.05920133254412422,0.004186166369723008,0.1660949999999999,0.059194475882467616,0.004185681530527639,0.0,0.0,0.0,-0.000295000000000053,0.0007266188822210685,5.137971389567068e-05
HIE1277,L HIE 406,0.0,0.0,0.0,-0.0004349999999999987,0.0004957569969249031,3.5055313434627735e-05,-0.7187649999999999,0.1354140678622424,0.009575220565344692,0.7184699999999999,0.13528595307717764,0.009566161482015738,0.0,0.0,0.0,-0.0007299999999997198,0.0007662245101797324,5.4180254705942955e-05
TRP1278,L TRP 407,0.0,0.0,0.0,-0.0006399999999999961,0.0004799999999999961,3.394112549695401e-05,-0.13428000000000004,0.09929074277091487,0.007020915752236308,0.13405000000000003,0.09923465876396206,0.007016950014073063,0.0,0.0,0.0,-0.0008700000000001929,0.0007163099887619706,5.06507650485249e-05
TYR1279,L TYR 408,0.0,0.0,0.0,-0.0002849999999999797,0.0004514144437210346,3.1919821428069665e-05,0.08986,0.09267259789171776,0.006552942239940777,-0.08992000000000004,0.09261578483174446,0.006548924949944069,0.0,0.0,0.0,-0.00034500000000007967,0.0007183139981930591,5.079246991435335e-05
VAL1280,L VAL 409,0.0,0.0,0.0,-0.0001849999999999974,0.000388297566307073,2.745678422539644e-05,-0.25682500000000014,0.08731955322263156,0.006174424821390243,0.256625,0.08721659460790693,0.006167144547924906,0.0,0.0,0.0,-0.00038500000000006585,0.0007461735723005557,5.276243929159135e-05
GLY1281,L GLY 410,0.0,0.0,0.0,-0.0001300000000000029,0.00033630343441601226,2.3780243901188762e-05,-0.03641499999999997,0.08024028149875839,0.005673844717208953,0.03638000000000001,0.08020651843834142,0.005671457308311508,0.0,0.0,0.0,-0.0001649999999999352,0.0007333314393914168,5.1854363365096254e-05
GLU1282,L GLU 411,0.0,0.0,0.0,-0.00021499999999999796,0.0004108223460329256,2.90495266742848e-05,68.25583,0.572251658890277,0.04046430285465659,-68.25275500000002,0.5719588140552747,0.04044359559779003,0.0,0.0,0.0,0.0028600000000010084,0.0008187795796185265,5.7896459304533076e-05
GLY1283,L GLY 412,0.0,0.0,0.0,-9.50000000000012e-05,0.0002932149382279187,2.0733427116615597e-05,-0.3963749999999997,0.10059356030581769,0.00711303886359416,0.3962249999999997,0.10063127930718267,0.007115705999758636,0.0,0.0,0.0,-0.00024499999999996855,0.0006363764609097539,4.499861108967828e-05
MET1284,L MET 413,0.0,0.0,0.0,-0.00017500000000001848,0.0003799671038393067,2.6867731575258684e-05,0.5472850000000001,0.13366119023486087,0.009451273399653527,-0.54708,0.13363945375524397,0.009449736398439903,0.0,0.0,0.0,3.00000000000622e-05,0.0007273926037568502,5.143442427014081e-05
GLU1285,L GLU 414,0.0,0.0,0.0,-0.0001100000000000112,0.00031288975694327223,2.212464688983984e-05,65.21059499999998,1.2209284258217676,0.08633267692419885,-65.20796499999997,1.2205946803821195,0.08630907755784233,0.0,0.0,0.0,0.0025199999999975377,0.0007807688518365451,5.520869496728559e-05
GLU1286,L GLU 415,0.0,0.0,0.0,-0.0002300000000000041,0.00042083250825002377,2.975735203273355e-05,67.43602999999999,1.617647992951886,0.1143849865389087,-67.43226000000003,1.6170889809773061,0.11434545842310971,0.0,0.0,0.0,0.0035399999999991393,0.0009738583059152442,6.886218120275124e-05
GLY1287,L GLY 416,0.0,0.0,0.0,-3.999999999999948e-05,0.0001959591794226517,1.3856406460550838e-05,-0.3317100000000002,0.056057790716365095,0.003963884395387805,0.331645,0.05605264467444807,0.003963520515274225,0.0,0.0,0.0,-0.00010500000000003951,0.000560334721394196,3.9621648123211084e-05
GLU1288,L GLU 417,0.0,0.0,0.0,-0.00011999999999999956,0.0003249615361854372,2.297825058615203e-05,60.28475499999996,0.5750249429190853,0.04066040364894927,-60.28331500000002,0.5749170512098818,0.0406527745530281,0.0,0.0,0.0,0.0013199999999989132,0.0007263607918936623,5.1361464153603924e-05
PHE1289,L PHE 418,0.0,0.0,0.0,-0.0001550000000000029,0.0003619046835839583,2.559052559053887e-05,-0.48103500000000016,0.05078694492681967,0.0035911793153501916,0.4809800000000001,0.05070630729997967,0.0035854773740744564,0.0,0.0,0.0,-0.00020999999999983033,0.0006825686778634717,4.826489407427969e-05
SER1290,L SER 419,0.0,0.0,0.0,-5.000000000000171e-05,0.00021794494717704114,1.5411035007422968e-05,-0.47689000000000015,0.17690143555098628,0.012508820467973738,0.47679999999999995,0.17682593135623526,0.01250348151516209,0.0,0.0,0.0,-0.00014000000000006675,0.0006406246951217207,4.529900661161333e-05
GLU1291,L GLU 420,0.0,0.0,0.0,-7.499999999999507e-05,0.00026339134382130115,1.862458053218795e-05,57.854785000000014,1.01224243083147,0.07157634870456872,-57.85367,1.012092259184428,0.07156572996557217,0.0,0.0,0.0,0.0010400000000015553,0.0006390618123465252,4.518849411075929e-05
ALA1292,L ALA 421,0.0,0.0,0.0,-2.9999999999998917e-05,0.00017058722109231366,1.2062338081814384e-05,-0.42177,0.04475608450255781,0.0031647330851116776,0.4216299999999999,0.044763189117846526,0.0031652354572765146,0.0,0.0,0.0,-0.00017000000000006122,0.0006411708040764436,4.533762234612845e-05
ARG1293,L ARG 422,0.0,0.0,0.0,-0.00010500000000000717,0.0003065534211194076,2.167660028694685e-05,-59.587909999999965,0.3901144471883428,0.027585257104571846,59.58647,0.38994499496917767,0.02757327502324597,0.0,0.0,0.0,-0.0015450000000011245,0.0007197048005918773,5.089081449510284e-05
GLU1294,L GLU 423,0.0,0.0,0.0,-4.4999999999997265e-05,0.0002073041244162662,1.4658615214268156e-05,56.05325500000001,0.5930912155606085,0.041937882038507866,-56.05236500000001,0.5930423692898935,0.041934428085582044,0.0,0.0,0.0,0.0008449999999999136,0.0006410733187409301,4.5330729091947665e-05
ASP1295,L ASP 424,0.0,0.0,0.0,-5.000000000000338e-05,0.00021794494717704838,1.541103500742348e-05,55.09766999999999,0.3320915402459283,0.023482418008258114,-55.096979999999995,0.33203873207634826,0.023478683906776907,0.0,0.0,0.0,0.000640000000001777,0.0006086049621923686,4.303486958300062e-05
MET1296,L MET 425,0.0,0.0,0.0,-5.499999999999616e-05,0.00022798026230354406,1.6120638945152383e-05,-0.27481000000000005,0.07903254962355674,0.005588445177327929,0.274735,0.07907486816302614,0.005591437549950801,0.0,0.0,0.0,-0.00013000000000007117,0.0006269768735767202,4.4333959895323956e-05
ALA1297,L ALA 426,0.0,0.0,0.0,-2.4999999999997247e-05,0.00015612494995994277,1.1039701082908593e-05,-0.28053500000000015,0.029111832216469985,0.0020585173973030925,0.28045000000000014,0.029071764652320715,0.002055684192671535,0.0,0.0,0.0,-0.00010999999999990989,0.0006147357155720477,4.3468379311855964e-05
ALA1298,L ALA 427,0.0,0.0,0.0,-1.5000000000002789e-05,0.00012155245781145478,8.59505671883714e-06,-0.2983050000000001,0.02671838271677182,0.0018892749601366805,0.2982349999999999,0.026773303400962564,0.0018931584389585484,0.0,0.0,0.0,-8.499999999996177e-05,0.0005981429595004501,4.229509427817587e-05
LEU1299,L LEU 428,0.0,0.0,0.0,-4.00000000000067e-05,0.00019595917942268707,1.385640646055334e-05,-0.4077649999999997,0.03356709363349299,0.002373551953296668,0.40775000000000006,0.033617963947863684,0.0023771490277219288,0.0,0.0,0.0,-5.499999999955207e-05,0.000584786285748643,4.135063481977595e-05
GLU1300,L GLU 429,0.0,0.0,0.0,-6.000000000000672e-05,0.00023748684174078493,1.6792855623748544e-05,54.38049000000001,0.7325531447625967,0.05179932962411627,-54.37980999999999,0.732463551244542,0.05179299440569959,0.0,0.0,0.0,0.0006199999999975603,0.0006209669878553247,4.3908996800548455e-05
LYS1301,L LYS 430,0.0,0.0,0.0,-3.9999999999993376e-05,0.0001959591794226218,1.3856406460548723e-05,-52.126050000000006,0.8215733366538301,0.05809400775899816,52.12558999999997,0.8215172073072745,0.05809003881484085,0.0,0.0,0.0,-0.00050000000000054,0.0006557438524310555,4.636809247753901e-05
ASP1302,L ASP 431,0.0,0.0,0.0,-3.5000000000000586e-05,0.00018377975949489416,1.2995191418367244e-05,50.51973999999996,0.3537733489147894,0.02501555340207221,-50.519414999999974,0.35374200029979536,0.0250133367202479,0.0,0.0,0.0,0.00029000000000195314,0.0006371028174470737,4.504997225298809e-05
TYR1303,L TYR 432,0.0,0.0,0.0,-4.000000000000004e-05,0.00019595917942265444,1.385640646055103e-05,-0.148005,0.06689996244393581,0.004730541710523236,0.14797000000000007,0.06697551119625716,0.004735883814030898,0.0,0.0,0.0,-7.499999999999521e-05,0.0005825590098861012,4.1193142633178316e-05
GLU1304,L GLU 433,0.0,0.0,0.0,-3.4999999999998364e-05,0.00018377975949488248,1.299519141836642e-05,51.31205000000003,0.4284129987476124,0.030293373656290062,-51.31162499999999,0.42843404903865784,0.03029486213664448,0.0,0.0,0.0,0.00039000000000115163,0.0006228161847639919,4.4039754767935234e-05
GLU1305,L GLU 434,0.0,0.0,0.0,-2.9999999999999472e-05,0.0001705872210923168,1.2062338081814606e-05,48.828525,0.5711619817300873,0.040387251043729165,-48.82829000000002,0.5710517191104734,0.04037945429912513,0.0,0.0,0.0,0.0002050000000015473,0.0006107167919717154,4.31841984987694e-05
VAL1306,L VAL 435,0.0,0.0,0.0,-3.000000000000669e-05,0.00017058722109235784,1.2062338081817508e-05,-0.27746999999999994,0.025706207421554675,0.0018177033586369265,0.277425,0.025710783243612333,0.0018180269181175739,0.0,0.0,0.0,-7.499999999995871e-05,0.0005825590098865851,4.119314263321253e-05
GLY1307,L GLY 436,0.0,0.0,0.0,-4.999999999999449e-06,7.053367989832165e-05,4.9874843358144515e-06,-0.21000500000000002,0.052119429918217317,0.0036854002326748487,0.21001000000000006,0.052111034340146904,0.003684806575656292,0.0,0.0,0.0,-4.440892098500626e-18,0.0005830951894846867,4.123105625618768e-05
VAL1308,L VAL 437,0.0,0.0,0.0,-1.5000000000000014e-05,0.0001215524578114323,8.59505671883555e-06,-0.11770999999999981,0.053672859994600655,0.0037952443267858286,0.1177150000000001,0.05364721591098628,0.003793431016243724,0.0,0.0,0.0,-9.999999999835695e-06,0.0006402343321004388,4.5271403777666034e-05
ASP1309,L ASP 438,0.0,0.0,0.0,-1.5000000000002789e-05,0.00012155245781145478,8.59505671883714e-06,46.99977500000002,0.4166596265241773,0.029462284736190007,-46.99958000000002,0.41658093283281944,0.02945672025191043,0.0,0.0,0.0,0.00018000000000185424,0.0006384355879790335,4.514421336107952e-05
SER1310,L SER 439,0.0,0.0,0.0,-2.0000000000001126e-05,0.0001400000000000079,9.899494936612224e-06,-0.08934999999999997,0.12233265099718874,0.008650224708063942,0.08933999999999996,0.12239670910608672,0.008654754300383117,0.0,0.0,0.0,-2.9999999999943405e-05,0.0006157109711544204,4.353734029542454e-05
VAL1311,L VAL 440,0.0,0.0,0.0,-5.00000000000167e-06,7.053367989835297e-05,4.987484335816666e-06,45.03157499999998,0.3166830819214011,0.022392875471367767,-45.03141499999999,0.31665393219624416,0.022390814274534945,0.0,0.0,0.0,0.00015500000000031377,0.0005839306465666052,4.1290131992989177e-05
gtp1312,L gtp 441,0.0,0.0,0.0,-0.0005899999999999394,0.0004918333050942675,3.4777866524554865e-05,252.90455499999985,1.6128741603298267,0.11404742559697793,-252.89932499999995,1.611934762760042,0.11398100015779544,0.0,0.0,0.0,0.004640000000004534,0.001529836592577704,0.0001081757828719016
Mg+1313,L Mg+ 442,0.0,0.0,0.0,0.0,0.0,0.0,-127.07147500000002,0.8180547288262818,0.05784520461347861,127.06803000000005,0.8175857258384803,0.05781204109417149,0.0,0.0,0.0,-0.003445000000003802,0.0008166853739427045,5.774837660107577e-05
MET1314,L MET 443,0.0,0.0,0.0,-0.0005300000000000205,0.0004990991885387296,3.5291642070043886e-05,-70.50412500000002,0.5894233532653571,0.041678525008364796,70.50076500000002,0.5890193628180059,0.04164995856987914,0.0,0.0,0.0,-0.003890000000002658,0.0011126095451725845,7.867337542044148e-05
ARG1315,L ARG 444,0.0,0.0,0.0,-0.000649999999999975,0.00047696960070845297,3.37268439080787e-05,-69.39448000000002,0.5525912952588005,0.03907410521021555,69.39159499999998,0.5522097436478834,0.03904712543707034,0.0,0.0,0.0,-0.003534999999998831,0.0009374299973845645,6.62863108038313e-05
GLU1316,L GLU 445,0.0,0.0,0.0,-0.0009300000000000513,0.00025514701644347375,1.8041618552669584e-05,73.39509500000004,0.5906104011695706,0.04176246197063106,-73.38797999999996,0.5900329224730068,0.041721628060397954,0.0,0.0,0.0,0.0061850000000021055,0.001077392686070239,7.618316743210552e-05
ILE1317,L ILE 446,0.0,0.0,0.0,-0.001624999999999972,0.00048412291827596495,3.423265984407556e-05,-0.15135,0.09732511238113221,0.00688192469444414,0.15557499999999996,0.09723155030647211,0.006875308856698736,0.0,0.0,0.0,0.00260000000000014,0.001067707825202999,7.549834435269816e-05
VAL1318,L VAL 447,0.0,0.0,0.0,-0.002175,0.0003799671038392997,2.686773157525819e-05,-0.09364499999999991,0.11774913577177534,0.008326121238307782,0.10063500000000002,0.117702598845565,0.00832283058069789,0.0,0.0,0.0,0.0048150000000000285,0.0016824907131986354,0.00011897005925861457
HIE1319,L HIE 448,0.0,0.0,0.0,-0.006159999999999948,0.000542586398650098,3.836665218650717e-05,0.03725500000000007,0.39218503282889317,0.02773166961931791,-0.03029500000000003,0.3982912100147329,0.028163441548841296,0.0,0.0,0.0,0.0007999999999999608,0.0080641180546912,0.0005702192560761017
ILE1320,L ILE 449,0.0,0.0,0.0,-0.007030000000000016,0.00047864391775087465,3.3845236001533954e-05,-0.5208450000000002,0.09691976565695777,0.00685326235270459,0.54389,0.1000344335716462,0.007073502633066625,0.0,0.0,0.0,0.01601499999999951,0.007512973778737688,0.0005312474705822139
GLN1321,L GLN 450,0.0,0.0,0.0,-0.01788499999999999,0.0013497314547718082,9.544042644499293e-05,-1.2455199999999993,0.4336014178943624,0.030660250292520567,1.3737250000000005,0.4462800234998187,0.03155676309248136,0.0,0.0,0.0,0.1103200000000005,0.024125662685198675,0.0017059419685323232
ALA1322,L ALA 451,0.0,0.0,0.0,-0.016209999999999978,0.0009878765105009076,6.985341795500953e-05,-0.45726499999999987,0.1381850019900861,0.009771155196546644,0.63808,0.14308320516398854,0.010117510464536232,0.0,0.0,0.0,0.1646050000000001,0.0321040336250755,0.002270097987973183
GLY1323,L GLY 452,0.0,0.0,0.0,-0.03168000000000002,0.002208528922156181,0.0001561665777303252,-1.4747499999999993,0.17179862484898945,0.012147997262924414,1.630965,0.1741178732209912,0.012311992888034244,0.0,0.0,0.0,0.1245349999999998,0.05262289211930481,0.003721000386320856
GLN1324,L GLN 453,0.0,0.0,0.0,-0.9261149999999998,0.21286761560885822,0.015052013449203502,-0.2476,0.8871911800733824,0.06273388996387841,1.9186300000000012,0.7367686360724067,0.05209740987323624,-0.307804032,0.04829933236771512,0.003415278544399427,0.43711096799999977,0.3649573464128738,0.025806381449239097
CYS1325,L CYS 454,0.0,0.0,0.0,-0.06024500000000006,0.006052683289252525,0.0004279893398204958,-1.39323,0.18376318211219517,0.012994019220395166,1.3980899999999992,0.1749473689427807,0.012370647093018503,0.0,0.0,0.0,-0.05538499999999995,0.0609346106494493,0.004308727639918761
GLY1326,L GLY 455,0.0,0.0,0.0,-0.01500499999999999,0.0010511779107267103,7.432950289083641e-05,-1.0909349999999995,0.10426116618857166,0.007372377762635661,1.0877899999999998,0.10745955471711312,0.0075985379843757535,0.0,0.0,0.0,-0.018150000000000076,0.024568628370342686,0.0017372643725121508
ASN1327,L ASN 456,0.0,0.0,0.0,-0.04101499999999994,0.0028783285080061518,0.00020352856064937078,-2.1600650000000012,0.3436441339161679,0.024299309740710037,2.38315,0.344159116543491,0.02433572451150738,0.0,0.0,0.0,0.18206999999999968,0.04795159121447369,0.003390689531643962
GLN1328,L GLN 457,0.0,0.0,0.0,-0.20632999999999996,0.06184675496741949,0.004373225983184511,-0.4382100000000007,2.097389145080139,0.1483078087273222,1.002065,2.020458670890103,0.14286800272935507,-0.029908439999999974,0.02851369109303109,0.0020162224328540744,0.32761655999999945,0.07425756441433323,0.005250802735177189
ILE1329,L ILE 458,0.0,0.0,0.0,-0.02865500000000002,0.002141488967984657,0.00015142613710981322,-0.6668949999999998,0.12841337148054371,0.009080196576891967,0.6853549999999998,0.13035117557966272,0.00921722001880178,0.0,0.0,0.0,-0.010194999999999732,0.015585794012497305,0.0011020820636413534
GLY1330,L GLY 459,0.0,0.0,0.0,-0.0074849999999999795,0.0006479004553169589,4.5813480548847334e-05,-1.1799049999999998,0.1017395988541388,0.007194076026496065,1.22028,0.10504828223250312,0.007428035271860127,0.0,0.0,0.0,0.03288999999999997,0.008860468384910714,0.0006265297279459382
ALA1331,L ALA 460,0.0,0.0,0.0,-0.015440000000000004,0.0013698175060933102,9.686072475466246e-05,-1.1865400000000004,0.15320534716516726,0.010833253989452897,1.2402000000000002,0.15272016893652304,0.010798946707897057,0.0,0.0,0.0,0.03821999999999997,0.009640622386547436,0.000681694946438653
LYS1332,L LYS 461,0.0,0.0,0.0,-0.025214999999999942,0.0024594257459822624,0.0001739076622808841,-93.30775500000001,2.3513792686366446,0.16626762259944358,93.50523000000007,2.3713031959429705,0.16767645701006068,0.0,0.0,0.0,0.1722600000000037,0.04057083188696097,0.0028687910345649515
PHE1333,L PHE 462,0.0,0.0,0.0,-0.008425000000000033,0.0006118619125259871,4.326517074968956e-05,-0.7928950000000003,0.07182878235776607,0.005079061908954904,0.7911400000000002,0.07421960926870921,0.005248118901092022,0.0,0.0,0.0,-0.010180000000000109,0.005864094132941486,0.00041465407269191724
TRP1334,L TRP 463,0.0,0.0,0.0,-0.010029999999999957,0.0007135124385742416,5.0452948377679615e-05,-1.440119999999999,0.11535148720326,0.00815658188213784,1.429405,0.11530676899037419,0.00815341982698043,0.0,0.0,0.0,-0.020745000000000076,0.005255470958914873,0.0003716179153377674
GLU1335,L GLU 464,0.0,0.0,0.0,-0.01283000000000004,0.0011878973019584594,8.399702375680305e-05,89.53703,1.747316447899181,0.12355393091883016,-89.427315,1.7342944115063696,0.12263313389500867,0.0,0.0,0.0,0.09688499999999949,0.020492480938140083,0.0014490372234694916
VAL1336,L VAL 465,0.0,0.0,0.0,-0.005045000000000018,0.0005029662016478325,3.556508118928228e-05,-0.7209250000000001,0.07096047755616995,0.0050176634876203585,0.7350949999999998,0.07042667090669956,0.004979917657452059,0.0,0.0,0.0,0.009124999999999996,0.00340284807183635,0.00024061769469430508
ILE1337,L ILE 466,0.0,0.0,0.0,-0.0033899999999999764,0.0004877499359302739,3.4489128721960074e-05,-0.9244000000000001,0.060370439786374595,0.004268834735615962,0.9308000000000003,0.06084619955263309,0.004302476031309673,0.0,0.0,0.0,0.003009999999999895,0.0027892472102701406,0.00019722956167876764
SER1338,L SER 467,0.0,0.0,0.0,-0.0027649999999999606,0.000435631725199177,3.080381469883326e-05,-1.1083949999999998,0.12941344201820848,0.00915091224277673,1.1094350000000002,0.128120981010134,0.009059521448453864,0.0,0.0,0.0,-0.0017249999999999867,0.0026056429149061144,0.00018424677744807957
ASP1339,L ASP 468,0.0,0.0,0.0,-0.002740000000000008,0.00044988887516807496,3.18119474411734e-05,77.62503999999998,0.9975021245104396,0.07053405164893196,-77.60861499999999,0.9945412494106214,0.07032468616279919,0.0,0.0,0.0,0.013685000000001325,0.003679099754016322,0.00026015163847267
GLU1340,L GLU 469,0.0,0.0,0.0,-0.001995000000000001,0.0002120731006044798,1.4995832754468459e-05,75.47527499999995,0.8499545631276508,0.06010086352880114,-75.47607500000005,0.8494628181208305,0.06006609190590741,0.0,0.0,0.0,-0.0027950000000005557,0.0023818007893143464,0.00016841874895596456
HID1341,L HID 470,0.0,0.0,0.0,-0.0016700000000000382,0.0004702127178202876,3.3249060137088193e-05,-0.05393499999999996,0.10410495077084479,0.0073613316645156045,0.05260000000000002,0.10401466242794809,0.0073549473145631695,0.0,0.0,0.0,-0.00300500000000001,0.0009617562061146638,6.800643351919256e-05
GLY1342,L GLY 471,0.0,0.0,0.0,-0.0007800000000000262,0.00041424630354417347,2.92916370317546e-05,-0.45470499999999947,0.11581708844121584,0.008189504861406583,0.45506499999999983,0.11563356249376781,0.008176527617210164,0.0,0.0,0.0,-0.0004200000000000559,0.0007833262411028726,5.538952969652097e-05
ILE1343,L ILE 472,0.0,0.0,0.0,-0.0027549999999999988,0.00044155973548319074,3.1222988325910234e-05,0.13255000000000006,0.1281731543654911,0.009063210661790888,-0.1269850000000001,0.12796919463292716,0.009048788530792393,0.0,0.0,0.0,0.00281000000000013,0.0010788419717458414,7.628564740501502e-05
ASP1344,L ASP 473,0.0,0.0,0.0,-0.003990000000000005,0.000624419730629943,4.4153142583511006e-05,79.71542999999991,0.8822775782691519,0.062386445848296224,-79.68300500000001,0.8793940441986683,0.06218254919879408,0.0,0.0,0.0,0.02843499999999951,0.004544862484169408,0.0003213703082116526
PRO1345,L PRO 474,0.0,0.0,0.0,-0.012084999999999974,0.0022153498595029915,0.00015664889083552306,0.09718999999999993,0.14996880975722926,0.010604396234581207,-0.08788999999999994,0.14975823149329728,0.010589506102741529,0.0,0.0,0.0,-0.0027849999999997664,0.003410098972170839,0.00024113041077392759
THR1346,L THR 475,0.0,0.0,0.0,-0.006044999999999998,0.0010597051476708265,7.493246959763331e-05,-0.34441500000000014,0.29852321982552743,0.021108779308027285,0.35187999999999986,0.29654201321229334,0.02096868684491234,0.0,0.0,0.0,0.0014199999999998903,0.003129472799051092,0.0002212871437747873
GLY1347,L GLY 476,0.0,0.0,0.0,-0.0017699999999999743,0.000420832508250062,2.9757352032736254e-05,-0.5015550000000002,0.06835676246721822,0.004833553028052808,0.5032250000000004,0.06816739964968214,0.004820163054814372,0.0,0.0,0.0,-0.00010000000000002063,0.0011747340124469887,8.306623862917478e-05
SER1348,L SER 477,0.0,0.0,0.0,-0.0015050000000000124,0.0004999749993749489,3.535357124817662e-05,0.2866900000000003,0.2265630020546159,0.01602042351188006,-0.2844249999999999,0.22649694120451175,0.0160157523043721,0.0,0.0,0.0,0.000760000000000084,0.0011586198686366598,8.19267965930449e-05
TYR1349,L TYR 478,0.0,0.0,0.0,-0.0014050000000000184,0.0004908920451585328,3.4711309396213145e-05,-0.21848000000000006,0.17966340640208286,0.012704121299798737,0.218825,0.17961167661095986,0.012700463451189492,0.0,0.0,0.0,-0.0010600000000001851,0.0007657675887631324,5.414794548272824e-05
HIP1350,L HIP 479,0.0,0.0,0.0,-0.0017299999999999577,0.00045508241011932933,3.2179185819409527e-05,-74.76454500000003,0.8278859389866382,0.05854037615064442,74.75323500000002,0.8267134024385415,0.0584574652962096,0.0,0.0,0.0,-0.013040000000001868,0.002026918843960495,0.00014332480594792636
GLY1351,L GLY 480,0.0,0.0,0.0,-0.00039500000000001144,0.0004888506929523716,3.456696399743647e-05,-0.20983000000000007,0.16762759647504333,0.011853061018150535,0.2098599999999999,0.16756464543572422,0.011848609707472006,0.0,0.0,0.0,-0.0003650000000001541,0.0008011086068693769,5.6646932838424445e-05
ASP1352,L ASP 481,0.0,0.0,0.0,-0.0005549999999999983,0.0004969657935914682,3.5140788266628124e-05,67.72020499999995,1.2711812903678765,0.08988609105365912,-67.71529500000001,1.2706374809414789,0.08984763792035122,0.0,0.0,0.0,0.004354999999999336,0.0012243263453820554,8.657294612049945e-05
SER1353,L SER 482,0.0,0.0,0.0,-0.0003200000000000014,0.0004664761515876262,3.2984845004941434e-05,0.4352750000000002,0.19359503964461436,0.01368923653367853,-0.43506500000000004,0.19355792614873715,0.0136866122132177,0.0,0.0,0.0,-0.00010999999999998567,0.0007402026749478606,5.23402330908054e-05
[truncated: 115,053 more chars]
