# Supplementary material for: Detailed Per-residue Energetic Analysis Explains the Driving Force for Microtubule Disassembly
Source: PLoS Comput Biol. 2015 Jun 1;11(6):e1004313. doi: 10.1371/journal.pcbi.1004313 (PMC4452272; doi:10.1371/journal.pcbi.1004313)
Supplement: S4 Dataset — 13 text files with energy contribution per residue in the 13 longitudinal GTP subsystems, plus one text file with the overall residual contributions, per MT ring. (ZIP) [file pcbi.1004313.s004.zip › LongGTP/R7_L7.txt]

| Run on Wed Jan 21 12:08:31 2015
| GB non-polar solvation energies calculated with gbsa=2
idecomp = 2: Per-residue decomp adding 1-4 interactions to EEL and VDW.
Energy Decomposition Analysis (All units kcal/mol): Generalized Born solvent
DELTAS:
Total Energy Decomposition:
Residue,Location,Internal,,,van der Waals,,,Electrostatic,,,Polar Solvation,,,Non-Polar Solv.,,,TOTAL,,
,,Avg.,Std. Dev.,Std. Err. of Mean,Avg.,Std. Dev.,Std. Err. of Mean,Avg.,Std. Dev.,Std. Err. of Mean,Avg.,Std. Dev.,Std. Err. of Mean,Avg.,Std. Dev.,Std. Err. of Mean
MET   1,R MET   1,0.0,0.0,0.0,-0.41685500000000014,0.43433175566034793,0.030711892971209066,-160.48837999999995,6.595573810942824,0.46637749675340706,164.04859999999994,6.626376156694426,0.4685555515091481,-0.13949622,0.07594214319073954,0.005369920442801172,3.003868780000003,0.9610031627127995,0.06795318530959396
ARG   2,R ARG   2,0.0,0.0,0.0,-2.3341399999999997,0.9165122478177822,0.06480720254724794,-196.2717949999999,4.570997935137312,0.32321836367252993,191.98400499999983,3.631481382992539,0.2567845111666726,-0.7632539639999999,0.05524006720840653,0.0039060626116264895,-7.385183964,1.9829596030015824,0.1402164182101403
GLU   3,R GLU   3,0.0,0.0,0.0,-0.10159499999999998,0.01804691040039811,0.0012761092723587535,139.55167,2.6140510593906856,0.1848413230463032,-139.71946500000004,2.6303500943340805,0.1859938388598303,0.0,0.0,0.0,-0.269390000000001,0.26628037460541404,0.01882886585803824
CYS   4,R CYS   4,0.0,0.0,0.0,-0.033770000000000015,0.004015856073118177,0.0002839639061571043,0.8053800000000001,0.47376452547652864,0.033500210865008026,-0.8583899999999999,0.4930251392170589,0.0348621419235824,0.0,0.0,0.0,-0.08678000000000026,0.03998414185649095,0.002827305784664962
ILE   5,R ILE   5,0.0,0.0,0.0,-0.01241000000000001,0.0008954886933961036,6.332061275762659e-05,1.279845,0.19493935204314333,0.01378429377498183,-1.2908800000000002,0.19565989778183704,0.013835244052780369,0.0,0.0,0.0,-0.023444999999999893,0.01112281326823384,0.0007865016687839853
SER   6,R SER   6,0.0,0.0,0.0,-0.004530000000000054,0.0004990991885386678,3.5291642070039515e-05,0.24510500000000016,0.3415287600993509,0.02414973022364846,-0.23727000000000006,0.341114302104148,0.024120423617755963,0.0,0.0,0.0,0.0033049999999999907,0.005831121247239032,0.0004123225375843678
ILE   7,R ILE   7,0.0,0.0,0.0,-0.004520000000000022,0.0004995998398718567,3.532704346531032e-05,0.5626149999999996,0.17805784670999536,0.012590591085211251,-0.56269,0.17780324490852265,0.012572588019178883,0.0,0.0,0.0,-0.004595000000000242,0.003420668794256493,0.00024187781006119771
HID   8,R HID   8,0.0,0.0,0.0,-0.0031599999999999805,0.00036660605559652256,2.5922962793635355e-05,0.8669150000000003,0.2348944822148866,0.01660954812374492,-0.8763999999999997,0.23530881836429432,0.01663884611383861,0.0,0.0,0.0,-0.01264499999999964,0.004331163238669197,0.0003062594896488878
VAL   9,R VAL   9,0.0,0.0,0.0,-0.0016199999999999893,0.00048538644398043676,3.432200460345911e-05,0.33709500000000003,0.09790416730149991,0.006922870060531283,-0.33443000000000006,0.09779782768548509,0.006915350714171998,0.0,0.0,0.0,0.0010450000000002018,0.001246184175794193,8.811852813114424e-05
GLY  10,R GLY  10,0.0,0.0,0.0,-0.0004850000000000154,0.0004997749493522214,3.533942557541191e-05,1.0993900000000003,0.07999842435947638,0.005656742834882484,-1.0988749999999998,0.08014037294023711,0.005666780115286056,0.0,0.0,0.0,3.000000000005221e-05,0.0009160240171523802,6.477267942581903e-05
GLN  11,R GLN  11,0.0,0.0,0.0,-0.0007049999999999978,0.00045604276115293976,3.2247092892228074e-05,0.35467500000000024,0.16022839752990048,0.01132985864320465,-0.351975,0.15991871177257544,0.011307960553300507,0.0,0.0,0.0,0.0019950000000006794,0.0009874082235833998,6.982030506951847e-05
ALA  12,R ALA  12,0.0,0.0,0.0,-0.0007499999999999751,0.0004330127018922032,3.0618621784788585e-05,0.37175000000000025,0.13382345646410332,0.009462747354759018,-0.3680450000000002,0.13373112193876105,0.009456218317858301,0.0,0.0,0.0,0.00295499999999988,0.001021261474843738,7.221409142265818e-05
GLY  13,R GLY  13,0.0,0.0,0.0,-0.0008450000000000202,0.00036190468358395834,2.5590525590538875e-05,0.7047049999999997,0.09540937047795933,0.006746461285370464,-0.70015,0.09533041225128469,0.0067408780956192535,0.0,0.0,0.0,0.0037099999999999312,0.0012632893571940438,8.93280471072703e-05
VAL  14,R VAL  14,0.0,0.0,0.0,-0.0011499999999999644,0.0003570714214271512,2.524876234590581e-05,0.920295,0.1203386802944129,0.008509229687521932,-0.9169099999999999,0.11983902494596643,0.00847389871900767,0.0,0.0,0.0,0.002235000000000269,0.001565175708985529,0.00011067463575721298
GLN  15,R GLN  15,0.0,0.0,0.0,-0.0010999999999999565,0.0002999999999999615,2.12132034355937e-05,1.1725950000000005,0.43277940220740585,0.030602125005871696,-1.1689200000000004,0.4320037541503531,0.030547278405776077,0.0,0.0,0.0,0.002575000000000394,0.0014540890619216809,0.00010281962361340062
ILE  16,R ILE  16,0.0,0.0,0.0,-0.002255000000000054,0.0004358612164439014,3.0820042180370016e-05,0.283965,0.15581166122919057,0.011017548224310173,-0.27696500000000013,0.1558433308646857,0.011019787605711803,0.0,0.0,0.0,0.00474500000000031,0.0021977204098793585,0.0001554023004977773
GLY  17,R GLY  17,0.0,0.0,0.0,-0.0010250000000000259,0.0001854049621773887,1.311011060212669e-05,0.73477,0.11190409778019557,0.007912814638293877,-0.7326299999999999,0.11158276345385972,0.007890092870175867,0.0,0.0,0.0,0.0011149999999998622,0.0015270150621393044,0.00010797627054126994
ASN  18,R ASN  18,0.0,0.0,0.0,-0.0012300000000000288,0.0004208325082500386,2.97573520327346e-05,1.1677950000000004,0.32090788861447533,0.022691614417555277,-1.1665700000000003,0.32001769497951005,0.02262866822196997,0.0,0.0,0.0,-4.999999999348858e-06,0.0014542953620223576,0.00010283421123341541
ALA  19,R ALA  19,0.0,0.0,0.0,-0.001175000000000026,0.0003799671038392588,2.6867731575255292e-05,0.28376500000000016,0.1420490752345818,0.010044386435965086,-0.2788749999999999,0.14207529473838898,0.010046240434859226,0.0,0.0,0.0,0.0037149999999999284,0.0015664529996140795,0.00011076495384371239
CYS  20,R CYS  20,0.0,0.0,0.0,-0.0029800000000000494,0.0003736308338454055,2.6419689627247044e-05,0.9376999999999999,0.3206671638942788,0.022674592609350255,-0.9238050000000004,0.3194386435217247,0.022587723100724374,0.0,0.0,0.0,0.010914999999999968,0.005264767326292686,0.00037227526777909266
TRP  21,R TRP  21,0.0,0.0,0.0,-0.007329999999999895,0.0006565820588470729,4.6427362621619006e-05,1.1588899999999993,0.181585979359646,0.012840067737360612,-1.1733449999999996,0.1802592465728205,0.01274625356232193,0.0,0.0,0.0,-0.021785000000000103,0.006014879466788843,0.00042531620589861155
GLU  22,R GLU  22,0.0,0.0,0.0,-0.002079999999999997,0.0003059411708155744,2.1633307652784454e-05,88.71555499999995,0.8189311613210459,0.057907177749508605,-88.68526999999996,0.8168533204368679,0.05776025221156571,0.0,0.0,0.0,0.02820500000000138,0.0030038267260302453,0.0002124026247485372
LEU  23,R LEU  23,0.0,0.0,0.0,-0.003555000000000005,0.0005166962357130458,3.653594120862575e-05,0.49566000000000016,0.1650384936916232,0.011669983804616,-0.4834899999999998,0.16568258779968453,0.011715528135769248,0.0,0.0,0.0,0.008615000000000227,0.003180687818695991,0.00022490859254373831
TYR  24,R TYR  24,0.0,0.0,0.0,-0.015139999999999936,0.001135957745692836,8.03243425120788e-05,0.7129299999999997,0.3332791999210275,0.023566398229258562,-0.6901199999999998,0.33456203550313435,0.023657108403184076,0.0,0.0,0.0,0.0076700000000000925,0.009663389674436185,0.000683304836804189
CYS  25,R CYS  25,0.0,0.0,0.0,-0.0036350000000000392,0.0005017718605103452,3.548062851754555e-05,1.4685699999999997,0.24548092614295164,0.017358122752763515,-1.4633599999999989,0.24385561383737545,0.017243195817481627,0.0,0.0,0.0,0.0015749999999999842,0.0037728470681964964,0.0002667805746301527
LEU  26,R LEU  26,0.0,0.0,0.0,-0.0042250000000000135,0.0005425633603552458,3.836502313305547e-05,0.7716200000000002,0.17741554497844786,0.01254517349421674,-0.7586499999999997,0.17675683155114683,0.012498595421086422,0.0,0.0,0.0,0.008745000000000218,0.003398525415530114,0.00024031203673561727
GLU  27,R GLU  27,0.0,0.0,0.0,-0.01087500000000001,0.0010096410253154693,7.13924015564707e-05,112.17363999999999,1.5654788821321721,0.11069607333599948,-112.05797999999997,1.554603897975566,0.10992709583175624,0.0,0.0,0.0,0.10478500000000239,0.014240041256964008,0.0010069229737175458
HIP  28,R HIP  28,0.0,0.0,0.0,-0.02175499999999994,0.003002494795998949,0.00021230844307281764,-119.69186999999994,2.4417068339825274,0.17265474599785807,119.65344499999996,2.4340223246664814,0.17211136913311134,0.0,0.0,0.0,-0.060180000000002065,0.017770694977967613,0.0012565778925318623
GLY  29,R GLY  29,0.0,0.0,0.0,-0.0026750000000000163,0.0004789311015166896,3.38655429603594e-05,-0.5597349999999998,0.1609566860214273,0.011381356416306521,0.5614049999999999,0.1603777446374654,0.011340419078455625,0.0,0.0,0.0,-0.0010050000000000068,0.0015083020254578754,0.00010665305902786683
ILE  30,R ILE  30,0.0,0.0,0.0,-0.005179999999999971,0.0005723635208502089,4.047221268969906e-05,-0.7241300000000002,0.13108300080483337,0.009268967876737933,0.7249950000000002,0.13137170538209436,0.009289382373172018,0.0,0.0,0.0,-0.004315000000000233,0.0014952508150809093,0.00010573019909184233
GLN  31,R GLN  31,0.0,0.0,0.0,-0.002275000000000011,0.0004465142774873091,3.15733273507888e-05,0.3032499999999998,0.4468785489369567,0.03159908523201265,-0.30108499999999994,0.4461775854690596,0.031549519629861245,0.0,0.0,0.0,-0.00010999999999999232,0.0011479982578378352,8.117573529074758e-05
PRO  32,R PRO  32,0.0,0.0,0.0,-0.0011700000000000222,0.0003756327994198615,2.656124997058703e-05,0.18054500000000012,0.1837660414086345,0.012994221403185334,-0.18106000000000003,0.18351097078921466,0.012976185186718012,0.0,0.0,0.0,-0.001685000000000132,0.0008220553509348797,5.8128091315674054e-05
ASP  33,R ASP  33,0.0,0.0,0.0,-0.001174999999999986,0.00037996710383926405,2.6867731575255665e-05,88.55977500000004,1.0767357031169482,0.07613671172196593,-88.53271500000001,1.0746071439278073,0.07598619985828609,0.0,0.0,0.0,0.025884999999995485,0.0025380652079892707,0.00017946831196628585
GLY  34,R GLY  34,0.0,0.0,0.0,-0.001135000000000022,0.0003417235724968213,2.4163505540379512e-05,0.7817799999999997,0.13518609987717148,0.009559100794530985,-0.7782600000000001,0.1345718484676492,0.009515666660828325,0.0,0.0,0.0,0.0023849999999998196,0.0010939721203027332,7.735551046950882e-05
GLN  35,R GLN  35,0.0,0.0,0.0,-0.0024549999999999967,0.0004979708826828939,3.52118587978525e-05,-0.07339500000000015,0.5044626041392953,0.035670892824192064,0.07657999999999991,0.5037092252480592,0.03561762089191248,0.0,0.0,0.0,0.000730000000000004,0.001395385251462765,9.866863736770169e-05
MET  36,R MET  36,0.0,0.0,0.0,-0.007579999999999984,0.001222129289396165,8.641759080187248e-05,-1.4725550000000007,0.4652943874312246,0.03290128166006596,1.476025,0.4645509061179401,0.03284870959223506,0.0,0.0,0.0,-0.004109999999999702,0.003508261677811411,0.00024807156225573437
PRO  37,R PRO  37,0.0,0.0,0.0,-0.004509999999999974,0.0007482646590612318,5.29103014544437e-05,0.7990199999999996,0.35072181226721566,0.024799777176418344,-0.79474,0.34964212046033566,0.024723431436594705,0.0,0.0,0.0,-0.00022999999999981924,0.001984212690212524,0.00014030502485656778
SER  38,R SER  38,0.0,0.0,0.0,-0.002365000000000007,0.0005493405137071325,3.8844240242281495e-05,0.6828500000000003,0.48079415293865607,0.03399728058977657,-0.6770099999999996,0.4789690385609498,0.03386822551448486,0.0,0.0,0.0,0.003474999999999677,0.00263616672462132,0.00018640513673180654
ASP  39,R ASP  39,0.0,0.0,0.0,-0.005605000000000003,0.0010530788194622587,7.446391743656871e-05,100.282505,2.285051863737496,0.16157756682117422,-100.19714499999996,2.269426487899727,0.16047268589982672,0.0,0.0,0.0,0.07975500000000003,0.015706208167471748,0.001110596630194681
LYS  40,R LYS  40,0.0,0.0,0.0,-0.018865000000000014,0.004360822743473951,0.0003083567333462955,-118.89393500000001,3.012636964648434,0.2130256026956165,118.93873500000007,3.029773647445673,0.21423734915691356,0.0,0.0,0.0,0.02593499999999992,0.03932595548743947,0.0027807649801808772
THR  41,R THR  41,0.0,0.0,0.0,-0.025984999999999987,0.008977459273090635,0.0006348022329828441,0.18218500000000026,0.7973947521616882,0.05638432365360961,-0.08614999999999999,0.7978270974966943,0.05641489508542934,0.0,0.0,0.0,0.07005000000000018,0.020322585957501048,0.0014370238341795496
ILE  42,R ILE  42,0.0,0.0,0.0,-0.04122499999999998,0.02805787545413944,0.0019839913999309578,0.7289849999999999,0.7510406412272248,0.053106593035846354,-0.6279800000000002,0.7515611881942811,0.053143401264879514,-0.0002602799999999994,0.0019432835679848643,0.00013741089886904867,0.05951971999999992,0.02498145575873423,0.0017664556770912703
GLY  43,R GLY  43,0.0,0.0,0.0,-0.06733499999999998,0.05857493299185236,0.004141873232608643,-0.049840000000000426,2.220016701378618,0.15697888638922114,0.22918500000000008,2.1962026001202624,0.1552949751404565,-0.0095472,0.030839798594517437,0.002180703071661064,0.10246279999999995,0.06343191774927191,0.004485313918417749
GLY  44,R GLY  44,0.0,0.0,0.0,-0.09046000000000001,0.053682477588129225,0.003795924393346103,-2.22105,1.0372606603453156,0.07334540467882089,2.3662899999999985,1.0293340448561896,0.07278490832239895,-0.010896048000000002,0.026825569317009773,0.0018968541973247391,0.04388395200000009,0.06359779401883124,0.004497043141922082
GLY  45,R GLY  45,0.0,0.0,0.0,-0.10812499999999999,0.04766455050663972,0.003370392688545364,-1.9050849999999988,1.0446882395121548,0.07387061383848809,2.0033499999999997,1.035319572644117,0.07320814905118134,-0.02490091200000001,0.03274285291252816,0.002315269332984236,-0.034760912000000053,0.08972667973468917,0.006344634369375228
ASP  46,R ASP  46,0.0,0.0,0.0,-0.06474999999999999,0.012958298499417402,0.0009162900741577507,122.33258000000005,2.5290932927823544,0.17883390175798172,-122.17071000000007,2.526653760585784,0.17866140078206993,0.0,0.0,0.0,0.09711999999999979,0.057654883574592294,0.00407681591441151
ASP  47,R ASP  47,0.0,0.0,0.0,-0.5521250000000001,0.13557097541509372,0.009586315604808748,160.687795,4.78469834398941,0.3383292644966956,-157.70628000000005,4.053145420731288,0.2866006612134296,-0.1591676639999999,0.04913561171558509,0.0034744124241839385,2.270222335999998,0.9213831528786453,0.06515162754715315
SER  48,R SER  48,0.0,0.0,0.0,-0.1445749999999999,0.031603391827461164,0.0022346972669693307,-1.5309200000000007,1.9541683713539106,0.13818057069646217,1.8381900000000007,1.8998346596217262,0.1343385970951759,-0.0007240319999999998,0.0033637327102752986,0.0002378518209534668,0.16197096800000021,0.08597281415206874,0.006079195988461858
PHE  49,R PHE  49,0.0,0.0,0.0,-0.03704499999999995,0.005065863697337207,0.00035821065729538953,-0.47470499999999993,0.3002394344102717,0.021230134005111676,0.5075149999999999,0.30792898495432336,0.02177386733850924,0.0,0.0,0.0,-0.004234999999999678,0.026543168141727167,0.001876885418719001
ASN  50,R ASN  50,0.0,0.0,0.0,-0.03305,0.004104570623098151,0.00029023697214517955,-3.794679999999998,0.526925409901644,0.03725925305209537,3.9547749999999997,0.5389557721882114,0.03810992812739164,0.0,0.0,0.0,0.1270449999999987,0.034186444316424904,0.0024173466600800357
THR  51,R THR  51,0.0,0.0,0.0,-0.07409000000000004,0.01046001434033397,0.0007396347071358681,-2.3254899999999994,0.8505604445893327,0.06014370581781618,2.5257199999999993,0.9032785681062111,0.06387144008083766,0.0,0.0,0.0,0.12613999999999967,0.07274682398565666,0.005143977255004201
PHE  52,R PHE  52,0.0,0.0,0.0,-0.02629500000000004,0.0021559162785229663,0.00015244630202140548,-1.3009099999999998,0.16969535026040503,0.011999273290495875,1.1877600000000001,0.1739575304492401,0.0123006549419123,0.0,0.0,0.0,-0.1394450000000001,0.026856972558350598,0.0018990747418150726
PHE  53,R PHE  53,0.0,0.0,0.0,-0.013169999999999949,0.0011185258155269322,7.90917189091307e-05,1.5633600000000019,0.24890349615863896,0.017600134999481338,-1.5610049999999998,0.26671669421879224,0.018859718313776683,0.0,0.0,0.0,-0.010814999999999788,0.022716971078908958,0.0016063324297915205
SER  54,R SER  54,0.0,0.0,0.0,-0.0052649999999999884,0.0005871754422658013,4.151957369723582e-05,-0.3338399999999999,0.9116048345637486,0.06446019602824675,0.3326750000000001,0.9152681188455105,0.06471922934395154,0.0,0.0,0.0,-0.006429999999999963,0.006308335755173594,0.00044606669904848084
GLU  55,R GLU  55,0.0,0.0,0.0,-0.006269999999999987,0.0008585452812752294,6.070831903454265e-05,110.09681000000002,2.7252638044602597,0.1927052516656099,-109.978155,2.707725117321061,0.1914650792046862,0.0,0.0,0.0,0.11238499999999903,0.01863831470385574,0.0013179278716985332
THR  56,R THR  56,0.0,0.0,0.0,-0.002140000000000009,0.0004127953488109906,2.9189039038651768e-05,0.9955350000000004,0.2783075255450323,0.019679313856814065,-0.9927849999999995,0.2777039228657028,0.019636632702044438,0.0,0.0,0.0,0.000609999999999753,0.001126010657143087,7.962097713541972e-05
GLY  57,R GLY  57,0.0,0.0,0.0,-0.0007900000000000004,0.000407308237088324,2.8801041647829195e-05,-0.056564999999999935,0.24764342465528943,0.0175110344890015,0.056145000000000014,0.24710682705056938,0.0174730913084949,0.0,0.0,0.0,-0.0012099999999999732,0.0009358952932886746,6.617779083649945e-05
ALA  58,R ALA  58,0.0,0.0,0.0,-0.0008949999999999927,0.00030655342111938095,2.1676600286944966e-05,-0.378345,0.1413593505043087,0.009995615532572269,0.37805000000000033,0.14114743178676595,0.009980630616348785,0.0,0.0,0.0,-0.00118999999999986,0.0007898734075787354,5.585248427778495e-05
GLY  59,R GLY  59,0.0,0.0,0.0,-0.0011500000000000026,0.00038405728739342583,2.7156951228000216e-05,0.01995000000000001,0.5503610519468106,0.03891640319325515,-0.01671499999999996,0.5483834550522106,0.03877656597579264,0.0,0.0,0.0,0.0020849999999999727,0.002144242290414001,0.00015162082640587146
LYS  60,R LYS  60,0.0,0.0,0.0,-0.0024300000000000432,0.0004950757517794518,3.5007142128427834e-05,-89.59471000000002,0.895981950649889,0.0633554913125287,89.57117999999998,0.8948194944269467,0.06327329324472121,0.0,0.0,0.0,-0.025959999999999966,0.0022424094184610595,0.00015856229059903976
HIP  61,R HIP  61,0.0,0.0,0.0,-0.0076000000000000425,0.0009055385138137167,6.403124237432672e-05,-111.26247999999991,1.8568156988829612,0.13129669720937803,111.217055,1.8536326691037812,0.13107162301522035,0.0,0.0,0.0,-0.05302500000000002,0.0077184438198384915,0.0005457763965215196
VAL  62,R VAL  62,0.0,0.0,0.0,-0.003330000000000009,0.00048072861366891206,3.399264626356957e-05,1.4265100000000002,0.11512996959958341,0.008140918222166648,-1.4211450000000008,0.11511187590774286,0.008139638804946933,0.0,0.0,0.0,0.0020350000000000533,0.0023672293931936593,0.00016738839565513523
PRO  63,R PRO  63,0.0,0.0,0.0,-0.00369000000000002,0.0004938623289946482,3.4921340180469744e-05,-1.0338300000000005,0.1773102678921853,0.012537729280056758,1.0391850000000007,0.17696595936789203,0.012513382990821949,0.0,0.0,0.0,0.0016649999999997433,0.0036142461177954017,0.0002555657938770282
ARG  64,R ARG  64,0.0,0.0,0.0,-0.016839999999999983,0.00140868733223528,9.960923651951535e-05,-119.60777000000006,1.6611850911579937,0.11746352427638104,119.68646999999999,1.6671178210045365,0.11788303162692487,0.0,0.0,0.0,0.06185999999999567,0.03012873047441709,0.002130422962700211
ALA  65,R ALA  65,0.0,0.0,0.0,-0.002280000000000026,0.00044899888641285966,3.1749015732774144e-05,-0.190275,0.20469863061339713,0.014474378980633331,0.19109000000000007,0.20504592631895902,0.01449893649548131,0.0,0.0,0.0,-0.0014650000000001025,0.0019154046569849887,0.00013543956216703783
VAL  66,R VAL  66,0.0,0.0,0.0,-0.002235000000000044,0.00042399882075309144,2.998124413696104e-05,0.62607,0.15130933579921763,0.010699185740045922,-0.623335,0.15134084965732159,0.010701414106322587,0.0,0.0,0.0,0.0004999999999998511,0.0016792855623745519,0.00011874342087037106
PHE  67,R PHE  67,0.0,0.0,0.0,-0.0020950000000000434,0.0003255380162131207,2.3019013879831388e-05,-0.019349999999999975,0.133860925964226,0.009465396848521459,0.016324999999999992,0.13363064534379832,0.009449113549693433,0.0,0.0,0.0,-0.005119999999999783,0.0012147427711246847,8.589528508596028e-05
VAL  68,R VAL  68,0.0,0.0,0.0,-0.0010599999999999943,0.00023748684174075077,1.6792855623746128e-05,0.368285,0.09931663392906613,0.0070227465335864605,-0.3674899999999999,0.09915255871635464,0.007011144664033168,0.0,0.0,0.0,-0.000264999999999721,0.0007312831189079394,5.1709525234705225e-05
ASP  69,R ASP  69,0.0,0.0,0.0,-0.0006000000000000294,0.000489897948556658,3.4641016151379126e-05,80.08454499999995,0.5836277649176304,0.04126871502620046,-80.07112000000008,0.5829048683863238,0.04121759852226216,0.0,0.0,0.0,0.012825000000000841,0.001234655822488792,8.730335045132791e-05
LEU  70,R LEU  70,0.0,0.0,0.0,-0.0004499999999999893,0.0004974937185532975,3.5178118198674834e-05,-0.3973150000000001,0.07929644238551964,0.005607105213476931,0.39693500000000015,0.07922670493589809,0.005602174031123925,0.0,0.0,0.0,-0.0008300000000000818,0.0006863672486357386,4.853349358946839e-05
GLU  71,R GLU  71,0.0,0.0,0.0,-0.0003999999999999859,0.0004898979485566182,3.4641016151376314e-05,74.17214,0.47722916968702866,0.033745198206572354,-74.16350000000003,0.4767809559898233,0.03371350471210089,0.0,0.0,0.0,0.008240000000001402,0.000944669254289638,6.679820356866421e-05
PRO  72,R PRO  72,0.0,0.0,0.0,-0.00030499999999997527,0.0004604074282632349,3.255572146335923e-05,0.6293900000000001,0.09204264174826794,0.006508397613852428,-0.6290450000000001,0.0920115371842019,0.006506198189034733,0.0,0.0,0.0,3.9999999999986715e-05,0.0007472616676909143,5.283937925450139e-05
THR  73,R THR  73,0.0,0.0,0.0,-0.00032500000000000416,0.00046837484987988595,3.311910324872986e-05,0.2438499999999998,0.18133118181934407,0.012822050830502899,-0.24355999999999994,0.1812703406517461,0.012817748710284516,0.0,0.0,0.0,-3.499999999992176e-05,0.0007374110115804412,5.214283268101617e-05
VAL  74,R VAL  74,0.0,0.0,0.0,-0.0005699999999999927,0.0004950757517794551,3.5007142128428064e-05,0.23330500000000004,0.10384171596713915,0.007342718153041147,-0.23232499999999995,0.1036838433653,0.007331554874308745,0.0,0.0,0.0,0.0004100000000000525,0.0007949213797603346,5.620942981386993e-05
ILE  75,R ILE  75,0.0,0.0,0.0,-0.0006800000000000228,0.0004664761515876383,3.298484500494229e-05,0.5407249999999999,0.08169926177757157,0.0057770102020855765,-0.5400650000000002,0.08151534073411947,0.0057640050203827875,0.0,0.0,0.0,-1.9999999999638085e-05,0.0007277362159463765,5.1458721321072053e-05
ASP  76,R ASP  76,0.0,0.0,0.0,-0.0003250000000000036,0.0004683748498798851,3.3119103248729796e-05,75.56487999999999,0.7260235916294768,0.05133762049426158,-75.55433,0.7253564717446936,0.05129044799482212,0.0,0.0,0.0,0.010224999999998517,0.0010508924778494435,7.430931973852752e-05
GLU  77,R GLU  77,0.0,0.0,0.0,-0.0005249999999999943,0.0004993746088859483,3.53111172295634e-05,76.87828499999999,0.7725918804718669,0.05463049577713237,-76.86624500000002,0.7717877266253708,0.0545736335133349,0.0,0.0,0.0,0.011514999999998282,0.0011179333611640294,7.904982605937549e-05
VAL  78,R VAL  78,0.0,0.0,0.0,-0.0008250000000000068,0.0003799671038392684,2.6867731575255974e-05,0.08664000000000013,0.11360840813953846,0.00803332757952766,-0.08577499999999995,0.11354181773690256,0.008028618927001081,0.0,0.0,0.0,4.00000000000314e-05,0.0007670723564305451,5.424020648927828e-05
ARG  79,R ARG  79,0.0,0.0,0.0,-0.000655000000000005,0.0004753682782853753,3.361361331365627e-05,-78.08834000000003,1.4536211970092061,0.1027865405681716,78.07487499999996,1.4521375414816622,0.10268163027972448,0.0,0.0,0.0,-0.014120000000000204,0.001748027459740309,0.00012360420704826672
THR  80,R THR  80,0.0,0.0,0.0,-0.0004700000000000029,0.0004990991885387142,3.5291642070042795e-05,-0.56385,0.26830482198424926,0.018972015905011214,0.5631849999999998,0.26801669868685424,0.018951642511270628,0.0,0.0,0.0,-0.0011350000000003946,0.0008165629185800103,5.773971769934039e-05
GLY  81,R GLY  81,0.0,0.0,0.0,-0.00030000000000000084,0.0004582575694955853,3.240370349203939e-05,-0.39501999999999976,0.24783914057307438,0.01752487369426669,0.39453499999999986,0.2475236933608582,0.017502568207980244,0.0,0.0,0.0,-0.0007850000000000276,0.000847805991958123,5.9948936604417635e-05
THR  82,R THR  82,0.0,0.0,0.0,-0.0007549999999999928,0.00043008720046055284,3.0411757594719493e-05,-0.5861650000000003,0.3392042272363358,0.023985360928595566,0.585815,0.3387746312447259,0.02395498390471177,0.0,0.0,0.0,-0.0011050000000000155,0.0008508672046801301,6.016539703185621e-05
TYR  83,R TYR  83,0.0,0.0,0.0,-0.0021949999999999535,0.00039620070671315423,2.8015620642777384e-05,-0.01359499999999997,0.17312721038300133,0.01224194244697303,0.012169999999999988,0.17286735116846091,0.012223567625697495,0.0,0.0,0.0,-0.003620000000000159,0.0008096912991997091,5.725382083318601e-05
ARG  84,R ARG  84,0.0,0.0,0.0,-0.0008949999999999791,0.0003065534211193777,2.1676600286944735e-05,-78.343335,0.8501334793898845,0.060113514819030135,78.32997000000002,0.8491960840101858,0.060047230956066344,0.0,0.0,0.0,-0.014260000000002009,0.001300922749431254,9.198912979226875e-05
GLN  85,R GLN  85,0.0,0.0,0.0,-0.0009599999999999947,0.00021999999999999432,1.5556349186103645e-05,0.6204399999999998,0.5530587006819438,0.039107155764642354,-0.6191250000000003,0.5522627086586597,0.03905087062889889,0.0,0.0,0.0,0.0003549999999994213,0.0010143840495588255,7.172778401705164e-05
LEU  86,R LEU  86,0.0,0.0,0.0,-0.0020350000000000103,0.0002894391127680732,2.0466435937892237e-05,0.4696249999999998,0.16256486205512,0.011495071634183101,-0.46733999999999987,0.16239819703432665,0.011483286637544145,0.0,0.0,0.0,0.00024999999999975264,0.0008170067319180795,5.7771100041433375e-05
PHE  87,R PHE  87,0.0,0.0,0.0,-0.0018449999999999955,0.0003885550154096682,2.7474988626021984e-05,-0.5422099999999999,0.23790079003651945,0.016822126188445995,0.5395900000000001,0.2375209083428234,0.016795264496279882,0.0,0.0,0.0,-0.004465000000000377,0.0009532969107258859,6.740827100584608e-05
HIE  88,R HIE  88,0.0,0.0,0.0,-0.0011899999999999973,0.00039230090491868994,2.7739863013362467e-05,1.049365,0.38195705488313575,0.02700844236299076,-1.0481349999999998,0.3814058819355046,0.026969468550103102,0.0,0.0,0.0,3.999999999914294e-05,0.000963535157635781,6.813222438759098e-05
PRO  89,R PRO  89,0.0,0.0,0.0,-0.0006250000000000066,0.0004841229182759316,3.42326598440732e-05,0.33858,0.13674170395311008,0.009669098613624747,-0.33825000000000016,0.13652420115129738,0.009653718843015862,0.0,0.0,0.0,-0.00029499999999981874,0.0008354489810875107,5.907516398623705e-05
GLU  90,R GLU  90,0.0,0.0,0.0,-0.0011250000000000166,0.00033071891388307336,2.33853586673371e-05,89.83748499999994,1.5243253490587367,0.10778607910539838,-89.80731999999998,1.5212641445880146,0.10756961926141376,0.0,0.0,0.0,0.02904000000000174,0.003253982175737314,0.00023009128623240107
GLN  91,R GLN  91,0.0,0.0,0.0,-0.0019000000000000106,0.0003162277660168378,2.2360679774997884e-05,-0.2685499999999995,0.5117824122613052,0.036188481420197816,0.2731,0.5101520459627698,0.03607319711364657,0.0,0.0,0.0,0.002650000000000716,0.0020778594755186766,0.00014692685254919793
LEU  92,R LEU  92,0.0,0.0,0.0,-0.0009799999999999941,0.0002227105745132026,1.5748015748023744e-05,-0.3876150000000001,0.1668167760598439,0.011795727356759335,0.38691999999999993,0.16653556256847976,0.01177584256008886,0.0,0.0,0.0,-0.001675000000000313,0.0007206767652700236,5.095954277660195e-05
ILE  93,R ILE  93,0.0,0.0,0.0,-0.0009449999999999803,0.0002279802623035531,1.612063894515302e-05,0.01935000000000008,0.11388910176131851,0.00805317561586731,-0.01936999999999999,0.11380783408887107,0.008047429123639425,0.0,0.0,0.0,-0.0009649999999997849,0.0006354329232892415,4.493189290470139e-05
THR  94,R THR  94,0.0,0.0,0.0,-0.0003750000000000053,0.0004841229182759339,3.423265984407336e-05,-0.2899000000000001,0.11765738395867868,0.0083196334053851,0.289685,0.11752572388630492,0.008310323632386402,0.0,0.0,0.0,-0.0005900000000000949,0.000742899724054097,5.2530943262026694e-05
GLY  95,R GLY  95,0.0,0.0,0.0,-0.00015000000000001178,0.00035707142142717065,2.5248762345907185e-05,0.02017499999999999,0.07947411135080402,0.005619668306492829,-0.020010000000000003,0.0793842547360621,0.005613314484330981,0.0,0.0,0.0,1.4999999999965042e-05,0.0007104751930926797,5.023818269006555e-05
LYS  96,R LYS  96,0.0,0.0,0.0,-0.00026999999999999377,0.00044395945760845217,3.139267430468381e-05,-70.943825,1.8485486643248286,0.13071212958974213,70.93740999999999,1.8474553910450178,0.1306348234947577,0.0,0.0,0.0,-0.006684999999996535,0.001302219259572723,9.208080690355973e-05
GLU  97,R GLU  97,0.0,0.0,0.0,-0.00026499999999998525,0.0004413332074521227,3.120697037522053e-05,69.91819999999991,0.558504422554731,0.03949222645111272,-69.91286000000002,0.5582662182132381,0.03947538286059495,0.0,0.0,0.0,0.00507499999999979,0.0007545694136414006,5.335611492617913e-05
ASP  98,R ASP  98,0.0,0.0,0.0,-0.00025499999999999747,0.00043586121644394594,3.082004218037317e-05,70.47637499999998,0.47281718917280546,0.03343322407256534,-70.470795,0.47251926201638744,0.03341215744130506,0.0,0.0,0.0,0.005325000000002689,0.0007933315826296989,5.6097014180691596e-05
ALA  99,R ALA  99,0.0,0.0,0.0,-0.00021499999999999853,0.0004108223460329267,2.904952667428488e-05,-0.1321500000000001,0.08276857797497779,0.005852622275527432,0.1319099999999999,0.08268386722934566,0.005846632321259847,0.0,0.0,0.0,-0.0004549999999999366,0.0007334677907039585,5.186400485886844e-05
ALA 100,R ALA 100,0.0,0.0,0.0,-0.0001450000000000018,0.0003521008378291695,2.489728900904706e-05,-0.05428000000000001,0.0683527731697844,0.004833270942126045,0.054165000000000046,0.06835830436018724,0.004833662056350233,0.0,0.0,0.0,-0.000260000000000038,0.0007158212067271136,5.061620293938795e-05
ASN 101,R ASN 101,0.0,0.0,0.0,-0.0004000000000000104,0.0004898979485566478,3.464101615137841e-05,-0.5204849999999996,0.18517804884758896,0.013094065406702389,0.52026,0.18514713716393275,0.013091879620589268,0.0,0.0,0.0,-0.0006249999999998934,0.0007964766161039062,5.6319401630358664e-05
ASN 102,R ASN 102,0.0,0.0,0.0,-0.00036500000000000866,0.00048143016108259245,3.40422531569233e-05,1.0035349999999996,0.1721069108868108,0.012169796377713276,-1.002364999999999,0.1720752212696584,0.012167555583395108,0.0,0.0,0.0,0.0008050000000006108,0.0007854775617423599,5.5541651037789775e-05
TYR 103,R TYR 103,0.0,0.0,0.0,-0.0012550000000000816,0.000435861216443975,3.082004218037523e-05,0.17763999999999996,0.2792296015826399,0.019744514478710257,-0.17757500000000007,0.27953573005073956,0.01976616103028101,0.0,0.0,0.0,-0.0011900000000001421,0.0009559811713628468,6.75980768957328e-05
ALA 104,R ALA 104,0.0,0.0,0.0,-0.00034500000000000866,0.00047536827828538496,3.361361331365695e-05,0.4720250000000001,0.09621686117827641,0.006803559500364391,-0.47170000000000023,0.09616860194470794,0.006800147057233278,0.0,0.0,0.0,-2.0000000000095496e-05,0.0007547184905644071,5.336665625649676e-05
ARG 105,R ARG 105,0.0,0.0,0.0,-0.0005100000000000304,0.0004998999899980289,3.534826728426935e-05,-70.60786499999999,0.5084131654220848,0.03595023969144741,70.60317500000002,0.5081200393299241,0.035929512546696456,0.0,0.0,0.0,-0.005200000000005076,0.0007874007873994819,5.5677643628180065e-05
GLY 106,R GLY 106,0.0,0.0,0.0,-0.0002850000000000064,0.0004514144437210767,3.1919821428072647e-05,0.23372000000000007,0.10323188267197322,0.007299596427200632,-0.23270999999999983,0.1031663990841984,0.0072949660383034316,0.0,0.0,0.0,0.0007250000000000822,0.0007933315826311626,5.609701418079509e-05
HID 107,R HID 107,0.0,0.0,0.0,-0.0012449999999999805,0.0004300872004605741,3.0411757594720994e-05,0.4605250000000002,0.15255366064110013,0.01078717279341532,-0.45967500000000006,0.15241856637234102,0.010777620186061421,0.0,0.0,0.0,-0.0003950000000001941,0.0007930794411653732,5.607918508676729e-05
TYR 108,R TYR 108,0.0,0.0,0.0,-0.000640000000000015,0.00048000000000001085,3.3941125496955044e-05,0.43873499999999993,0.2636621982290979,0.018643732831034685,-0.4383399999999999,0.2634761742549036,0.018630578949673078,0.0,0.0,0.0,-0.0002450000000001698,0.0007778013885309527,5.499886362465492e-05
THR 109,R THR 109,0.0,0.0,0.0,-0.00027000000000000635,0.00044395945760847277,3.139267430468526e-05,0.3231849999999998,0.09962188903549225,0.0070443313291610335,-0.3230200000000002,0.0995174838910221,0.007036948770596472,0.0,0.0,0.0,-0.00010500000000026821,0.0007169204976845021,5.06939345484346e-05
ILE 110,R ILE 110,0.0,0.0,0.0,-0.00041500000000000483,0.0004927220311697105,3.484070894801117e-05,0.0037599999999999236,0.07326358167602776,0.005180517541713371,-0.003429999999999998,0.07326728533254118,0.0051807794297769535,0.0,0.0,0.0,-8.50000000001927e-05,0.000746843357070299,5.2809800226853445e-05
GLY 111,R GLY 111,0.0,0.0,0.0,-0.0003200000000000075,0.00046647615158763503,3.2984845004942064e-05,0.30824500000000016,0.08550821583333308,0.006046343926291273,-0.3076699999999999,0.0853653975566212,0.006036245149097239,0.0,0.0,0.0,0.0002549999999999924,0.0007416029935213787,5.2439250566721015e-05
LYS 112,R LYS 112,0.0,0.0,0.0,-0.0005299999999999943,0.0004990991885387054,3.529164207004218e-05,-74.24544999999999,0.7334848584003423,0.05186521172725366,74.23797999999998,0.7328241327917576,0.05181849137142028,0.0,0.0,0.0,-0.007999999999998692,0.0010488088481680645,7.416198487080905e-05
GLU 113,R GLU 113,0.0,0.0,0.0,-0.00037500000000000364,0.0004841229182759319,3.423265984407322e-05,75.02851999999999,0.7515325738829554,0.05314137792752178,-75.019745,0.7509034025599094,0.053096888796616386,0.0,0.0,0.0,0.00840000000000373,0.0009899494936612661,7.000000000000704e-05
ILE 114,R ILE 114,0.0,0.0,0.0,-0.0006950000000000001,0.0004604074282632707,3.255572146336176e-05,0.4374649999999999,0.11224218803551535,0.007936721229512847,-0.436305,0.11208475353499191,0.007925588929221563,0.0,0.0,0.0,0.0004650000000000265,0.0007271691687636697,5.141862503025758e-05
ILE 115,R ILE 115,0.0,0.0,0.0,-0.0011700000000000467,0.00037563279941986574,2.656124997058733e-05,0.8937000000000009,0.06895375261723323,0.0048757666063905265,-0.891775,0.06889901577671398,0.004871896127279338,0.0,0.0,0.0,0.0007549999999998569,0.000710615930021036,5.024813429370597e-05
ASP 116,R ASP 116,0.0,0.0,0.0,-0.0007449999999999701,0.0004358612164439326,3.0820042180372225e-05,85.18686,1.5617444094343247,0.11043200623911908,-85.16707500000005,1.5595295602743218,0.11027539275308475,0.0,0.0,0.0,0.019040000000003374,0.0024121359828965373,0.00017056377106502196
LEU 117,R LEU 117,0.0,0.0,0.0,-0.0008800000000000013,0.0003249615361854384,2.2978250586152112e-05,1.0501250000000002,0.11710238842568212,0.00828038929489409,-1.0476699999999999,0.11693644042812287,0.008268654999454242,0.0,0.0,0.0,0.001574999999999862,0.0006887488656980126,4.870189934696074e-05
VAL 118,R VAL 118,0.0,0.0,0.0,-0.0013049999999999995,0.00046040742826331275,3.2555721463364734e-05,0.91047,0.10001069492809216,0.007071824057483302,-0.905935,0.09980165717562123,0.007057042856253683,0.0,0.0,0.0,0.0032299999999996633,0.0010710275439966019,7.573308391975705e-05
LEU 119,R LEU 119,0.0,0.0,0.0,-0.002149999999999981,0.00037080992435478764,2.6220221204254105e-05,1.2069799999999997,0.09004209904261495,0.006366937882530377,-1.2039849999999996,0.08964103287557779,0.006338578221888729,0.0,0.0,0.0,0.0008449999999999313,0.0009278873854083451,6.561154623996963e-05
ASP 120,R ASP 120,0.0,0.0,0.0,-0.0012899999999999795,0.0004537620521815546,3.208582241427013e-05,92.815445,1.1180991132145046,0.07906154649926415,-92.78077499999996,1.1156265658266544,0.07888671099678876,0.0,0.0,0.0,0.033379999999997946,0.0026712543869908158,0.00018888620913155198
ARG 121,R ARG 121,0.0,0.0,0.0,-0.0019449999999999823,0.00026828156850598045,1.8970371635794207e-05,-89.57114500000003,1.0120018646057545,0.07155933810361594,89.54531499999993,1.0101244704395402,0.07142658628902691,0.0,0.0,0.0,-0.027774999999996483,0.002243741295249146,0.00015865646850989586
ILE 122,R ILE 122,0.0,0.0,0.0,-0.0036299999999999857,0.0004930517214248105,3.4864021569518405e-05,1.082319999999999,0.15876507046577468,0.011226385794190934,-1.07457,0.15761257912996646,0.011144892350310059,0.0,0.0,0.0,0.004119999999999635,0.002405327420539878,0.00017008233300376945
ARG 123,R ARG 123,0.0,0.0,0.0,-0.003980000000000018,0.0004894895300207858,3.4612136599751374e-05,-98.01241999999996,1.9474337481946504,0.13770436092599728,97.96941499999998,1.9433638035068046,0.13741657237721427,0.0,0.0,0.0,-0.04698500000000479,0.0048192089599819726,0.0003407695335558222
LYS 124,R LYS 124,0.0,0.0,0.0,-0.002760000000000008,0.0004270831300812655,3.019933774108392e-05,-93.9281349999999,2.127976897616154,0.1504706894512694,93.90070500000003,2.124801364356146,0.1502461453410659,0.0,0.0,0.0,-0.030189999999999342,0.0038514802349244024,0.0002723407791721002
LEU 125,R LEU 125,0.0,0.0,0.0,-0.005259999999999987,0.0005314132102234976,3.757658845611475e-05,1.22598,0.18260898006395962,0.012912404810878492,-1.209425,0.183238626863991,0.012956927563083951,0.0,0.0,0.0,0.011294999999999793,0.005147618381348555,0.00036399158644120824
ALA 126,R ALA 126,0.0,0.0,0.0,-0.005530000000000022,0.000590846849868892,4.177918141850035e-05,1.7021250000000006,0.13199128522367864,0.009333193283919091,-1.6862449999999989,0.1296277939911221,0.009166069216137522,0.0,0.0,0.0,0.010350000000000073,0.004726256446702707,0.00033419679830901203
ASP 127,R ASP 127,0.0,0.0,0.0,-0.005144999999999995,0.0006663144903122199,4.7115549450262874e-05,109.78041000000006,1.5563477027619446,0.11005040145070762,-109.68386000000004,1.5480020769995129,0.10946027659372155,0.0,0.0,0.0,0.0914049999999969,0.008626179629477954,0.0006099630111737121
GLN 128,R GLN 128,0.0,0.0,0.0,-0.008294999999999992,0.000983857205086144,6.956921014356562e-05,0.7604400000000001,1.3211088321557767,0.093416501390279,-0.7138649999999995,1.3221774490494842,0.09349206401548212,0.0,0.0,0.0,0.03828000000000021,0.0078071505685490886,0.000552048910876547
CYS 129,R CYS 129,0.0,0.0,0.0,-0.019204999999999983,0.0026463134734948076,0.00018712262022535053,-0.8044450000000001,0.591925186974672,0.04185543136649056,0.87635,0.5946211546018185,0.04204606506559203,0.0,0.0,0.0,0.0526999999999999,0.02184994279168726,0.0015450242716540186
THR 130,R THR 130,0.0,0.0,0.0,-0.09641000000000002,0.03505127529776904,0.002478499445228901,-0.4856499999999997,0.9487766636569434,0.06708864127033728,0.7721750000000004,0.9548955463164538,0.06752131161251974,-0.004489632000000002,0.010911346100008748,0.0007715486819189574,0.18562536800000032,0.0863599900421154,0.006106573458198252
GLY 131,R GLY 131,0.0,0.0,0.0,-0.15981999999999988,0.09957292603916017,0.007040869122487671,1.6420950000000003,0.5645702489283312,0.03992114514734001,-1.4750750000000001,0.5451291492618975,0.03854645180655413,-0.03519284399999998,0.03847190038982303,0.0027203741650777247,-0.027992843999999923,0.11682107190573304,0.00826049721300251
LEU 132,R LEU 132,0.0,0.0,0.0,-0.07557499999999998,0.02275685336332767,0.0016091525331676886,2.262925000000001,0.5747196267529014,0.04063881453579781,-2.0274099999999997,0.5548388341671848,0.03923303021052547,-0.00025567199999999987,0.0024306906741121954,0.00017187578586316338,0.15968432800000038,0.05308981492257498,0.003754016814369153
GLN 133,R GLN 133,0.0,0.0,0.0,-0.6035750000000001,0.18717119002399837,0.013235001770872511,-0.8694100000000007,1.6216126084549294,0.11466532718960863,1.6008699999999996,1.7424854154626377,0.12321232533922896,-0.08196292799999999,0.042111492323796997,0.0029777321788042096,0.045922071999999335,0.3407115202033786,0.024091942636418638
GLY 134,R GLY 134,0.0,0.0,0.0,-0.025680000000000022,0.0029321664345668317,0.00020733547694497877,0.6702100000000003,0.23935840469889438,0.01692519510965822,-0.65449,0.2425372134333207,0.017149970830879005,0.0,0.0,0.0,-0.009959999999999879,0.022359749551370132,0.0015810730533406684
PHE 135,R PHE 135,0.0,0.0,0.0,-0.023464999999999972,0.0018326961013765699,0.00012959118411375208,1.3124949999999997,0.329345229166902,0.02328822448953539,-1.3408449999999998,0.3220416913615389,0.022771786378652934,0.0,0.0,0.0,-0.05181500000000032,0.019934662650770325,0.0014095935141025893
SER 136,R SER 136,0.0,0.0,0.0,-0.008394999999999991,0.0005991452244656374,4.236596511351884e-05,0.31801999999999986,0.6728352841520726,0.04757663920455081,-0.2896950000000001,0.6673465081762248,0.04718852413325723,0.0,0.0,0.0,0.019929999999999993,0.01224561554189926,0.0008658957789480345
VAL 137,R VAL 137,0.0,0.0,0.0,-0.005930000000000044,0.0005148786264742649,3.640741682679682e-05,0.8193799999999999,0.15857019139800704,0.011212605763157952,-0.8076199999999999,0.15859412221138477,0.011214297927199822,0.0,0.0,0.0,0.0058299999999999515,0.00554266181540997,0.000391925375550013
PHE 138,R PHE 138,0.0,0.0,0.0,-0.006039999999999983,0.0005180733538796092,3.663331816803296e-05,-0.32634500000000016,0.12342461656817,0.008727438334070251,0.30883500000000014,0.12307903060635444,0.008703001716361985,0.0,0.0,0.0,-0.02355000000000003,0.004185391260085483,0.00029595185419253536
HID 139,R HID 139,0.0,0.0,0.0,-0.003130000000000028,0.0003363034344160334,2.3780243901190256e-05,1.6949500000000008,0.15025367715965343,0.01062453940178052,-1.6961349999999993,0.1503692348022109,0.010632710561047552,0.0,0.0,0.0,-0.0043150000000001625,0.00195340088051585,0.00013812630089885303
SER 140,R SER 140,0.0,0.0,0.0,-0.0010449999999999494,0.00020730412441628186,1.4658615214269264e-05,0.20323999999999992,0.24843283277377012,0.017566854072371643,-0.19868500000000006,0.2490005537644444,0.017606998008604414,0.0,0.0,0.0,0.0035100000000000096,0.0025455647703406642,0.000179998611105746
PHE 141,R PHE 141,0.0,0.0,0.0,-0.0029150000000000053,0.0003844151401805664,2.7182255241245577e-05,-0.4381400000000002,0.10415651875902827,0.007364978071929274,0.42858500000000005,0.1035760241320351,0.0073239309032103505,0.0,0.0,0.0,-0.012469999999999972,0.0023620118543311312,0.00016701945994405547
GLY 142,R GLY 142,0.0,0.0,0.0,-0.00044499999999997764,0.0004969657935914449,3.514078826662647e-05,-0.28957,0.15843167328536306,0.01120281105348118,0.2889800000000001,0.1582681256602223,0.011191246490002782,0.0,0.0,0.0,-0.0010349999999999548,0.0007770296004656846,5.4944289967195926e-05
GLY 143,R GLY 143,0.0,0.0,0.0,-0.00031500000000000196,0.00046451587701606354,3.2846232660687486e-05,0.753415,0.16011749677970996,0.01132201677595481,-0.7528100000000002,0.1597918768273264,0.011298991968312804,0.0,0.0,0.0,0.00029000000000012794,0.0009570266453971406,6.767200307365315e-05
GLY 144,R GLY 144,0.0,0.0,0.0,-0.00025499999999998744,0.00043586121644392887,3.082004218037196e-05,0.6929500000000003,0.08114078814011706,0.005737520152469777,-0.69238,0.08114817065097486,0.005738042174818749,0.0,0.0,0.0,0.0003150000000000253,0.0007319665292894322,5.175784964621391e-05
THR 145,R THR 145,0.0,0.0,0.0,-0.00065499999999999,0.0004753682782853643,3.361361331365549e-05,0.48457500000000053,0.078792603555155,0.005571478428119336,-0.48150000000000015,0.07859688288984452,0.0055576388871533995,0.0,0.0,0.0,0.002420000000000115,0.0010879338215168501,7.692853826767598e-05
GLY 146,R GLY 146,0.0,0.0,0.0,-0.0005749999999999867,0.0004943429983321174,3.495532863527304e-05,0.9080950000000008,0.05938902234419557,0.004199438042762007,-0.9057649999999994,0.059551152591714195,0.004210902382507595,0.0,0.0,0.0,0.0017549999999999343,0.0011640339342132695,8.230962884134584e-05
SER 147,R SER 147,0.0,0.0,0.0,-0.0008249999999999935,0.000379967103839262,2.686773157525552e-05,0.872905,0.11118289425536874,0.007861817847991807,-0.8718299999999997,0.11108119147722638,0.00785462637558281,0.0,0.0,0.0,0.0002500000000001801,0.0008874119674650765,6.274950199006515e-05
GLY 148,R GLY 148,0.0,0.0,0.0,-0.0005100000000000171,0.0004998999899980154,3.5348267284268395e-05,0.927335000000001,0.096062077715394,0.006792614656742423,-0.9266850000000004,0.09597554779734124,0.00678649606755936,0.0,0.0,0.0,0.0001400000000000734,0.0008546344247688027,6.043177971894846e-05
PHE 149,R PHE 149,0.0,0.0,0.0,-0.0014949999999999842,0.0004999749993749396,3.5353571248175965e-05,0.637875,0.08491206848852471,0.006004189943281238,-0.6358349999999997,0.08487913627623792,0.006001861284218491,0.0,0.0,0.0,0.0005450000000001687,0.001066759110577363,7.543126009817835e-05
THR 150,R THR 150,0.0,0.0,0.0,-0.0018099999999999928,0.00039230090491865514,2.7739863013360004e-05,0.7914000000000003,0.15055849361626747,0.010646093180129426,-0.7811599999999997,0.1507599562218055,0.01066033873758257,0.0,0.0,0.0,0.008430000000000135,0.0026182245892970974,0.00018513643617613408
SER 151,R SER 151,0.0,0.0,0.0,-0.0015399999999999759,0.0004983974317750968,3.5242020373413066e-05,0.8000999999999999,0.21201195720996555,0.014991509263579878,-0.7977150000000001,0.21167442872250736,0.014967642395347345,0.0,0.0,0.0,0.0008449999999999458,0.0016034260194970893,0.00011337934115173452
LEU 152,R LEU 152,0.0,0.0,0.0,-0.0016000000000000415,0.0004898979485565909,3.464101615137438e-05,1.1075149999999998,0.10217949782123847,0.007225181580763378,-1.105425,0.1022144039507128,0.007227649816849005,0.0,0.0,0.0,0.0004900000000000248,0.0013453252394867584,9.512885997425029e-05
LEU 153,R LEU 153,0.0,0.0,0.0,-0.0025649999999999883,0.0004957569969249152,3.505531343462859e-05,0.8322450000000005,0.11050984107761662,0.007814225801383039,-0.8226549999999999,0.11053495363458497,0.007816001527315566,0.0,0.0,0.0,0.007025000000000405,0.002407150805412925,0.00017021126578461388
MET 154,R MET 154,0.0,0.0,0.0,-0.005250000000000052,0.0005361902647382122,3.791437722026e-05,1.735335,0.2555633048287622,0.01807105458668625,-1.7282949999999997,0.2558603290371557,0.01809205736987941,0.0,0.0,0.0,0.0017899999999999188,0.0033698516287815543,0.00023828449383039691
GLU 155,R GLU 155,0.0,0.0,0.0,-0.003829999999999989,0.0005925369186809868,4.189868733027076e-05,95.51496500000002,1.3807943959078754,0.09763690807708411,-95.48429000000004,1.3768970716392468,0.09736132563520108,0.0,0.0,0.0,0.026845000000000566,0.004595756194575655,0.00032496903698645284
ARG 156,R ARG 156,0.0,0.0,0.0,-0.0035849999999999892,0.0005126158405667835,3.624741370084147e-05,-92.94914499999999,1.1734698564421189,0.08297684930082266,92.92892999999995,1.1715155846647942,0.0828386614182199,0.0,0.0,0.0,-0.023799999999998107,0.003505709628591185,0.00024789110512477995
LEU 157,R LEU 157,0.0,0.0,0.0,-0.006234999999999979,0.0006479004553170478,4.581348054885362e-05,1.2507549999999994,0.170357374290053,0.012046085458563126,-1.2319349999999998,0.16984931785262006,0.012010160443349696,0.0,0.0,0.0,0.012585000000000336,0.005076689373991401,0.00035897614823270085
SER 158,R SER 158,0.0,0.0,0.0,-0.007065000000000004,0.0009277796074499235,6.56039251874434e-05,1.918435000000001,0.6383885382547181,0.04514088644316788,-1.874155000000001,0.6384942450602035,0.045148361043065514,0.0,0.0,0.0,0.03721500000000013,0.008826594756756298,0.0006241345007288004
VAL 159,R VAL 159,0.0,0.0,0.0,-0.005155000000000003,0.0008068302175798733,5.70515118116946e-05,1.5355599999999998,0.3375597227158499,0.02386907689878281,-1.5221400000000003,0.3344965775609654,0.023652479827705058,0.0,0.0,0.0,0.00826499999999985,0.0035446826374162573,0.00025064691300712513
ASP 160,R ASP 160,0.0,0.0,0.0,-0.0054349999999999885,0.0008159503661375807,5.769640370075296e-05,105.12063500000001,1.8233360748286085,0.12892933028933712,-105.03170999999999,1.813744881701019,0.1282511305193183,0.0,0.0,0.0,0.08348999999999833,0.011470392321102134,0.0008110792193121422
TYR 161,R TYR 161,0.0,0.0,0.0,-0.018005000000000004,0.002979089626043514,0.00021065344763378647,1.6648249999999993,1.0689323759597706,0.07558493316710019,-1.6090649999999993,1.0711014754797983,0.07573831166506818,0.0,0.0,0.0,0.03775499999999996,0.012203482085044529,0.0008629164936423534
GLY 162,R GLY 162,0.0,0.0,0.0,-0.013789999999999992,0.0029216262594658035,0.0002065901740160957,-0.01093499999999997,0.8633895706892687,0.06105086202401239,0.0954550000000001,0.8620127365503365,0.06095350514839158,0.0,0.0,0.0,0.07072999999999988,0.013255832678485025,0.0009373289177230996
LYS 163,R LYS 163,0.0,0.0,0.0,-0.15383999999999998,0.12864674267155007,0.009096698412061384,-136.2885099999999,12.819218121240077,0.9064556063038332,136.77228499999993,13.097039023144973,0.9261005106730646,-0.026465724000000003,0.06778266010563336,0.004792957860755621,0.30346927599999957,0.30236811016024295,0.021380654110886882
LYS 164,R LYS 164,0.0,0.0,0.0,-0.08387,0.014019383010674869,0.0009913200794899675,-144.26279499999998,4.590391253802245,0.3245896783862986,144.6289650000001,4.612774384657296,0.3261724047474778,-6.692399999999988e-05,0.0008787961459997401,6.214027141170195e-05,0.282233076,0.10279084074500708,0.007268410053466097
SER 165,R SER 165,0.0,0.0,0.0,-0.10233999999999994,0.02196097447746813,0.001552875397448241,-1.1827649999999994,1.1043233402292112,0.07808745224986541,1.4873750000000014,1.0862688729660797,0.07681080862661832,-0.005623776000000001,0.011657387111193657,0.0008243017477241692,0.19664622400000023,0.06251279002972288,0.004420321774090784
LYS 166,R LYS 166,0.0,0.0,0.0,-0.04820499999999996,0.0050460851162065935,0.000356812100411419,-112.06133999999996,1.4571098086285628,0.10303322266146893,112.16188999999999,1.4479051757291268,0.10238235682731653,0.0,0.0,0.0,0.05234499999999897,0.03640063151924926,0.002573913338673393
LEU 167,R LEU 167,0.0,0.0,0.0,-0.028584999999999992,0.002443926144546919,0.0001728116749528221,0.11065500000000035,0.15953694235192056,0.011280965378681033,-0.06916999999999998,0.1627992662759879,0.011511646515594545,0.0,0.0,0.0,0.012900000000000045,0.018566636744440267,0.0013128594745821036
GLU 168,R GLU 168,0.0,0.0,0.0,-0.015614999999999999,0.001177614113366397,8.32698925182363e-05,108.48576000000001,1.4223920494705604,0.10057830636864644,-108.61844000000002,1.4129550333981504,0.09991100856274969,0.0,0.0,0.0,-0.14829500000000365,0.038774321077229924,0.0027417585369613755
PHE 169,R PHE 169,0.0,0.0,0.0,-0.009185000000000007,0.0015135306405884134,0.00010702277794936863,-0.4715999999999999,0.13148851660886607,0.009297642174228918,0.4549449999999999,0.13011153667142672,0.009200274989096799,0.0,0.0,0.0,-0.025839999999999943,0.01214555062564073,0.0008588201208635075
SER 170,R SER 170,0.0,0.0,0.0,-0.0025550000000000585,0.0004969657935914349,3.5140788266625766e-05,0.2202150000000001,0.1563445834527054,0.011055231516119408,-0.21549999999999997,0.15703451849832262,0.011104017291052825,0.0,0.0,0.0,0.0021600000000001306,0.00376489043665289,0.00026621795581816405
ILE 171,R ILE 171,0.0,0.0,0.0,-0.0022350000000000247,0.0004239988207530605,2.998124413695885e-05,-0.12255499999999998,0.1288812902441623,0.009113283429971879,0.12613000000000002,0.12853039757193627,0.009088471571171909,0.0,0.0,0.0,0.0013400000000000122,0.0028730471628574277,0.00020315511315252582
TYR 172,R TYR 172,0.0,0.0,0.0,-0.0026399999999999935,0.00047999999999999334,3.394112549695381e-05,-0.2099800000000001,0.13244130624544576,0.009365014575535895,0.20777499999999996,0.13278408931419475,0.009389252998774729,0.0,0.0,0.0,-0.004845000000000031,0.0017947074970592282,0.0001269049841416916
PRO 173,R PRO 173,0.0,0.0,0.0,-0.000955000000000048,0.00023016298572967812,1.6274980798759795e-05,0.3858899999999997,0.0974682404683707,0.006892045378550599,-0.38966,0.09760007377046431,0.006901367400740261,0.0,0.0,0.0,-0.004725000000000248,0.0010437312872573412,7.380294709562303e-05
ALA 174,R ALA 174,0.0,0.0,0.0,-0.0004550000000000387,0.000497970882682955,3.5211858797856816e-05,-0.15305500000000005,0.0795505623801617,0.00562507421062158,0.152745,0.07953634373668426,0.005624068800699363,0.0,0.0,0.0,-0.0007650000000001356,0.0007872578992941682,5.5667539913358245e-05
PRO 175,R PRO 175,0.0,0.0,0.0,-0.0004750000000000143,0.0004993746088859687,3.531111722956484e-05,-0.28957499999999997,0.0936466463628036,0.006621817867851696,0.2886650000000001,0.09353139994140994,0.006613668715244202,0.0,0.0,0.0,-0.001385000000000236,0.0008466256551748725,5.98654741900656e-05
GLN 176,R GLN 176,0.0,0.0,0.0,-0.0003449999999999953,0.0004753682782853666,3.361361331365565e-05,0.014649999999999963,0.13318272222777294,0.009417440602414258,-0.014784999999999979,0.1332188754456365,0.00941999702096556,0.0,0.0,0.0,-0.0004799999999995208,0.0007138627319021901,5.0477717856439295e-05
VAL 177,R VAL 177,0.0,0.0,0.0,-0.00043999999999999703,0.0004963869458396306,3.5099857549568225e-05,0.10953499999999992,0.16048949739780466,0.011348321191920844,-0.10912499999999997,0.16036427088039285,0.011339466339956217,0.0,0.0,0.0,-3.0000000000022786e-05,0.0007543871685014412,5.334322824874877e-05
SER 178,R SER 178,0.0,0.0,0.0,-0.00031499999999999915,0.0004645158770160596,3.284623266068721e-05,-1.0562550000000004,0.10095489079286177,0.007138588787357991,1.0559599999999998,0.1008568708616343,0.007131657731551753,0.0,0.0,0.0,-0.0006099999999998853,0.0007334166619325126,5.186038950876812e-05
THR 179,R THR 179,0.0,0.0,0.0,-0.0003499999999999892,0.000476969600708458,3.3726843908079054e-05,-0.5611749999999998,0.1039111369151566,0.0073476269553511015,0.5609450000000002,0.10381354427530057,0.007340726113607492,0.0,0.0,0.0,-0.0005800000000001116,0.0007440430095092878,5.261178575184642e-05
ALA 180,R ALA 180,0.0,0.0,0.0,-0.00024499999999998134,0.00043008720046052514,3.0411757594717534e-05,0.18528499999999998,0.11067571447702527,0.007825954821937072,-0.1851099999999999,0.11063316817302142,0.007822946343929518,0.0,0.0,0.0,-7.000000000002337e-05,0.0007383088784512825,5.2206321456313636e-05
VAL 181,R VAL 181,0.0,0.0,0.0,-0.00030999999999999415,0.0004624932431938785,3.270321085153505e-05,0.4178750000000001,0.08997054726409043,0.006361878407750312,-0.4176100000000001,0.08998693182901649,0.006363036971446912,0.0,0.0,0.0,-4.500000000004834e-05,0.0006949640278463196,4.914137767708492e-05
VAL 182,R VAL 182,0.0,0.0,0.0,-0.0003550000000000209,0.00047851332269857095,3.383600153682662e-05,0.418615,0.05413092253970895,0.003827634239971193,-0.41829,0.05417717139164806,0.0038309045276540164,0.0,0.0,0.0,-3.0000000000057758e-05,0.0007135124385739761,5.0452948377660845e-05
GLU 183,R GLU 183,0.0,0.0,0.0,-0.0007100000000000201,0.00045376205218154844,3.208582241426969e-05,77.61528499999997,0.6766548631146626,0.0478467242231233,-77.60708999999996,0.6760127527682933,0.04780132016510452,0.0,0.0,0.0,0.0074850000000004965,0.0011356826141146945,8.030488777161655e-05
PRO 184,R PRO 184,0.0,0.0,0.0,-0.0006149999999999256,0.00048659531440401393,3.4407484650867837e-05,0.7799999999999997,0.09043716050385667,0.006394872946353325,-0.781075,0.09030077172981592,0.006385228803653132,0.0,0.0,0.0,-0.0016899999999998804,0.0008910106621136845,6.30039681290102e-05
TYR 185,R TYR 185,0.0,0.0,0.0,-0.000700000000000025,0.0004582575694955991,3.2403703492040366e-05,0.8877249999999998,0.07748031604866591,0.0054786856886488555,-0.8874750000000003,0.07751431722590918,0.005481089934948559,0.0,0.0,0.0,-0.00044999999999979724,0.0006763874629233726,4.782781617426812e-05
ASN 186,R ASN 186,0.0,0.0,0.0,-0.0007000000000001049,0.0004582575694956515,3.240370349204407e-05,0.3338449999999997,0.12452445934434023,0.008805208962597151,-0.33265000000000006,0.1244578543122121,0.008800499275609256,0.0,0.0,0.0,0.0004950000000005162,0.0009165015002723488,6.480644258102222e-05
SER 187,R SER 187,0.0,0.0,0.0,-0.0009849999999999802,0.00012155245781142782,8.595056718835234e-06,0.9094999999999998,0.07598012898120457,0.005372606443803827,-0.9072650000000002,0.07566911374530198,0.005350614345567922,0.0,0.0,0.0,0.0012500000000000577,0.0012519984025548077,8.852965604812294e-05
ILE 188,R ILE 188,0.0,0.0,0.0,-0.0015449999999999587,0.0004979708826829079,3.521185879785349e-05,0.97989,0.08245985629383343,0.005830792356103782,-0.9803000000000002,0.0822519908573605,0.005816094050133351,0.0,0.0,0.0,-0.0019550000000000713,0.001277879102262717,9.035969787465447e-05
LEU 189,R LEU 189,0.0,0.0,0.0,-0.0013149999999999928,0.0004645158770160541,3.2846232660686815e-05,0.89022,0.08724019486452249,0.006168813338073967,-0.88988,0.08733255750291924,0.006175344362867829,0.0,0.0,0.0,-0.0009750000000001657,0.0010508924778491059,7.430931973850364e-05
THR 190,R THR 190,0.0,0.0,0.0,-0.0018849999999999935,0.0003343276835680305,2.3640537218934466e-05,0.7358050000000013,0.10696152100170814,0.007563321682633514,-0.7271000000000001,0.10702452989852372,0.007567777084454852,0.0,0.0,0.0,0.006820000000000346,0.003479597677893631,0.00024604471138395506
THR 191,R THR 191,0.0,0.0,0.0,-0.003269999999999991,0.00046593991028892796,3.294692701907526e-05,0.9888849999999993,0.28182191500130305,0.01992781871844002,-0.9821949999999998,0.28086916344625784,0.01986044900990417,0.0,0.0,0.0,0.0034200000000001187,0.0029855652731095427,0.00021111134502908244
HID 192,R HID 192,0.0,0.0,0.0,-0.0031899999999999685,0.0004170131892398712,2.9487285395574192e-05,0.4003950000000001,0.22592618036650822,0.0159753934184733,-0.3959900000000001,0.22517295552530278,0.015922132379175846,0.0,0.0,0.0,0.0012150000000000017,0.0019361753536285707,0.0001369082722117024
THR 193,R THR 193,0.0,0.0,0.0,-0.0031099999999999765,0.00044485952839075615,3.1456318920055314e-05,0.6876800000000003,0.27050969964125104,0.01912792429930648,-0.6767349999999998,0.2709042908021213,0.01915582610787124,0.0,0.0,0.0,0.007835000000000182,0.0033283291604046714,0.00023534841193430714
THR 194,R THR 194,0.0,0.0,0.0,-0.006795000000000021,0.0006804226627619618,4.8113147891199055e-05,0.7161949999999995,0.23031792586553287,0.016285936720833883,-0.6846799999999998,0.22880655060552796,0.016179066351307177,0.0,0.0,0.0,0.024720000000000283,0.006408712819280044,0.00045316442931900763
LEU 195,R LEU 195,0.0,0.0,0.0,-0.012704999999999952,0.0014587580333969572,0.00010314976975253405,0.9699400000000006,0.19307259360147264,0.013652294019687572,-0.9496399999999997,0.19059606606643273,0.01347717707830538,0.0,0.0,0.0,0.007595000000000158,0.005284030185379311,0.00037363735760761205
GLU 196,R GLU 196,0.0,0.0,0.0,-0.009979999999999975,0.001673200525938247,0.00011831314381758323,97.25820999999995,2.3600076177659526,0.16687773901742148,-97.17415500000001,2.3435358181539834,0.16571300689702453,0.0,0.0,0.0,0.07407499999999999,0.01853913091275002,0.0013109145185710685
HIE 197,R HIE 197,0.0,0.0,0.0,-0.013344999999999947,0.0013877950136818391,9.813192650713059e-05,2.8485299999999993,0.1779888735286845,0.01258571394478876,-2.838975000000001,0.17639122533448062,0.012472743157581559,0.0,0.0,0.0,-0.0037899999999998313,0.008167367997097158,0.0005775201295193391
SER 198,R SER 198,0.0,0.0,0.0,-0.02224499999999996,0.0025426315108564796,0.00017979119833852133,0.197065,0.28362029330603267,0.020054983267881327,-0.11655499999999992,0.2887843260549298,0.020420135525382785,0.0,0.0,0.0,0.058265000000000046,0.017350353742791425,0.001226855278751321
ASP 199,R ASP 199,0.0,0.0,0.0,-0.12842499999999998,0.024806538956493183,0.0017540871913904591,118.90262999999999,2.3782054459412523,0.16816451978798366,-118.34552000000005,2.382295831669517,0.16845375373659613,-0.0061626239999999985,0.010557406951378924,0.0007465214047066032,0.42252237599999853,0.06544922394816578,0.004627959007714501
CYS 200,R CYS 200,0.0,0.0,0.0,-0.06966499999999998,0.011182252680028435,0.000790704669898955,0.9130600000000001,0.22940640008508717,0.01622148211477593,-0.8614549999999995,0.23432078007509516,0.016568981256402143,-4.7880000000000006e-06,6.754305187064026e-05,4.776014999976445e-06,-0.018064788000000012,0.027821954128059503,0.0019673092429811933
ALA 201,R ALA 201,0.0,0.0,0.0,-0.011239999999999997,0.0009340235543069592,6.604543890384124e-05,-0.14091499999999993,0.2366878910612033,0.016736361279411967,0.16063499999999992,0.24143194025439144,0.017071816214890557,0.0,0.0,0.0,0.008479999999999875,0.01083464812534309,0.0007661253161200214
PHE 202,R PHE 202,0.0,0.0,0.0,-0.02597499999999999,0.0019298639848444716,0.00013646199104512183,-1.182964999999999,0.18028148483691503,0.012747826045056235,1.059,0.18586756037565882,0.01314282123442284,0.0,0.0,0.0,-0.14993999999999988,0.02288004370625189,0.0016178634058535298
MET 203,R MET 203,0.0,0.0,0.0,-0.0059599999999999966,0.0004882622246293769,3.452535300326617e-05,0.8112300000000005,0.23561476418085422,0.016660479749995127,-0.79392,0.23559799150247482,0.016659293742533055,0.0,0.0,0.0,0.011349999999999905,0.005717298313014703,0.00040427404071991045
VAL 204,R VAL 204,0.0,0.0,0.0,-0.003490000000000001,0.0005098038838612643,3.604857833535391e-05,-0.26271999999999956,0.14169312474499277,0.010019216935469578,0.2656799999999999,0.14265387341393854,0.010087152125352328,0.0,0.0,0.0,-0.0005299999999997296,0.004374825710814239,0.00030934689266260063
ASP 205,R ASP 205,0.0,0.0,0.0,-0.0017999999999999982,0.0004000000000000066,2.8284271247462366e-05,84.78092500000001,0.7163749642270245,0.05065535950771994,-84.77,0.7158470087970482,0.05061802742124989,0.0,0.0,0.0,0.009125000000000015,0.0025395619701069,0.0001795741490306057
ASN 206,R ASN 206,0.0,0.0,0.0,-0.0011200000000000344,0.0003249615361854663,2.2978250586154084e-05,0.9389349999999997,0.15639993853899065,0.011059145711807954,-0.9356400000000004,0.15625258525860908,0.011048726261429165,0.0,0.0,0.0,0.0021749999999996915,0.0013245282178958864,9.365828847471142e-05
GLU 207,R GLU 207,0.0,0.0,0.0,-0.0009900000000000507,0.00019974984355438982,1.4124446891826102e-05,76.89586999999997,0.5872892584607848,0.041527621717563995,-76.88797999999998,0.5865521797779714,0.04147550238407545,0.0,0.0,0.0,0.0068999999999979165,0.0014387494569936977,0.00010173494974687067
ALA 208,R ALA 208,0.0,0.0,0.0,-0.0010149999999999593,0.0001864805619897101,1.3186166994240234e-05,-0.5282449999999996,0.1189375255123476,0.008410153082732899,0.5315850000000001,0.11909094329544904,0.008421001358211463,0.0,0.0,0.0,0.002325000000000028,0.0012326293035621776,8.716005392380672e-05
ILE 209,R ILE 209,0.0,0.0,0.0,-0.0019049999999999968,0.00029321493822791433,2.0733427116615286e-05,-0.20166500000000007,0.077204033411474,0.0054591495560206045,0.20243000000000005,0.07693182111454275,0.0054399012399123595,0.0,0.0,0.0,-0.0011399999999999455,0.0016371927192608397,0.00011576700738985833
TYR 210,R TYR 210,0.0,0.0,0.0,-0.0010499999999999466,0.00021794494717702925,1.5411035007422127e-05,-0.14825,0.1466592905342175,0.010370377886075323,0.1473750000000001,0.146425251835194,0.010353828850961365,0.0,0.0,0.0,-0.0019250000000000256,0.0008302860952708096,5.871009282908893e-05
ASP 211,R ASP 211,0.0,0.0,0.0,-0.0009350000000000047,0.0002465258607124207,1.7432010784760294e-05,80.29987999999997,0.913183845458162,0.06457184895934745,-80.28507499999999,0.9119093208068697,0.06448172645697564,0.0,0.0,0.0,0.013869999999999223,0.00168020832041737,0.00011880866971731817
ILE 212,R ILE 212,0.0,0.0,0.0,-0.0019400000000000005,0.0002939387691339802,2.0784609690826444e-05,-0.4199600000000001,0.10708183039152859,0.00757182884117176,0.42366999999999977,0.10706984215921962,0.007570981145135749,0.0,0.0,0.0,0.0017700000000000493,0.0014237626206637505,0.00010067522038712681
CYS 213,R CYS 213,0.0,0.0,0.0,-0.0008700000000000018,0.00033630343441600337,2.378024390118813e-05,0.17016500000000007,0.2608332949893475,0.018443699164619874,-0.170945,0.2608360442404385,0.018443893566028838,0.0,0.0,0.0,-0.0016499999999999115,0.0011302654555455653,7.992183681571715e-05
ARG 214,R ARG 214,0.0,0.0,0.0,-0.0009549999999999892,0.00020730412441627395,1.4658615214268703e-05,-75.34507499999998,1.3286867988259647,0.09395234455228857,75.33580499999995,1.3278321606982013,0.09389191251072836,0.0,0.0,0.0,-0.010224999999994537,0.001218349293101346,8.615030470057982e-05
ARG 215,R ARG 215,0.0,0.0,0.0,-0.0016200000000000082,0.0004853864439804245,3.432200460345824e-05,-84.19013500000003,0.8123952774156654,0.057445020966454347,84.17644500000004,0.8113736296937486,0.05737277956323923,0.0,0.0,0.0,-0.015309999999999775,0.001963135247508804,0.00013881462458998064
ASN 216,R ASN 216,0.0,0.0,0.0,-0.0014549999999999962,0.000497970882682936,3.5211858797855474e-05,0.2236749999999998,0.4945228299836114,0.03496804465329737,-0.219595,0.4935678889220814,0.03490052012327324,0.0,0.0,0.0,0.0026250000000000995,0.0014880776189443272,0.0001052229775287465
LEU 217,R LEU 217,0.0,0.0,0.0,-0.0011700000000000005,0.000375632799419835,2.6561249970585154e-05,-0.3446350000000001,0.07548656685132718,0.00533770633090651,0.34365500000000027,0.07527281033015741,0.005322591462342311,0.0,0.0,0.0,-0.002149999999999861,0.0007664854858377492,5.4198708471693785e-05
ASP 218,R ASP 218,0.0,0.0,0.0,-0.0006149999999999916,0.0004865953144040673,3.440748465087161e-05,74.48310500000002,0.6669668837138206,0.0471616806300902,-74.47466500000002,0.6663987490765165,0.047121507444623734,0.0,0.0,0.0,0.007825000000000415,0.0010603655030229251,7.497916377237949e-05
ILE 219,R ILE 219,0.0,0.0,0.0,-0.0005450000000000053,0.000497970882682918,3.52118587978542e-05,0.4321500000000001,0.08914744808462033,0.006303676506611073,-0.43181999999999987,0.08905176921319549,0.006296910988730995,0.0,0.0,0.0,-0.00021499999999954333,0.0008177866469928414,5.7826248365244744e-05
GLU 220,R GLU 220,0.0,0.0,0.0,-0.0004499999999999926,0.0004974937185533018,3.5178118198675146e-05,70.82379,1.0236164056423531,0.07238061017635077,-70.8177,1.0228629771394453,0.07232733473599623,0.0,0.0,0.0,0.005640000000001777,0.0011315476127873598,8.001249902373918e-05
ARG 221,R ARG 221,0.0,0.0,0.0,-0.00047499999999999485,0.0004993746088859488,3.531111722956344e-05,-68.38967500000003,0.6432889392600525,0.04548739712130842,68.38501499999998,0.6428484306409088,0.045456248458131655,0.0,0.0,0.0,-0.005135000000000361,0.000936362643425584,6.621083748159916e-05
PRO 222,R PRO 222,0.0,0.0,0.0,-0.00044500000000000203,0.0004969657935914722,3.514078826662841e-05,-0.8956400000000005,0.08501570678409469,0.006011518277440052,0.8946100000000008,0.08497074731928816,0.006008339163195732,0.0,0.0,0.0,-0.0014749999999999618,0.0007411983540185341,5.2410638233081275e-05
THR 223,R THR 223,0.0,0.0,0.0,-0.0004650000000000215,0.000498773495687193,3.5268612107653337e-05,0.8319750000000002,0.08508915544885894,0.0060167118823324425,-0.8308200000000002,0.08499075008493145,0.006009753572318617,0.0,0.0,0.0,0.000690000000000257,0.0008086408349816618,5.71795417959885e-05
TYR 224,R TYR 224,0.0,0.0,0.0,-0.0008999999999999674,0.00029999999999998566,2.121320343559541e-05,1.2257,0.05393171608618594,0.0038135482165569685,-1.2245650000000003,0.05383062116490297,0.0038063997261186975,0.0,0.0,0.0,0.0002350000000000832,0.000655572269089764,4.635595970312242e-05
THR 225,R THR 225,0.0,0.0,0.0,-0.0005550000000000049,0.0004969657935914746,3.514078826662857e-05,0.8918149999999997,0.1857750811465319,0.013136281965419385,-0.8902650000000003,0.18561862723067205,0.013125219002934615,0.0,0.0,0.0,0.0009950000000002112,0.0008031033557398688,5.678798288373334e-05
ASN 226,R ASN 226,0.0,0.0,0.0,-0.0007649999999999413,0.00042399882075304254,2.9981244136957585e-05,0.2136050000000001,0.188097445423908,0.013300497918311187,-0.21145000000000017,0.18802804976917642,0.013295590904506629,0.0,0.0,0.0,0.0013900000000004198,0.0009316115070143168,6.587488140412422e-05
LEU 227,R LEU 227,0.0,0.0,0.0,-0.0012349999999999729,0.0004239988207531239,2.9981244136963338e-05,1.10679,0.057435667489804124,0.0040613149964016226,-1.10161,0.057312371264850115,0.004052596636725654,0.0,0.0,0.0,0.003944999999999699,0.0014635487692589275,0.00010348852593402133
ASN 228,R ASN 228,0.0,0.0,0.0,-0.0011800000000000037,0.0003841874542459939,2.7166155414413872e-05,1.833280000000001,0.15917047967507636,0.011255052554296202,-1.8296099999999995,0.15901313750756663,0.01124392678293493,0.0,0.0,0.0,0.0024899999999992415,0.0012206145992895447,8.631048603729375e-05
ARG 229,R ARG 229,0.0,0.0,0.0,-0.0017049999999999787,0.00045604276115296074,3.224709289222956e-05,-83.01931999999996,1.2421008162010747,0.08782979100531253,83.00126499999999,1.2404968136903791,0.08771637090007722,0.0,0.0,0.0,-0.019759999999999424,0.0022186482371025907,0.0001568821213522821
LEU 230,R LEU 230,0.0,0.0,0.0,-0.0022549999999999537,0.00043586121644396454,3.082004218037449e-05,1.33102,0.07614459665661076,0.005384236064660398,-1.3175250000000012,0.07636202835831873,0.005399610807732662,0.0,0.0,0.0,0.011240000000000085,0.002874439075715513,0.00020325353625460311
ILE 231,R ILE 231,0.0,0.0,0.0,-0.0029100000000000016,0.000349141805001914,2.4688053791256464e-05,1.4608050000000004,0.05619623630635438,0.003973673976938485,-1.45599,0.05582105248022026,0.0039471444741733894,0.0,0.0,0.0,0.0019050000000000633,0.0036477355989710885,0.00025793385780080295
GLY 232,R GLY 232,0.0,0.0,0.0,-0.0015350000000000218,0.0004987734956871421,3.526861210764974e-05,1.5435849999999993,0.08926960723002836,0.00631231446262127,-1.54067,0.08965556926371189,0.006339606099751088,0.0,0.0,0.0,0.0013799999999999102,0.003053784537258608,0.0002159351754578185
GLN 233,R GLN 233,0.0,0.0,0.0,-0.004730000000000065,0.0004970915408654045,3.5149679941639733e-05,2.0024149999999987,0.838865872935005,0.059316774725831474,-1.9773750000000012,0.8387121880448606,0.05930590756303277,0.0,0.0,0.0,0.020310000000000626,0.0071150474348387425,0.0005031098289638425
ILE 234,R ILE 234,0.0,0.0,0.0,-0.006410000000000016,0.0005494542747126997,3.885228436012861e-05,1.910979999999999,0.07287262586186487,0.005152872790979483,-1.8873550000000001,0.07124829103215538,0.005038014973678975,0.0,0.0,0.0,0.017215000000000247,0.011276913363150436,0.000797398190993687
VAL 235,R VAL 235,0.0,0.0,0.0,-0.0062750000000000115,0.0005190134873006799,3.669979563975888e-05,1.9544300000000001,0.14841895128318178,0.010494804690893367,-1.9397250000000006,0.1492865009804915,0.010556149718291772,0.0,0.0,0.0,0.008430000000000113,0.012865267195049292,0.0009097117675396188
SER 236,R SER 236,0.0,0.0,0.0,-0.005729999999999992,0.0005450688029964976,3.8542184681205785e-05,2.467285,0.3259827507322996,0.023050461359265303,-2.43794,0.3294104679575302,0.02329283756866035,0.0,0.0,0.0,0.023615000000000066,0.01155321492053182,0.000816935661481365
SER 237,R SER 237,0.0,0.0,0.0,-0.00943000000000001,0.0006671581521649439,4.717520535197183e-05,2.6269349999999996,0.278704163540849,0.019707360398465885,-2.594715,0.28866559160212113,0.020411739731708636,0.0,0.0,0.0,0.022790000000000282,0.025162390585951943,0.0017792497014191163
ILE 238,R ILE 238,0.0,0.0,0.0,-0.020975000000000018,0.0013617543831399674,9.629057586287749e-05,2.6404049999999994,0.10884273505842293,0.007696343604270162,-2.6025700000000014,0.11243507059628877,0.007950360086182398,0.0,0.0,0.0,0.01686000000000049,0.025659898674780357,0.0018144288357496894
THR 239,R THR 239,0.0,0.0,0.0,-0.017295000000000085,0.0014655971479229654,0.00010363336817839924,2.3393200000000003,0.3633594468291688,0.025693392886109803,-2.2301249999999984,0.36495025602814213,0.0258058800833266,0.0,0.0,0.0,0.09189999999999975,0.026916351907344056,0.0019032734958486443
ALA 240,R ALA 240,0.0,0.0,0.0,-0.019320000000000014,0.0015387007506335614,0.00010880257349898221,2.6587599999999982,0.16812064834519425,0.011887925050236576,-2.6172950000000004,0.1740944513044394,0.012310336708432028,0.0,0.0,0.0,0.022144999999999863,0.03185536022398758,0.0022525141231521835
SER 241,R SER 241,0.0,0.0,0.0,-0.041309999999999986,0.0034181720260983263,0.0002417012618916287,3.0646999999999998,0.8450338868944877,0.059752919175551825,-2.73649,0.8540991803649033,0.060393932224189525,0.0,0.0,0.0,0.2868999999999998,0.05290415862670956,0.0037408889317915115
LEU 242,R LEU 242,0.0,0.0,0.0,-0.09749499999999997,0.008079602403583476,0.0005713141648865004,2.4238800000000014,0.5003972078259347,0.03538342589405325,-2.449314999999999,0.49856933898405975,0.035254176048732315,0.0,0.0,0.0,-0.12293000000000028,0.05487481298373622,0.0038802352377143483
ARG 243,R ARG 243,0.0,0.0,0.0,-0.23859000000000005,0.03217735072997689,0.0022752822901784563,-146.21359999999993,2.7655369713731206,0.19555299460800404,147.88404,2.8092107073690573,0.19864119409625183,-3.823199999999985e-05,0.0003679667688474047,2.6019179750330268e-05,1.4318117679999989,0.3021526996304167,0.021365422286248967
PHE 244,R PHE 244,0.0,0.0,0.0,-0.14658000000000004,0.02159568475413469,0.0015270455134015577,2.575335000000001,0.7173469542522616,0.050724089581529026,-2.3972399999999983,0.7017517313124435,0.04962134079204289,0.0,0.0,0.0,0.031515000000000064,0.07694010511430295,0.005440487007152938
ASP 245,R ASP 245,0.0,0.0,0.0,-0.6285600000000002,0.2556171872155692,0.018074864646796023,146.28280999999998,6.555092769283439,0.46351505484672245,-144.46839500000002,6.0705575130275475,0.4292532383044722,-0.14242525200000003,0.09569279024048834,0.0067665020889711176,1.0434297480000025,0.32992062454464993,0.023328911086882287
GLY 246,R GLY 246,0.0,0.0,0.0,-0.46639499999999967,0.12471984194586021,0.008819024598843216,2.268045,0.7518385551266944,0.05316301406875815,-1.28756,0.6776189389324964,0.04791489467796012,-0.06444525599999999,0.029653342554849787,0.0020968079605381907,0.4496447440000002,0.3933218607130238,0.02781205548990898
ALA 247,R ALA 247,0.0,0.0,0.0,-1.2893249999999998,0.26134046639393627,0.018479561598560738,4.01646,0.6855589605570019,0.04847633899130569,-2.3234,0.6035302892150495,0.04267603601554397,-0.24632542799999982,0.04994743503041676,0.00353181700128822,0.1574095719999999,0.2950667825904463,0.020864372287260128
LEU 248,R LEU 248,0.0,0.0,0.0,-3.170310000000002,0.4415402064365014,0.03122160741377582,-2.975880000000001,1.4069018855627382,0.09948298637455522,3.4058350000000015,1.4071771415763508,0.099502449913934,-0.502520004,0.051369385580160784,0.003632364088911814,-3.2428750040000005,0.4808589300273334,0.0340018610216435
ASN 249,R ASN 249,0.0,0.0,0.0,-1.2921900000000002,0.4846643105284311,0.034270942057375624,1.6271199999999992,2.141343215274003,0.15141583083680527,0.7723150000000001,1.8867543575608887,0.13341368006645724,-0.37825351200000007,0.09933915678926267,0.0070243391403041295,0.728991488,0.6181440268832854,0.043709383315913064
VAL 250,R VAL 250,0.0,0.0,0.0,-0.4453450000000001,0.040965912354053405,0.0028967274423044925,-1.2906899999999997,0.6003681486388172,0.04245243891109207,1.571380000000001,0.5684318829903865,0.04019420391051404,-6.8040000000000114e-06,9.598223160564684e-05,6.7869686841770645e-06,-0.1646618039999998,0.15393297861845226,0.010884705302935142
ASP 251,R ASP 251,0.0,0.0,0.0,-0.9485099999999999,0.2686412848018726,0.018995807419007072,162.06806,4.111006206077994,0.2906920365817731,-162.98093999999995,3.994806349051278,0.2824754658941233,-0.08532536400000006,0.041488591568616756,0.0029336864440047926,-1.9467153640000001,0.8960701634327642,0.06336172889822454
LEU 252,R LEU 252,0.0,0.0,0.0,-0.15896499999999994,0.01878919303748854,0.001328596580983121,-1.7351700000000003,0.3071852716195865,0.02172127886428411,2.0365449999999994,0.3410081934132999,0.024112920600271814,0.0,0.0,0.0,0.14240999999999993,0.0831836636606011,0.005881973265835203
THR 253,R THR 253,0.0,0.0,0.0,-0.731825,0.14487451250996514,0.010244175021689166,-1.9755,1.389477790394649,0.09825091678961566,3.162625000000001,1.336686333578295,0.09451799707925959,-0.12851931600000002,0.07009933101605564,0.004956771231809342,0.3267806840000001,0.2973481650161956,0.021025690385632845
GLU 254,R GLU 254,0.0,0.0,0.0,-2.764419999999999,0.548708669149677,0.03879956208515823,178.84780000000003,3.143254972161035,0.22226169058134004,-174.89651999999998,2.9493200656454746,0.20854842183074684,-0.331979724,0.032527985767098866,0.002300075931425511,0.8548802759999984,1.2324286433085465,0.087145865101201
PHE 255,R PHE 255,0.0,0.0,0.0,-0.41139500000000007,0.03328181147413743,0.0023533794583534824,-0.2932649999999999,0.42350773874275305,0.02994651939499814,-0.1539,0.48281079109729935,0.034139878441494194,0.0,0.0,0.0,-0.8585599999999995,0.1366572222752982,0.009663124856898067
GLN 256,R GLN 256,0.0,0.0,0.0,-1.605585,0.2567907762654256,0.018157849924344,-4.099205,0.8586642259783449,0.060716729695158574,4.440930000000002,0.8718576231816664,0.061649643758094196,-0.14601726000000007,0.022624261627968812,0.0015997768816475345,-1.4098772599999998,0.3674542888346918,0.025982941941109082
THR 257,R THR 257,0.0,0.0,0.0,-4.954605000000001,0.5805029448461033,0.041047756879944004,-7.031245,1.6719312022254442,0.11822338907709885,9.070845000000002,1.3769361462954384,0.09736408863063765,-0.8709372000000001,0.036843279713552356,0.002605213292660563,-3.785942199999999,0.8241834258361769,0.05827856893503206
ASN 258,R ASN 258,0.0,0.0,0.0,-3.835809999999999,0.5998764238574551,0.042417668718354215,-6.759174999999998,1.533039019195225,0.10840222862965174,6.452214999999996,1.511553051922112,0.1068829413137347,-0.3965648400000001,0.04212724261884532,0.0029788458928476456,-4.53933484,0.8500560549052504,0.060108040081218665
LEU 259,R LEU 259,0.0,0.0,0.0,-0.8671400000000001,0.13680201168111533,0.009673363013967793,-1.1883200000000003,0.30375813997323653,0.021478944061568802,1.3655799999999993,0.25648359323746456,0.01813612880413033,-0.005065955999999999,0.0062452975101322415,0.0004416092219941969,-0.6949459560000001,0.14648141420135855,0.010357800129957608
VAL 260,R VAL 260,0.0,0.0,0.0,-1.8930799999999994,0.4111433735328832,0.02907222674650154,-2.030065,0.7076252615438494,0.05003666209765602,2.677020000000001,0.4773485829035188,0.0337536419960867,-0.20499508800000005,0.026700012336061504,0.001887975978059356,-1.451120088,0.39431216973071903,0.02788208091209723
PRO 261,R PRO 261,0.0,0.0,0.0,-2.925435,0.45308162153744536,0.03203770870201245,-2.5051900000000007,0.6263954453059138,0.04429284670801788,2.816239999999999,0.37952507479744335,0.026836475401960384,-0.35762295599999994,0.04362617104666927,0.003084836138430406,-2.9720079559999992,0.49452907827455533,0.0349684864741871
TYR 262,R TYR 262,0.0,0.0,0.0,-1.0910849999999994,0.1716799282822577,0.012139604148200455,1.11207,0.36225638034408864,0.02561539430693982,-0.5678649999999998,0.35628221506974,0.02519295702919771,-0.05955314399999999,0.026434674842563597,0.0018692137839638149,-0.6064331439999999,0.18038766154200295,0.012755333871873407
PRO 263,R PRO 263,0.0,0.0,0.0,-1.3633300000000004,0.24409676585321644,0.017260247840051424,1.1018950000000003,0.353294188991269,0.0249816716789528,-1.1419150000000002,0.33270668429564154,0.023525915261153996,-0.35343403199999984,0.04177178060230445,0.002953710932612616,-1.756784032000001,0.27900328437544003,0.019728511435519236
ARG 264,R ARG 264,0.0,0.0,0.0,-0.09204999999999995,0.01155194788769431,0.000816846068730226,-96.04708500000002,1.563554392327626,0.11055999135688759,96.27357999999998,1.558509073956751,0.11020323347355852,0.0,0.0,0.0,0.13444500000000303,0.04130117401479209,0.002920434021682511
GLY 265,R GLY 265,0.0,0.0,0.0,-0.066995,0.007982166059410427,0.0005644243749166215,0.7401049999999995,0.14874318127228603,0.010517731213289333,-0.6791999999999995,0.1599388320577611,0.011309383272309926,0.0,0.0,0.0,-0.006090000000000289,0.0318638023468638,0.002253111071385522
HID 266,R HID 266,0.0,0.0,0.0,-0.08425999999999999,0.011332360742580925,0.0008013189127931192,-0.4290799999999998,0.21092487667413742,0.01491464106172188,0.5561849999999998,0.2159388588813978,0.015269183143672132,0.0,0.0,0.0,0.04284500000000018,0.0237432300877532,0.0016788999002322754
PHE 267,R PHE 267,0.0,0.0,0.0,-0.029214999999999977,0.0028246725473938072,0.00019973451128936406,-0.39234499999999983,0.14118985790417143,0.009983630595880469,0.439885,0.142263177860611,0.010059525777838594,0.0,0.0,0.0,0.01832499999999923,0.016171251497642623,0.001143480159425621
PRO 268,R PRO 268,0.0,0.0,0.0,-0.033859999999999967,0.002944554295644728,0.00020821143100223653,-1.8580899999999998,0.156646391276655,0.0110765725520124,1.937974999999999,0.162468625817437,0.01148826670455695,0.0,0.0,0.0,0.0460249999999999,0.017172488899399724,0.0012142783350616256
LEU 269,R LEU 269,0.0,0.0,0.0,-0.015709999999999995,0.0009725739046465926,6.877136031806843e-05,1.769475,0.11437285243886058,0.008087381954316668,-1.7840600000000006,0.11742855870696309,0.008303453016665619,0.0,0.0,0.0,-0.030294999999999926,0.016065739167557432,0.001136019311015418
ALA 270,R ALA 270,0.0,0.0,0.0,-0.0071250000000000245,0.0004993746088858965,3.531111722955973e-05,-1.3215349999999995,0.0705788833504827,0.004990680702570063,1.3469749999999998,0.07246788512851439,0.005124253299262028,0.0,0.0,0.0,0.018315000000000036,0.007337968042993945,0.0005188726963331197
THR 271,R THR 271,0.0,0.0,0.0,-0.008979999999999997,0.0005653317610041473,3.997499218261651e-05,1.7207999999999992,0.3182890196032574,0.022506432413868127,-1.6879049999999998,0.3192764569695074,0.022576254779635364,0.0,0.0,0.0,0.02391499999999984,0.01609185430582821,0.001137865930151707
TYR 272,R TYR 272,0.0,0.0,0.0,-0.010820000000000047,0.0006838128398913253,4.8352869614958704e-05,-0.5007500000000001,0.10961549844798228,0.007750986227571174,0.4929750000000002,0.11194170078661415,0.007915473572377034,0.0,0.0,0.0,-0.01859499999999984,0.007448555229036392,0.0005266923912494151
ALA 273,R ALA 273,0.0,0.0,0.0,-0.005390000000000017,0.0005078385570237812,3.5909608741950685e-05,1.4386700000000008,0.06931753818477426,0.004901490130561133,-1.4300350000000004,0.07017395367939223,0.004962047850936893,0.0,0.0,0.0,0.003244999999999951,0.00578402757600612,0.00040899251215639163
PRO 274,R PRO 274,0.0,0.0,0.0,-0.005594999999999974,0.0005108571228827508,3.612305358078425e-05,0.9929549999999996,0.2717513256177427,0.01921572051407394,-1.0049299999999999,0.2726681593072427,0.019280550445980513,0.0,0.0,0.0,-0.017569999999999864,0.003719556425166894,0.00026301235712415037
VAL 275,R VAL 275,0.0,0.0,0.0,-0.0028499999999999815,0.0003708099243547968,2.6220221204254752e-05,-0.43628500000000014,0.11603488171666308,0.00820490517160314,0.4364050000000004,0.115789684233958,0.008187567091328077,0.0,0.0,0.0,-0.0027300000000000913,0.0014412147653975601,0.00010190927337587939
ILE 276,R ILE 276,0.0,0.0,0.0,-0.00254499999999998,0.0004979708826829177,3.521185879785418e-05,0.8176799999999999,0.10610993167465933,0.007503105223839284,-0.8146600000000003,0.10568067183737682,0.007472751969655935,0.0,0.0,0.0,0.00047500000000008316,0.0014863966496194796,0.00010510411504788986
SER 277,R SER 277,0.0,0.0,0.0,-0.0009399999999999998,0.0002576819745344972,1.822086715828822e-05,0.21579000000000012,0.3101697694811664,0.021932314731920102,-0.21507499999999982,0.3099183914758853,0.02191453962270256,0.0,0.0,0.0,-0.00022499999999998305,0.0009614442261513759,6.798437320442905e-05
ALA 278,R ALA 278,0.0,0.0,0.0,-0.0007100000000000067,0.00045376205218154156,3.20858224142692e-05,-0.1862200000000001,0.1202821749055112,0.008505234153155334,0.18496999999999983,0.12008180170200677,0.008491065628058729,0.0,0.0,0.0,-0.001960000000000122,0.0009156418513807503,6.474565622495334e-05
GLU 279,R GLU 279,0.0,0.0,0.0,-0.0008400000000000145,0.0003666060555964717,2.592296279363176e-05,76.02918499999998,0.909229652386471,0.0642922452858361,-76.01919,0.9083465659671485,0.06422980164628843,0.0,0.0,0.0,0.009154999999997386,0.0012251428488126341,8.663068163176187e-05
LYS 280,R LYS 280,0.0,0.0,0.0,-0.00126500000000002,0.00044133320745216756,3.12069703752237e-05,-80.367595,1.0256193011925765,0.0725222362789079,80.354375,1.0243216069066894,0.07243047543596211,0.0,0.0,0.0,-0.01448500000000024,0.0017606177893005543,0.000124494477789209
ALA 281,R ALA 281,0.0,0.0,0.0,-0.001120000000000006,0.00032496153618543857,2.2978250586152125e-05,0.3458649999999999,0.11249278543533357,0.007954441141588765,-0.3448750000000001,0.11232239035472763,0.007942392389891036,0.0,0.0,0.0,-0.0001300000000000591,0.0007503998933902519,5.306128532179094e-05
TYR 282,R TYR 282,0.0,0.0,0.0,-0.0015400000000000036,0.000498397431775082,3.5242020373412015e-05,0.30825500000000017,0.1819645019639818,0.012866833327396437,-0.30719,0.1817006161244369,0.012848173780736306,0.0,0.0,0.0,-0.0004749999999999055,0.0008302860952705977,5.871009282907394e-05
HIE 283,R HIE 283,0.0,0.0,0.0,-0.001964999999999999,0.0003221412733568813,2.2778827889072006e-05,0.9207099999999998,0.20304486179167594,0.014357439865797938,-0.917655,0.2027549900125755,0.014336942835730284,0.0,0.0,0.0,0.0010900000000004172,0.0008011866199584447,5.665244919685455e-05
GLU 284,R GLU 284,0.0,0.0,0.0,-0.0035000000000000035,0.0004999999999999857,3.535533905932636e-05,88.507615,1.2152297711857734,0.08592972119052368,-88.47237500000003,1.2121012929481594,0.08570850437286255,0.0,0.0,0.0,0.03174000000000234,0.0035794412971864604,0.00025310472140997183
GLN 285,R GLN 285,0.0,0.0,0.0,-0.009830000000000012,0.0012810542533398031,9.058421496044442e-05,0.06800999999999988,0.7270161070430283,0.051407801932197024,-0.00882500000000002,0.7300389608609938,0.05162154997551893,0.0,0.0,0.0,0.04935500000000026,0.0072387136288152775,0.0005118543494002764
LEU 286,R LEU 286,0.0,0.0,0.0,-0.010445000000000006,0.0010183196943985592,7.200607613250339e-05,0.8955300000000008,0.17010405374358215,0.012028172990940786,-0.87389,0.1729804841593396,0.012231567336200119,0.0,0.0,0.0,0.011195000000000536,0.006575482872002464,0.0004649568528368937
SER 287,R SER 287,0.0,0.0,0.0,-0.019714999999999993,0.002542395523910493,0.00017977451154154348,-0.22737499999999994,0.3861161798927881,0.027302536912803533,0.3184650000000001,0.3939990466676285,0.027859939767971513,0.0,0.0,0.0,0.07137500000000006,0.01861409076479443,0.0013162149805408029
VAL 288,R VAL 288,0.0,0.0,0.0,-0.07347499999999998,0.011063877032939427,0.0007823342476205567,-0.5370649999999998,0.28158020309496273,0.019910727105633342,0.6262549999999999,0.2849076516610253,0.02014601325014457,0.0,0.0,0.0,0.01571500000000002,0.019759650174028805,0.001397218263192971
ALA 289,R ALA 289,0.0,0.0,0.0,-0.01930000000000001,0.00179443584449267,0.0001268857754044976,0.37345499999999987,0.24412701197327655,0.017262386563711332,-0.3888000000000001,0.24406921149542782,0.017258299452727065,0.0,0.0,0.0,-0.03464499999999993,0.011150290354963873,0.0007884445922193911
GLU 290,R GLU 290,0.0,0.0,0.0,-0.011670000000000012,0.000927954740275761,6.56163089483192e-05,95.22017500000001,1.3293085625155057,0.09399630988440556,-95.16794500000002,1.3234248078270416,0.09358026560050046,0.0,0.0,0.0,0.040559999999998694,0.010105265953947727,0.0007145502081729984
ILE 291,R ILE 291,0.0,0.0,0.0,-0.018810000000000014,0.0013014991356125173,9.20298864500041e-05,-0.761695,0.23589025409075304,0.01667995982833892,0.8306249999999993,0.23603735800716233,0.016690361646022132,0.0,0.0,0.0,0.05011999999999954,0.013093341819413124,0.0009258390788900427
THR 292,R THR 292,0.0,0.0,0.0,-0.025515000000000006,0.0016278129499426495,0.00011510375754077254,0.7137750000000002,0.2609047994479977,0.018448755293379537,-0.6495349999999999,0.2524585486272948,0.01785151517028739,0.0,0.0,0.0,0.03872499999999996,0.026755735366459137,0.001891916191325599
ASN 293,R ASN 293,0.0,0.0,0.0,-0.011670000000000008,0.0008313242448046804,5.8783501086617494e-05,-0.6739500000000007,1.0066124216896992,0.07117824694033988,0.7224200000000002,1.0117274650813828,0.07153993512717217,0.0,0.0,0.0,0.03680000000000053,0.012868954891521579,0.0009099725270578699
ALA 294,R ALA 294,0.0,0.0,0.0,-0.0046400000000000104,0.000500399840127896,3.538361202590995e-05,-0.7594700000000004,0.12741993211424854,0.009009949805631468,0.7858800000000002,0.1301737131682117,0.009204671531347505,0.0,0.0,0.0,0.021769999999999977,0.007380182924562454,0.0005218577392355277
CYS 295,R CYS 295,0.0,0.0,0.0,-0.010605000000000002,0.000793079441165985,5.607918508681055e-05,-0.7554150000000004,0.46691459901677823,0.03301584791997616,0.7902050000000003,0.46711938835269956,0.03303032871279062,0.0,0.0,0.0,0.02418500000000012,0.014476904883296103,0.001023671761357132
PHE 296,R PHE 296,0.0,0.0,0.0,-0.028479999999999984,0.0022780693580311323,0.00016108382910770986,-0.7954250000000006,0.15978477516646908,0.011298489805057814,0.7355599999999995,0.15809758505429608,0.011179187448110972,0.0,0.0,0.0,-0.08834499999999977,0.0200702759074206,0.0014191828194422094
GLU 297,R GLU 297,0.0,0.0,0.0,-0.004780000000000012,0.0004915282290978022,3.475629439396708e-05,91.23479000000002,1.1575455956032816,0.08185083401837015,-91.207495,1.1547355238235966,0.08165213193726652,0.0,0.0,0.0,0.02251499999999716,0.004868241468950368,0.0003442366555148364
PRO 298,R PRO 298,0.0,0.0,0.0,-0.0033249999999999725,0.0004993746088859389,3.531111722956273e-05,0.3227400000000001,0.1504377027210929,0.01063755197402107,-0.32939499999999994,0.14992394396826736,0.010601223744219384,0.0,0.0,0.0,-0.009979999999999843,0.0021376622745420846,0.00015115554902153671
ALA 299,R ALA 299,0.0,0.0,0.0,-0.0014400000000000049,0.000496386945839626,3.509985754956791e-05,-0.25858000000000014,0.09557920066625356,0.0067584700931497665,0.2609600000000001,0.09568713811166041,0.006766102423108881,0.0,0.0,0.0,0.0009399999999999403,0.0013024592124130476,9.209777413161559e-05
ASN 300,R ASN 300,0.0,0.0,0.0,-0.0037499999999999643,0.00046636895265442897,3.2977264895681466e-05,-1.1557400000000009,0.20171068985058666,0.014263099663116632,1.1886249999999996,0.2023619637555459,0.014309151682577285,0.0,0.0,0.0,0.02913499999999921,0.005499706810367198,0.0003888879980148483
GLN 301,R GLN 301,0.0,0.0,0.0,-0.006050000000000021,0.0005722761571129797,4.04660351405966e-05,-0.1336350000000005,0.18374814767773845,0.012992956125339601,0.1793949999999999,0.1832510272140379,0.012957804400244676,0.0,0.0,0.0,0.03970999999999908,0.006840021929789963,0.00048366258900191776
MET 302,R MET 302,0.0,0.0,0.0,-0.004574999999999978,0.0004943429983321423,3.4955328635274796e-05,-0.5155499999999997,0.36596935322510205,0.025877941137192453,0.5176000000000001,0.36737837443159316,0.025977573982187006,0.0,0.0,0.0,-0.002525000000000097,0.002952858784297009,0.00020879864702626796
VAL 303,R VAL 303,0.0,0.0,0.0,-0.0033999999999999885,0.0004898979485566609,3.4641016151379336e-05,0.4447750000000004,0.1203140655742274,0.008507489163965914,-0.4370749999999998,0.12050688517674071,0.0085211235688142,0.0,0.0,0.0,0.004300000000000037,0.0033271609519228626,0.00023526580712037446
LYS 304,R LYS 304,0.0,0.0,0.0,-0.0017349999999999976,0.00044133320745216035,3.1206970375223194e-05,-80.32411500000002,1.3165320625687071,0.09309287490918448,80.31151,1.3144819321307244,0.09294790879568303,0.0,0.0,0.0,-0.014339999999999478,0.0026219077024174785,0.00018539687160246395
CYS 305,R CYS 305,0.0,0.0,0.0,-0.002090000000000013,0.00040236799077459745,2.8451713480912405e-05,0.8984050000000003,0.29784316506342695,0.02106069217464134,-0.8932999999999995,0.2985897352555858,0.021113482659192065,0.0,0.0,0.0,0.0030149999999998034,0.0017072712145409458,0.00012072230531264958
ASP 306,R ASP 306,0.0,0.0,0.0,-0.0023749999999999943,0.0004841229182759138,3.423265984407194e-05,84.4495,1.4252123806639925,0.10077773389985321,-84.43459000000003,1.422495237914403,0.10058560289348455,0.0,0.0,0.0,0.012535000000000948,0.00382737181365845,0.0002706360563560145
PRO 307,R PRO 307,0.0,0.0,0.0,-0.0050449999999999905,0.000763527995557431,5.398958232844316e-05,0.12131499999999998,0.1948832875723314,0.013780329418232354,-0.11456,0.19366676637977928,0.01369430837976128,0.0,0.0,0.0,0.0017099999999998338,0.0030341226079375772,0.00021454486710240732
ARG 308,R ARG 308,0.0,0.0,0.0,-0.004379999999999985,0.0006675327707311286,4.720169488482259e-05,-82.63591500000004,1.460092390148505,0.10324412302328821,82.63529499999996,1.4576051516039221,0.1030682486991579,0.0,0.0,0.0,-0.004999999999996163,0.004551922670693425,0.00032186953878841006
HIE 309,R HIE 309,0.0,0.0,0.0,-0.004169999999999988,0.0005010987926546936,3.5433035433052554e-05,0.35607000000000005,0.20845180522125478,0.014739768502252662,-0.3471600000000001,0.20806913370319963,0.014712709539714288,0.0,0.0,0.0,0.004739999999999575,0.001995595149322229,0.00014110988625887287
GLY 310,R GLY 310,0.0,0.0,0.0,-0.00471500000000001,0.0005232351287901094,3.699831077225029e-05,-0.3722350000000002,0.18877793773372956,0.0133486159909932,0.42519999999999997,0.1883270559425814,0.013316733833789758,0.0,0.0,0.0,0.04825000000000003,0.0065465639842590285,0.00046291197867411813
LYS 311,R LYS 311,0.0,0.0,0.0,-0.029005000000000024,0.0029874696651180127,0.0002112460058794051,-95.39498500000008,2.293253959937279,0.1621575426054553,95.62180000000001,2.274574208504211,0.16083668471453516,0.0,0.0,0.0,0.19781000000000007,0.05048686858976364,0.0035699607140695973
TYR 312,R TYR 312,0.0,0.0,0.0,-0.05751499999999992,0.005804289362187345,0.0004104252367971612,-0.5717049999999998,0.45244863573117394,0.03199294984641152,0.7043600000000001,0.4484171388339207,0.03170787996697349,0.0,0.0,0.0,0.0751399999999999,0.0282202126143656,0.0019954703706144064
MET 313,R MET 313,0.0,0.0,0.0,-0.35200499999999996,0.08426194262536359,0.005958219102634639,0.8735400000000003,0.3888889281015853,0.02749859981889987,-0.21718,0.41658256996662724,0.02945683601475215,-0.015175691999999994,0.009452006858288675,0.0006683578145317676,0.28917930799999997,0.07548985609980462,0.00533793891589685
ALA 314,R ALA 314,0.0,0.0,0.0,-0.5017149999999997,0.11585397608627905,0.008192113211803203,-2.326105000000003,0.1583352265763498,0.01119599124128454,2.6469099999999997,0.18600952099286994,0.01315285936593198,-0.039483108,0.023672735775949832,0.0016739151996411513,-0.2203931080000002,0.13726717870837826,0.009706255289903994
CYS 315,R CYS 315,0.0,0.0,0.0,-0.24435500000000002,0.049062093055637856,0.0034692138698846947,1.4229700000000003,0.7285297379654442,0.05151483180114241,-1.2648499999999998,0.7235859295895691,0.051165251758395605,-0.0007840079999999997,0.001685087789266779,0.00011915370026851873,-0.08701900800000008,0.11311029341354195,0.007998105549471559
CYS 316,R CYS 316,0.0,0.0,0.0,-0.205105,0.02844229201383076,0.0020111737555467716,-0.8390449999999998,0.5675255615168361,0.04013011730452579,1.0735849999999996,0.5703944799654019,0.040332980473491,-2.8944e-05,0.000202608,1.4326549072264402e-05,0.029406056000000225,0.1483142426009101,0.010487400668965027
LEU 317,R LEU 317,0.0,0.0,0.0,-0.14651499999999998,0.013773517161567751,0.0009739347385733845,3.0888700000000027,0.32100006713391227,0.022698132423172635,-3.0689700000000006,0.3408075690180585,0.024098734313237145,0.0,0.0,0.0,-0.12661499999999992,0.0638143931648654,0.004512359014418079
LEU 318,R LEU 318,0.0,0.0,0.0,-0.08100500000000001,0.007244651475398474,0.0005122742185587387,-1.8138049999999994,0.177521314142835,0.0125526525035546,1.897335,0.1908889016548662,0.013497883681340785,0.0,0.0,0.0,0.0025249999999999283,0.042585553595086326,0.0030112533727668696
TYR 319,R TYR 319,0.0,0.0,0.0,-0.10891500000000004,0.006765927504784306,0.00047842332196495595,2.5636100000000006,0.2588005948602029,0.01829996556007618,-2.646164999999999,0.262113730611367,0.018534239635740156,0.0,0.0,0.0,-0.19146999999999967,0.03887993184150402,0.0027492263457198265
ARG 320,R ARG 320,0.0,0.0,0.0,-0.03651499999999991,0.0023748210458896402,0.00016792520656530937,-119.06608,1.5272893909138188,0.1079956685149433,119.16133500000007,1.5268922171403776,0.10796758408809233,0.0,0.0,0.0,0.058740000000003505,0.035820837511147625,0.0025329157111913937
GLY 321,R GLY 321,0.0,0.0,0.0,-0.024340000000000042,0.0026180909075127086,0.00018512698344650785,1.9771200000000004,0.1908369869810269,0.0134942127595493,-1.8843350000000014,0.19271129384390956,0.013626746268826182,0.0,0.0,0.0,0.06844499999999998,0.01552182254118383,0.0010975585975245294
ASP 322,R ASP 322,0.0,0.0,0.0,-0.11113499999999997,0.02730451931457504,0.0019307210764375072,115.90595000000003,2.0297223966583227,0.14352304706033114,-115.27975999999994,2.005620889505986,0.1418188131459078,-0.010259279999999999,0.01699968787609938,0.001202059457524461,0.5047957199999991,0.0721867484493152,0.005104373934031827
VAL 323,R VAL 323,0.0,0.0,0.0,-0.20078000000000013,0.035571780950635075,0.0025153047529076515,0.3418550000000002,0.3064639847926672,0.021670276183634592,0.2428,0.3330959621490481,0.023553441362144944,-0.000641196,0.002945403769669618,0.00020827149788658068,0.38323380400000034,0.06124241581915426,0.004330492752197027
VAL 324,R VAL 324,0.0,0.0,0.0,-2.417719999999999,0.4826001674264111,0.034124985098897845,-2.331835,0.3898091299277118,0.027563667914031295,3.036655000000002,0.3807155972310335,0.026920658050555015,-0.47979885599999994,0.04825626114428924,0.0034122329489835825,-2.1926988560000016,0.49484924102479694,0.03499112539936502
PRO 325,R PRO 325,0.0,0.0,0.0,-2.2196550000000004,0.3027898049390052,0.021410472434652255,-2.3006550000000003,0.7221884144563647,0.05106643251564564,2.6552800000000003,0.6342759033732861,0.0448500792418474,-0.41102877599999993,0.041861095993443564,0.0029600264844864958,-2.2760587759999984,0.3280065844754031,0.023193568015639567
LYS 326,R LYS 326,0.0,0.0,0.0,-3.4494650000000013,0.5429368460281544,0.03839143255825444,-139.302035,5.392169171473236,0.38128393864537724,142.65317500000003,5.864538825377567,0.41468551719562674,-0.802606716,0.08639670307238859,0.006109169461464659,-0.9009317160000003,0.8938169892631148,0.0632024054247692
ASP 327,R ASP 327,0.0,0.0,0.0,-0.8255350000000002,0.24179340101623742,0.01709737535047397,125.17043499999996,3.1313001398425135,0.22141635628130257,-122.67181500000001,2.9277460854337782,0.20702291106025936,-0.15915621600000007,0.05085270605709495,0.003595829329465806,1.513928784,0.6247615377254345,0.044177311995018974
VAL 328,R VAL 328,0.0,0.0,0.0,-0.27305499999999994,0.025804882774389526,0.0018246807597494764,-3.1019099999999993,0.3937729446013426,0.027843951937540405,3.435375000000001,0.390963712350651,0.027645309220101208,-0.00022381200000000007,0.0010960147297623334,7.749994476952873e-05,0.06018618799999951,0.07752194921522448,0.005481629598088439
ASN 329,R ASN 329,0.0,0.0,0.0,-1.4707150000000004,0.4452473063085261,0.03148373895958027,-8.939304999999996,3.0983828252775876,0.2190887506465716,10.270355,2.849095389588593,0.20146146702254225,-0.4624774920000004,0.05505998490685632,0.003893328869966706,-0.6021424920000005,0.6088711187965672,0.04305368969696926
ALA 330,R ALA 330,0.0,0.0,0.0,-0.14227500000000004,0.020137015046922398,0.001423901989253437,-1.438535,0.3377461602668481,0.023882260024440678,1.5134750000000003,0.34143877837029624,0.024143367554568716,-0.000142524,0.001120118071197854,7.920430838735986e-05,-0.06747752399999989,0.04220079739072975,0.002984047000646457
ALA 331,R ALA 331,0.0,0.0,0.0,-0.05048500000000002,0.003844447294475426,0.00027184347518378497,-2.2195250000000004,0.21121820322831514,0.014935382381277996,2.345109999999999,0.22617808890342417,0.015993206041942504,0.0,0.0,0.0,0.07509999999999989,0.03491088655419662,0.0024685724619706692
ILE 332,R ILE 332,0.0,0.0,0.0,-0.2597150000000001,0.06265591572230027,0.004430442288869134,-2.9913549999999987,0.30577314953247586,0.021621426753918187,3.1584450000000026,0.3073866245869905,0.02173551666915045,-0.01807333200000001,0.019200342626489137,0.0013576692472295595,-0.11069833200000005,0.08462516577812162,0.005983902858074555
ALA 333,R ALA 333,0.0,0.0,0.0,-0.08711499999999997,0.02174929366669189,0.0015379073037735465,-1.2877899999999998,0.29406088808272274,0.020793244804503164,1.3232600000000003,0.28930880111050694,0.020457221512218963,-0.005345388000000002,0.015767674110782986,0.0011149429287274214,-0.056990388,0.041695795127852486,0.00294833794818695
THR 334,R THR 334,0.0,0.0,0.0,-0.029464999999999995,0.003250965241278136,0.00022987795675095306,-1.6132849999999996,0.6411024440563315,0.04533278856275012,1.70954,0.6539744095910778,0.04624297397443198,0.0,0.0,0.0,0.0667900000000002,0.022305512771509557,0.001577237933857755
ILE 335,R ILE 335,0.0,0.0,0.0,-0.03468499999999996,0.003532106312103336,0.0002497576325160077,-2.0546200000000012,0.2341499852658479,0.016556904239621122,2.1267650000000002,0.244226288050652,0.01726940644246351,0.0,0.0,0.0,0.037460000000000375,0.023111867081652998,0.0016342557939318977
LYS 336,R LYS 336,0.0,0.0,0.0,-0.2278449999999999,0.1135916853251153,0.008032145097979745,-131.90210500000006,9.462384568065335,0.6690916294273939,133.08515999999992,9.923895148298515,0.7017253555146158,-0.053879652000000035,0.0702850401640213,0.004969902851594831,0.9013303479999979,0.423857817048004,0.029971273669357066
THR 337,R THR 337,0.0,0.0,0.0,-0.03269999999999999,0.008135109095765128,0.0005752390807307884,-1.2498049999999987,0.533477447484899,0.037722552072666234,1.34106,0.5415592732102364,0.038294023450141636,-0.0001282319999999998,0.0018089349681445128,0.00012791101827004563,0.05842676799999982,0.01903577784696469,0.0013460327600749388
LYS 338,R LYS 338,0.0,0.0,0.0,-0.01642499999999998,0.0016983447824277834,0.00012009111124474773,-99.75185500000002,1.9363019506188885,0.13691722397073555,99.84737999999997,1.9351817939425062,0.13683801693254943,0.0,0.0,0.0,0.07910000000000034,0.02159282288168753,0.00152684314846013
ARG 339,R ARG 339,0.0,0.0,0.0,-0.013490000000000033,0.001204117934423414,8.514399567791346e-05,-96.70348499999996,1.6931650982054163,0.11972485226094365,96.75047999999998,1.6947874260796367,0.11983956816506057,0.0,0.0,0.0,0.03350499999999812,0.01467105909605808,0.0010374005374011249
THR 340,R THR 340,0.0,0.0,0.0,-0.005485000000000009,0.0006631553362524209,4.689216352441319e-05,0.2528550000000001,0.38269153893834673,0.027060378228602067,-0.23856000000000008,0.38331516588833264,0.027104475313128637,0.0,0.0,0.0,0.008810000000000323,0.003244056103090652,0.00022938940690450055
ILE 341,R ILE 341,0.0,0.0,0.0,-0.01588499999999998,0.001838960304084876,0.0001300341301351291,0.002719999999999976,0.38282224543513654,0.027069620573624588,0.04681999999999999,0.3788979910213302,0.026792133882914217,0.0,0.0,0.0,0.03365500000000049,0.008043380819033696,0.0005687529120804533
GLN 342,R GLN 342,0.0,0.0,0.0,-0.02144999999999998,0.0033656351555092358,0.0002379863441460421,-0.46737999999999924,1.0633159340478258,0.07518779075089253,0.5873050000000002,1.063736843385149,0.07521755353556113,0.0,0.0,0.0,0.09847500000000035,0.03505452003665082,0.0024787288829155496
PHE 343,R PHE 343,0.0,0.0,0.0,-0.11712500000000002,0.018061544092352458,0.001277144030640225,-1.3405999999999991,0.2901953307687812,0.020519908625527834,1.4108449999999997,0.28927850071341865,0.020455078950593585,0.0,0.0,0.0,-0.04688,0.04040217320887572,0.0028568650650669476
VAL 344,R VAL 344,0.0,0.0,0.0,-0.14551499999999998,0.020012490474700963,0.001415096772309224,2.2333999999999996,0.3104100835991095,0.021949307506161343,-1.9115350000000009,0.30219129500201664,0.02136815139114704,0.0,0.0,0.0,0.17634999999999987,0.05737880706323493,0.0040572943570807984
ASP 345,R ASP 345,0.0,0.0,0.0,-0.330415,0.2008469137801224,0.014202021471431438,100.10696,6.219367657439256,0.43977570452675907,-99.50928499999998,5.899553427487405,0.41716142345486823,-0.05471629199999998,0.04903423668542965,0.0034672441270573486,0.21254370800000028,0.6354626610707849,0.04493399568340007
TRP 346,R TRP 346,0.0,0.0,0.0,-4.13732,0.6703961646668323,0.047404167411737044,-0.7517399999999996,2.04008139847409,0.14425553910335642,2.903360000000001,1.4744166237532714,0.10425699929501127,-0.5618509559999999,0.045047259164655934,0.003185322242919606,-2.5475509559999985,0.8333653546697556,0.05892782934929164
CYS 347,R CYS 347,0.0,0.0,0.0,-2.1064999999999987,0.26240863171779594,0.018555092292953684,-0.6028249999999998,0.690207298117747,0.048805026092350386,1.5826450000000005,0.6711091781334834,0.047454585077471675,-0.25201767599999997,0.03330756075133444,0.002355200207205148,-1.3786976759999996,0.30566755277563334,0.02161395993563472
PRO 348,R PRO 348,0.0,0.0,0.0,-3.346675000000002,0.41370883405480896,0.029253632199693548,-1.0376100000000006,0.9902742488321093,0.0700229636583599,1.905360000000001,0.9923603178281544,0.07017047101167255,-0.5863585320000002,0.05689716584428305,0.004023237179878816,-3.065283532000001,0.4049156961985015,0.028631863459083234
THR 349,R THR 349,0.0,0.0,0.0,-3.388715000000002,0.5149608177084787,0.03641322862470348,-8.624494999999998,2.5232477424888438,0.17842055893275088,10.965870000000002,2.2886307354180073,0.16183063126460281,-0.6252810480000002,0.055220309220450355,0.003904665510899848,-1.672621048,0.6492844295482225,0.04591134230523873
GLY 350,R GLY 350,0.0,0.0,0.0,-1.0381999999999998,0.1462279727001659,0.010339879109544866,-2.268164999999999,0.4789100101010707,0.033864051572058504,3.3985750000000046,0.5803241545679246,0.04103511449813296,-0.07775568000000001,0.018869211255757357,0.0013342547234587556,0.014454320000000005,0.31002329107829035,0.021921957144722996
PHE 351,R PHE 351,0.0,0.0,0.0,-2.2769250000000008,0.3171623076202393,0.0224267618455045,3.2334999999999985,0.9034818979924368,0.06388581767497446,-1.495579999999999,0.8747221693772271,0.06185219776208451,-0.264294288,0.04023068403503247,0.0028447389492944836,-0.8032992880000003,0.43996489899314306,0.03111021635621059
LYS 352,R LYS 352,0.0,0.0,0.0,-2.936234999999999,0.8011967110360598,0.05665316274379567,-203.97816500000002,3.979228171110944,0.2813739223681092,204.64232500000003,3.7592573361482016,0.265819635461567,-0.27982166399999975,0.030804454921494737,0.0021782038965744246,-2.551896663999998,1.4665433241880113,0.1037002729437204
VAL 353,R VAL 353,0.0,0.0,0.0,-1.4755449999999997,0.46785366085454544,0.03308224961932003,2.754939999999999,0.7481637564063143,0.05290316655929051,-2.9514049999999994,0.5749427545199612,0.04065459205151371,-0.183865824,0.022235430985798967,0.0015722824032663929,-1.8558758240000008,0.371928796474056,0.02629933741053563
GLY 354,R GLY 354,0.0,0.0,0.0,-0.17193999999999998,0.01956978282965926,0.0013837926145200124,-1.1258549999999996,0.3476382515992753,0.02458173651056827,1.367634999999999,0.36323604140421356,0.025684666804827696,0.0,0.0,0.0,0.06984000000000005,0.0618319852503539,0.004372181606475183
ILE 355,R ILE 355,0.0,0.0,0.0,-0.3508000000000002,0.0467938030085169,0.0033088215424829765,2.011505000000001,0.5987941632773298,0.04234114133883247,-1.9762850000000025,0.6284043155286175,0.04443489528371763,-4.787999999999979e-06,6.754305187063997e-05,4.776014999976424e-06,-0.315584788,0.09407993703220568,0.0066524561449076034
ASN 356,R ASN 356,0.0,0.0,0.0,-0.09791500000000009,0.009059126613530826,0.000640576986005517,-2.27641,1.0197031832352017,0.07210390356631197,2.68269,1.0322599013329947,0.0729917976179517,0.0,0.0,0.0,0.308365,0.08105301829666858,0.005731313887321166
TYR 357,R TYR 357,0.0,0.0,0.0,-0.540895,0.18871503378109555,0.013344168009846105,-2.409069999999999,1.18344708166441,0.08368234566203342,3.0847850000000023,1.1632628072688433,0.08225510193218989,-0.10820278799999991,0.07416213600574266,0.005244054927693965,0.026617211999999956,0.208824967772664,0.014766155079311295
GLU 358,R GLU 358,0.0,0.0,0.0,-0.03777999999999996,0.00530015094124705,0.00037477726718680514,121.47089,3.193043735669164,0.2257822878116892,-121.11325999999995,3.1315388521323912,0.22143323578919508,0.0,0.0,0.0,0.31985000000000346,0.06941748698995351,0.0049085575783525065
PRO 359,R PRO 359,0.0,0.0,0.0,-0.015134999999999994,0.001355276724510356,9.583253622855651e-05,1.0313099999999997,0.26744127187104144,0.018910953690916846,-1.0049400000000006,0.26627210969231896,0.018828281440428696,0.0,0.0,0.0,0.011235000000000194,0.007762072854592238,0.0005488614351546194
PRO 360,R PRO 360,0.0,0.0,0.0,-0.008619999999999985,0.0006823488843692925,4.8249352327260206e-05,-0.4972149999999999,0.2173642766762748,0.015369975402550282,0.48305000000000015,0.21874260558930858,0.015467437974661448,0.0,0.0,0.0,-0.022784999999999972,0.0051835099112472124,0.0003665295008590583
THR 361,R THR 361,0.0,0.0,0.0,-0.004654999999999992,0.0005440358444073645,3.846914347889969e-05,-1.0906950000000009,0.30071887532211666,0.02126403559710606,1.099865,0.30060431928866255,0.021255935262297937,0.0,0.0,0.0,0.004514999999999697,0.0030479132205490297,0.0002155200106718348
VAL 362,R VAL 362,0.0,0.0,0.0,-0.002915000000000006,0.0003972090129894114,2.8086918663322824e-05,0.5950149999999997,0.22631415062916538,0.01600282705883566,-0.5951299999999999,0.22631445623291516,0.016002848668284043,0.0,0.0,0.0,-0.0030300000000000916,0.0012325177483509492,8.715216577917309e-05
VAL 363,R VAL 363,0.0,0.0,0.0,-0.0016400000000000065,0.0004800000000000035,3.394112549695453e-05,-0.13860500000000006,0.18821285549876776,0.013308658642966245,0.13806499999999997,0.18794193458353045,0.013289501641333289,0.0,0.0,0.0,-0.0021799999999999996,0.0008529947244855554,6.03158354000087e-05
PRO 364,R PRO 364,0.0,0.0,0.0,-0.0012349999999999963,0.0004239988207530787,2.998124413696014e-05,-0.17479499999999998,0.2607836133176315,0.01844018613992277,0.17383499999999993,0.26035102798913606,0.018409597738000674,0.0,0.0,0.0,-0.0021949999999999826,0.0008757710888124715,6.192636756664248e-05
GLY 365,R GLY 365,0.0,0.0,0.0,-0.0003850000000000014,0.0004865953144040761,3.4407484650872234e-05,-0.4602400000000001,0.17057966584560974,0.012061803845196596,0.45965000000000017,0.1703822100455322,0.01204784161167465,0.0,0.0,0.0,-0.0009750000000000369,0.0007644442425709003,5.4054370776089764e-05
GLY 366,R GLY 366,0.0,0.0,0.0,-0.0005199999999999963,0.000499599839871868,3.532704346531111e-05,-0.76118,0.29519488071441835,0.020873430192471922,0.7601449999999998,0.29476279272492983,0.02084287695772826,0.0,0.0,0.0,-0.0015549999999999887,0.0009203124469439925,6.507591720444818e-05
ASP 367,R ASP 367,0.0,0.0,0.0,-0.001045000000000001,0.00023016298572967053,1.627498079875926e-05,83.55417500000001,0.92810891298721,0.06562721060529315,-83.53415500000004,0.9267290062190701,0.06552963646197746,0.0,0.0,0.0,0.018974999999999582,0.0016835602157363962,0.00011904568450830926
LEU 368,R LEU 368,0.0,0.0,0.0,-0.0021900000000000153,0.00039230090491865026,2.7739863013359662e-05,-0.42691,0.19641919941797975,0.013888934786368625,0.4284949999999998,0.19609966847243798,0.013866340536529471,0.0,0.0,0.0,-0.0006050000000000711,0.0010858061521286792,7.67780893224261e-05
ALA 369,R ALA 369,0.0,0.0,0.0,-0.0016400000000000182,0.00047999999999995274,3.394112549695094e-05,1.007085,0.13355657144071595,0.009443875733775583,-1.00282,0.13327054288176,0.009423650460410505,0.0,0.0,0.0,0.0026249999999997486,0.0009820259670701526,6.943972206165821e-05
LYS 370,R LYS 370,0.0,0.0,0.0,-0.004654999999999996,0.0006049586762746478,4.277703823314408e-05,-97.07460500000003,3.172677719052179,0.22434219296612637,97.05561499999996,3.1738121300380824,0.22442240793620485,0.0,0.0,0.0,-0.023644999999998008,0.0071420567765865806,0.0005050196778343706
VAL 371,R VAL 371,0.0,0.0,0.0,-0.006415000000000012,0.0006267176397708661,4.431562929712073e-05,0.2960449999999999,0.21304601140364007,0.015064627936826043,-0.2601749999999998,0.21431641181906727,0.015154458811683121,0.0,0.0,0.0,0.029454999999999884,0.004235324662880074,0.0002994826789649129
GLN 372,R GLN 372,0.0,0.0,0.0,-0.01905000000000002,0.003932874266996041,0.0002780962063746973,0.6760350000000005,1.1131655599123615,0.07871269159973508,-0.5831149999999999,1.119983701566679,0.07919480701962091,0.0,0.0,0.0,0.07387000000000025,0.021385581591342847,0.0015121889762856726
ARG 373,R ARG 373,0.0,0.0,0.0,-0.04958999999999998,0.010296208039856413,0.000728051852548992,-110.81752000000004,1.8520731868862303,0.13096135097010334,110.96720000000006,1.8826951611949119,0.13312665153880224,-0.00017989199999999956,0.0014280634129953738,0.0001009793323293434,0.09991010799999885,0.05980153467655774,0.004228607069515645
ALA 374,R ALA 374,0.0,0.0,0.0,-0.01141500000000001,0.0007699188268903287,5.44414823457343e-05,1.5307549999999992,0.10207930728116835,0.007218097039733945,-1.4826900000000003,0.10532171618427653,0.007447369972010689,0.0,0.0,0.0,0.03665000000000003,0.015177862168303028,0.0010732369263121828
VAL 375,R VAL 375,0.0,0.0,0.0,-0.02287499999999999,0.001248749374374677,8.829991506227929e-05,-1.9186750000000004,0.11219540710297186,0.007933413318049674,2.0754699999999997,0.11840721726313995,0.00837265462681951,0.0,0.0,0.0,0.13392000000000015,0.027283760737845292,0.0019292532234001687
CYS 376,R CYS 376,0.0,0.0,0.0,-0.01886500000000004,0.0011255109950595672,7.958564569066388e-05,1.5936799999999998,0.5365625756610317,0.037940703578083546,-1.5392749999999997,0.5213038647228723,0.03686174978042976,0.0,0.0,0.0,0.03553999999999993,0.046614251039783935,0.0032961253010163295
MET 377,R MET 377,0.0,0.0,0.0,-0.034549999999999956,0.0029995833043941133,0.00021210256952710295,-0.9259350000000001,0.2929151084785482,0.02071222595171746,1.1077,0.3026731900912258,0.021402226519687068,0.0,0.0,0.0,0.14721500000000007,0.03403011570653244,0.002406292558065193
LEU 378,R LEU 378,0.0,0.0,0.0,-0.05731000000000009,0.004232481541601079,0.0002992816399313015,1.0806499999999997,0.19690954141432654,0.01392360720144036,-1.052435000000001,0.2140291703833804,0.015134147774981926,0.0,0.0,0.0,-0.029095000000000332,0.04276243649512993,0.0030237608825765473
SER 379,R SER 379,0.0,0.0,0.0,-0.034230000000000024,0.002943993885863326,0.00020817180404656926,-1.0954500000000003,0.37687116830556183,0.02664881587425594,1.2266900000000005,0.39832326557709147,0.028165708219393147,0.0,0.0,0.0,0.09700999999999986,0.03800907654758283,0.0026876475773434387
ASN 380,R ASN 380,0.0,0.0,0.0,-0.10461500000000008,0.013840764971633258,0.000978689876825111,-1.0049549999999992,0.2280705438565054,0.016127022814983887,1.2491050000000004,0.243275818722289,0.017202198111723983,0.0,0.0,0.0,0.1395350000000007,0.043320996929895196,0.00306325706968905
THR 381,R THR 381,0.0,0.0,0.0,-0.024139999999999974,0.0021932624102010824,0.00015508707231747367,-0.42829499999999987,0.18984124413572562,0.013423803107726248,0.51055,0.1907683608463421,0.013489360159029077,0.0,0.0,0.0,0.058114999999999924,0.019828559579555746,0.0014020908939865345
THR 382,R THR 382,0.0,0.0,0.0,-0.019945000000000032,0.0022275491015912295,0.00015751150751611598,-0.5026400000000001,0.2457819570269547,0.01737940885070603,0.49917500000000026,0.25168459304256163,0.01779678824605719,0.0,0.0,0.0,-0.023410000000000007,0.015634318021582883,0.0011055132292288304
ALA 383,R ALA 383,0.0,0.0,0.0,-0.005395000000000023,0.0005186279977016235,3.667253740880191e-05,-0.9441600000000004,0.09658941142795889,0.006829902781152713,0.9585349999999994,0.09783930076917471,0.006918283304043363,0.0,0.0,0.0,0.008980000000000059,0.005417527111145768,0.00038307701575531394
ILE 384,R ILE 384,0.0,0.0,0.0,-0.010635000000000004,0.0009600911415069062,6.788869567166665e-05,-0.9980749999999999,0.10656931723061495,0.007535588688018822,1.0203149999999999,0.10673230895563128,0.007547113943422455,0.0,0.0,0.0,0.011604999999999848,0.005938768811799172,0.00041993436987223696
ALA 385,R ALA 385,0.0,0.0,0.0,-0.0033050000000000067,0.0005215122242095529,3.6876483021025396e-05,-0.63392,0.08739361303893958,0.0061796616412227254,0.63361,0.08625692957669946,0.006099285982801466,0.0,0.0,0.0,-0.0036149999999999893,0.0032429577548897426,0.00022931174195840387
GLU 386,R GLU 386,0.0,0.0,0.0,-0.0032349999999999966,0.0005383075329214674,3.806409068925703e-05,82.38694000000004,1.480187831459058,0.10466508530545103,-82.37696499999997,1.4770402004612584,0.10444251418312933,0.0,0.0,0.0,0.006740000000000208,0.003965148168732188,0.0002803783158519951
ALA 387,R ALA 387,0.0,0.0,0.0,-0.0020199999999999784,0.0003599999999999853,2.545584412271467e-05,-0.9145550000000003,0.1528905064907542,0.010810991391865815,0.9208350000000004,0.1527618989637107,0.010801897466417406,0.0,0.0,0.0,0.0042599999999999635,0.0021661948204165526,0.000153173104688772
TRP 388,R TRP 388,0.0,0.0,0.0,-0.004739999999999962,0.0005023942674832065,3.552463933666235e-05,-1.3290349999999997,0.09369681838248933,0.006625365565386256,1.3243599999999998,0.09353726743924484,0.0066140836099949675,0.0,0.0,0.0,-0.0094149999999998,0.002105415635925837,0.00014887536733793465
ALA 389,R ALA 389,0.0,0.0,0.0,-0.0009799999999999898,0.00017204650534084423,1.2165525060595852e-05,-0.6277900000000001,0.054321965170636234,0.003841142993953633,0.6278250000000001,0.054248358270086124,0.0038359382001015223,0.0,0.0,0.0,-0.0009449999999999736,0.0007429502002152661,5.253451246561178e-05
ARG 390,R ARG 390,0.0,0.0,0.0,-0.0014499999999999763,0.0004974937185533349,3.5178118198677484e-05,-81.70160500000004,0.6577006302027728,0.046506457560704643,81.69718999999999,0.6570466451487542,0.046460213834055526,0.0,0.0,0.0,-0.005864999999994041,0.0020800901422788004,0.00014708458450846302
LEU 391,R LEU 391,0.0,0.0,0.0,-0.0011499999999999599,0.0003570714214271343,2.5248762345904614e-05,-0.8674850000000001,0.07187461147720928,0.005082302517068314,0.8680249999999997,0.07180100538990046,0.005077097780721046,0.0,0.0,0.0,-0.0006099999999997329,0.0008049223565041254,5.6916605661272276e-05
ASP 392,R ASP 392,0.0,0.0,0.0,-0.0011250000000000298,0.00033071891388308615,2.3385358667338004e-05,78.93740000000001,0.7817576414725058,0.05527861295296106,-78.93822499999999,0.7806282241759556,0.055198751090043054,0.0,0.0,0.0,-0.0019499999999980843,0.0018967076738396597,0.00013411748581005858
HIE 393,R HIE 393,0.0,0.0,0.0,-0.0007249999999999557,0.0004465142774872646,3.1573327350785656e-05,-0.137725,0.2903738613839064,0.02053253264638828,0.1376149999999999,0.29026750898955256,0.020525012396463975,0.0,0.0,0.0,-0.0008349999999996882,0.0008293220122485589,5.86419218648229e-05
LYS 394,R LYS 394,0.0,0.0,0.0,-0.0006500000000000772,0.0004769696007085283,3.372684390808403e-05,-74.55485500000002,0.5987633121494212,0.042338959834657325,74.551125,0.5982388397388643,0.04230187403485232,0.0,0.0,0.0,-0.004380000000001303,0.0011382442620091848,8.048602363133719e-05
PHE 395,R PHE 395,0.0,0.0,0.0,-0.0009149999999999769,0.00027888169534767725,1.971991379291434e-05,-0.7245799999999999,0.06476591387450399,0.004579641689040567,0.7243150000000004,0.06473249396554226,0.00457727854461522,0.0,0.0,0.0,-0.0011799999999997412,0.0006384355879805228,4.514421336118483e-05
ASP 396,R ASP 396,0.0,0.0,0.0,-0.0005499999999999738,0.0004974937185532851,3.517811819867396e-05,72.4731,0.6853087771209156,0.04845864835088597,-72.47340499999996,0.6849224269805166,0.04843132927046712,0.0,0.0,0.0,-0.0008549999999952718,0.001258560685863726,8.899367955090328e-05
LEU 397,R LEU 397,0.0,0.0,0.0,-0.00037999999999998815,0.00048538644398044847,3.4322004603459935e-05,-0.4431449999999998,0.0630181241786845,0.004456054294440374,0.4430399999999997,0.06298411228238726,0.004453649290189095,0.0,0.0,0.0,-0.00048499999999974177,0.0007614295765204165,5.384120169535877e-05
MET 398,R MET 398,0.0,0.0,0.0,-0.0002449999999999841,0.00043008720046052996,3.0411757594717877e-05,-0.859045,0.0513894247389538,0.0036337810714189953,0.858955,0.05136743107261869,0.0036322258843581243,0.0,0.0,0.0,-0.0003349999999999259,0.0007699188268901984,5.444148234572509e-05
TYR 399,R TYR 399,0.0,0.0,0.0,-0.0005600000000000094,0.0004963869458396413,3.5099857549568984e-05,-0.47326999999999986,0.1289221358029728,0.009116171647133504,0.47316500000000017,0.12893640981119292,0.009117180971934221,0.0,0.0,0.0,-0.0006650000000001288,0.0007501833109313053,5.3045970629250224e-05
ALA 400,R ALA 400,0.0,0.0,0.0,-0.00020000000000000012,0.0004000000000000003,2.828427124746192e-05,-0.30491500000000005,0.061383855980216936,0.00434049408189898,0.30489,0.06135966020114501,0.004338783181953195,0.0,0.0,0.0,-0.00022499999999982644,0.0007171994143889489,5.071365693774465e-05
LYS 401,R LYS 401,0.0,0.0,0.0,-0.00020000000000001405,0.0004000000000000282,2.8284271247463894e-05,-64.33773500000002,0.7401367473457682,0.05233557130535471,64.337205,0.7400971172592142,0.05233276903506058,0.0,0.0,0.0,-0.0007299999999995067,0.0007396620850075215,5.23020076095399e-05
ARG 402,R ARG 402,0.0,0.0,0.0,-0.000379999999999982,0.0004853864439804407,3.4322004603459386e-05,-69.78914999999998,0.5476131458474662,0.03872209688956412,69.78824499999997,0.5472609386573399,0.038697192080312026,0.0,0.0,0.0,-0.001284999999997467,0.0009506708157914892,6.722257805223092e-05
ALA 403,R ALA 403,0.0,0.0,0.0,-0.00012000000000000454,0.00032496153618545077,2.2978250586152986e-05,0.5670199999999999,0.04434308965329627,0.003135529939260883,-0.5668900000000003,0.044290042899049066,0.003131778967296069,0.0,0.0,0.0,1.0000000000045251e-05,0.0007415524256584866,5.24356748788449e-05
PHE 404,R PHE 404,0.0,0.0,0.0,-0.00031000000000005025,0.0004624932431939621,3.270321085154097e-05,0.37437000000000004,0.08154141953633064,0.005765849070171662,-0.374225,0.08154210185542166,0.005765897317417281,0.0,0.0,0.0,-0.00016499999999989968,0.000753508460470119,5.328109420798567e-05
VAL 405,R VAL 405,0.0,0.0,0.0,-0.0002799999999999975,0.00044899888641286904,3.174901573277481e-05,0.25816499999999964,0.06437847291603037,0.004552245476135956,-0.2579799999999999,0.06436784601025629,0.004551494040422367,0.0,0.0,0.0,-9.500000000024822e-05,0.0006752592094892262,4.774803660884993e-05
HIE 406,R HIE 406,0.0,0.0,0.0,-0.0002049999999999752,0.0004037016224886403,2.854601548377292e-05,0.5468199999999994,0.12516879643106077,0.008850770474936159,-0.5467150000000003,0.12515032470992482,0.008849464327008618,0.0,0.0,0.0,-0.00010000000000017106,0.000648074069840714,4.5825756949553306e-05
TRP 407,R TRP 407,0.0,0.0,0.0,-0.00029499999999998305,0.00045604276115291666,3.224709289222644e-05,0.12025500000000004,0.10805942797831197,0.007640955429460373,-0.12008500000000001,0.10802341308716368,0.007638408792084907,0.0,0.0,0.0,-0.00012499999999969092,0.0007344215410783554,5.1931445194597965e-05
TYR 408,R TYR 408,0.0,0.0,0.0,-0.0004999999999999983,0.0004999999999999975,3.53553390593272e-05,-0.15147500000000014,0.09990054742092261,0.007064035452558263,0.151355,0.09997574193273086,0.007069352507479026,0.0,0.0,0.0,-0.0006200000000000061,0.0007453858061431566,5.2706735812402734e-05
VAL 409,R VAL 409,0.0,0.0,0.0,-0.0002500000000000013,0.00043301270189222173,3.061862178478989e-05,0.16161499999999995,0.09330930701168047,0.006597964373577673,-0.16152500000000003,0.0932808628551429,0.006595953067980387,0.0,0.0,0.0,-0.00016000000000010006,0.000710211236182918,5.02195181179822e-05
GLY 410,R GLY 410,0.0,0.0,0.0,-9.500000000000064e-05,0.000293214938227917,2.0733427116615475e-05,-0.06830000000000008,0.07309582751429797,0.005168655531180231,0.06832,0.07303285288142587,0.005164202552185572,0.0,0.0,0.0,-7.50000000000517e-05,0.0006398241946033496,4.524240267712497e-05
GLU 411,R GLU 411,0.0,0.0,0.0,-0.00028999999999999247,0.00045376205218152545,3.2085822414268064e-05,71.48265999999998,0.4949216952239849,0.03499624868492214,-71.477805,0.4946304145278278,0.034975652029374,0.0,0.0,0.0,0.004565000000001334,0.0007973550024937996,5.638151292763822e-05
GLY 412,R GLY 412,0.0,0.0,0.0,-0.00010999999999999981,0.0003128897569432398,2.212464688983755e-05,0.3792400000000001,0.13498404498310126,0.009544813355954087,-0.379115,0.1349084940802468,0.00953947110038077,0.0,0.0,0.0,1.4999999999932844e-05,0.0006743700764417108,4.768516540812241e-05
MET 413,R MET 413,0.0,0.0,0.0,-0.00043499999999999203,0.000495756996924895,3.5055313434627166e-05,-0.7064049999999997,0.18290850438128983,0.012933584378469937,0.7062299999999998,0.1827880387224509,0.012925066170043424,0.0,0.0,0.0,-0.0006099999999999947,0.0007860661549768896,5.558327086453942e-05
GLU 414,R GLU 414,0.0,0.0,0.0,-0.00035500000000000863,0.00047851332269855474,3.3836001536825476e-05,71.396355,1.1436372715916925,0.08086736699601671,-71.39332499999999,1.1430614285228942,0.08082664874213205,0.0,0.0,0.0,0.0026750000000043883,0.0010485108487788945,7.41409131319219e-05
GLU 415,R GLU 415,0.0,0.0,0.0,-0.00032500000000000416,0.000468374849879886,3.311910324872986e-05,69.50833499999996,0.9509493271361666,0.0672422717782768,-69.506865,0.9507959070041306,0.06723142333670348,0.0,0.0,0.0,0.001144999999997367,0.0008910527481548442,6.300694406151993e-05
GLY 416,R GLY 416,0.0,0.0,0.0,-0.0002549999999999969,0.00043586121644394486,3.082004218037309e-05,0.479795,0.07382190037515995,0.005219996635535334,-0.47991999999999985,0.07374465133147201,0.005214534303272142,0.0,0.0,0.0,-0.0003800000000000203,0.000752063827078477,5.317894320122981e-05
GLU 417,R GLU 417,0.0,0.0,0.0,-0.0007950000000000057,0.0004037016224886914,2.8546015483776534e-05,79.94607999999998,1.1914395299813527,0.08424749710235274,-79.94078000000002,1.1903991354143042,0.08417393009700577,0.0,0.0,0.0,0.004505000000004742,0.0015427167594919916,0.00010908654820869233
PHE 418,R PHE 418,0.0,0.0,0.0,-0.0007950000000000101,0.00040370162248869234,2.8546015483776598e-05,0.693525,0.09508911281003775,0.006723815648499029,-0.6938150000000003,0.09515340653386763,0.006728361901309814,0.0,0.0,0.0,-0.001084999999999825,0.0006839407869107818,4.8361916835467735e-05
SER 419,R SER 419,0.0,0.0,0.0,-0.0005499999999999971,0.0004974937185533068,3.51781181986755e-05,0.6372800000000004,0.2591684618158614,0.01832597768196824,-0.6377200000000002,0.2592170357056033,0.018329412374650748,0.0,0.0,0.0,-0.0009899999999999616,0.000793662396740493,5.6120406270797065e-05
GLU 420,R GLU 420,0.0,0.0,0.0,-0.0013450000000000107,0.0004753682782853901,3.361361331365732e-05,82.04224,1.5137825115906727,0.10704058791873682,-82.03735500000006,1.5122720915790904,0.10693378509547384,0.0,0.0,0.0,0.0035400000000004182,0.0020343057783905297,0.00014384714109069214
ALA 421,R ALA 421,0.0,0.0,0.0,-0.0009749999999999992,0.00021065374432939664,1.4895469109765358e-05,0.7578800000000001,0.06868744863510473,0.004856936071228522,-0.7581750000000004,0.06864775578997126,0.004854129363232675,0.0,0.0,0.0,-0.0012699999999998602,0.0007463913182774538,5.277783625727542e-05
ARG 422,R ARG 422,0.0,0.0,0.0,-0.0017749999999999754,0.0004408798022137601,3.117490978335336e-05,-76.55518,1.1088420796482676,0.07840697537842839,76.55572,1.1091802791247463,0.07843088969274957,0.0,0.0,0.0,-0.00123499999999396,0.001808251918297426,0.0001278627193521693
GLU 423,R GLU 423,0.0,0.0,0.0,-0.0023250000000000002,0.0004789311015166967,3.38655429603599e-05,82.37033500000001,1.333569673011528,0.09429761589711783,-82.36959000000004,1.3303014740612076,0.094066519333114,0.0,0.0,0.0,-0.0015799999999987335,0.003846244921996271,0.00027197058664478864
ASP 424,R ASP 424,0.0,0.0,0.0,-0.0036349999999999703,0.0005672521485195285,4.0110784086079715e-05,88.70942499999997,0.9701255250645704,0.06859823373753177,-88.69134999999997,0.9661471665888756,0.06831692131191629,0.0,0.0,0.0,0.014439999999999174,0.005152319865842867,0.00036432403159796536
MET 425,R MET 425,0.0,0.0,0.0,-0.003890000000000016,0.0005638262143603976,3.986853395849771e-05,0.8810700000000001,0.2637536067999821,0.018650196393067763,-0.8795849999999998,0.2648760139669132,0.018729562564966697,0.0,0.0,0.0,-0.0024050000000000195,0.0022915006000435918,0.00016203356133838665
ALA 426,R ALA 426,0.0,0.0,0.0,-0.0025400000000000158,0.0005083306010855424,3.5944401511222084e-05,0.4342049999999999,0.08938916587036783,0.006320768535154619,-0.43226500000000007,0.09014380053558838,0.006374129264064207,0.0,0.0,0.0,-0.0005999999999999955,0.0019131126469707624,0.00013527749258467715
ALA 427,R ALA 427,0.0,0.0,0.0,-0.005489999999999998,0.0007873372847769927,5.567315331468154e-05,0.34612999999999994,0.1154165633693882,0.008161183461974128,-0.3307900000000001,0.11485062429085821,0.008121165525957425,0.0,0.0,0.0,0.009850000000000157,0.004927220311697023,0.0003484070894801059
LEU 428,R LEU 428,0.0,0.0,0.0,-0.012994999999999987,0.0018506687980294997,0.00013086204568170162,0.5738399999999998,0.11498367014493864,0.008130573288520328,-0.5512749999999996,0.11449021519326592,0.008095680754266543,0.0,0.0,0.0,0.009569999999999967,0.006532618158135077,0.00046192585985196867
GLU 429,R GLU 429,0.0,0.0,0.0,-0.007655000000000003,0.0008865523109213773,6.268871509291104e-05,85.91394,1.4124898358575946,0.09987811412919785,-85.904435,1.4066325091423437,0.09946393858519995,0.0,0.0,0.0,0.0018499999999967542,0.007930794411655968,0.000560791850867831
LYS 430,R LYS 430,0.0,0.0,0.0,-0.01520499999999999,0.0020354299300147623,0.00014392663061434983,-87.23173000000003,1.6652663351828823,0.11775211180894862,87.31670999999999,1.6818807555536759,0.11892692873991582,0.0,0.0,0.0,0.06977499999999937,0.03267651105917041,0.0023105782555456612
ASP 431,R ASP 431,0.0,0.0,0.0,-0.03959000000000002,0.007166024002192518,0.0005067144166095892,95.14759000000004,1.677833866000718,0.11864077043535487,-94.89889000000002,1.6596672250475206,0.11735619493441617,0.0,0.0,0.0,0.2091099999999962,0.05243584556388703,0.003707774197547506
TYR 432,R TYR 432,0.0,0.0,0.0,-0.049185000000000006,0.004759283034239811,0.0003365321307097058,0.015349999999999966,0.19049721126567673,0.013470186988308638,-0.020150000000000005,0.19082944610305824,0.013493679538954527,0.0,0.0,0.0,-0.053985000000000005,0.02830273440853388,0.0020013055426396135
GLU 433,R GLU 433,0.0,0.0,0.0,-0.02242,0.005258669033129918,0.00037184405333418703,86.92783000000007,1.543103807617678,0.10911391664412418,-86.88806000000005,1.5340280820072496,0.10847216593179194,0.0,0.0,0.0,0.01735000000000312,0.016904067557845,0.001195298079978772
GLU 434,R GLU 434,0.0,0.0,0.0,-0.19975500000000002,0.14200343296906598,0.01004115904041959,92.54273499999988,3.5827067623239226,0.2533356246642146,-91.78798499999998,3.5555628464116813,0.2514162599632643,-0.015071004,0.027066480232257467,0.0019138891715080894,0.5399239960000004,0.3582172280183138,0.02532978310695974
VAL 435,R VAL 435,0.0,0.0,0.0,-0.16520000000000004,0.03146251738179861,0.0022247359393869418,-0.13209500000000013,0.28341901131540204,0.020040750481830762,0.25601,0.2957493531691997,0.020912637315747624,0.0,0.0,0.0,-0.04128500000000011,0.03505515333014544,0.002478773663528002
GLY 436,R GLY 436,0.0,0.0,0.0,-0.035115000000000014,0.013021588804750317,0.0009207653745661779,-0.16921,0.18765392588485866,0.013269136350946136,0.25019500000000006,0.19598575707178303,0.013858285784143713,-0.00015955199999999976,0.0020885926050084524,0.0001476857994137553,0.04571044799999994,0.018211206757095807,0.001287726779153272
VAL 437,R VAL 437,0.0,0.0,0.0,-0.7624749999999999,0.3770837697050885,0.02666384906338545,0.3601199999999999,0.9265253075874398,0.06551523279360304,-0.09352999999999996,0.9110452014581932,0.06442062399185527,-0.1663216559999999,0.08401107228068508,0.005940479890442561,-0.6622066560000001,0.35267361746185427,0.024937790645286756
ASP 438,R ASP 438,0.0,0.0,0.0,-0.11906000000000003,0.2560519994063705,0.018105610511661843,88.87000500000003,6.780148317328005,0.4794288852633192,-88.89543999999995,6.530425124477356,0.46177078895489415,-0.011903471999999997,0.017996211699210913,0.0012725243328180716,-0.15639847199999798,0.610230779195252,0.043149832205771343
SER 439,R SER 439,0.0,0.0,0.0,-0.18032999999999988,0.29613721667497317,0.020940063407258347,-1.1344799999999995,2.191927218134762,0.1549926599810455,1.3068549999999999,1.911261163204809,0.13514657291206092,-0.03794950800000001,0.06508465372982124,0.0046021800003534915,-0.04590450799999999,0.5592230415691495,0.039543040488931216
VAL 440,R VAL 440,0.0,0.0,0.0,0.06321000000000003,0.613370626864378,0.04337185296364452,82.17884999999998,19.33298563899288,1.3670485245914004,-83.18754500000001,17.175682420444513,1.214504151100289,-0.081475704,0.14069374788782185,0.009948550320202932,-1.0269607039999986,2.241602631709026,0.15850524216070633
gtp 441,R gtp 441,0.0,0.0,0.0,-0.002795000000000034,0.0004037016224886428,2.8546015483773095e-05,309.98700000000025,1.9412678228042528,0.13726836416041321,-309.96067499999987,1.938969842330762,0.13710587240282926,0.0,0.0,0.0,0.023530000000000086,0.004585749666076149,0.0003242614685706391
Mg+ 442,R Mg+ 442,0.0,0.0,0.0,-9.999999999994458e-06,9.949874371060685e-05,7.035623639731245e-06,-154.32476999999994,1.0102321352658685,0.07143419934190612,154.30479999999991,1.0092394017373132,0.07136400248091085,0.0,0.0,0.0,-0.01998000000001099,0.0014034243834302178,9.923708984060564e-05
MET 443,R MET 443,0.0,0.0,0.0,-0.00025499999999997194,0.0004358612164439023,3.0820042180370084e-05,-68.67100999999998,0.4148947214712214,0.029337487103080453,68.66602000000003,0.4146393729462617,0.02931943123572395,0.0,0.0,0.0,-0.0052449999999994645,0.0007968531859751037,5.634602914131009e-05
ARG 444,R ARG 444,0.0,0.0,0.0,-0.0002750000000000108,0.00044651427748731146,3.157332735078897e-05,-70.64245,0.43450897286722656,0.030724424120081747,70.63658000000001,0.43424905710892725,0.03070604530055868,0.0,0.0,0.0,-0.00614500000000362,0.0008024805293591171,5.6743942408000204e-05
GLU 445,R GLU 445,0.0,0.0,0.0,-8.499999999999507e-05,0.00027888169534767064,1.9719913792913874e-05,64.29638499999993,0.3755527616464416,0.0265555904453534,-64.29324000000001,0.37539490193360153,0.026544428078010864,0.0,0.0,0.0,0.003060000000001537,0.0006681317235431128,4.724404724431907e-05
ILE 446,R ILE 446,0.0,0.0,0.0,-7.499999999998952e-05,0.00026339134382128164,1.862458053218657e-05,0.022680000000000002,0.044797741014475256,0.003167678645317418,-0.022655,0.044754619593959225,0.0031646295004312897,0.0,0.0,0.0,-4.999999999987459e-05,0.000683739716559067,4.834769901454842e-05
VAL 447,R VAL 447,0.0,0.0,0.0,-5.499999999998728e-05,0.00022798026230350725,1.612063894514978e-05,0.20387000000000025,0.05620838994313843,0.0039745333688370925,-0.20384999999999998,0.05623422000881669,0.003976359830297051,0.0,0.0,0.0,-3.4999999999943964e-05,0.0006509800304156182,4.603123939239085e-05
HIE 448,R HIE 448,0.0,0.0,0.0,-5.499999999998728e-05,0.00022798026230350725,1.612063894514978e-05,-0.14797500000000008,0.14479808139267583,0.010238770525556272,0.14801999999999998,0.14480400408828484,0.010239189323379076,0.0,0.0,0.0,-9.999999999932286e-06,0.0005655970296950314,3.9993749511632576e-05
ILE 449,R ILE 449,0.0,0.0,0.0,-2.4999999999999466e-05,0.00015612494995995662,1.1039701082909572e-05,0.2181149999999999,0.030092553480887546,0.002127864862955443,-0.21796500000000005,0.030117997526395834,0.002129664028667416,0.0,0.0,0.0,0.00012500000000001955,0.0005651327277732874,3.996091840789426e-05
GLN 450,R GLN 450,0.0,0.0,0.0,-5.499999999999616e-05,0.00022798026230354406,1.6120638945152383e-05,0.3016500000000004,0.1557999277920246,0.011016718545011503,-0.3016099999999998,0.15580410103716796,0.011017013638005547,0.0,0.0,0.0,-1.4999999999716351e-05,0.0006362193018138767,4.498749826343629e-05
ALA 451,R ALA 451,0.0,0.0,0.0,-1.000000000000334e-05,9.949874371069522e-05,7.035623639737493e-06,0.10937500000000007,0.03230455656714686,0.0022842771011853964,-0.10936000000000005,0.032297374506296786,0.002283769252792398,0.0,0.0,0.0,5.000000000017491e-06,0.0005957977844873416,4.212926536269205e-05
GLY 452,R GLY 452,0.0,0.0,0.0,-1.4999999999998349e-05,0.0001215524578114188,8.595056718834595e-06,0.36680999999999986,0.02511919385649477,0.0017761952313866914,-0.36680999999999997,0.025104858095594977,0.0017751815400121203,0.0,0.0,0.0,-1.5000000000042757e-05,0.000569890340328662,4.029733241791063e-05
GLN 453,R GLN 453,0.0,0.0,0.0,-1.000000000000334e-05,9.949874371069522e-05,7.035623639737493e-06,0.17128000000000007,0.07984673819261555,0.005646017003162535,-0.1713050000000001,0.07980276921886857,0.005642907927212705,0.0,0.0,0.0,-3.49999999998829e-05,0.0005327053594636616,3.766795720511725e-05
CYS 454,R CYS 454,0.0,0.0,0.0,-1.9999999999997796e-05,0.0001399999999999846,9.899494936610575e-06,0.33602000000000026,0.03336599466522532,0.0023593321088814993,-0.3360099999999999,0.033359105203827254,0.0023588449503941697,0.0,0.0,0.0,-9.999999999903419e-06,0.0006402343321003891,4.5271403777662524e-05
GLY 455,R GLY 455,0.0,0.0,0.0,-1.4999999999996128e-05,0.00012155245781140079,8.595056718833323e-06,0.22364500000000015,0.024646682839684162,0.0017427836569694783,-0.22361500000000017,0.02466853816098501,0.0017443290615591625,0.0,0.0,0.0,1.4999999999992242e-05,0.0005520643078481678,3.9036841573049716e-05
ASN 456,R ASN 456,0.0,0.0,0.0,-2.5000000000003908e-05,0.00015612494995998437,1.1039701082911535e-05,0.4686800000000004,0.08271020251456297,0.005848494507136011,-0.4686599999999998,0.08273206391720278,0.005850040341741297,0.0,0.0,0.0,-4.999999999881766e-06,0.0005787702480258741,4.0925236712811555e-05
GLN 457,R GLN 457,0.0,0.0,0.0,-2.4999999999995027e-05,0.0001561249499599289,1.1039701082907612e-05,0.34184999999999977,0.22715758296829971,0.016062466731483052,-0.3417900000000003,0.22718071198937576,0.01606410220024756,0.0,0.0,0.0,3.4999999999598686e-05,0.0006113714092101709,4.323048692760875e-05
ILE 458,R ILE 458,0.0,0.0,0.0,-4.499999999998838e-05,0.0002073041244162253,1.4658615214265265e-05,0.11959499999999995,0.042119840633601725,0.0029783224934516466,-0.11960000000000004,0.04214214042974083,0.0029798993271585505,0.0,0.0,0.0,-4.999999999993676e-05,0.0005894913061274973,4.168333000132683e-05
GLY 459,R GLY 459,0.0,0.0,0.0,-2.0000000000004457e-05,0.0001400000000000312,9.899494936613872e-06,0.2642799999999998,0.0311637866762054,0.0022036124886195816,-0.2642699999999998,0.031141404913717224,0.002202029859016552,0.0,0.0,0.0,-1.0000000000099929e-05,0.0005830094338858191,4.122499241963928e-05
ALA 460,R ALA 460,0.0,0.0,0.0,-3.000000000000336e-05,0.0001705872210923389,1.2062338081816168e-05,0.2713450000000001,0.04493234887027286,0.0031771968580809645,-0.2713349999999999,0.04495078169509456,0.0031785002556237495,0.0,0.0,0.0,-1.9999999999993358e-05,0.0006705221845695211,4.741307836451262e-05
LYS 461,R LYS 461,0.0,0.0,0.0,-2.4999999999992805e-05,0.00015612494995991504,1.1039701082906633e-05,-51.591015,0.2832731981298182,0.020030439932599488,51.590630000000004,0.28326117471647155,0.020029589748888445,0.0,0.0,0.0,-0.00041000000000153137,0.0006417943595888176,4.5381714379253044e-05
PHE 462,R PHE 462,0.0,0.0,0.0,-4.4999999999997265e-05,0.0002073041244162662,1.4658615214268156e-05,0.107945,0.03604111506321633,0.002548491686272489,-0.10791,0.036000859711956844,0.002545645203087026,0.0,0.0,0.0,-9.999999999903419e-06,0.0006323764701504583,4.4715769030620144e-05
TRP 463,R TRP 463,0.0,0.0,0.0,-7.499999999999396e-05,0.00026339134382129725,1.8624580532187673e-05,0.3351400000000001,0.05367271560113216,0.0037952341166257553,-0.3350649999999999,0.05367243962221291,0.0037952146019692287,0.0,0.0,0.0,-1.3322676295501878e-16,0.0006557438524302025,4.6368092477478685e-05
GLU 464,R GLU 464,0.0,0.0,0.0,-2.9999999999996697e-05,0.00017058722109230103,1.206233808181349e-05,52.55981000000003,0.27343698341400524,0.01933491451992366,-52.55919500000002,0.2733718108594315,0.019330306124395027,0.0,0.0,0.0,0.0005850000000020828,0.0006023080607145627,4.2589611409458606e-05
VAL 465,R VAL 465,0.0,0.0,0.0,-4.00000000000067e-05,0.00019595917942268705,1.3856406460553336e-05,0.12558000000000002,0.04710566420293854,0.0033308734590194247,-0.12552,0.04716672131916752,0.0033351908491119453,0.0,0.0,0.0,2.000000000000876e-05,0.0006554387843271292,4.634652090503801e-05
ILE 466,R ILE 466,0.0,0.0,0.0,-5.500000000000949e-05,0.00022798026230359927,1.6120638945156286e-05,0.24263499999999982,0.03894472717840065,0.0027538080679307135,-0.24257999999999996,0.03894590607496517,0.0027538914285062228,0.0,0.0,0.0,9.769962616701378e-17,0.0006082762530300106,4.301162633522647e-05
SER 467,R SER 467,0.0,0.0,0.0,-1.5000000000002789e-05,0.00012155245781145478,8.59505671883714e-06,0.4033700000000002,0.0863369741188549,0.0061049459866569745,-0.4032700000000001,0.0862969124592526,0.006102113199539937,0.0,0.0,0.0,8.499999999990973e-05,0.0005897245119546841,4.169982014350843e-05
ASP 468,R ASP 468,0.0,0.0,0.0,-3.9999999999997815e-05,0.00019595917942264354,1.3856406460550262e-05,55.52625000000006,0.5700785274805402,0.04031063925903316,-55.52519,0.5699708710987234,0.04030302680327109,0.0,0.0,0.0,0.0010199999999976938,0.0006241794613715185,4.4136152981316734e-05
GLU 469,R GLU 469,0.0,0.0,0.0,-6.000000000000893e-05,0.0002374868417407937,1.6792855623749164e-05,59.40509499999998,0.353778272338128,0.025015901540675147,-59.403375,0.3537635147640275,0.025014858022603118,0.0,0.0,0.0,0.0016599999999978366,0.0006359245238202453,4.496665431161216e-05
HID 470,R HID 470,0.0,0.0,0.0,-8.999999999998565e-05,0.0002861817604250381,2.0236106344844837e-05,0.05483999999999986,0.062337744585443416,0.0044079441920242025,-0.054870000000000016,0.06229866049924343,0.0044051805297853535,0.0,0.0,0.0,-0.00012000000000018219,0.0006368673331234566,4.503332099677881e-05
GLY 471,R GLY 471,0.0,0.0,0.0,-2.4999999999995027e-05,0.0001561249499599289,1.1039701082907612e-05,0.039635000000000004,0.07411789105877215,0.005240926337490356,-0.03952500000000001,0.07404687282390796,0.0052359045899443195,0.0,0.0,0.0,8.499999999996566e-05,0.0005981429595004969,4.2295094278179184e-05
ILE 472,R ILE 472,0.0,0.0,0.0,-3.999999999999559e-05,0.00019595917942263265,1.385640646054949e-05,-0.051604999999999956,0.040836368288573364,0.0028875672935881514,0.051525,0.04085644838945257,0.002888987171138011,0.0,0.0,0.0,-0.00011999999999989797,0.0005963220606348336,4.2166337284602634e-05
ASP 473,R ASP 473,0.0,0.0,0.0,-2.500000000000002e-05,0.00015612494995996009,1.1039701082909817e-05,53.88791999999998,0.29946068791045005,0.02117506831202676,-53.88716499999999,0.2994984770860984,0.021177740410262397,0.0,0.0,0.0,0.0007299999999998618,0.0006058877783868589,4.2842735673540005e-05
PRO 474,R PRO 474,0.0,0.0,0.0,-1.5000000000000568e-05,0.00012155245781143678,8.595056718835867e-06,0.06547999999999998,0.06679617953146724,0.004723203150405455,-0.06548499999999993,0.06683666490033749,0.004726065898292154,0.0,0.0,0.0,-1.9999999999904538e-05,0.000556417109729836,3.9344631145818634e-05
THR 475,R THR 475,0.0,0.0,0.0,-3.000000000000336e-05,0.00017058722109233892,1.206233808181617e-05,0.010510000000000267,0.10479169766732499,0.0074098920032616014,-0.010500000000000023,0.10486763084956197,0.007415261290069285,0.0,0.0,0.0,-1.9999999999784635e-05,0.0006400000000001478,4.5254833995949494e-05
GLY 476,R GLY 476,0.0,0.0,0.0,-4.999999999999449e-06,7.053367989832165e-05,4.9874843358144515e-06,0.20986000000000007,0.04957923355599561,0.003505781225347612,-0.2098249999999999,0.04952074691480398,0.0035016455952880696,0.0,0.0,0.0,2.999999999993397e-05,0.0005736723803705484,4.0564763033944324e-05
SER 477,R SER 477,0.0,0.0,0.0,-1.9999999999995577e-05,0.00013999999999996906,9.899494936609478e-06,-0.00016500000000002846,0.1679540942489941,0.011876147897150824,0.0002050000000000024,0.16794351126197168,0.011875399566961948,0.0,0.0,0.0,1.9999999999951446e-05,0.0005564171097296029,3.9344631145802154e-05
TYR 478,R TYR 478,0.0,0.0,0.0,-6.999999999999673e-05,0.0002551470164434495,1.804161855266787e-05,-0.23667499999999997,0.09294890733623518,0.006572480268133192,0.23660000000000023,0.09295891565632586,0.006573187963233633,0.0,0.0,0.0,-0.00014500000000001372,0.0006196571632765327,4.38163782163656e-05
HIP 479,R HIP 479,0.0,0.0,0.0,-6.499999999999506e-05,0.00024652586071240227,1.7432010784758993e-05,-55.0162,0.35988834379236145,0.025447948836557432,55.015249999999995,0.3597575120839359,0.02543869763773524,0.0,0.0,0.0,-0.00101500000000172,0.0006362193018136621,4.498749826342112e-05
GLY 480,R GLY 480,0.0,0.0,0.0,-3.5000000000000586e-05,0.00018377975949489416,1.2995191418367244e-05,-0.15093000000000006,0.11960917648742513,0.008457645978639686,0.150955,0.11962216757357302,0.008458564587150701,0.0,0.0,0.0,-9.999999999992237e-06,0.0006081940479814122,4.30058135604953e-05
ASP 481,R ASP 481,0.0,0.0,0.0,-6.0000000000001716e-05,0.00023748684174076517,1.6792855623747148e-05,59.39882000000005,0.6660214167695386,0.04709482602132125,-59.39701499999997,0.6659158991767823,0.047087364800784,0.0,0.0,0.0,0.001745000000001653,0.0006244797835014556,4.415738896277863e-05
SER 482,R SER 482,0.0,0.0,0.0,-7.499999999999895e-05,0.00026339134382131487,1.862458053218892e-05,-0.17392999999999995,0.09471718481880682,0.006697516368027782,0.1738400000000001,0.09465951827470906,0.006693438727589869,0.0,0.0,0.0,-0.00016499999999998515,0.0006064445564105408,4.288210582515611e-05
ASP 483,R ASP 483,0.0,0.0,0.0,-0.00010000000000000064,0.000300000000000002,2.1213203435596566e-05,65.13936500000004,0.6763624707019706,0.0478260489573451,-65.135615,0.6760432358780428,0.04780347564646607,0.0,0.0,0.0,0.003650000000000233,0.0007193747284949261,5.0867474873299374e-05
LEU 484,R LEU 484,0.0,0.0,0.0,-0.0001499999999999957,0.00035707142142713227,2.524876234590447e-05,0.03068000000000007,0.06143401012468571,0.004344040515464828,-0.030720000000000004,0.061359853324466127,0.004338796837834192,0.0,0.0,0.0,-0.0001899999999999613,0.000702780193232384,4.9694064031821094e-05
GLN 485,R GLN 485,0.0,0.0,0.0,-4.499999999999949e-05,0.00020730412441627641,1.4658615214268878e-05,-0.133315,0.20198664751661247,0.014282612816813358,0.13326500000000002,0.20188894168576946,0.014275703971258304,0.0,0.0,0.0,-9.499999999984965e-05,0.0005966364051915459,4.2188564801370674e-05
LEU 486,R LEU 486,0.0,0.0,0.0,-6.000000000000227e-05,0.00023748684174076736,1.6792855623747304e-05,0.03336499999999967,0.06736936822473538,0.00476373371159639,-0.03332000000000004,0.06735174533744469,0.004762487585285657,0.0,0.0,0.0,-1.5000000000426895e-05,0.0006440302787911746,4.5539817742270225e-05
GLU 487,R GLU 487,0.0,0.0,0.0,-0.00013499999999999068,0.00034172357249681205,2.416350554037886e-05,68.39609500000005,0.6380059137413208,0.04511383080436074,-68.39072499999997,0.6377043589146778,0.045092507658078866,0.0,0.0,0.0,0.0052349999999958645,0.000818397825023568,5.786946517824865e-05
ARG 488,R ARG 488,0.0,0.0,0.0,-0.00012500000000001065,0.00033071891388310203,2.338535866733913e-05,-68.10352,0.5948221663639756,0.042060278743603983,68.09858499999996,0.5943871320772421,0.0420295171741842,0.0,0.0,0.0,-0.005060000000002134,0.0008581375181140117,6.067948582490114e-05
ILE 489,R ILE 489,0.0,0.0,0.0,-8.999999999999564e-05,0.00028618176042506985,2.0236106344847083e-05,-0.21570500000000017,0.0424764402345576,0.003003537893052078,0.215595,0.04248589148176092,0.003004206197150892,0.0,0.0,0.0,-0.00020000000000004015,0.0006082762530295666,4.301162633519508e-05
ASN 490,R ASN 490,0.0,0.0,0.0,-9.499999999999786e-05,0.0002932149382279084,2.073342711661487e-05,-0.26980000000000004,0.10098277080769824,0.007140560202113035,0.26977000000000007,0.10096488052783487,0.0071392951682921636,0.0,0.0,0.0,-0.00012500000000088108,0.000607762289057608,4.297528359420933e-05
VAL 491,R VAL 491,0.0,0.0,0.0,-8.49999999999973e-05,0.00027888169534767796,1.9719913792914392e-05,-0.21313999999999977,0.04423031087387927,0.003127555275290912,0.21308500000000005,0.04417926861096715,0.0031239460422676857,0.0,0.0,0.0,-0.00013999999999982248,0.0005919459434778309,4.1856899072904295e-05
TYR 492,R TYR 492,0.0,0.0,0.0,-0.0001249999999999929,0.0003307189138830551,2.338535866733581e-05,-0.10092000000000007,0.05887141581446814,0.0041628377340463376,0.10081999999999987,0.05879606789573625,0.004157509831617976,0.0,0.0,0.0,-0.00022499999999997923,0.0006437196594791189,4.551785364007802e-05
TYR 493,R TYR 493,0.0,0.0,0.0,-8.000000000000895e-05,0.0002712931993250411,1.9183326093253026e-05,0.5439600000000004,0.055582896649953,0.00393030431391728,-0.5438550000000002,0.05550688223094044,0.003924929282802106,0.0,0.0,0.0,2.5000000000052758e-05,0.0006279928343541394,4.4405799170837226e-05
ASN 494,R ASN 494,0.0,0.0,0.0,-6.999999999999673e-05,0.0002551470164434496,1.8041618552667873e-05,0.2763950000000006,0.3250789734433771,0.022986554654297355,-0.27630499999999997,0.32499718764167795,0.02298077152479873,0.0,0.0,0.0,2.000000000066393e-05,0.0006779380502672079,4.7937459256832927e-05
GLU 495,R GLU 495,0.0,0.0,0.0,-6.999999999999341e-05,0.0002551470164434375,1.804161855266702e-05,59.66161499999999,0.6953357798777358,0.04916766451531834,-59.65980500000003,0.6951594040004604,0.04915519285743243,0.0,0.0,0.0,0.0017399999999952343,0.0006873136110932326,4.860041152058382e-05
ALA 496,R ALA 496,0.0,0.0,0.0,-1.0000000000001119e-05,9.949874371067313e-05,7.035623639735931e-06,0.34762500000000024,0.059298519163633434,0.004193038501492564,-0.3475899999999998,0.05929251133153418,0.004192613683610803,0.0,0.0,0.0,2.500000000006608e-05,0.0005868347297154687,4.149548168175826e-05
ALA 497,R ALA 497,0.0,0.0,0.0,-2.5000000000000577e-05,0.00015612494995996355,1.1039701082910063e-05,-0.053149999999999996,0.08907220385732015,0.006298355936274163,0.053210000000000014,0.08909548754005452,0.00630000234126941,0.0,0.0,0.0,3.500000000002945e-05,0.0005690123021515887,4.023524574299571e-05
GLY 498,R GLY 498,0.0,0.0,0.0,-5.000000000000005e-06,7.053367989832949e-05,4.9874843358150055e-06,-0.11916500000000001,0.06575969719364605,0.00464991278144011,0.11916999999999994,0.06581717936830797,0.004653977384990189,0.0,0.0,0.0,-5.689893001203927e-17,0.0005656854249491817,3.999999999999601e-05
ASN 499,R ASN 499,0.0,0.0,0.0,-2.4999999999999466e-05,0.00015612494995995662,1.1039701082909572e-05,-0.008585000000000136,0.2871421821589433,0.020304018416929172,0.008585000000000016,0.2870811257728379,0.02029970107846418,0.0,0.0,0.0,-2.5000000000119372e-05,0.000586834729716019,4.149548168179718e-05
LYS 500,R LYS 500,0.0,0.0,0.0,-2.9999999999998917e-05,0.00017058722109231366,1.2062338081814384e-05,-53.69464,0.5493673546893314,0.03884613818633415,53.693830000000034,0.549313108432245,0.038842302396710174,0.0,0.0,0.0,-0.0008400000000020924,0.0006118823416301866,4.326661530550087e-05
TYR 501,R TYR 501,0.0,0.0,0.0,-8.500000000000619e-05,0.00027888169534770707,1.971991379291645e-05,-0.3863099999999999,0.12823324023044835,0.009067459374047362,0.3861899999999999,0.1281694343437622,0.009062947616531824,0.0,0.0,0.0,-0.000204999999999812,0.0006949640278459526,4.914137767705897e-05
VAL 502,R VAL 502,0.0,0.0,0.0,-2.5000000000002796e-05,0.00015612494995997743,1.1039701082911044e-05,0.3806300000000002,0.03177566836432902,0.00224687905771519,-0.38052000000000036,0.03180093709310639,0.0022486658266622343,0.0,0.0,0.0,8.500000000006835e-05,0.0006146340374564355,4.34611895833512e-05
PRO 503,R PRO 503,0.0,0.0,0.0,-3.5000000000005025e-05,0.00018377975949491747,1.2995191418368893e-05,-0.20349499999999995,0.04798426799483357,0.0033930001289419432,0.2034400000000001,0.04797287150046312,0.0033921942750968336,0.0,0.0,0.0,-8.999999999983465e-05,0.0006260191690357337,4.426623995779348e-05
ARG 504,R ARG 504,0.0,0.0,0.0,-9.000000000000341e-05,0.0002861817604250945,2.0236106344848828e-05,-60.27962000000002,0.32847490862248324,0.023226683533658945,60.277770000000004,0.32840590295924554,0.02322180409641738,0.0,0.0,0.0,-0.001939999999997184,0.0006755738301630719,4.777028365004771e-05
ALA 505,R ALA 505,0.0,0.0,0.0,-1.4999999999991686e-05,0.0001215524578113648,8.595056718830778e-06,-0.03664499999999995,0.058513835757024166,0.004137553005702767,0.03673499999999999,0.05855112957919772,0.004140190077158295,0.0,0.0,0.0,7.500000000005808e-05,0.0006077622890571242,4.2975283594175115e-05
ILE 506,R ILE 506,0.0,0.0,0.0,-5.000000000000338e-05,0.00021794494717704838,1.541103500742348e-05,0.10042000000000004,0.04361036115420277,0.003083718210213117,-0.100435,0.043626663578595994,0.00308487096569694,0.0,0.0,0.0,-6.500000000012385e-05,0.0005837593682334766,4.127802078590661e-05
LEU 507,R LEU 507,0.0,0.0,0.0,-1.9999999999993358e-05,0.0001399999999999535,9.899494936608376e-06,-0.01989999999999995,0.045121945880026104,0.003190603391209886,0.019880000000000012,0.04507810555025574,0.0031875034117628777,0.0,0.0,0.0,-3.99999999999423e-05,0.0006232174580351005,4.4068129073046216e-05
VAL 508,R VAL 508,0.0,0.0,0.0,-4.999999999997229e-06,7.053367989829033e-05,4.9874843358122365e-06,0.0922799999999999,0.032689625265518,0.0023115055699694876,-0.09235999999999991,0.03270260540079358,0.0023124234041368955,0.0,0.0,0.0,-8.500000000005836e-05,0.0005897245119549432,4.1699820143526756e-05
ASP 509,R ASP 509,0.0,0.0,0.0,-1.000000000000334e-05,9.949874371069522e-05,7.035623639737493e-06,49.18353500000002,0.18557855149081554,0.013122385220193255,-49.18324500000001,0.18553995519815542,0.01311965605016639,0.0,0.0,0.0,0.0002800000000007685,0.0005491812087093876,3.883297567786326e-05
LEU 510,R LEU 510,0.0,0.0,0.0,-9.999999999994458e-06,9.949874371060685e-05,7.035623639731245e-06,-0.1436899999999998,0.02956710841458776,0.0020907102860032835,0.14368499999999995,0.029578806179425283,0.0020915374428874174,0.0,0.0,0.0,-1.4999999999769641e-05,0.0005956299186573601,4.21173954560211e-05
GLU 511,R GLU 511,0.0,0.0,0.0,-1.4999999999998349e-05,0.0001215524578114188,8.595056718834595e-06,46.67428500000001,0.17523316973050204,0.012390856260525124,-46.674085000000005,0.1752227376050525,0.01239011859786037,0.0,0.0,0.0,0.00018499999999889384,0.0005751304199920226,4.066786200430263e-05
PRO 512,R PRO 512,0.0,0.0,0.0,-2.5000000000003908e-05,0.00015612494995998437,1.1039701082911535e-05,0.21666500000000014,0.03475244991363805,0.0024573692996779314,-0.21663500000000002,0.034746248358635524,0.0024569307835183127,0.0,0.0,0.0,5.000000000099369e-06,0.000674518346674004,4.769564969679267e-05
GLY 513,R GLY 513,0.0,0.0,0.0,0.0,0.0,0.0,0.09302500000000004,0.02713474479334532,0.0019187162049140837,-0.09295500000000007,0.027122186029153027,0.0019178281661817146,0.0,0.0,0.0,7.000000000001005e-05,0.0006205642593640377,4.3880519595831855e-05
THR 514,R THR 514,0.0,0.0,0.0,-9.999999999998898e-06,9.949874371065103e-05,7.035623639734369e-06,-0.12554499999999982,0.0451620191643379,0.0031934370003180146,0.12555500000000003,0.045070355833962475,0.0031869554240685537,0.0,0.0,0.0,2.353672812205332e-16,0.0005744562646538091,4.0620192023180235e-05
MET 515,R MET 515,0.0,0.0,0.0,-9.999999999994458e-06,9.949874371060685e-05,7.035623639731245e-06,0.22140500000000002,0.07120414998439352,0.005034893730258866,-0.22138000000000016,0.0712428635022477,0.0050376311893586935,0.0,0.0,0.0,1.5000000000012226e-05,0.0005871754422657367,4.1519573697231255e-05
ASP 516,R ASP 516,0.0,0.0,0.0,0.0,0.0,0.0,47.22536499999998,0.23408236109543296,0.01655212248867387,-47.22520000000002,0.23406872921786076,0.01655115856936671,0.0,0.0,0.0,0.00016499999999922466,0.0006064445564103655,4.288210582514372e-05
SER 517,R SER 517,0.0,0.0,0.0,-9.999999999998898e-06,9.949874371065103e-05,7.035623639734369e-06,0.029450000000000007,0.13142978163262692,0.009293488984229764,-0.029444999999999978,0.13145614087976268,0.009295352864469432,0.0,0.0,0.0,-5.000000000030536e-06,0.0006441855322808193,4.555079582180329e-05
VAL 518,R VAL 518,0.0,0.0,0.0,-3.0000000000001136e-05,0.00017058722109232626,1.2062338081815275e-05,0.031599999999999934,0.0486699085678203,0.0034414822388034983,-0.031635,0.048670748658716984,0.003441541642200484,0.0,0.0,0.0,-6.50000000000861e-05,0.000617069688122916,4.363341609363819e-05
ARG 519,R ARG 519,0.0,0.0,0.0,-1.5000000000002789e-05,0.00012155245781145478,8.59505671883714e-06,-48.175459999999994,0.46510396515329355,0.03288781677166456,48.17525999999997,0.4650677825893112,0.032885258278029295,0.0,0.0,0.0,-0.00021500000000187924,0.0005905717568614298,4.1759729405396994e-05
SER 520,R SER 520,0.0,0.0,0.0,0.0,0.0,0.0,-0.05093000000000012,0.10173079720517286,0.007193453655929121,0.05097500000000002,0.10178489266585683,0.007197278782637225,0.0,0.0,0.0,4.49999999998596e-05,0.0005770398599749905,4.080287980032516e-05
GLY 521,R GLY 521,0.0,0.0,0.0,-5.000000000000005e-06,7.053367989832949e-05,4.9874843358150055e-06,-0.004705000000000013,0.04631282732677846,0.003274811425868669,0.004709999999999991,0.046298659807817305,0.003273809630995667,0.0,0.0,0.0,3.7747582837255325e-17,0.0006000000000000448,4.242640687119602e-05
PRO 522,R PRO 522,0.0,0.0,0.0,-1.4999999999998903e-05,0.00012155245781142328,8.595056718834914e-06,0.06874499999999997,0.04626867163643238,0.003271689147061501,-0.06873499999999995,0.0462843901871894,0.003272800616444572,0.0,0.0,0.0,-5.000000000086047e-06,0.0005957977844872286,4.212926536268405e-05
PHE 523,R PHE 523,0.0,0.0,0.0,-5.5000000000006155e-05,0.00022798026230358548,1.612063894515531e-05,0.157615,0.03141141154103076,0.002221122210730423,-0.15756499999999998,0.03138241187353199,0.0022190716245763693,0.0,0.0,0.0,-4.999999999908411e-06,0.0005957977844871554,4.2129265362678875e-05
GLY 524,R GLY 524,0.0,0.0,0.0,-9.999999999998898e-06,9.949874371065103e-05,7.035623639734369e-06,0.14325500000000002,0.05047048617756724,0.003568802302593971,-0.14321000000000003,0.05046033987202217,0.00356808485044848,0.0,0.0,0.0,3.500000000002501e-05,0.0005420101475064958,3.832590507737641e-05
GLN 525,R GLN 525,0.0,0.0,0.0,-3.000000000000336e-05,0.0001705872210923389,1.2062338081816168e-05,-0.0511650000000008,0.22329265051720884,0.015789174736983623,0.051235000000000135,0.2231850572395025,0.015781566743355995,0.0,0.0,0.0,3.999999999933834e-05,0.0005902541825352363,4.173727350943878e-05
ILE 526,R ILE 526,0.0,0.0,0.0,-1.000000000000334e-05,9.949874371069522e-05,7.035623639737493e-06,0.11791999999999986,0.04282760324837249,0.0030283688678891195,-0.11800499999999989,0.0428562127934798,0.003030391868224324,0.0,0.0,0.0,-9.500000000006281e-05,0.0006212688628927477,4.393034258915174e-05
PHE 527,R PHE 527,0.0,0.0,0.0,-4.499999999998838e-05,0.0002073041244162253,1.4658615214265265e-05,-0.27236499999999997,0.03579038662825512,0.002530762508612753,0.2723150000000001,0.03575843641715828,0.002528503287520061,0.0,0.0,0.0,-9.500000000013386e-05,0.0005881963957730884,4.159176601206371e-05
ARG 528,R ARG 528,0.0,0.0,0.0,-2.499999999999336e-05,0.0001561249499599185,1.1039701082906877e-05,-54.94750000000001,0.3027963176757056,0.021410932954680748,54.946625,0.30275114264559716,0.02140773859766775,0.0,0.0,0.0,-0.000900000000001313,0.0006324555320353245,4.472135955011237e-05
PRO 529,R PRO 529,0.0,0.0,0.0,-2.0000000000001126e-05,0.0001400000000000079,9.899494936612224e-06,0.049250000000000044,0.035218141631835065,0.002490298676865884,-0.04917499999999997,0.03525711807564539,0.002493054727638365,0.0,0.0,0.0,5.5000000000218204e-05,0.0005761727171604131,4.074156354388068e-05
ASP 530,R ASP 530,0.0,0.0,0.0,-1.5000000000000568e-05,0.00012155245781143678,8.595056718835867e-06,52.74237000000001,0.2837809597203117,0.02006634409898589,-52.74179000000001,0.28376750324783784,0.020065392582692177,0.0,0.0,0.0,0.0005650000000005661,0.0005438520019268419,3.845614385243492e-05
ASN 531,R ASN 531,0.0,0.0,0.0,-3.999999999997783e-05,0.00019595917942254564,1.3856406460543338e-05,-0.10574000000000063,0.053012002414547586,0.0037485146391604226,0.10573500000000005,0.05298777948734958,0.003746801819552233,0.0,0.0,0.0,-4.499999999971749e-05,0.0006188497394357723,4.3759284729056256e-05
PHE 532,R PHE 532,0.0,0.0,0.0,-3.0000000000005578e-05,0.00017058722109235152,1.206233808181706e-05,0.11402000000000001,0.05397712107921277,0.0038167588344038684,-0.11405000000000001,0.05402237962178256,0.0038199590966396402,0.0,0.0,0.0,-6.000000000004668e-05,0.0006216108107167788,4.395452195167017e-05
VAL 533,R VAL 533,0.0,0.0,0.0,-2.500000000000169e-05,0.0001561249499599705,1.1039701082910553e-05,0.11723999999999997,0.03848249472162637,0.0027211232974637526,-0.11715500000000004,0.03847338008285724,0.0027204787951755813,0.0,0.0,0.0,5.9999999999959805e-05,0.0005713142742832972,4.039801975343906e-05
PHE 534,R PHE 534,0.0,0.0,0.0,-1.5000000000002789e-05,0.00012155245781145478,8.59505671883714e-06,0.04854000000000003,0.0343463011108911,0.0024286502424186143,-0.04856000000000007,0.034314521707288825,0.0024264030992396913,0.0,0.0,0.0,-3.500000000005166e-05,0.0006194957626972551,4.3804965471956136e-05
GLY 535,R GLY 535,0.0,0.0,0.0,-1.5000000000002789e-05,0.00012155245781145478,8.59505671883714e-06,0.03282000000000004,0.03070728903696971,0.002171333230989661,-0.03280500000000003,0.030681215344246036,0.0021694895424961124,0.0,0.0,0.0,3.4139358007223563e-17,0.0005916079783099639,4.183300132670394e-05
GLN 536,R GLN 536,0.0,0.0,0.0,-5.000000000000005e-06,7.053367989832949e-05,4.9874843358150055e-06,-0.23149499999999992,0.17208544382079444,0.01216827842691804,0.23144999999999996,0.17205928484101052,0.012166428707718627,0.0,0.0,0.0,-4.999999999965254e-05,0.0005722761571127217,4.046603514057836e-05
SER 537,R SER 537,0.0,0.0,0.0,-5.000000000000005e-06,7.053367989832949e-05,4.9874843358150055e-06,0.13685499999999995,0.08848075482838084,0.006256534174365245,-0.13687000000000007,0.08849713611185392,0.00625769250602808,0.0,0.0,0.0,-2.0000000000017783e-05,0.0006161168720300177,4.356604182158698e-05
GLY 538,R GLY 538,0.0,0.0,0.0,-4.999999999999449e-06,7.053367989832165e-05,4.9874843358144515e-06,-0.21440500000000004,0.04257934916130093,0.0030108146530465623,0.21439999999999998,0.042618775205301114,0.003013602495353351,0.0,0.0,0.0,-9.999999999965593e-06,0.0006081940479813487,4.3005813560490805e-05
ALA 539,R ALA 539,0.0,0.0,0.0,-4.999999999997229e-06,7.053367989829033e-05,4.9874843358122365e-06,-0.10922500000000004,0.036170352154769055,0.0025576301286542647,0.10925000000000003,0.03625324123440554,0.002563491271683992,0.0,0.0,0.0,1.999999999990086e-05,0.0005741080037762538,4.0595566260366105e-05
GLY 540,R GLY 540,0.0,0.0,0.0,-5.000000000000005e-06,7.053367989832949e-05,4.9874843358150055e-06,-0.07320999999999996,0.028219424161382272,0.0019954146185692904,0.07318500000000007,0.02825793295695913,0.0019981376016180627,0.0,0.0,0.0,-2.999999999996783e-05,0.0006157109711545059,4.353734029543059e-05
ASN 541,R ASN 541,0.0,0.0,0.0,-5.0000000000005595e-06,7.053367989833732e-05,4.9874843358155595e-06,-0.2438850000000003,0.05992646973583509,0.00423744131227794,0.24386500000000008,0.0599064835806603,0.004236028077692546,0.0,0.0,0.0,-2.5000000001078603e-05,0.0005517019122687644,3.90112163358829e-05
ASN 542,R ASN 542,0.0,0.0,0.0,-2.4999999999990586e-05,0.00015612494995990116,1.103970108290565e-05,0.43605,0.03759105611711557,0.002658089069237647,-0.4359849999999997,0.037579047020915975,0.002657239897901781,0.0,0.0,0.0,3.999999999887649e-05,0.0005986651818844033,4.233202097707395e-05
TRP 543,R TRP 543,0.0,0.0,0.0,-1.5000000000000568e-05,0.0001215524578114368,8.595056718835869e-06,-0.08779999999999996,0.03419225058401406,0.0024177572251986032,0.08774999999999997,0.0342074187859887,0.0024188297790460707,0.0,0.0,0.0,-6.499999999993733e-05,0.0005663700203927025,4.004840820804431e-05
ALA 544,R ALA 544,0.0,0.0,0.0,-4.999999999997229e-06,7.053367989829033e-05,4.9874843358122365e-06,0.18455500000000005,0.03760554447152698,0.0026591135506029012,-0.18456000000000006,0.03758505554073256,0.0026576647644125013,0.0,0.0,0.0,-9.99999999995005e-06,0.0005743692192308894,4.0614036982298464e-05
LYS 545,R LYS 545,0.0,0.0,0.0,-1.000000000000778e-05,9.949874371073941e-05,7.035623639740618e-06,-45.85602999999998,0.25084722263044157,0.017737577216379682,45.855924999999985,0.2508837567000881,0.01774016056521882,0.0,0.0,0.0,-0.00011500000000026489,0.000530824829863783,3.753498368188763e-05
GLY 546,R GLY 546,0.0,0.0,0.0,-9.999999999994458e-06,9.949874371060685e-05,7.035623639731245e-06,0.10748499999999991,0.04111702536662905,0.002907412745896269,-0.10743999999999998,0.04112209138650423,0.0029077709675970056,0.0,0.0,0.0,3.500000000000281e-05,0.0006432534492716551,4.5484887600162416e-05
HID 547,R HID 547,0.0,0.0,0.0,-2.000000000000668e-05,0.00014000000000004677,9.899494936614971e-06,0.22959000000000032,0.053133058447635696,0.0037570745933504374,-0.22959999999999994,0.05312061746629093,0.0037561948831230873,0.0,0.0,0.0,-2.9999999999783533e-05,0.0005469003565551754,3.867169507535052e-05
TYR 548,R TYR 548,0.0,0.0,0.0,-1.9999999999997796e-05,0.0001399999999999846,9.899494936610575e-06,0.18081500000000011,0.09792288177438448,0.006924193373599585,-0.18083500000000016,0.09792914670821945,0.006924636371319424,0.0,0.0,0.0,-3.99999999998224e-05,0.0005730619512758723,4.052159917871642e-05
THR 549,R THR 549,0.0,0.0,0.0,-4.999999999999449e-06,7.053367989832165e-05,4.9874843358144515e-06,0.132525,0.05719361306124985,0.0040441991636169265,-0.13254000000000002,0.05722751436153753,0.0040465963475493725,0.0,0.0,0.0,-1.9999999999980035e-05,0.0005912698199640604,4.1809089920753615e-05
GLU 550,R GLU 550,0.0,0.0,0.0,-2.4999999999992805e-05,0.00015612494995991504,1.1039701082906633e-05,46.79532000000002,0.23220005942670102,0.01641902366125396,-46.79512000000002,0.23218722100311506,0.016418115847616224,0.0,0.0,0.0,0.00017500000000012506,0.0005868347297127197,4.149548168156388e-05
GLY 551,R GLY 551,0.0,0.0,0.0,-5.00000000000167e-06,7.053367989835297e-05,4.987484335816666e-06,0.10012500000000006,0.033585553069735194,0.0023748572325510424,-0.10009999999999994,0.033579309105459955,0.0023744157176029913,0.0,0.0,0.0,2.00000000000361e-05,0.0006161168720300224,4.356604182158731e-05
ALA 552,R ALA 552,0.0,0.0,0.0,-2.5000000000001133e-05,0.00015612494995996705,1.103970108291031e-05,0.17140500000000003,0.05063902620509203,0.0035807198822303855,-0.17142500000000002,0.0506362950362682,0.003580526759430796,0.0,0.0,0.0,-4.50000000000228e-05,0.0005504316487992148,3.892139514456169e-05
GLU 553,R GLU 553,0.0,0.0,0.0,0.0,0.0,0.0,48.15555500000001,0.4602888625338658,0.03254733760023391,-48.155305,0.4602685215978155,0.03254589927885222,0.0,0.0,0.0,0.0002500000000024727,0.0005979130371547757,4.22788363131986e-05
LEU 554,R LEU 554,0.0,0.0,0.0,-2.000000000000002e-05,0.00014000000000000012,9.899494936611673e-06,0.11699500000000002,0.039355367804150825,0.0027828447450405774,-0.117,0.039391369613152524,0.0027853904573685857,0.0,0.0,0.0,-2.499999999997782e-05,0.0006036348233825303,4.268342769741311e-05
VAL 555,R VAL 555,0.0,0.0,0.0,-2.5000000000003908e-05,0.00015612494995998437,1.1039701082911535e-05,0.23811,0.02538597841328985,0.0017950597483092565,-0.23809500000000017,0.025475006869476922,0.0018013550108181013,0.0,0.0,0.0,-1.0000000000028944e-05,0.0005655970296955772,3.9993749511671174e-05
ASP 556,R ASP 556,0.0,0.0,0.0,-1.5000000000002789e-05,0.00012155245781145478,8.59505671883714e-06,52.47600499999999,0.4134853261931804,0.029237827807232945,-52.475514999999994,0.41347916486305475,0.029237392135401646,0.0,0.0,0.0,0.00047499999999743635,0.0005994789404162772,4.2389562394687586e-05
SER 557,R SER 557,0.0,0.0,0.0,-4.999999999999449e-06,7.053367989832165e-05,4.9874843358144515e-06,0.26726000000000005,0.10700459055573278,0.0075663671600048645,-0.2671899999999999,0.10698912982167898,0.007565273921015708,0.0,0.0,0.0,6.500000000012385e-05,0.0006089129658662586,4.3056648731644415e-05
VAL 558,R VAL 558,0.0,0.0,0.0,-5.00000000000167e-06,7.053367989835297e-05,4.987484335816666e-06,0.24431499999999995,0.03065983977453319,0.0021679780614665446,-0.2442300000000001,0.030588676009268,0.0021629460233671665,0.0,0.0,0.0,8.000000000000132e-05,0.0005775811631277489,4.0841155713324475e-05
LEU 559,R LEU 559,0.0,0.0,0.0,-4.500000000000615e-05,0.00020730412441630712,1.465861521427105e-05,0.30809000000000036,0.026345054564377517,0.0018628766733200946,-0.3079950000000001,0.026331064828447583,0.0018618874496057882,0.0,0.0,0.0,5.000000000024318e-05,0.000614410286372152,4.344536799245173e-05
ASP 560,R ASP 560,0.0,0.0,0.0,-5.5000000000000605e-05,0.00022798026230356247,1.6120638945153684e-05,54.04133999999997,0.29184895820115747,0.02063683774262677,-54.04056499999999,0.29188822479764515,0.020639614310291824,0.0,0.0,0.0,0.0007200000000007378,0.0005929586832153019,4.192851058649858e-05
VAL 561,R VAL 561,0.0,0.0,0.0,-2.999999999999725e-05,0.00017058722109230417,1.2062338081813713e-05,0.33412000000000014,0.028033651207075513,0.001982278486994154,-0.33407999999999993,0.02803058329753491,0.001982061553030131,0.0,0.0,0.0,1.0000000000217682e-05,0.0005830094338857556,4.122499241963479e-05
VAL 562,R VAL 562,0.0,0.0,0.0,-3.499999999999615e-05,0.00018377975949487082,1.2995191418365594e-05,0.33606999999999976,0.028359391742420244,0.0020053118211391134,-0.33596000000000004,0.02834375416207229,0.0020042060772285744,0.0,0.0,0.0,7.499999999980852e-05,0.0005994789404142163,4.238956239454186e-05
ARG 563,R ARG 563,0.0,0.0,0.0,-3.5000000000005025e-05,0.00018377975949491747,1.2995191418368893e-05,-55.18707000000002,0.31601991250266626,0.02234598231206147,55.18619000000003,0.31589364333183406,0.022337053733366447,0.0,0.0,0.0,-0.0009150000000011005,0.0006306940621273312,4.459680481843256e-05
LYS 564,R LYS 564,0.0,0.0,0.0,-6.000000000000227e-05,0.0002374868417407674,1.6792855623747304e-05,-55.044925000000006,0.7669249698466538,0.05422978468398574,55.043984999999964,0.7668373457132717,0.05422358872209473,0.0,0.0,0.0,-0.0010000000000015064,0.0006403124237432351,4.527692569068356e-05
GLU 565,R GLU 565,0.0,0.0,0.0,-3.499999999998949e-05,0.00018377975949483585,1.2995191418363123e-05,57.01685500000002,0.3511110849470434,0.02482730291158203,-57.01562000000002,0.35104276890176167,0.024822472237693776,0.0,0.0,0.0,0.0012000000000016086,0.0006164414002979517,4.358898943548127e-05
SER 566,R SER 566,0.0,0.0,0.0,-3.9999999999997815e-05,0.00019595917942264357,1.3856406460550263e-05,0.5990000000000003,0.03873990191004019,0.00273932473430911,-0.5988850000000002,0.03875011967722795,0.002740047239555815,0.0,0.0,0.0,7.500000000005613e-05,0.000547151715706039,3.868946885135942e-05
GLU 567,R GLU 567,0.0,0.0,0.0,-3.4999999999998364e-05,0.00018377975949488245,1.2995191418366418e-05,60.17729999999996,0.9413332459889056,0.06656231215950996,-60.17537499999999,0.9410831601818072,0.06654462842250218,0.0,0.0,0.0,0.0018899999999995032,0.0006913031173042055,4.88825122101203e-05
SER 568,R SER 568,0.0,0.0,0.0,-5.500000000000283e-05,0.00022798026230357168,1.6120638945154335e-05,0.30989000000000005,0.17398280920826648,0.012302442420105052,-0.30977500000000036,0.17397259662084674,0.012301720281123257,0.0,0.0,0.0,6.000000000003669e-05,0.0005969924622640971,4.221374183841971e-05
CYS 569,R CYS 569,0.0,0.0,0.0,-6.499999999999728e-05,0.0002465258607124107,1.7432010784759586e-05,-0.10737500000000011,0.16382641537615347,0.01158427692499622,0.10728000000000008,0.16383537957352182,0.011584910789470925,0.0,0.0,0.0,-0.00016000000000003124,0.0006590902821315481,4.660472079093725e-05
ASP 570,R ASP 570,0.0,0.0,0.0,-8.000000000000174e-05,0.00027129319932501665,1.9183326093251295e-05,63.93231000000002,0.5494180593116971,0.038849723544565375,-63.929204999999996,0.5492409880654555,0.03883720271666832,0.0,0.0,0.0,0.003025000000001086,0.0006437196594792463,4.551785364008703e-05
CYM 571,R CYM 571,0.0,0.0,0.0,-8.499999999999674e-05,0.00027888169534767617,1.9719913792914267e-05,68.04864499999996,0.46139376781521585,0.03262546620193505,-68.04392000000003,0.4611528310613328,0.03260842940068428,0.0,0.0,0.0,0.00464000000000226,0.0006931089380474985,4.9010203019439286e-05
LEU 572,R LEU 572,0.0,0.0,0.0,-0.00012000000000000454,0.00032496153618545077,2.2978250586152986e-05,0.5321600000000001,0.0840787987545021,0.005945268875332747,-0.53197,0.08400112558769673,0.005939776553036317,0.0,0.0,0.0,7.00000000000811e-05,0.000667158152165014,4.717520535197679e-05
GLN 573,R GLN 573,0.0,0.0,0.0,-0.00014500000000000846,0.0003521008378291857,2.4897289009048205e-05,-0.28479000000000015,0.1036599049777683,0.007329862174693311,0.2846599999999999,0.10356840444846126,0.007323392110217795,0.0,0.0,0.0,-0.000274999999999892,0.000655267121103771,4.633438248210631e-05
GLY 574,R GLY 574,0.0,0.0,0.0,-3.0000000000001136e-05,0.00017058722109232626,1.2062338081815275e-05,0.08217999999999996,0.047621923522680125,0.0033673785056034275,-0.08212,0.04760772626370638,0.0033663746077939676,0.0,0.0,0.0,2.999999999996339e-05,0.0005648893696998945,3.9943710393499e-05
PHE 575,R PHE 575,0.0,0.0,0.0,-0.00010500000000000842,0.00030655342111941125,2.1676600286947107e-05,0.2931799999999999,0.0693640223747152,0.004904777059153652,-0.29310499999999995,0.06936630287827086,0.004904938315106525,0.0,0.0,0.0,-3.0000000000276472e-05,0.0006993568473967615,4.9451996926349556e-05
GLN 576,R GLN 576,0.0,0.0,0.0,-7.499999999998952e-05,0.00026339134382128164,1.862458053218657e-05,-0.3873600000000005,0.2235881043347339,0.015810066476773563,0.38731000000000004,0.22347119255062833,0.0158017995652394,0.0,0.0,0.0,-0.00012500000000056132,0.0006159342497367719,4.355312847539199e-05
LEU 577,R LEU 577,0.0,0.0,0.0,-4.5000000000001704e-05,0.00020730412441628666,1.4658615214269603e-05,0.22958499999999973,0.06047042893018111,0.004275905035779025,-0.229665,0.06052035008986635,0.004279434994832838,0.0,0.0,0.0,-0.00012500000000019716,0.0005825590098865685,4.119314263321136e-05
THR 578,R THR 578,0.0,0.0,0.0,-2.9999999999994475e-05,0.0001705872210922884,1.2062338081812597e-05,0.01688500000000026,0.058540001494704674,0.00413940320275763,-0.016875000000000008,0.05855825624965281,0.004140694008858903,0.0,0.0,0.0,-1.9999999999790185e-05,0.0006321392251710801,4.469899327724806e-05
HID 579,R HID 579,0.0,0.0,0.0,-1.9999999999997796e-05,0.0001399999999999846,9.899494936610575e-06,0.5957500000000002,0.09059844093581222,0.006406277195064172,-0.5956199999999998,0.09058926868012608,0.0064056286186447275,0.0,0.0,0.0,0.00011000000000012555,0.0005898304841223975,4.170731350734915e-05
SER 580,R SER 580,0.0,0.0,0.0,-4.499999999999504e-05,0.00020730412441625595,1.4658615214267431e-05,0.04698999999999999,0.13482614694487122,0.009533648278597234,-0.04702999999999997,0.13480077559124057,0.009531854252977224,0.0,0.0,0.0,-8.499999999991959e-05,0.0006227158260394274,4.403265833446616e-05
LEU 581,R LEU 581,0.0,0.0,0.0,-3.000000000001002e-05,0.00017058722109237676,1.2062338081818845e-05,-0.16304000000000005,0.03871664241640818,0.0027376800397416945,0.16302499999999995,0.03878523398150401,0.0027425301958228405,0.0,0.0,0.0,-4.5000000000094965e-05,0.0006188497394361107,4.375928472908019e-05
GLY 582,R GLY 582,0.0,0.0,0.0,-9.999999999998898e-06,9.949874371065103e-05,7.035623639734369e-06,-0.17623999999999987,0.028755562940064844,0.0020333253551756427,0.176255,0.028760215141754537,0.0020336543155118655,0.0,0.0,0.0,5.00000000000167e-06,0.000612352022941178,4.329982678950072e-05
GLY 583,R GLY 583,0.0,0.0,0.0,-5.00000000000167e-06,7.053367989835297e-05,4.987484335816666e-06,0.23037500000000022,0.03151593842803957,0.002228513377792448,-0.23038999999999998,0.03148250148892209,0.002226149029153239,0.0,0.0,0.0,-1.9999999999855688e-05,0.0005473572873360485,3.870400496071934e-05
GLY 584,R GLY 584,0.0,0.0,0.0,-9.999999999998898e-06,9.949874371065103e-05,7.035623639734369e-06,0.26664499999999997,0.03299665096642547,0.0023332155654805097,-0.266605,0.03298149443248454,0.002332143836687618,0.0,0.0,0.0,2.9999999999983372e-05,0.0006237788069501164,4.410782243548816e-05
THR 585,R THR 585,0.0,0.0,0.0,-5.00000000000167e-06,7.053367989835297e-05,4.987484335816666e-06,0.13786000000000012,0.030675729820168782,0.0021691016573687737,-0.13787999999999997,0.030686081535445702,0.002169833634175696,0.0,0.0,0.0,-2.4999999999684163e-05,0.0006359048670990776,4.4965264371528806e-05
GLY 586,R GLY 586,0.0,0.0,0.0,-1.000000000000334e-05,9.949874371069522e-05,7.035623639737493e-06,0.2827700000000001,0.02391917849759982,0.001691341331606429,-0.28272999999999976,0.023874612038735827,0.0016881900070788087,0.0,0.0,0.0,3.0000000000113825e-05,0.0006317436188836235,4.4671019688394e-05
SER 587,R SER 587,0.0,0.0,0.0,-5.00000000000167e-06,7.053367989835297e-05,4.987484335816666e-06,0.2525250000000001,0.04455198508484169,0.003150301076881348,-0.25246999999999997,0.044598084039564376,0.00315356076523035,0.0,0.0,0.0,5.000000000000199e-05,0.0006144102863722379,4.3445367992457803e-05
GLY 588,R GLY 588,0.0,0.0,0.0,-2.4999999999999466e-05,0.00015612494995995662,1.1039701082909572e-05,0.3671800000000002,0.03352696824945314,0.002370714660181439,-0.3671449999999999,0.03355091615738718,0.002372408032990978,0.0,0.0,0.0,9.999999999988906e-06,0.0005830094338859351,4.122499241964748e-05
MET 589,R MET 589,0.0,0.0,0.0,-9.999999999994458e-06,9.949874371060685e-05,7.035623639731245e-06,0.30230999999999997,0.13423652222849025,0.009491955515066418,-0.30223500000000014,0.13430145112767722,0.009496546681557425,0.0,0.0,0.0,6.500000000006278e-05,0.0005574719723896144,3.941922119981361e-05
GLY 590,R GLY 590,0.0,0.0,0.0,-1.000000000000334e-05,9.949874371069522e-05,7.035623639737493e-06,0.2903649999999999,0.027264111483782223,0.0019278638113208433,-0.29038,0.02726399823943473,0.001927855803736239,0.0,0.0,0.0,-2.5000000000068303e-05,0.0006359048670988262,4.4965264371511025e-05
THR 591,R THR 591,0.0,0.0,0.0,-2.4999999999999466e-05,0.00015612494995995662,1.1039701082909572e-05,0.21465499999999985,0.0568631337071741,0.004020830744386015,-0.21468999999999988,0.056841040630868714,0.004019268527978734,0.0,0.0,0.0,-6.0000000000168805e-05,0.0006053098380171781,4.2801869118087726e-05
LEU 592,R LEU 592,0.0,0.0,0.0,-3.500000000000281e-05,0.00018377975949490579,1.2995191418368068e-05,0.3667149999999998,0.03482877797167252,0.0024627665084210287,-0.3666599999999999,0.03481945433231352,0.00246210722755942,0.0,0.0,0.0,1.999999999961144e-05,0.0005564171097298945,3.934463114582277e-05
LEU 593,R LEU 593,0.0,0.0,0.0,-3.499999999999615e-05,0.00018377975949487082,1.2995191418365594e-05,0.25537499999999985,0.030138420247252596,0.0021311081331082254,-0.2552850000000001,0.030128122659733067,0.002130379983711733,0.0,0.0,0.0,5.499999999986738e-05,0.0006495960283130199,4.593337566519849e-05
ILE 594,R ILE 594,0.0,0.0,0.0,-4.500000000001281e-05,0.0002073041244163378,1.465861521427322e-05,0.3125250000000001,0.029981650638348054,0.002120022847754189,-0.31255499999999997,0.03000078290645071,0.0021213757034056757,0.0,0.0,0.0,-7.499999999994955e-05,0.000623999198717602,4.412340648681884e-05
SER 595,R SER 595,0.0,0.0,0.0,-3.9999999999997815e-05,0.00019595917942264354,1.3856406460550262e-05,0.3896749999999999,0.1534025729086711,0.01084719995551851,-0.3896050000000003,0.1533612694750529,0.010844279361718738,0.0,0.0,0.0,3.0000000000063308e-05,0.0005823229344616164,4.117644957982584e-05
LYS 596,R LYS 596,0.0,0.0,0.0,-5.00000000000167e-06,7.053367989835297e-05,4.987484335816666e-06,-53.17902499999997,0.39653890651210055,0.02803953497990047,53.178469999999976,0.3965444352161336,0.028039925918311764,0.0,0.0,0.0,-0.0005599999999989791,0.0005799999999994769,4.1012193308782765e-05
ILE 597,R ILE 597,0.0,0.0,0.0,-1.9999999999997796e-05,0.0001399999999999846,9.899494936610575e-06,0.2661500000000001,0.04120931326775513,0.0029139384859670414,-0.26611499999999993,0.04116420502086786,0.002910748851240899,0.0,0.0,0.0,1.5000000000116032e-05,0.000578597442095877,4.091301748831854e-05
ARG 598,R ARG 598,0.0,0.0,0.0,-0.0001050000000000062,0.00030655342111940475,2.167660028694665e-05,-59.75516000000002,0.3050908953030894,0.02157318409470895,59.75380000000002,0.30503117873271557,0.021568961495522898,0.0,0.0,0.0,-0.001464999999998895,0.0006548091324975932,4.630199779719286e-05
GLU 599,R GLU 599,0.0,0.0,0.0,-3.999999999999837e-05,0.00019595917942264628,1.3856406460550455e-05,57.40039499999999,0.8943475660928597,0.0632399228721945,-57.399294999999995,0.8941218026504109,0.06322395898608454,0.0,0.0,0.0,0.001059999999999377,0.0006974238309642147,4.931531202358967e-05
GLU 600,R GLU 600,0.0,0.0,0.0,-4.4999999999993376e-05,0.00020730412441624828,1.4658615214266889e-05,57.661585,0.4042411319673062,0.028584164564860827,-57.66042999999997,0.4041270160520302,0.02857609535110753,0.0,0.0,0.0,0.0011100000000000422,0.0006692533152694735,4.7323355755862304e-05
TYR 601,R TYR 601,0.0,0.0,0.0,-9.00000000000123e-05,0.0002861817604251228,2.0236106344850827e-05,-0.1609800000000001,0.13756878134227957,0.009727581816669528,0.1608350000000001,0.13751010062900842,0.00972343246364164,0.0,0.0,0.0,-0.00023499999999995413,0.0006401367041503166,4.5264500439109564e-05
PRO 602,R PRO 602,0.0,0.0,0.0,-7.000000000000006e-05,0.0002551470164434617,1.8041618552668733e-05,0.08518999999999995,0.08228677840333765,0.0058185539010994795,-0.08511499999999997,0.08229679079405224,0.005819261884036497,0.0,0.0,0.0,5.000000000077165e-06,0.0006595263451903891,4.6635555105530386e-05
ASP 603,R ASP 603,0.0,0.0,0.0,-9.499999999999953e-05,0.0002932149382279136,2.073342711661523e-05,65.17571500000001,0.6446879351848269,0.045586321071834454,-65.17258999999999,0.6445445771263583,0.04557618412630636,0.0,0.0,0.0,0.0030300000000038096,0.0007342342950307126,5.1918204899594104e-05
ARG 604,R ARG 604,0.0,0.0,0.0,-0.00013500000000000957,0.00034172357249685975,2.416350554038223e-05,-65.20568999999999,0.7028538780578467,0.049699274335796614,65.20252000000004,0.702565384569248,0.04967887476558498,0.0,0.0,0.0,-0.003305000000001712,0.0007496499182925553,5.300825407406071e-05
ILE 605,R ILE 605,0.0,0.0,0.0,-8.499999999999342e-05,0.0002788816953476652,1.971991379291349e-05,-0.27116500000000004,0.05002077343464413,0.0035370028095832776,0.27106500000000006,0.04999030681041945,0.0035348484939243642,0.0,0.0,0.0,-0.00018499999999999073,0.0006409173113591478,4.531969770419033e-05
MET 606,R MET 606,0.0,0.0,0.0,-6.0000000000015594e-05,0.00023748684174082005,1.6792855623751027e-05,0.00043499999999997653,0.09522833493766444,0.006733660139552635,-0.000475000000000001,0.09518544728581152,0.006730627524607197,0.0,0.0,0.0,-0.00010000000000007614,0.0006244997998398175,4.415880433163765e-05
ASN 607,R ASN 607,0.0,0.0,0.0,-0.00010500000000001507,0.00030655342111943066,2.167660028694848e-05,-0.6496350000000004,0.0909748414398193,0.006432892729946717,0.649525,0.09094613446980784,0.006430862840630474,0.0,0.0,0.0,-0.0002150000000012753,0.0006919356906526238,4.892724190054675e-05
THR 608,R THR 608,0.0,0.0,0.0,-5.000000000001004e-05,0.00021794494717707744,1.5411035007425536e-05,0.24530999999999992,0.15940920268290626,0.01127193282006238,-0.24527000000000007,0.15943003826130112,0.011273406117939675,0.0,0.0,0.0,-1.0000000000127684e-05,0.00059152345684639,4.182702475669904e-05
PHE 609,R PHE 609,0.0,0.0,0.0,-6.999999999999673e-05,0.0002551470164434495,1.804161855266787e-05,-0.20988000000000004,0.040826653059000684,0.0028868803231169885,0.20987000000000006,0.04090016014638563,0.0028920780591125054,0.0,0.0,0.0,-7.999999999997343e-05,0.0006660330322140307,4.7095647357277933e-05
SER 610,R SER 610,0.0,0.0,0.0,-4.999999999997229e-06,7.053367989829033e-05,4.9874843358122365e-06,0.24777000000000016,0.16411300100845136,0.011604541589395067,-0.24778999999999993,0.1640777739366307,0.011602050659258492,0.0,0.0,0.0,-2.4999999999885113e-05,0.0005868347297152886,4.149548168174553e-05
VAL 611,R VAL 611,0.0,0.0,0.0,-6.0000000000000056e-05,0.00023748684174075858,1.679285562374668e-05,-0.041429999999999974,0.051890799762578294,0.00366923363933124,0.041430000000000015,0.05189311225972092,0.0036693971575723424,0.0,0.0,0.0,-6.000000000001358e-05,0.0006529931086925656,4.617358552245974e-05
VAL 612,R VAL 612,0.0,0.0,0.0,-1.9999999999997796e-05,0.0001399999999999846,9.899494936610575e-06,-0.0807499999999999,0.03202822973565674,0.0022647378435483507,0.08076999999999998,0.031976508564882496,0.0022610806044898128,0.0,0.0,0.0,1.1379786002407854e-16,0.0005744562646537086,4.0620192023173133e-05
PRO 613,R PRO 613,0.0,0.0,0.0,-2.0000000000002238e-05,0.00014000000000001568,9.899494936612774e-06,0.3390849999999998,0.03721327417736923,0.0026313758520972023,-0.33907999999999994,0.037193461791018546,0.0026299749048231966,0.0,0.0,0.0,-1.500000000016044e-05,0.0006121886963998868,4.3288277859011254e-05
SER 614,R SER 614,0.0,0.0,0.0,0.0,0.0,0.0,-0.2352750000000001,0.047365381609356515,0.0033492382529464577,0.23523000000000008,0.047300075052793995,0.0033446203820463277,0.0,0.0,0.0,-4.5000000000093854e-05,0.0005856406748168842,4.141104925016846e-05
PRO 615,R PRO 615,0.0,0.0,0.0,0.0,0.0,0.0,-0.19950500000000013,0.026543925387929206,0.00187693896411145,0.19948499999999997,0.026579122916304713,0.0018794278052109827,0.0,0.0,0.0,-1.9999999999891216e-05,0.0005827520913734917,4.120679555608386e-05
LYS 616,R LYS 616,0.0,0.0,0.0,-2.4999999999998358e-05,0.0001561249499599497,1.1039701082909084e-05,-48.86777999999998,0.6519847556516486,0.04610228419515349,48.86760000000001,0.6519909201815368,0.04610272009324217,0.0,0.0,0.0,-0.00020500000000282627,0.0006024740658310648,4.2601349743817635e-05
VAL 617,R VAL 617,0.0,0.0,0.0,-1.5000000000000568e-05,0.00012155245781143678,8.595056718835867e-06,-0.052104999999999964,0.06114665955716635,0.0043237217619777535,0.052065,0.06115987880138409,0.004324656503700607,0.0,0.0,0.0,-5.4999999999956193e-05,0.0006016435821977549,4.2542625682939846e-05
SER 618,R SER 618,0.0,0.0,0.0,-1.9999999999999463e-05,0.00013999999999999625,9.8994949366114e-06,-0.3516350000000001,0.039707200543477233,0.0028077230766226915,0.35155000000000014,0.039764022683826616,0.00281174100869895,0.0,0.0,0.0,-0.00010500000000006004,0.0005691880181452075,4.024767074006079e-05
ASP 619,R ASP 619,0.0,0.0,0.0,-1.4999999999999458e-05,0.0001215524578114278,8.595056718835232e-06,47.49603499999999,0.18555665920352035,0.013120837201713044,-47.49581999999997,0.18553427608162043,0.013119254475985087,0.0,0.0,0.0,0.00020000000000038653,0.0005567764362843336,3.93700393701532e-05
THR 620,R THR 620,0.0,0.0,0.0,0.0,0.0,0.0,0.11164999999999979,0.056817580905913406,0.004017609674918667,-0.11163500000000003,0.056824658159992464,0.004018110112353816,0.0,0.0,0.0,1.4999999999769641e-05,0.0005429318557609804,3.839107969307857e-05
VAL 621,R VAL 621,0.0,0.0,0.0,0.0,0.0,0.0,0.21029499999999995,0.038964829975247826,0.0027552295503278593,-0.21034999999999993,0.038984323772511965,0.002756607969951514,0.0,0.0,0.0,-5.500000000011163e-05,0.0006260790684890158,4.4270475488753996e-05
VAL 622,R VAL 622,0.0,0.0,0.0,-1.0000000000001675e-05,9.949874371067864e-05,7.035623639736321e-06,0.17080499999999987,0.02179167214786483,0.0015409039149149237,-0.17076000000000008,0.021778714378951784,0.0015399876622881775,0.0,0.0,0.0,3.4999999999922314e-05,0.0005947898788646734,4.205799567263357e-05
GLU 623,R GLU 623,0.0,0.0,0.0,-2.9999999999996697e-05,0.00017058722109230103,1.206233808181349e-05,48.710835,0.36944782821738875,0.02612390646271583,-48.710635,0.3694089898407389,0.02612116017476589,0.0,0.0,0.0,0.00017000000000010117,0.0006009159675031772,4.249117555447716e-05
PRO 624,R PRO 624,0.0,0.0,0.0,-1.9999999999993358e-05,0.0001399999999999535,9.899494936608376e-06,0.3216200000000001,0.023128674843144927,0.0016354442821446486,-0.3215850000000002,0.023178066679511937,0.0016389368123876855,0.0,0.0,0.0,1.4999999999871783e-05,0.0006121886964000388,4.3288277859022e-05
TYR 625,R TYR 625,0.0,0.0,0.0,-1.5000000000000568e-05,0.0001215524578114368,8.595056718835869e-06,0.4032900000000001,0.023742491444660285,0.0016788476702782875,-0.40331500000000015,0.02377174320490545,0.0016809160820813877,0.0,0.0,0.0,-4.000000000015991e-05,0.0006069596362195314,4.291852746773506e-05
ASN 626,R ASN 626,0.0,0.0,0.0,-4.999999999997229e-06,7.053367989829033e-05,4.9874843358122365e-06,0.18234499999999998,0.038250437579196425,0.002704714379560254,-0.18236,0.038307706796413855,0.002708763924745023,0.0,0.0,0.0,-2.0000000000024444e-05,0.0005564171097307414,3.9344631145882656e-05
ALA 627,R ALA 627,0.0,0.0,0.0,-3.0000000000005578e-05,0.00017058722109235152,1.206233808181706e-05,0.31008,0.023548112450893326,0.0016651029998170043,-0.3101000000000001,0.023521479545297763,0.0016632197690020717,0.0,0.0,0.0,-5.00000000000278e-05,0.000554526825320507,3.9210967853397855e-05
THR 628,R THR 628,0.0,0.0,0.0,-2.4999999999999466e-05,0.00015612494995995662,1.1039701082909572e-05,0.40489999999999954,0.042910022139359696,0.0030341967635606126,-0.4048399999999999,0.042968411653213766,0.0030383255256802525,0.0,0.0,0.0,3.49999999999695e-05,0.0005511578721202859,3.897274688806021e-05
LEU 629,R LEU 629,0.0,0.0,0.0,-1.9999999999993358e-05,0.0001399999999999535,9.899494936608376e-06,0.3475650000000001,0.036149215413338376,0.002556135535334483,-0.3475499999999998,0.03616818353194041,0.0025574767838634676,0.0,0.0,0.0,-4.99999999989953e-06,0.0006284703652521046,4.443956570445495e-05
SER 630,R SER 630,0.0,0.0,0.0,-9.999999999994458e-06,9.949874371060685e-05,7.035623639731245e-06,0.44752000000000003,0.031025950428633528,0.002193865994084444,-0.4474949999999999,0.031048832103641857,0.0021954839728407735,0.0,0.0,0.0,1.4999999999969482e-05,0.0005956299186575171,4.21173954560322e-05
VAL 631,R VAL 631,0.0,0.0,0.0,-2.4999999999995027e-05,0.0001561249499599289,1.1039701082907612e-05,0.3509850000000003,0.019041396351104984,0.0013464300483127115,-0.35097500000000004,0.01900037828570706,0.001343529633093309,0.0,0.0,0.0,-1.499999999995505e-05,0.0005956299186572978,4.211739545601669e-05
HID 632,R HID 632,0.0,0.0,0.0,-4.4999999999997265e-05,0.0002073041244162662,1.4658615214268156e-05,0.12246999999999997,0.25292235784920253,0.017884311434886172,-0.12246499999999987,0.2529534320285062,0.017886508711176714,0.0,0.0,0.0,-4.000000000019099e-05,0.0006151422599691655,4.34971263418615e-05
GLN 633,R GLN 633,0.0,0.0,0.0,-3.0000000000014458e-05,0.00017058722109240202,1.2062338081820632e-05,0.3868900000000004,0.2452876635707547,0.017344457025228514,-0.3868949999999998,0.2452927923421316,0.01734481968413049,0.0,0.0,0.0,-3.499999999966974e-05,0.0005947898788638439,4.205799567257491e-05
LEU 634,R LEU 634,0.0,0.0,0.0,-2.4999999999999466e-05,0.00015612494995995662,1.1039701082909572e-05,0.3516849999999998,0.03080853412611664,0.002178492339899424,-0.3516950000000001,0.030894368014249173,0.0021845617123348363,0.0,0.0,0.0,-3.500000000008718e-05,0.0005777326371254941,4.0851866542422384e-05
VAL 635,R VAL 635,0.0,0.0,0.0,-3.499999999998504e-05,0.00018377975949481254,1.2995191418361474e-05,0.40570000000000034,0.03175169286825118,0.0022451837341292947,-0.40568500000000024,0.031802920856420426,0.0022488060999113968,0.0,0.0,0.0,-1.9999999999773532e-05,0.0006079473661425953,4.2988370520392995e-05
GLU 636,R GLU 636,0.0,0.0,0.0,-5.99999999999995e-05,0.00023748684174075638,1.6792855623746524e-05,57.044579999999996,0.4889230855675424,0.03457208292834598,-57.04386499999999,0.4888434378975976,0.03456645098759362,0.0,0.0,0.0,0.0006549999999988643,0.000588196395772771,4.159176601204127e-05
ASN 637,R ASN 637,0.0,0.0,0.0,-3.999999999999559e-05,0.00019595917942263267,1.3856406460549492e-05,0.5155649999999996,0.10964878373698429,0.007753339852927882,-0.5154400000000002,0.1096577694465823,0.0077539752385469346,0.0,0.0,0.0,8.499999999958874e-05,0.0005981429595008448,4.229509427820378e-05
THR 638,R THR 638,0.0,0.0,0.0,-5.999999999998895e-05,0.0002374868417407146,1.679285562374357e-05,0.2854699999999999,0.0998916367870704,0.007063405375596107,-0.285475,0.099922416779219,0.007065581849713421,0.0,0.0,0.0,-6.49999999999329e-05,0.0006563345183671014,4.64098588664184e-05
ASP 639,R ASP 639,0.0,0.0,0.0,-4.9999999999990055e-05,0.00021794494717699035,1.5411035007419376e-05,61.973870000000005,0.33601542092473635,0.02375987827191332,-61.97197500000003,0.33594352854719,0.023754794713145455,0.0,0.0,0.0,0.0018450000000009936,0.0006172317230930417,4.364487369625471e-05
GLU 640,R GLU 640,0.0,0.0,0.0,-0.00010499999999999732,0.00030655342111937883,2.1676600286944817e-05,62.24753500000001,0.3702672531729023,0.026181848556987544,-62.245609999999985,0.37023142478969284,0.026179315107714905,0.0,0.0,0.0,0.0018199999999976057,0.0006764613810120027,4.783304297244039e-05
THR 641,R THR 641,0.0,0.0,0.0,-6.000000000000672e-05,0.00023748684174078495,1.6792855623748547e-05,0.20391,0.13219478771872994,0.009347583083343007,-0.20384499999999986,0.13217208848694217,0.009345978005270521,0.0,0.0,0.0,5.000000000069394e-06,0.0005700657856773773,4.030973827749105e-05
TYR 642,R TYR 642,0.0,0.0,0.0,-0.00011500000000000288,0.00031902194281899335,2.255825791146172e-05,-0.267645,0.058415828120467035,0.004130622819261005,0.267545,0.058398270308289216,0.004129381294455631,0.0,0.0,0.0,-0.00021500000000000157,0.0006154469920309385,4.3518674152593964e-05
CYS 643,R CYS 643,0.0,0.0,0.0,-2.0000000000002238e-05,0.00014000000000001568,9.899494936612774e-06,0.07543499999999997,0.08666063567156665,0.0061278323145301595,-0.07540000000000001,0.08669544394026713,0.006130293630814106,0.0,0.0,0.0,1.500000000006274e-05,0.0005871754422656374,4.1519573697224235e-05
ILE 644,R ILE 644,0.0,0.0,0.0,-4.000000000000004e-05,0.00019595917942265444,1.385640646055103e-05,-0.14198500000000006,0.044381694142968324,0.003138259688904018,0.142015,0.04432228305265871,0.0031340586904204564,0.0,0.0,0.0,-9.99999999995005e-06,0.0006163602842495628,4.358325366469338e-05
ASP 645,R ASP 645,0.0,0.0,0.0,-3.4999999999998364e-05,0.00018377975949488248,1.299519141836642e-05,52.25954999999999,0.2718742678126085,0.019224413840042295,-52.25912999999998,0.2717922977218117,0.019218617679336608,0.0,0.0,0.0,0.00038499999999871195,0.0005888760480780611,4.163982468743324e-05
ASN 646,R ASN 646,0.0,0.0,0.0,-1.5000000000000568e-05,0.00012155245781143678,8.595056718835867e-06,0.3373699999999999,0.08139037473805001,0.005755168590058943,-0.33730500000000013,0.08138231979367458,0.005754599019479948,0.0,0.0,0.0,5.000000000034532e-05,0.0006304760106485322,4.4581386250501905e-05
GLU 647,R GLU 647,0.0,0.0,0.0,-1.500000000000168e-05,0.0001215524578114458,8.595056718836504e-06,50.393169999999984,0.27022527842872035,0.019107812682497102,-50.39285999999997,0.27016443215542035,0.01910351020125107,0.0,0.0,0.0,0.0002950000000016928,0.0005983101202559532,4.230691432855232e-05
ALA 648,R ALA 648,0.0,0.0,0.0,-2.4999999999990586e-05,0.00015612494995990116,1.103970108290565e-05,-0.1368100000000001,0.047171536968811906,0.0033355313669638817,0.13683500000000012,0.04718429585147974,0.003336433556209361,0.0,0.0,0.0,-5.10702591327572e-17,0.0006324555320337957,4.4721359550004266e-05
LEU 649,R LEU 649,0.0,0.0,0.0,-3.000000000001002e-05,0.00017058722109237676,1.2062338081818845e-05,-0.021409999999999946,0.03419929677639615,0.0024182554662400954,0.02143000000000001,0.03414505967193496,0.002414420323804452,0.0,0.0,0.0,-9.999999999883436e-06,0.0005290557626564463,3.740989174001938e-05
TYR 650,R TYR 650,0.0,0.0,0.0,-3.0000000000001136e-05,0.00017058722109232626,1.2062338081815275e-05,-0.05062499999999988,0.05553273246473623,0.003926757170363332,0.05062500000000002,0.05557629328229798,0.003929837385312527,0.0,0.0,0.0,-2.9999999999856252e-05,0.0005908468498691162,4.1779181418516204e-05
ASP 651,R ASP 651,0.0,0.0,0.0,-5.500000000000283e-05,0.00022798026230357168,1.6120638945154335e-05,49.99954,0.286640904966702,0.02026857276674037,-49.99935000000003,0.2865749247538855,0.020263907261149704,0.0,0.0,0.0,0.00013499999999780243,0.0006455811335518325,4.564947973405989e-05
ILE 652,R ILE 652,0.0,0.0,0.0,-5.999999999999561e-05,0.00023748684174074096,1.6792855623745437e-05,-0.12363500000000018,0.035031011618279186,0.0024770665867109944,0.12365000000000004,0.03503252060585998,0.002477173288246105,0.0,0.0,0.0,-4.500000000025039e-05,0.0006188497394360205,4.3759284729073813e-05
CYS 653,R CYS 653,0.0,0.0,0.0,-1.9999999999993358e-05,0.0001399999999999535,9.899494936608376e-06,0.054059999999999955,0.05531434172075085,0.003911314612761289,-0.05402500000000002,0.055332127873415425,0.0039125722836773225,0.0,0.0,0.0,1.5000000000040536e-05,0.0005871754422657511,4.151957369723228e-05
PHE 654,R PHE 654,0.0,0.0,0.0,-3.4999999999999475e-05,0.0001837797594948883,1.2995191418366831e-05,-0.04981999999999995,0.04523281552147733,0.0031984430587396737,0.04984999999999996,0.045193002776978713,0.0031956278725784122,0.0,0.0,0.0,-4.999999999970584e-06,0.0006204635363983502,4.387339740662597e-05
ARG 655,R ARG 655,0.0,0.0,0.0,-2.4999999999995027e-05,0.0001561249499599289,1.1039701082907612e-05,-51.743605000000024,0.6745395088308496,0.04769714608725368,51.74325999999999,0.6744470790221637,0.047690610312803125,0.0,0.0,0.0,-0.00036999999999935083,0.000634901567174186,4.489432035348332e-05
THR 656,R THR 656,0.0,0.0,0.0,-9.999999999994458e-06,9.949874371060685e-05,7.035623639731245e-06,-0.25329999999999986,0.0631604306508439,0.0044661168815874385,0.25327500000000003,0.06314474938583568,0.004465008048704949,0.0,0.0,0.0,-3.4999999999847375e-05,0.0005777326371255935,4.0851866542429404e-05
LEU 657,R LEU 657,0.0,0.0,0.0,-1.9999999999995577e-05,0.00013999999999996906,9.899494936609478e-06,-0.08526000000000006,0.030158454867582476,0.002132524794697601,0.085245,0.030139923274620322,0.0021312144131926283,0.0,0.0,0.0,-3.49999999999856e-05,0.0005777326371254513,4.0851866542419355e-05
LYS 658,R LYS 658,0.0,0.0,0.0,-3.0000000000002803e-05,0.00017058722109233575,1.2062338081815946e-05,-50.494174999999984,0.4404380028750146,0.031143669852518294,50.49382000000001,0.4404165387439689,0.031142152109256825,0.0,0.0,0.0,-0.00038500000000006194,0.0006299007858385644,4.454071171411841e-05
LEU 659,R LEU 659,0.0,0.0,0.0,-3.000000000000058e-05,0.00017058722109232315,1.2062338081815055e-05,-0.06650000000000007,0.044288711880116946,0.00313168485004479,0.06649500000000005,0.04428769552595838,0.0031316129829530295,0.0,0.0,0.0,-3.499999999997616e-05,0.0005601562282075236,3.960902674894192e-05
THR 660,R THR 660,0.0,0.0,0.0,-2.5000000000000015e-05,0.00015612494995996006,1.1039701082909816e-05,0.007230000000000097,0.08713751832591962,0.006161553010402482,-0.007249999999999974,0.08719906822896678,0.006165905245785084,0.0,0.0,0.0,-4.49999999998596e-05,0.0006188497394360486,4.37592847290758e-05
THR 661,R THR 661,0.0,0.0,0.0,0.0,0.0,0.0,-0.09000000000000012,0.10550635051976728,0.007460425591077227,0.09006500000000002,0.10548592690496687,0.007458981423425055,0.0,0.0,0.0,6.49999999998796e-05,0.0005484295761536789,3.8779827230153046e-05
PRO 662,R PRO 662,0.0,0.0,0.0,-2.4999999999995027e-05,0.0001561249499599289,1.1039701082907612e-05,-0.29250500000000007,0.04636820004054479,0.0032787268680083566,0.2925,0.046315224278848065,0.003274980915974929,0.0,0.0,0.0,-2.9999999999992255e-05,0.0006075360071634044,4.2959283048024214e-05
THR 663,R THR 663,0.0,0.0,0.0,-1.4999999999999736e-05,0.00012155245781143005,8.595056718835391e-06,0.3786999999999999,0.05361902647381768,0.0037914377220257495,-0.37869500000000017,0.05364514866229709,0.0037932848396870717,0.0,0.0,0.0,-1.0000000000038866e-05,0.0006163602842494997,4.3583253664688924e-05
TYR 664,R TYR 664,0.0,0.0,0.0,-3.000000000000336e-05,0.00017058722109233892,1.206233808181617e-05,0.28491499999999986,0.11585515860331856,0.008192196828384953,-0.2849000000000001,0.11581105301308643,0.008189078092190816,0.0,0.0,0.0,-1.4999999999980585e-05,0.0006440302787916191,4.553981774230166e-05
GLY 665,R GLY 665,0.0,0.0,0.0,-2.000000000000002e-05,0.00014000000000000012,9.899494936611673e-06,0.3512799999999999,0.019908832210855362,0.0014077670261800992,-0.35124999999999984,0.019874292440238573,0.0014053246955777231,0.0,0.0,0.0,9.999999999941168e-06,0.0005830094338859378,4.122499241964768e-05
ASP 666,R ASP 666,0.0,0.0,0.0,-2.500000000000835e-05,0.0001561249499600121,1.1039701082913495e-05,50.29892999999999,0.33579448343042906,0.023744255631869014,-50.29860000000001,0.33576931068687993,0.02374247565010255,0.0,0.0,0.0,0.0003050000000000352,0.0006340149840505229,4.483162945960055e-05
LEU 667,R LEU 667,0.0,0.0,0.0,-2.9999999999992255e-05,0.00017058722109227577,1.2062338081811704e-05,0.3918899999999999,0.02558765131855678,0.0018093201761988404,-0.39179000000000025,0.025532643811398463,0.0018054305580660589,0.0,0.0,0.0,7.000000000011664e-05,0.0005523585791855102,3.905764969886408e-05
ASN 668,R ASN 668,0.0,0.0,0.0,-3.499999999998949e-05,0.00018377975949483585,1.2995191418363123e-05,0.4717100000000004,0.050758111667003857,0.003589140495996244,-0.47162499999999996,0.05081559184935567,0.0035932049586687247,0.0,0.0,0.0,5.00000000012335e-05,0.0006062177826480519,4.2866070498631e-05
HIE 669,R HIE 669,0.0,0.0,0.0,-3.4999999999998364e-05,0.00018377975949488248,1.299519141836642e-05,0.25658000000000003,0.2040565206015235,0.01442897494626697,-0.25655000000000006,0.20406030358695437,0.0144292424437321,0.0,0.0,0.0,-4.99999999975742e-06,0.0006284703652520494,4.443956570445105e-05
LEU 670,R LEU 670,0.0,0.0,0.0,-3.4999999999993925e-05,0.00018377975949485916,1.2995191418364771e-05,0.4366899999999998,0.025520264497063447,0.001804555208354786,-0.43664499999999984,0.025508997922304513,0.001803758541213507,0.0,0.0,0.0,9.999999999896758e-06,0.0005999166608788649,4.242051390542358e-05
VAL 671,R VAL 671,0.0,0.0,0.0,-2.500000000000835e-05,0.0001561249499600121,1.1039701082913495e-05,0.45427500000000015,0.01769828734652503,0.0012514578998115916,-0.454165,0.017669968166358362,0.0012494554313782422,0.0,0.0,0.0,8.500000000013136e-05,0.0006385726270363832,4.515390348575346e-05
SER 672,R SER 672,0.0,0.0,0.0,-2.0000000000004457e-05,0.0001400000000000312,9.899494936613872e-06,0.60655,0.13123447527231638,0.00927967873905132,-0.6064149999999996,0.13129692599219808,0.009284094671803153,0.0,0.0,0.0,0.00011499999999990837,0.0005846152580972131,4.133854133856631e-05
ALA 673,R ALA 673,0.0,0.0,0.0,-2.9999999999996697e-05,0.00017058722109230103,1.206233808181349e-05,0.43690499999999993,0.01620759004293921,0.0011460496826053881,-0.43680000000000013,0.016211724152594094,0.001146342008302502,0.0,0.0,0.0,7.499999999994664e-05,0.0005739120141623894,4.058170770186554e-05
THR 674,R THR 674,0.0,0.0,0.0,-4.000000000000004e-05,0.00019595917942265444,1.385640646055103e-05,0.5156350000000002,0.044771885988869435,0.003165850418924055,-0.5155799999999998,0.044772241400228015,0.0031658755503022316,0.0,0.0,0.0,1.5000000000326626e-05,0.0005956299186577784,4.211739545605068e-05
MET 675,R MET 675,0.0,0.0,0.0,-5.499999999998728e-05,0.00022798026230350725,1.612063894514978e-05,0.291905,0.04202637237497425,0.002971713289501528,-0.2919349999999999,0.04196416060163785,0.0029673142528219474,0.0,0.0,0.0,-8.499999999998397e-05,0.0006540451054782919,4.6247972928557095e-05
SER 676,R SER 676,0.0,0.0,0.0,-4.999999999999727e-05,0.00021794494717702182,1.5411035007421602e-05,0.7446750000000002,0.05022488800385411,0.003551435889186012,-0.74448,0.05026290481060588,0.0035541240833713355,0.0,0.0,0.0,0.00014500000000004898,0.0006033034062561168,4.2659992967664276e-05
GLY 677,R GLY 677,0.0,0.0,0.0,-1.4999999999998903e-05,0.00012155245781142328,8.595056718834914e-06,0.502505,0.02109905151896758,0.0014919282405666302,-0.5023700000000005,0.021141974836791397,0.0014949633774770548,0.0,0.0,0.0,0.00011999999999992038,0.0006368673331236504,4.503332099679251e-05
VAL 678,R VAL 678,0.0,0.0,0.0,-6.500000000000394e-05,0.00024652586071243594,1.743201078476137e-05,0.52739,0.03484046354456113,0.002463592803204187,-0.5272500000000006,0.034821796335045355,0.0024622728321607437,0.0,0.0,0.0,7.499999999992208e-05,0.0006077622890571423,4.2975283594176396e-05
THR 679,R THR 679,0.0,0.0,0.0,-5.999999999999117e-05,0.0002374868417407234,1.6792855623744193e-05,0.37210999999999983,0.0694058924011511,0.0049077377171157805,-0.37207999999999997,0.06934423984730059,0.0049033782232252646,0.0,0.0,0.0,-3.000000000015657e-05,0.0006157109711547998,4.353734029545137e-05
THR 680,R THR 680,0.0,0.0,0.0,-8.499999999999952e-05,0.0002788816953476853,1.971991379291491e-05,0.02920500000000004,0.06057922890727458,0.004283598355938598,-0.02912499999999999,0.060530896036652224,0.00428018070588147,0.0,0.0,0.0,-4.999999999897864e-06,0.0006745183466743398,4.7695649696816416e-05
CYS 681,R CYS 681,0.0,0.0,0.0,-9.50000000000073e-05,0.0002932149382279375,2.0733427116616922e-05,0.23642500000000008,0.15029801853317956,0.010627674810371267,-0.23625499999999997,0.1502771106156889,0.010626196397347453,0.0,0.0,0.0,7.499999999993178e-05,0.000591079520876926,4.1795633743256985e-05
LEU 682,R LEU 682,0.0,0.0,0.0,-0.0001699999999999946,0.0003756327994198471,2.656124997058601e-05,0.4407750000000003,0.10522454264571579,0.007440498765203869,-0.44061500000000003,0.10520055501279385,0.007438802583413498,0.0,0.0,0.0,-9.999999999683595e-06,0.0006781592733274956,4.795310208944135e-05
ARG 683,R ARG 683,0.0,0.0,0.0,-0.00010000000000000231,0.0003000000000000069,2.1213203435596912e-05,-60.680924999999974,0.36356951107022156,0.02570824667104312,60.67889499999998,0.3634582836840465,0.025700381707141316,0.0,0.0,0.0,-0.002129999999996528,0.0007232565243409305,5.114195928988852e-05
PHE 684,R PHE 684,0.0,0.0,0.0,-0.00016000000000001568,0.00036660605559650316,2.5922962793633983e-05,0.07341000000000003,0.06600675647234902,0.0046673825105727025,-0.07343999999999994,0.06594403991264114,0.00466294778010649,0.0,0.0,0.0,-0.00019000000000003682,0.000673721010507962,4.7639269515803314e-05
PRO 685,R PRO 685,0.0,0.0,0.0,-0.000130000000000009,0.00033630343441602803,2.3780243901189877e-05,-0.7299599999999997,0.049627294909158,0.0035091796762210248,0.7295349999999995,0.049534823861613994,0.003502640985742846,0.0,0.0,0.0,-0.0005549999999999855,0.0006220731468244121,4.398721405135966e-05
GLY 686,R GLY 686,0.0,0.0,0.0,-0.00013000000000000676,0.0003363034344160223,2.378024390118947e-05,0.34956,0.059059431084290015,0.004176132421272104,-0.34932999999999986,0.05902983228842911,0.004174039470345284,0.0,0.0,0.0,0.0001000000000000445,0.0007141428428543068,5.049752469181193e-05
GLN 687,R GLN 687,0.0,0.0,0.0,-0.00032499999999999364,0.0004683748498798707,3.311910324872878e-05,1.2326550000000005,0.12198104760575763,0.00862536259382703,-1.23188,0.1218835739548251,0.00861847016587089,0.0,0.0,0.0,0.0004499999999998572,0.0007053367989829864,4.9874843358128244e-05
LEU 688,R LEU 688,0.0,0.0,0.0,-0.0003449999999999942,0.00047536827828536507,3.361361331365554e-05,-0.4780099999999999,0.0411694049021868,0.0029111165383750976,0.4778799999999998,0.04119618428932889,0.002913010126999517,0.0,0.0,0.0,-0.00047500000000008424,0.0007066647012552196,4.996874022827315e-05
ASN 689,R ASN 689,0.0,0.0,0.0,-0.00025000000000000467,0.0004330127018922275,3.06186217847903e-05,-0.32929999999999926,0.3527889595778186,0.02494594656452223,0.3291800000000002,0.35262330836176986,0.024934233254704247,0.0,0.0,0.0,-0.00036999999999949297,0.0007092954250521782,5.0154760491898975e-05
ALA 690,R ALA 690,0.0,0.0,0.0,-0.00017499999999999626,0.0003799671038392586,2.686773157525528e-05,-0.2973899999999998,0.1737155373016475,0.012283543442345958,0.297245,0.17358817636866852,0.012274537664409191,0.0,0.0,0.0,-0.0003199999999998249,0.0006764613810114952,4.7833042972404505e-05
ASP 691,R ASP 691,0.0,0.0,0.0,-0.00016999999999999904,0.00037563279941985685,2.65612499705867e-05,69.273035,0.47981526005147596,0.03392806240991854,-69.26836999999999,0.4795877324327522,0.03391197377770786,0.0,0.0,0.0,0.004495000000001852,0.0007416029935225615,5.243925056680465e-05
LEU 692,R LEU 692,0.0,0.0,0.0,-0.00014000000000000235,0.0003469870314579553,2.453568829277101e-05,0.141445,0.0701237974941462,0.0049585012730663,-0.14136499999999988,0.07010322228685373,0.004957046386206218,0.0,0.0,0.0,-5.9999999999929555e-05,0.0007045565981524285,4.9819674828330753e-05
ARG 693,R ARG 693,0.0,0.0,0.0,-0.00029500000000001194,0.0004560427611529613,3.224709289222959e-05,-68.68903499999998,0.418877098659231,0.029619083694568872,68.68463500000003,0.4186468341842325,0.029602801537395092,0.0,0.0,0.0,-0.004694999999998402,0.000825817776514918,5.8394134979809526e-05
LYS 694,R LYS 694,0.0,0.0,0.0,-0.00028500000000002856,0.0004514144437211119,3.1919821428075133e-05,-74.08337000000004,0.44857532599585515,0.03171906548846354,74.07658499999998,0.4482752645149191,0.03169784793766926,0.0,0.0,0.0,-0.0070699999999951045,0.0009566085928949422,6.76424422977335e-05
LEU 695,R LEU 695,0.0,0.0,0.0,-0.0001549999999999807,0.0003619046835839064,2.5590525590535203e-05,0.14733500000000013,0.08404803849585092,0.005943093796584418,-0.14737000000000006,0.08399733983883051,0.005939508860166799,0.0,0.0,0.0,-0.00018999999999969042,0.0006811020481541882,4.816118769298729e-05
ALA 696,R ALA 696,0.0,0.0,0.0,-3.500000000000281e-05,0.00018377975949490579,1.2995191418368068e-05,-0.12927000000000008,0.05387065156465054,0.003809230302830209,0.12921000000000005,0.053839074100507985,0.0038069974389274217,0.0,0.0,0.0,-9.499999999997816e-05,0.0005796335048976061,4.098627819160232e-05
VAL 697,R VAL 697,0.0,0.0,0.0,-0.00018500000000000073,0.00038829756630708,2.7456784225396935e-05,-0.3415349999999999,0.10267993365307578,0.007260567737787466,0.34137999999999996,0.1026554216785456,0.007258834479446411,0.0,0.0,0.0,-0.00033999999999984916,0.0006590902821313085,4.660472079092031e-05
ASN 698,R ASN 698,0.0,0.0,0.0,-0.00020499999999998408,0.0004037016224886578,2.8546015483774155e-05,0.20894999999999983,0.08362755227794187,0.00591336093097652,-0.20901499999999984,0.08359386804664605,0.005910979096139688,0.0,0.0,0.0,-0.0002700000000006853,0.0007328710664225632,5.1821810080281105e-05
MET 699,R MET 699,0.0,0.0,0.0,-0.00011999999999996902,0.0003249615361853545,2.297825058614618e-05,-0.09172000000000004,0.1354748006088218,0.009579515019039331,0.09163000000000002,0.13547860753639301,0.00957978420946944,0.0,0.0,0.0,-0.00021000000000002573,0.0006602272336097631,4.6685115400949834e-05
VAL 700,R VAL 700,0.0,0.0,0.0,-0.00016000000000001901,0.00036660605559651085,2.592296279363453e-05,0.34887,0.05232115346587744,0.003699664241522397,-0.348795,0.05235907729324475,0.0037023458610723945,0.0,0.0,0.0,-8.500000000001951e-05,0.0006984089060142144,4.938496734837291e-05
PRO 701,R PRO 701,0.0,0.0,0.0,-0.000129999999999999,0.0003363034344160022,2.3780243901188047e-05,0.36273000000000005,0.0478968381002334,0.0033868179018069233,-0.36269500000000016,0.04789772411085705,0.0033868805522189417,0.0,0.0,0.0,-9.500000000000507e-05,0.0006602840297932019,4.6689131497595344e-05
PHE 702,R PHE 702,0.0,0.0,0.0,-0.00016999999999998128,0.0003756327994198176,2.6561249970583924e-05,-0.10710499999999998,0.048368936054041946,0.0034202002682591544,0.10714499999999992,0.04837224384913335,0.0034204341646931454,0.0,0.0,0.0,-0.00013000000000012334,0.0006805145112339665,4.8119642558938665e-05
PRO 703,R PRO 703,0.0,0.0,0.0,-8.00000000000045e-05,0.0002712931993250261,1.9183326093251962e-05,-0.13007499999999997,0.05401147447533733,0.0038191879863395148,0.13010000000000002,0.05399972222150794,0.003818356976501816,0.0,0.0,0.0,-5.499999999976524e-05,0.0005932748098481818,4.1950864115080885e-05
ARG 704,R ARG 704,0.0,0.0,0.0,-9.499999999999564e-05,0.00029321493822790154,2.073342711661438e-05,-57.98977999999995,0.34827176400946636,0.024626532602689464,57.98909499999998,0.34819259897385374,0.02462093478933801,0.0,0.0,0.0,-0.0007799999999976138,0.0006645299090371618,4.698936049814567e-05
LEU 705,R LEU 705,0.0,0.0,0.0,-0.00012499999999999233,0.00033071891388305357,2.33853586673357e-05,0.16254499999999983,0.06779821513137328,0.004794057767173844,-0.162535,0.06785174113462374,0.004797842627160665,0.0,0.0,0.0,-0.00011500000000018495,0.0006941001368677288,4.9080291360168174e-05
HID 706,R HID 706,0.0,0.0,0.0,-7.499999999998507e-05,0.000263391343821266,1.8624580532185464e-05,-0.41777499999999995,0.07238428265169301,0.005118341711433589,0.4177350000000001,0.07239215962381568,0.005118898697473905,0.0,0.0,0.0,-0.0001150000000001361,0.0006570958834143052,4.646369550520202e-05
PHE 707,R PHE 707,0.0,0.0,0.0,-6.999999999998563e-05,0.0002551470164434091,1.804161855266501e-05,0.15725499999999992,0.1316836359423602,0.009311439194614348,-0.1573099999999999,0.13163640795767725,0.00930809967179124,0.0,0.0,0.0,-0.00012499999999986854,0.0005825590098867307,4.119314263322283e-05
PHE 708,R PHE 708,0.0,0.0,0.0,-9.999999999998454e-05,0.0002999999999999536,2.1213203435593144e-05,-0.2445299999999999,0.09460993129687832,0.006689932398761603,0.24452499999999994,0.09458916098052701,0.006688463715607663,0.0,0.0,0.0,-0.00010499999999990628,0.0006276742785872988,4.4383273876545315e-05
MET 709,R MET 709,0.0,0.0,0.0,-0.000109999999999979,0.0003128897569431806,2.2124646889833364e-05,0.31062999999999996,0.12362193616021419,0.008741390936229792,-0.31064,0.12361686939896198,0.008741032662105783,0.0,0.0,0.0,-0.00012000000000002231,0.0006823488843694321,4.8249352327270086e-05
PRO 710,R PRO 710,0.0,0.0,0.0,-4.500000000000615e-05,0.00020730412441630712,1.465861521427105e-05,-0.258825,0.07315513908810511,0.005172849492784419,0.2586950000000001,0.07316380235471606,0.005173462078241202,0.0,0.0,0.0,-0.00017499999999991188,0.0006036348233825567,4.268342769741498e-05
GLY 711,R GLY 711,0.0,0.0,0.0,-4.499999999999504e-05,0.00020730412441625598,1.4658615214267433e-05,0.291085,0.04765939335535057,0.003370028022880547,-0.2910149999999999,0.047696485981674225,0.0033726508676410944,0.0,0.0,0.0,2.5000000000028333e-05,0.0006118619125260029,4.326517074969068e-05
PHE 712,R PHE 712,0.0,0.0,0.0,-8.00000000000134e-05,0.0002712931993250561,1.9183326093254086e-05,-0.23649500000000007,0.042914099955608916,0.003034485108712838,0.236435,0.04291102160284703,0.0030342674363015567,0.0,0.0,0.0,-0.00014000000000012668,0.0006327716807823227,4.474371464239898e-05
ALA 713,R ALA 713,0.0,0.0,0.0,-2.000000000000668e-05,0.00014000000000004674,9.89949493661497e-06,0.2843900000000002,0.0421702252780309,0.0029818852258260012,-0.2843549999999999,0.04216395350296296,0.0029814417443579395,0.0,0.0,0.0,1.499999999990287e-05,0.0006283112286119855,4.44283130447186e-05
PRO 714,R PRO 714,0.0,0.0,0.0,-6.000000000000227e-05,0.00023748684174076736,1.6792855623747304e-05,-0.04711500000000002,0.045384378094229724,0.003209160151036404,0.047114999999999956,0.04533675964380342,0.0032057930181158,0.0,0.0,0.0,-5.999999999993122e-05,0.0006606057825965233,4.6711882856504774e-05
LEU 715,R LEU 715,0.0,0.0,0.0,-5.500000000000283e-05,0.00022798026230357163,1.612063894515433e-05,-0.20379499999999987,0.11681576509615511,0.00826012196489861,0.203785,0.11674600110924577,0.008255188906075989,0.0,0.0,0.0,-6.499999999979744e-05,0.0005837593682332159,4.127802078588818e-05
THR 716,R THR 716,0.0,0.0,0.0,-3.49999999999917e-05,0.0001837797594948475,1.2995191418363946e-05,-0.09278000000000003,0.057887145377881706,0.004093239304023166,0.092775,0.05788691022156892,0.004093222675960825,0.0,0.0,0.0,-3.9999999999906775e-05,0.0006232174580355802,4.406812907308014e-05
SER 717,R SER 717,0.0,0.0,0.0,-5.00000000000167e-06,7.053367989835297e-05,4.987484335816666e-06,0.35362500000000024,0.11187405586193688,0.00791069035388182,-0.3535500000000001,0.1118447473062543,0.007908617926034825,0.0,0.0,0.0,6.999999999993456e-05,0.0005523585791857021,3.905764969887765e-05
ARG 718,R ARG 718,0.0,0.0,0.0,-4.999999999999783e-05,0.0002179449471770242,1.541103500742177e-05,-51.95186999999999,1.059659607185926,0.07492924939906413,51.951340000000016,1.0596030551104318,0.07492525056345693,0.0,0.0,0.0,-0.0005800000000002114,0.0006431174076321737,4.547526800358231e-05
GLY 719,R GLY 719,0.0,0.0,0.0,-4.999999999999449e-06,7.053367989832165e-05,4.9874843358144515e-06,0.24872499999999995,0.07417607009676391,0.005245040216719045,-0.2487100000000001,0.07415602403041835,0.0052436227457741385,0.0,0.0,0.0,9.999999999723563e-06,0.0005830094338858616,4.1224992419642284e-05
SER 720,R SER 720,0.0,0.0,0.0,-2.5000000000003908e-05,0.00015612494995998434,1.1039701082911534e-05,0.05377500000000006,0.12170153809627882,0.00860559828687117,-0.05372999999999995,0.12172233607682693,0.008607068926179226,0.0,0.0,0.0,2.0000000000082174e-05,0.0006241794613732635,4.413615298144013e-05
GLN 721,R GLN 721,0.0,0.0,0.0,-5.0000000000007815e-05,0.00021794494717706776,1.541103500742485e-05,0.3486600000000007,0.21256226005573037,0.015030421550974534,-0.3485699999999998,0.2124985296419721,0.015025915130200905,0.0,0.0,0.0,4.000000000061732e-05,0.0006069596362193916,4.291852746772518e-05
GLN 722,R GLN 722,0.0,0.0,0.0,-3.0000000000002247e-05,0.0001705872210923326,1.2062338081815722e-05,0.4945199999999998,0.253084412005165,0.017895770394146224,-0.49441,0.25307710662958033,0.01789525382608472,0.0,0.0,0.0,7.999999999967144e-05,0.0005509990925584561,3.896151947757184e-05
TYR 723,R TYR 723,0.0,0.0,0.0,-4.999999999999949e-05,0.00021794494717703147,1.5411035007422283e-05,0.08114,0.0443409562368698,0.0031353790839386574,-0.081155,0.04433724140042993,0.0031351164053348944,0.0,0.0,0.0,-6.500000000012385e-05,0.0006251199884823454,4.420265829111229e-05
ARG 724,R ARG 724,0.0,0.0,0.0,-6.50000000000106e-05,0.00024652586071246125,1.7432010784763163e-05,-55.04428499999999,0.35821690883608226,0.025329760537367706,55.043585,0.35811969057140564,0.025322886167946902,0.0,0.0,0.0,-0.0007650000000008106,0.0006243196296786617,4.414606437736558e-05
ALA 725,R ALA 725,0.0,0.0,0.0,-3.4999999999999475e-05,0.00018377975949488833,1.2995191418366833e-05,-0.12166500000000012,0.08597792027608005,0.006079557045953256,0.12161000000000007,0.08604997327134965,0.00608465196210925,0.0,0.0,0.0,-8.999999999999898e-05,0.0005673623181001544,4.011857425183382e-05
LEU 726,R LEU 726,0.0,0.0,0.0,-8.499999999999453e-05,0.00027888169534766885,1.971991379291375e-05,0.25580500000000006,0.04895341637720369,0.003461529268256932,-0.2557699999999999,0.04903332642193594,0.0034671797617084415,0.0,0.0,0.0,-5.000000000019878e-05,0.0006763874629234266,4.782781617427194e-05
THR 727,R THR 727,0.0,0.0,0.0,-8.500000000000063e-05,0.00027888169534768896,1.971991379291517e-05,-0.49429500000000054,0.11235705574195062,0.00794484360292882,0.4941350000000005,0.11230893452882262,0.007941440919316646,0.0,0.0,0.0,-0.0002450000000003194,0.0006204635363985029,4.3873397406636765e-05
VAL 728,R VAL 728,0.0,0.0,0.0,-4.5000000000002815e-05,0.00020730412441629178,1.4658615214269966e-05,-0.41270999999999974,0.04851985057685301,0.0034308715365050785,0.4124899999999996,0.04856459512855413,0.0034340354540979795,0.0,0.0,0.0,-0.000264999999999701,0.0006039660586490272,4.270684956772392e-05
PRO 729,R PRO 729,0.0,0.0,0.0,-0.00010000000000000009,0.0003000000000000003,2.1213203435596444e-05,-0.24781000000000014,0.04020502331798722,0.002842924462591203,0.24769000000000002,0.04012585076979664,0.0028373261180202653,0.0,0.0,0.0,-0.00021999999999987362,0.0006720119046563708,4.751841748206074e-05
GLU 730,R GLU 730,0.0,0.0,0.0,-5.999999999998895e-05,0.0002374868417407146,1.679285562374357e-05,57.023559999999996,0.3645693300298196,0.025778944547672187,-57.02250500000001,0.3644545787540323,0.025770830407146287,0.0,0.0,0.0,0.000994999999997006,0.0006363764609095854,4.499861108966637e-05
LEU 731,R LEU 731,0.0,0.0,0.0,-8.999999999999453e-05,0.0002861817604250663,2.023610634484683e-05,-0.37731000000000053,0.050769911364899896,0.003589974860636068,0.37724499999999983,0.0507832154850416,0.00359091560399306,0.0,0.0,0.0,-0.00015500000000011837,0.0006789513973768103,4.8009113718122484e-05
THR 732,R THR 732,0.0,0.0,0.0,-8.999999999999675e-05,0.0002861817604250734,2.023610634484733e-05,-0.05769499999999992,0.0633709079546758,0.0044809998744699785,0.05769999999999998,0.06337254926227914,0.004481115932443612,0.0,0.0,0.0,-8.499999999994401e-05,0.0006616456755697067,4.67854143938094e-05
GLN 733,R GLN 733,0.0,0.0,0.0,-0.00010500000000000509,0.0003065534211194015,2.167660028694642e-05,-0.3880049999999994,0.2576604839221568,0.018219347542516445,0.38793500000000014,0.2576105214757349,0.018215814664049486,0.0,0.0,0.0,-0.00017499999999945004,0.0006959705453531875,4.9212549212533845e-05
GLN 734,R GLN 734,0.0,0.0,0.0,-5.5000000000005043e-05,0.0002279802623035809,1.612063894515499e-05,-0.4182900000000002,0.14882582403601818,0.010523574939154434,0.4182449999999999,0.14882447706946608,0.010523479694236131,0.0,0.0,0.0,-0.00010000000000008669,0.0006324555320337805,4.472135955000319e-05
MET 735,R MET 735,0.0,0.0,0.0,-6.0000000000011155e-05,0.0002374868417408025,1.6792855623749787e-05,-0.38637500000000025,0.07312170932766666,0.005170485651754472,0.38629499999999994,0.07312535794784197,0.005170743648161265,0.0,0.0,0.0,-0.000140000000000029,0.000591945943478035,4.1856899072918735e-05
PHE 736,R PHE 736,0.0,0.0,0.0,-0.0001249999999999918,0.0003307189138830521,2.33853586673356e-05,-0.10978500000000002,0.04435660914677776,0.0031364859118127794,0.10972000000000001,0.044293471302213394,0.003132021392008683,0.0,0.0,0.0,-0.00018999999999992135,0.0006662582082045002,4.711156970426007e-05
ASP 737,R ASP 737,0.0,0.0,0.0,-2.999999999999503e-05,0.00017058722109229154,1.2062338081812819e-05,55.119279999999996,0.3349698219225846,0.023685943257430984,-55.11863499999998,0.33493566811521336,0.023683528218551426,0.0,0.0,0.0,0.0006149999999978206,0.000637789150111497,4.5098503301104434e-05
ALA 738,R ALA 738,0.0,0.0,0.0,-9.999999999998898e-06,9.949874371065103e-05,7.035623639734369e-06,-0.10378999999999991,0.044171777188607965,0.0031234163187125945,0.10383000000000006,0.0441886987814757,0.00312461285601912,0.0,0.0,0.0,2.999999999971692e-05,0.0005908468498686442,4.177918141848283e-05
LYS 739,R LYS 739,0.0,0.0,0.0,0.0,0.0,0.0,-53.95372000000004,0.33949667391152877,0.024006040031312004,53.95322500000003,0.3395235844119143,0.02400794289104278,0.0,0.0,0.0,-0.000494999999998953,0.0006164211222838058,4.358755556335011e-05
ASN 740,R ASN 740,0.0,0.0,0.0,-3.4999999999993925e-05,0.00018377975949485914,1.299519141836477e-05,-0.5411999999999998,0.07911516921551745,0.005594287264701358,0.5411300000000004,0.0791523410898219,0.005596915713140367,0.0,0.0,0.0,-0.00010499999999979082,0.000586493819234532,4.147137567047348e-05
MET 741,R MET 741,0.0,0.0,0.0,-4.4999999999997265e-05,0.0002073041244162662,1.4658615214268156e-05,-0.4546699999999998,0.09864740797405833,0.006975425112493254,0.45457499999999995,0.09862932816865469,0.00697414667719291,0.0,0.0,0.0,-0.0001399999999999113,0.0006167657578042801,4.3611924974706624e-05
MET 742,R MET 742,0.0,0.0,0.0,-4.499999999999283e-05,0.00020730412441624576,1.4658615214266711e-05,-0.051120000000000027,0.09068911511311593,0.006412688827629169,0.051129999999999995,0.09068276076520829,0.006412239507379617,0.0,0.0,0.0,-3.500000000005166e-05,0.000586323289661975,4.1459317408758684e-05
ALA 743,R ALA 743,0.0,0.0,0.0,-2.4999999999999466e-05,0.00015612494995995662,1.1039701082909572e-05,0.175985,0.03807958475351342,0.00269263326039772,-0.17591000000000004,0.03802067726908584,0.002688467872227582,0.0,0.0,0.0,4.999999999999116e-05,0.0006461423991658884,4.568916720623447e-05
ALA 744,R ALA 744,0.0,0.0,0.0,-4.500000000000115e-05,0.00020730412441628408,1.465861521426942e-05,-0.08838999999999995,0.046517286034333534,0.0032892688397271525,0.08838499999999996,0.04663418032945365,0.003297534514603298,0.0,0.0,0.0,-4.999999999998006e-05,0.0006062177826490634,4.286607049870253e-05
CYS 745,R CYS 745,0.0,0.0,0.0,-2.4999999999999466e-05,0.00015612494995995662,1.1039701082909572e-05,0.11670999999999992,0.07063247057833973,0.004994469891790332,-0.11666499999999994,0.07064745412964304,0.004995529388863615,0.0,0.0,0.0,1.9999999999993358e-05,0.0005564171097297531,3.934463114581277e-05
ASP 746,R ASP 746,0.0,0.0,0.0,-4.0000000000001704e-05,0.0001959591794226626,1.3856406460551608e-05,53.771015,0.41187159986592203,0.029123720124334576,-53.770690000000016,0.41176753623628853,0.029116361714515704,0.0,0.0,0.0,0.0002850000000010766,0.0005947898788657428,4.205799567270919e-05
PRO 747,R PRO 747,0.0,0.0,0.0,-2.4999999999995027e-05,0.0001561249499599289,1.1039701082907612e-05,0.16043500000000005,0.0434776468429465,0.003074333891268136,-0.16040000000000007,0.043454458919655034,0.003072694257488033,0.0,0.0,0.0,9.999999999834585e-06,0.0006081940479814589,4.3005813560498604e-05
ARG 748,R ARG 748,0.0,0.0,0.0,-6.999999999999895e-05,0.00025514701644345765,1.8041618552668445e-05,-53.90972499999999,0.5737882879406276,0.04057295893682371,53.90926,0.5736571645172056,0.0405636871106363,0.0,0.0,0.0,-0.0005350000000001387,0.000631486341893367,4.465282745794864e-05
HID 749,R HID 749,0.0,0.0,0.0,-5.499999999999727e-05,0.00022798026230354867,1.612063894515271e-05,0.19873499999999994,0.10638883764286576,0.007522826853982501,-0.19874500000000006,0.106366253929524,0.007521229944297667,0.0,0.0,0.0,-6.499999999987516e-05,0.0006563345183671138,4.640985886641928e-05
GLY 750,R GLY 750,0.0,0.0,0.0,-5.0000000000002266e-05,0.00021794494717704353,1.5411035007423137e-05,-0.0552,0.03792940811560338,0.0026820141684935216,0.05514999999999999,0.037922783389408535,0.002681545729611934,0.0,0.0,0.0,-9.999999999996456e-05,0.0006403124237432976,4.527692569068798e-05
ARG 751,R ARG 751,0.0,0.0,0.0,-8.500000000000396e-05,0.0002788816953476998,1.9719913792915937e-05,-60.764929999999985,0.3423177107604518,0.024205517459897064,60.76428,0.3422353015098838,0.024199690245906152,0.0,0.0,0.0,-0.000734999999997683,0.0006817440868834119,4.8206586686909136e-05
TYR 752,R TYR 752,0.0,0.0,0.0,-0.0001050000000000173,0.00030655342111943716,2.167660028694894e-05,0.1831499999999998,0.0893515948374733,0.0063181118619410285,-0.18319500000000002,0.08932086528353836,0.006315938954344004,0.0,0.0,0.0,-0.00015000000000026215,0.0006144102863724023,4.3445367992469425e-05
LEU 753,R LEU 753,0.0,0.0,0.0,-0.00011499999999999843,0.0003190219428189811,2.2558257911460855e-05,0.4585050000000001,0.04514443459608005,0.003192193583572078,-0.4584549999999998,0.045170321838571496,0.0031940240880432703,0.0,0.0,0.0,-6.499999999998174e-05,0.0006486717197471271,4.586801717971333e-05
THR 754,R THR 754,0.0,0.0,0.0,-0.00010000000000000675,0.00030000000000002025,2.1213203435597857e-05,-0.67722,0.11614362487885364,0.008212594474342402,0.6770950000000002,0.11610105931902578,0.008209584634742475,0.0,0.0,0.0,-0.0002249999999997501,0.0006437196594794222,4.551785364009946e-05
VAL 755,R VAL 755,0.0,0.0,0.0,-0.00012500000000000122,0.0003307189138830771,2.3385358667337364e-05,0.43531000000000036,0.0326288813783075,0.0023072103285132696,-0.43521500000000013,0.03252443350774858,0.0022998247487579985,0.0,0.0,0.0,-3.000000000006553e-05,0.000684908753046692,4.843036237733383e-05
ALA 756,R ALA 756,0.0,0.0,0.0,-8.499999999999064e-05,0.0002788816953476561,1.9719913792912847e-05,-0.4399749999999999,0.02957810634574359,0.0020914879571732143,0.43981499999999996,0.029613692356746754,0.002094004268142786,0.0,0.0,0.0,-0.0002449999999999791,0.0006595263451902562,4.663555510552099e-05
ALA 757,R ALA 757,0.0,0.0,0.0,-0.000125000000000004,0.00033071891388308447,2.3385358667337886e-05,0.4178799999999999,0.03762918548148633,0.0026607852224485367,-0.41772499999999996,0.037604911580803445,0.0026590687984706647,0.0,0.0,0.0,2.9999999999938964e-05,0.0006626462102811594,4.685616288173747e-05
VAL 758,R VAL 758,0.0,0.0,0.0,-0.00011000000000000566,0.0003128897569432564,2.2124646889838724e-05,-0.3730400000000003,0.026576463271092796,0.001879239739894493,0.3728649999999999,0.02653745984452931,0.0018764817811532377,0.0,0.0,0.0,-0.0002850000000001385,0.0006661643941247709,4.710493604706534e-05
PHE 759,R PHE 759,0.0,0.0,0.0,-0.00015499999999999848,0.0003619046835839479,2.5590525590538133e-05,0.32738,0.0508386231127473,0.003594833514921076,-0.3272250000000001,0.05080201152513538,0.003592244684734037,0.0,0.0,0.0,-2.486899575160351e-16,0.0007141428428542501,5.049752469180792e-05
ARG 760,R ARG 760,0.0,0.0,0.0,-0.0001449999999999907,0.00035210083782914254,2.4897289009045153e-05,-61.11112,0.36099601880872556,0.02552627328809963,61.109045000000044,0.3608994776500428,0.025519446797302812,0.0,0.0,0.0,-0.0022199999999976683,0.0006794115100573766,4.804164859777633e-05
GLY 761,R GLY 761,0.0,0.0,0.0,-4.0000000000004476e-05,0.00019595917942267618,1.3856406460552569e-05,0.3395149999999999,0.06810198069806796,0.004815537236383922,-0.339365,0.06807901126632192,0.0048139130522891595,0.0,0.0,0.0,0.00010999999999994792,0.0006386704940734644,4.516082373031093e-05
ARG 762,R ARG 762,0.0,0.0,0.0,-0.0001450000000000057,0.0003521008378291789,2.4897289009047724e-05,-65.369285,1.6221045878038762,0.11470011538299303,65.36549499999998,1.621479561997787,0.11465591938440281,0.0,0.0,0.0,-0.003935000000000883,0.0009699355648721186,6.858480152350794e-05
MET 763,R MET 763,0.0,0.0,0.0,-0.00019500000000001184,0.0003962007067131747,2.801562064277883e-05,0.16702000000000003,0.14633174501795565,0.010347216920505723,-0.16693999999999995,0.14634123274046856,0.010347887803798413,0.0,0.0,0.0,-0.00011500000000007393,0.0006338572394475835,4.482047523175715e-05
SER 764,R SER 764,0.0,0.0,0.0,-0.00015000000000000514,0.00035707142142715477,2.524876234590606e-05,-0.5285700000000005,0.15678796222924576,0.011086583130071995,0.5282350000000002,0.15665589607480354,0.011077244642734864,0.0,0.0,0.0,-0.0004850000000000541,0.0007209542287829832,5.09791624097565e-05
MET 765,R MET 765,0.0,0.0,0.0,-0.0004000000000000048,0.0004898979485566412,3.464101615137794e-05,-0.5852799999999998,0.11705277271384888,0.008276880934265022,0.5850249999999998,0.11693170816763047,0.00826832037810579,0.0,0.0,0.0,-0.0006549999999999035,0.0008461530594403572,5.9832056625202044e-05
LYS 766,R LYS 766,0.0,0.0,0.0,-0.00043000000000004813,0.0004950757517795173,3.500714212843246e-05,-74.28782500000005,0.5726363456580221,0.04049150431686712,74.28030000000003,0.5720776520715963,0.04045199871451041,0.0,0.0,0.0,-0.007955000000000751,0.0011058820009354937,7.819766620536355e-05
GLU 767,R GLU 767,0.0,0.0,0.0,-0.0001950000000000074,0.0003962007067131657,2.8015620642778197e-05,66.05596499999997,0.5335577323766524,0.0377282290718048,-66.052435,0.5332974552507204,0.03770982469973137,0.0,0.0,0.0,0.0033350000000000792,0.0008079449238632482,5.713033344889516e-05
VAL 768,R VAL 768,0.0,0.0,0.0,-0.0001849999999999885,0.0003882975663070544,2.7456784225395122e-05,-0.4012149999999997,0.04595724942813917,0.003249668271531879,0.400965,0.0458304895784445,0.0032407049966017504,0.0,0.0,0.0,-0.00043500000000001036,0.0007111785992280797,5.0287921014892514e-05
ASP 769,R ASP 769,0.0,0.0,0.0,-0.00025499999999998966,0.00043586121644393266,3.082004218037223e-05,71.13378000000003,0.4640948950347627,0.03281646473931397,-71.12860999999997,0.4636941857567874,0.0327881303145399,0.0,0.0,0.0,0.004914999999999594,0.0008353292763918573,5.906669958603341e-05
GLU 770,R GLU 770,0.0,0.0,0.0,-0.00030000000000002524,0.00045825756949562264,3.240370349204203e-05,70.65038499999997,0.6311137272922981,0.04462647962683014,-70.64543499999996,0.6307454841578333,0.0446004409050796,0.0,0.0,0.0,0.004650000000001029,0.0009041570660023936,6.393355926280253e-05
GLN 771,R GLN 771,0.0,0.0,0.0,-0.0001549999999999896,0.0003619046835839271,2.5590525590536666e-05,-0.6498100000000001,0.154058118578671,0.01089355403438195,0.6494850000000001,0.15399275883949815,0.01088893240290338,0.0,0.0,0.0,-0.0004800000000001603,0.0006477653896285699,4.580392996243078e-05
MET 772,R MET 772,0.0,0.0,0.0,-0.00018499999999995964,0.0003882975663069938,2.745678422539084e-05,-0.50107,0.08340770408061868,0.0058978153158606335,0.500795,0.08344473006128107,0.00590043344806128,0.0,0.0,0.0,-0.0004599999999999738,0.0006770524351924633,4.7874836814345624e-05
LEU 773,R LEU 773,0.0,0.0,0.0,-0.00027000000000000857,0.00044395945760847646,3.139267430468553e-05,-0.42359000000000074,0.05751418868418232,0.004066867283302792,0.42340499999999986,0.057460690693726536,0.004063084404119678,0.0,0.0,0.0,-0.00045500000000017526,0.0006767385019339683,4.7852638380753447e-05
ASN 774,R ASN 774,0.0,0.0,0.0,-0.0001699999999999885,0.0003756327994198336,2.6561249970585056e-05,-0.1435299999999998,0.2721564790704056,0.019244369189453846,0.14335000000000003,0.2720165757816976,0.019234476533038274,0.0,0.0,0.0,-0.00034999999999978825,0.0006837397165582637,4.834769901449162e-05
VAL 775,R VAL 775,0.0,0.0,0.0,-0.00010500000000001064,0.0003065534211194177,2.1676600286947564e-05,-0.2651750000000002,0.0366584829882531,0.002592146190900546,0.26508499999999996,0.036750752033122,0.0025986705976325866,0.0,0.0,0.0,-0.00019500000000012785,0.000675999260354783,4.780036610739575e-05
GLN 776,R GLN 776,0.0,0.0,0.0,-0.00018500000000002626,0.00038829756630713363,2.7456784225400726e-05,-0.5339100000000002,0.11761794888536459,0.008316844924609403,0.5337999999999999,0.11758150364747062,0.008314267857123725,0.0,0.0,0.0,-0.0002950000000005204,0.0006693093455198834,4.732731769286395e-05
ASN 777,R ASN 777,0.0,0.0,0.0,-8.000000000000562e-05,0.0002712931993250298,1.9183326093252226e-05,-0.28745999999999994,0.24538532637466365,0.017351362828319884,0.2872950000000001,0.24540494692446607,0.017352750210701474,0.0,0.0,0.0,-0.0002450000000003172,0.0006123520229410113,4.3299826789488944e-05
LYS 778,R LYS 778,0.0,0.0,0.0,-0.00017000000000000722,0.00037563279941987495,2.656124997058798e-05,-61.92073000000005,0.8633177729509102,0.06104578515724567,61.91923500000001,0.8630557338740662,0.06102725619642845,0.0,0.0,0.0,-0.001664999999999992,0.0007633970133554024,5.398032048811624e-05
ASN 779,R ASN 779,0.0,0.0,0.0,-0.0001050000000000112,0.00030655342111941933,2.167660028694768e-05,-0.6395799999999998,0.13284330468638744,0.009393440157897523,0.6394249999999997,0.13280118363554028,0.009390461749829049,0.0,0.0,0.0,-0.0002600000000002467,0.000672606868832648,4.756048780242161e-05
SER 780,R SER 780,0.0,0.0,0.0,-9.500000000000175e-05,0.0002932149382279204,2.0733427116615716e-05,-0.05247499999999993,0.206477333804464,0.014600152289445487,0.052449999999999886,0.20647732926401385,0.014600151968387176,0.0,0.0,0.0,-0.00012000000000005783,0.0006446704584514877,4.5585085280168735e-05
SER 781,R SER 781,0.0,0.0,0.0,-6.500000000000117e-05,0.0002465258607124255,1.7432010784760632e-05,0.006300000000000031,0.2082828605526629,0.014727822310171999,-0.006300000000000035,0.20827268183801728,0.014727102566357031,0.0,0.0,0.0,-6.499999999999506e-05,0.0006170696881227887,4.3633416093629184e-05
TYR 782,R TYR 782,0.0,0.0,0.0,-0.00010499999999999732,0.00030655342111937883,2.1676600286944817e-05,-0.13492999999999994,0.11360231115606759,0.008032896457691957,0.134925,0.11350074614292181,0.008025714726739288,0.0,0.0,0.0,-0.0001100000000000323,0.000654140657657169,4.62547294879212e-05
PHE 783,R PHE 783,0.0,0.0,0.0,-0.00014999999999998348,0.0003570714214271032,2.5248762345902415e-05,-0.08731999999999995,0.07721734002152628,0.005460090475440862,0.08727499999999995,0.07723353788996075,0.00546123583770194,0.0,0.0,0.0,-0.00019500000000022055,0.0006906337669126049,4.8835181990031236e-05
VAL 784,R VAL 784,0.0,0.0,0.0,-0.00011000000000000121,0.00031288975694324377,2.212464688983783e-05,0.4115599999999999,0.0453293106058327,0.003205266291589559,-0.41145499999999985,0.045295231261139324,0.003202856518016451,0.0,0.0,0.0,-5.000000000099092e-06,0.00064418553228107,4.555079582182102e-05
GLU 785,R GLU 785,0.0,0.0,0.0,-0.0001749999999999996,0.0003799671038392658,2.6867731575255787e-05,63.19144499999997,0.3959184978986547,0.02799566546613306,-63.190660000000015,0.3957194389942364,0.027981589876016084,0.0,0.0,0.0,0.0006099999999996441,0.0007860661549763935,5.558327086450434e-05
TRP 786,R TRP 786,0.0,0.0,0.0,-0.00028500000000000194,0.00045141444372106973,3.191982142807215e-05,0.76215,0.08706691392256995,0.006156560525163463,-0.762075,0.08706175609876046,0.006156195811944278,0.0,0.0,0.0,-0.0002100000000005764,0.0006602272336093378,4.668511540091976e-05
ILE 787,R ILE 787,0.0,0.0,0.0,-0.00025000000000000353,0.00043301270189222553,3.0618621784790164e-05,-0.24505999999999994,0.06366361912426945,0.004501697679764849,0.24505500000000005,0.06362831111227159,0.004499201026293459,0.0,0.0,0.0,-0.0002549999999998853,0.0007348299122929549,5.1960321400106437e-05
PRO 788,R PRO 788,0.0,0.0,0.0,-0.00027499999999998527,0.00044651427748726994,3.1573327350786036e-05,-0.3724500000000001,0.11226668027513716,0.00793845309238515,0.3724500000000001,0.11224013319664182,0.007936575930462675,0.0,0.0,0.0,-0.000275000000000043,0.0007741931283601993,5.474372110115241e-05
ASN 789,R ASN 789,0.0,0.0,0.0,-0.00038000000000000035,0.0004853864439804639,3.432200460346103e-05,0.5001499999999995,0.164872731220175,0.011658262627853275,-0.50014,0.16482363422761906,0.011654790946216057,0.0,0.0,0.0,-0.0003700000000003456,0.0007830070242346007,5.536695765529855e-05
ASN 790,R ASN 790,0.0,0.0,0.0,-0.00018000000000000237,0.00038418745424597604,2.7166155414412612e-05,0.2520599999999999,0.11673159983483426,0.008254170582196577,-0.252065,0.11670912892743227,0.00825258164909624,0.0,0.0,0.0,-0.00018499999999999517,0.0007005533527142085,4.9536602628718806e-05
VAL 791,R VAL 791,0.0,0.0,0.0,-0.00019500000000001626,0.0003962007067131837,2.8015620642779468e-05,0.4656600000000003,0.06265472368464926,0.0044303579990784886,-0.4655449999999997,0.0625987857310371,0.004426402588446002,0.0,0.0,0.0,-8.000000000014324e-05,0.0007025667228103377,4.9678969393519925e-05
LYS 792,R LYS 792,0.0,0.0,0.0,-0.00032000000000001363,0.00046647615158764387,3.298484500494269e-05,-71.14113999999996,0.5619116749197309,0.03973315557636326,71.13677,0.5614971122826082,0.03970384157116966,0.0,0.0,0.0,-0.004690000000003351,0.0009186402995776964,6.495767853026306e-05
THR 793,R THR 793,0.0,0.0,0.0,-0.00014000000000000012,0.0003469870314579498,2.4535688292770616e-05,0.10363499999999987,0.12497880530313965,0.00883733607344433,-0.10362500000000001,0.12496725321059117,0.008836519217146536,0.0,0.0,0.0,-0.00013000000000003897,0.0006878226515607168,4.8636406117229465e-05
ALA 794,R ALA 794,0.0,0.0,0.0,-0.00015500000000000957,0.00036190468358397385,2.559052559053997e-05,-0.36943499999999985,0.04705906687345276,0.0033275785302529664,0.36930499999999994,0.04708791750544862,0.0033296185780055457,0.0,0.0,0.0,-0.0002849999999999708,0.0007167809986321348,5.068407047584479e-05
VAL 795,R VAL 795,0.0,0.0,0.0,-0.00023500000000000075,0.00042399882075307854,2.998124413696013e-05,0.3839550000000001,0.053304905731084366,0.0037692260312959416,-0.38383000000000034,0.05326538369334871,0.0037664314012070222,0.0,0.0,0.0,-0.00011000000000010224,0.0007056202944925413,4.9894889517852456e-05
CYS 796,R CYS 796,0.0,0.0,0.0,-0.00011499999999998511,0.0003190219428189442,2.2558257911458242e-05,-0.3831900000000001,0.14936175514501712,0.010561470991296631,0.3830750000000001,0.14925568456511118,0.010553970668663043,0.0,0.0,0.0,-0.00022999999999993913,0.0006458327956986903,4.5667274935121e-05
ASP 797,R ASP 797,0.0,0.0,0.0,-0.00015500000000001624,0.00036190468358398935,2.5590525590541068e-05,68.47322500000004,0.5196518588170164,0.036744935322570664,-68.46802999999996,0.5193862427008883,0.03672615342688001,0.0,0.0,0.0,0.005039999999998628,0.0007405403432618876,5.236410984626943e-05
ILE 798,R ILE 798,0.0,0.0,0.0,-0.0001349999999999857,0.0003417235724967994,2.4163505540377964e-05,0.01893000000000001,0.05369790591820133,0.0037970153410277403,-0.018925,0.05367643221191214,0.0037954969206943105,0.0,0.0,0.0,-0.00012999999999998123,0.0006950539547400153,4.914773646871925e-05
PRO 799,R PRO 799,0.0,0.0,0.0,-7.499999999999174e-05,0.0002633913438212895,1.8624580532187124e-05,0.11535499999999999,0.04780616042938406,0.003380406022210946,-0.11528,0.047879448618378985,0.003385588279752865,0.0,0.0,0.0,8.881784197001253e-17,0.0007071067811864573,4.999999999999362e-05
PRO 800,R PRO 800,0.0,0.0,0.0,-4.9999999999990055e-05,0.0002179449471769903,1.5411035007419373e-05,0.30643999999999993,0.0565207607875196,0.003996621323067781,-0.3064299999999999,0.056559040833451195,0.003999328131074018,0.0,0.0,0.0,-3.999999999997783e-05,0.0006069596362196973,4.291852746774679e-05
ARG 801,R ARG 801,0.0,0.0,0.0,-6.999999999999673e-05,0.0002551470164434496,1.8041618552667873e-05,-56.97521999999999,1.43379222399864,0.10138442044019796,56.97392999999999,1.433575660751837,0.10136910710616095,0.0,0.0,0.0,-0.0013600000000016622,0.0006636264009221337,4.692547282664632e-05
GLY 802,R GLY 802,0.0,0.0,0.0,-1.4999999999998903e-05,0.00012155245781142328,8.595056718834914e-06,-0.15009500000000006,0.10080994978175511,0.007128339910175436,0.15004499999999998,0.10076295437808486,0.007125016833313452,0.0,0.0,0.0,-6.499999999997286e-05,0.0005922626106719485,4.1879290824938286e-05
LEU 803,R LEU 803,0.0,0.0,0.0,-5.499999999999838e-05,0.00022798026230355328,1.6120638945153034e-05,0.14488999999999996,0.06467579067935711,0.004573269016797512,-0.14483500000000002,0.06466906350798646,0.004572793333948073,0.0,0.0,0.0,-5.10702591327572e-17,0.0006480740698408173,4.582575694956061e-05
LYS 804,R LYS 804,0.0,0.0,0.0,-0.00011499999999999511,0.0003190219428189719,2.25582579114602e-05,-60.87932000000001,1.055895296702516,0.07466307245213305,60.87732499999997,1.0555726547132152,0.07464025821828005,0.0,0.0,0.0,-0.0021100000000014063,0.0008049223565045121,5.6916605661299625e-05
MET 805,R MET 805,0.0,0.0,0.0,-0.00013999999999998015,0.0003469870314579003,2.4535688292767116e-05,-0.43776000000000004,0.0681370853500498,0.004818019510130677,0.43764000000000025,0.0681262827402148,0.004817255650263794,0.0,0.0,0.0,-0.00025999999999997027,0.0006873136110975701,4.860041152089053e-05
SER 806,R SER 806,0.0,0.0,0.0,-5.499999999999838e-05,0.00022798026230355328,1.6120638945153034e-05,0.5148749999999999,0.06664172397980131,0.004712281493607966,-0.514735,0.06660551610039446,0.004709721209901869,0.0,0.0,0.0,8.49999999999855e-05,0.0006385726270362057,4.515390348574091e-05
ALA 807,R ALA 807,0.0,0.0,0.0,-7.499999999999619e-05,0.000263391343821305,1.8624580532188222e-05,-0.3824750000000001,0.020827610880752048,0.0014727344889694494,0.3824500000000001,0.020876481983321756,0.0014761901977725599,0.0,0.0,0.0,-9.999999999999426e-05,0.0005567764362829679,3.937003937005663e-05
THR 808,R THR 808,0.0,0.0,0.0,-0.0001150000000000051,0.0003190219428189996,2.255825791146216e-05,0.17545999999999962,0.05975766394363128,0.004225504940240852,-0.17547499999999996,0.05974863492164519,0.004224866491973468,0.0,0.0,0.0,-0.00013000000000044974,0.0006504613747177303,4.5994564896283105e-05
PHE 809,R PHE 809,0.0,0.0,0.0,-0.00012999999999999012,0.00033630343441597925,2.3780243901186427e-05,-0.24428499999999992,0.04338817552052697,0.003068007313387678,0.24421999999999994,0.04340312891946819,0.0030690646783669904,0.0,0.0,0.0,-0.00019500000000015837,0.0007327857804294657,5.1815779449875165e-05
ILE 810,R ILE 810,0.0,0.0,0.0,-0.00011000000000001509,0.00031288975694328323,2.212464688984062e-05,0.34601000000000026,0.04207600147352196,0.0029752225967142544,-0.34591999999999984,0.04208151137970259,0.002975612205916657,0.0,0.0,0.0,-2.000000000000668e-05,0.000616116872029647,4.3566041821560764e-05
GLY 811,R GLY 811,0.0,0.0,0.0,-4.499999999999504e-05,0.00020730412441625598,1.4658615214267433e-05,-0.27164000000000016,0.051832619073320256,0.0036651196433403936,0.27163000000000015,0.0517926935001445,0.00366229647898686,0.0,0.0,0.0,-5.500000000001393e-05,0.0006340149840501851,4.4831629459576664e-05
ASN 812,R ASN 812,0.0,0.0,0.0,-6.999999999998785e-05,0.00025514701644341716,1.8041618552665582e-05,-0.3812049999999999,0.05681472498393301,0.004017407730738779,0.381075,0.05688347189650007,0.004022268871544959,0.0,0.0,0.0,-0.00019999999999999573,0.0006708203932500367,4.7434164902532744e-05
SER 813,R SER 813,0.0,0.0,0.0,-3.9999999999991153e-05,0.0001959591794226109,1.3856406460547953e-05,-0.2197849999999998,0.06786920343572708,0.004799077398313195,0.21979499999999988,0.06790569177175079,0.004801657513296853,0.0,0.0,0.0,-3.0000000000041106e-05,0.000631743618883401,4.467101968837827e-05
THR 814,R THR 814,0.0,0.0,0.0,-5.000000000000559e-05,0.00021794494717705808,1.5411035007424167e-05,-0.22318499999999983,0.07987284128538301,0.005647862770553116,0.223125,0.07986331682944306,0.005647189289814891,0.0,0.0,0.0,-0.00010999999999984133,0.0005726255320889367,4.049073968206421e-05
ALA 815,R ALA 815,0.0,0.0,0.0,-4.0000000000004476e-05,0.00019595917942267618,1.3856406460552569e-05,-0.3570199999999999,0.017447337905824697,0.001233713094686174,0.35699999999999976,0.017463390277956046,0.0012348481688049947,0.0,0.0,0.0,-5.9999999999966744e-05,0.0005713142742834086,4.0398019753446934e-05
ILE 816,R ILE 816,0.0,0.0,0.0,-5.0000000000001154e-05,0.0002179449471770387,1.5411035007422795e-05,-0.4154200000000002,0.034312732330723385,0.0024262765712093396,0.41541500000000015,0.0342752501814338,0.0024236261830157283,0.0,0.0,0.0,-5.500000000028926e-05,0.0006180412607583801,4.370211665353338e-05
GLN 817,R GLN 817,0.0,0.0,0.0,-1.9999999999997796e-05,0.0001399999999999846,9.899494936610575e-06,-0.46053500000000036,0.19325896816189514,0.013665472691239114,0.46050500000000016,0.19329107577692192,0.01366774304247043,0.0,0.0,0.0,-5.000000000034532e-05,0.0005979130371550046,4.227883631321479e-05
GLU 818,R GLU 818,0.0,0.0,0.0,-2.500000000000169e-05,0.0001561249499599705,1.1039701082910553e-05,51.704494999999994,0.4409553718654054,0.03118025336466639,-51.70422500000002,0.44089276969861746,0.031175826723001118,0.0,0.0,0.0,0.00024499999999910927,0.0005700657856790211,4.0309738277607285e-05
LEU 819,R LEU 819,0.0,0.0,0.0,-1.9999999999988916e-05,0.0001399999999999224,9.89949493660618e-06,-0.414585,0.03228177155919667,0.002282665957822299,0.4145250000000002,0.03224111311663662,0.0022797909717776296,0.0,0.0,0.0,-8.000000000022655e-05,0.0006029925372672883,4.263801121065815e-05
PHE 820,R PHE 820,0.0,0.0,0.0,-4.499999999999283e-05,0.00020730412441624573,1.465861521426671e-05,-0.3431250000000003,0.03301332117494,0.0023343943272289515,0.34314000000000017,0.03310227182535724,0.00234068408803905,0.0,0.0,0.0,-2.999999999997449e-05,0.0005908468498689017,4.177918141850104e-05
LYS 821,R LYS 821,0.0,0.0,0.0,-3.4999999999993925e-05,0.00018377975949485916,1.2995191418364771e-05,-51.834549999999965,0.7478042507922232,0.052877745673530666,51.83426499999998,0.7478530168262578,0.05288119395286641,0.0,0.0,0.0,-0.00031999999999897,0.0006225752966515708,4.402272140615522e-05
ARG 822,R ARG 822,0.0,0.0,0.0,-3.0000000000005578e-05,0.00017058722109235152,1.206233808181706e-05,-50.102405000000026,0.7287896616804246,0.0515332111832878,50.102175000000024,0.7287778566699988,0.051532376442995395,0.0,0.0,0.0,-0.00026000000000195203,0.0006264183905371024,4.4294469180874815e-05
ILE 823,R ILE 823,0.0,0.0,0.0,-1.5000000000000568e-05,0.00012155245781143678,8.595056718835867e-06,-0.35364000000000034,0.02647225717614293,0.001871871256256491,0.3536199999999998,0.026489348802870568,0.0018730798167725532,0.0,0.0,0.0,-3.500000000000281e-05,0.0005601562282080371,3.960902674897823e-05
SER 824,R SER 824,0.0,0.0,0.0,-1.4999999999998349e-05,0.0001215524578114188,8.595056718834595e-06,-0.30626499999999984,0.07124012054313289,0.005037437232859634,0.30626000000000003,0.07124782382641559,0.005037981937244293,0.0,0.0,0.0,-1.9999999999972053e-05,0.000582752091373203,4.120679555606344e-05
GLU 825,R GLU 825,0.0,0.0,0.0,-2.000000000000335e-05,0.00014000000000002343,9.899494936613321e-06,48.900840000000045,0.5327205781581977,0.03766903332932798,-48.90073500000003,0.5327509406578882,0.03767118028227047,0.0,0.0,0.0,8.500000000132956e-05,0.0006385726270364121,4.51539034857555e-05
GLN 826,R GLN 826,0.0,0.0,0.0,-1.500000000000501e-05,0.00012155245781147276,8.595056718838412e-06,-0.4268000000000003,0.19705146535867207,0.013933642739786308,0.4267799999999998,0.19694047730215375,0.013925794699046826,0.0,0.0,0.0,-3.500000000020265e-05,0.0005947898788653057,4.205799567267828e-05
PHE 827,R PHE 827,0.0,0.0,0.0,-9.999999999998898e-06,9.949874371065103e-05,7.035623639734369e-06,-0.30231499999999994,0.026673878139484526,0.0018861280112973118,0.3022750000000002,0.026693058554610658,0.0018874842714574778,0.0,0.0,0.0,-4.9999999999963404e-05,0.0005634713834797248,3.98434436263079e-05
THR 828,R THR 828,0.0,0.0,0.0,-5.0000000000005595e-06,7.053367989833732e-05,4.9874843358155595e-06,-0.16471499999999992,0.08080311735941884,0.005713643222585749,0.16462500000000002,0.0807677186442703,0.005711140155433067,0.0,0.0,0.0,-9.499999999993735e-05,0.0005966364051919784,4.2188564801401256e-05
ALA 829,R ALA 829,0.0,0.0,0.0,-1.5000000000000568e-05,0.00012155245781143678,8.595056718835867e-06,-0.19489499999999998,0.029805267571355272,0.0021075506814784814,0.19491499999999992,0.029786201083724085,0.0021062024772087393,0.0,0.0,0.0,4.9999999998751046e-06,0.0006041316081782149,4.2718555687195e-05
MET 830,R MET 830,0.0,0.0,0.0,-1.4999999999991686e-05,0.0001215524578113648,8.595056718830778e-06,-0.13399,0.03830274011085888,0.0027084127270414287,0.13399999999999995,0.0383109644879896,0.0027089942783254457,0.0,0.0,0.0,-4.999999999978355e-06,0.0005612263358039742,3.968469478274686e-05
PHE 831,R PHE 831,0.0,0.0,0.0,-4.999999999997229e-06,7.053367989829033e-05,4.9874843358122365e-06,-0.25682000000000016,0.027753334934741702,0.0019624571332897364,0.2568200000000001,0.027752974615344653,0.001962431654860832,0.0,0.0,0.0,-5.000000000023874e-06,0.0006123520229409604,4.329982678948534e-05
ARG 832,R ARG 832,0.0,0.0,0.0,-3.0000000000004466e-05,0.0001705872210923452,1.2062338081816614e-05,-46.97494499999997,0.8114008639245557,0.05737470531416764,46.97487499999997,0.8114025877316834,0.05737482720573858,0.0,0.0,0.0,-0.0001000000000023249,0.0006633249580673275,4.690415759796895e-05
ARG 833,R ARG 833,0.0,0.0,0.0,-2.4999999999997802e-05,0.0001561249499599462,1.1039701082908837e-05,-44.77942499999998,0.35178623392148617,0.024875043153395993,44.77945,0.35176612613985825,0.02487362131852162,0.0,0.0,0.0,-2.842170943040401e-16,0.0006708203932474204,4.7434164902347745e-05
LYS 834,R LYS 834,0.0,0.0,0.0,0.0,0.0,0.0,-45.10589999999999,0.3851115422850974,0.02723149830630022,45.10585500000002,0.38511738986100885,0.02723191179235827,0.0,0.0,0.0,-4.4999999998509564e-05,0.0005504316488026602,3.892139514480533e-05
ALA 835,R ALA 835,0.0,0.0,0.0,0.0,0.0,0.0,0.24502499999999983,0.017728913531293133,0.0012536234981047314,-0.2451350000000001,0.01777235986018499,0.0012566956174824408,0.0,0.0,0.0,-0.00011000000000008559,0.000545802161959866,3.859404099080996e-05
PHE 836,R PHE 836,0.0,0.0,0.0,-1.4999999999999458e-05,0.0001215524578114278,8.595056718835232e-06,0.18148499999999992,0.03521150060704632,0.002489829085499669,-0.18154499999999998,0.035258161821059286,0.0024931285315843653,0.0,0.0,0.0,-7.499999999989626e-05,0.0005651327277730482,3.996091840787735e-05
LEU 837,R LEU 837,0.0,0.0,0.0,-1.4999999999998349e-05,0.0001215524578114188,8.595056718834595e-06,0.13826,0.026674939550072396,0.0018862030643597423,-0.13821499999999995,0.02663397782908154,0.0018833066332915717,0.0,0.0,0.0,3.0000000000001136e-05,0.0006473793323854405,4.577663159297648e-05
HIP 838,R HIP 838,0.0,0.0,0.0,-1.4999999999999458e-05,0.0001215524578114278,8.595056718835232e-06,-43.77847,0.23754254166229757,0.01679679420296986,43.77837499999999,0.23751327200073066,0.016794724525352158,0.0,0.0,0.0,-0.00010999999999953048,0.0006065476073659738,4.288939262809556e-05
TRP 839,R TRP 839,0.0,0.0,0.0,-5.00000000000167e-06,7.053367989835297e-05,4.987484335816666e-06,0.10362000000000003,0.038372067966165095,0.002713314946702643,-0.10360000000000007,0.03840481740615377,0.0027156306818122487,0.0,0.0,0.0,1.500000000005386e-05,0.0005785974420958173,4.091301748831432e-05
TYR 840,R TYR 840,0.0,0.0,0.0,-2.0000000000002238e-05,0.00014000000000001568,9.899494936612774e-06,-0.07595000000000002,0.03349234987276944,0.002368266771290767,0.076005,0.0334612458674211,0.00236606738598038,0.0,0.0,0.0,3.500000000004055e-05,0.0005690123021517598,4.023524574300781e-05
THR 841,R THR 841,0.0,0.0,0.0,0.0,0.0,0.0,0.018210000000000087,0.048337417183792884,0.0034179715475703095,-0.01814000000000001,0.04834253199823114,0.0034183332195676895,0.0,0.0,0.0,7.000000000009443e-05,0.0005788782255362835,4.093287187579417e-05
GLY 842,R GLY 842,0.0,0.0,0.0,0.0,0.0,0.0,-0.011185000000000002,0.031020167230368066,0.0021934570602133983,0.011195000000000012,0.03101365787842514,0.002192996779523401,0.0,0.0,0.0,1.000000000000778e-05,0.0005743692192309968,4.061403698230605e-05
GLU 843,R GLU 843,0.0,0.0,0.0,-1.9999999999997796e-05,0.0001399999999999846,9.899494936610575e-06,46.280075,0.2578992620679434,0.01823623170712493,-46.279965000000004,0.2579066377096596,0.018236753243752245,0.0,0.0,0.0,8.999999999900865e-05,0.0005673623180988479,4.011857425174144e-05
GLY 844,R GLY 844,0.0,0.0,0.0,-5.000000000000005e-06,7.053367989832949e-05,4.9874843358150055e-06,0.15946999999999997,0.061168448566234164,0.004325262477584473,-0.15951000000000007,0.06120800519539915,0.004328059553656817,0.0,0.0,0.0,-4.500000000007276e-05,0.0005319539453749624,3.7614824205357416e-05
MET 845,R MET 845,0.0,0.0,0.0,-1.500000000000501e-05,0.00012155245781147276,8.595056718838412e-06,-0.34034499999999973,0.053422710292535265,0.0037775560717216053,0.340265,0.05346087143883861,0.0037802544722545,0.0,0.0,0.0,-9.499999999986298e-05,0.0005709422037298415,4.037171039229623e-05
ASP 846,R ASP 846,0.0,0.0,0.0,-1.0000000000001119e-05,9.949874371067313e-05,7.035623639735931e-06,47.364135,0.415205114098725,0.029359435176254264,-47.364045,0.41520338748003016,0.0293593130858755,0.0,0.0,0.0,7.999999999981355e-05,0.0005946427498939832,4.204759208334517e-05
GLU 847,R GLU 847,0.0,0.0,0.0,-5.000000000000005e-06,7.053367989832949e-05,4.9874843358150055e-06,46.19537000000002,0.3815288889414115,0.026978166458904124,-46.19526,0.38152373766303754,0.026977802208517122,0.0,0.0,0.0,0.00010500000000043031,0.000603303406255637,4.265999296763035e-05
MET 848,R MET 848,0.0,0.0,0.0,-2.5000000000002244e-05,0.00015612494995997394,1.1039701082910797e-05,0.22035999999999992,0.11147309271748057,0.007882337978036726,-0.22037000000000007,0.11144026695947946,0.007880016846428708,0.0,0.0,0.0,-3.500000000022929e-05,0.0005690123021519042,4.023524574301802e-05
GLU 849,R GLU 849,0.0,0.0,0.0,-5.00000000000167e-06,7.053367989835297e-05,4.987484335816666e-06,50.03175500000002,0.478489190027529,0.03383429509929243,-50.031504999999996,0.47838980964867533,0.033827267845311995,0.0,0.0,0.0,0.00024500000000116985,0.0005612263358041619,3.9684694782760135e-05
PHE 850,R PHE 850,0.0,0.0,0.0,0.0,0.0,0.0,0.28358000000000005,0.03231212775414146,0.0022848124649519474,-0.2835500000000001,0.03228168985663524,0.002282660180578776,0.0,0.0,0.0,2.9999999999841263e-05,0.0005648893697002833,3.9943710393526495e-05
THR 851,R THR 851,0.0,0.0,0.0,-1.5000000000000568e-05,0.00012155245781143678,8.595056718835867e-06,0.16647999999999988,0.1123432668209361,0.007943868578973359,-0.16658499999999996,0.112368424279243,0.007945647479909982,0.0,0.0,0.0,-0.00012000000000006894,0.0006046486583129651,4.275511665284453e-05
GLU 852,R GLU 852,0.0,0.0,0.0,-1.0000000000001119e-05,9.949874371067313e-05,7.035623639735931e-06,52.62829000000001,0.31120084495496464,0.02200522277786389,-52.62799,0.3111521009117758,0.022001776053515762,0.0,0.0,0.0,0.00029000000000067416,0.0006131068422413415,4.335320057407234e-05
ALA 853,R ALA 853,0.0,0.0,0.0,0.0,0.0,0.0,0.31898,0.03048031495900165,0.0021552837400211832,-0.31895499999999993,0.030514143851662977,0.0021576758039612686,0.0,0.0,0.0,2.5000000000007238e-05,0.0005695392874947758,4.027250923397106e-05
GLU 854,R GLU 854,0.0,0.0,0.0,-3.9999999999993376e-05,0.0001959591794226218,1.3856406460548723e-05,50.486959999999996,0.27258370897863127,0.019274578905977058,-50.486799999999995,0.2725933601551139,0.019275261347210783,0.0,0.0,0.0,0.00012000000000327305,0.0006600000000009382,4.666904755837847e-05
SER 855,R SER 855,0.0,0.0,0.0,-1.5000000000000568e-05,0.00012155245781143678,8.595056718835867e-06,0.2988350000000001,0.10965244080730717,0.00775359844685034,-0.29893499999999995,0.10965519036963095,0.007753792870266785,0.0,0.0,0.0,-0.00011499999999994071,0.0006014773478693034,4.253087114084844e-05
ASN 856,R ASN 856,0.0,0.0,0.0,-1.4999999999996128e-05,0.00012155245781140079,8.595056718833323e-06,0.67039,0.18312377753858058,0.01294880648940271,-0.670355,0.1830657504149807,0.012944703352143686,0.0,0.0,0.0,2.0000000000806038e-05,0.0005741080037758535,4.05955662603378e-05
MET 857,R MET 857,0.0,0.0,0.0,-3.999999999998227e-05,0.00019595917942256743,1.385640646054488e-05,0.39782999999999974,0.1420872657911336,0.010047086916116593,-0.39778499999999994,0.14211621573557373,0.010049133986319451,0.0,0.0,0.0,5.000000000071614e-06,0.0005787702480258073,4.092523671280683e-05
ASN 858,R ASN 858,0.0,0.0,0.0,-2.999999999999614e-05,0.00017058722109229786,1.2062338081813266e-05,0.2717399999999992,0.11265781109181881,0.007966110217665813,-0.2717450000000002,0.11265464914951319,0.00796588663458121,0.0,0.0,0.0,-3.5000000000096064e-05,0.0006275149400606811,4.4372006941277754e-05
ASP 859,R ASP 859,0.0,0.0,0.0,-1.9999999999997796e-05,0.0001399999999999846,9.899494936610575e-06,56.20856500000001,0.2638760424436,0.01865885390045388,-56.20804000000001,0.26387553581132844,0.0186588180761424,0.0,0.0,0.0,0.0005050000000025534,0.0006082557028092538,4.301017321518126e-05
LEU 860,R LEU 860,0.0,0.0,0.0,-4.500000000000615e-05,0.00020730412441630712,1.465861521427105e-05,0.34320499999999965,0.03234243304082351,0.0022869553723238152,-0.3431349999999999,0.03236057439230672,0.002288238159589182,0.0,0.0,0.0,2.499999999981739e-05,0.0006359048670986636,4.4965264371499526e-05
VAL 861,R VAL 861,0.0,0.0,0.0,-2.5000000000003908e-05,0.00015612494995998434,1.1039701082911534e-05,0.3667350000000002,0.039239072045602855,0.002774621393091327,-0.36674999999999996,0.03925605048906379,0.002775821950341849,0.0,0.0,0.0,-3.999999999984613e-05,0.0005817215828898733,4.113392760240017e-05
SER 862,R SER 862,0.0,0.0,0.0,-2.5000000000003908e-05,0.00015612494995998437,1.1039701082911535e-05,0.1881499999999999,0.10981537915975184,0.007765119928243239,-0.18812000000000004,0.1098807335250363,0.007769741179730518,0.0,0.0,0.0,4.99999999992562e-06,0.000628470365252032,4.4439565704449816e-05
GLU 863,R GLU 863,0.0,0.0,0.0,-8.499999999999841e-05,0.00027888169534768164,1.9719913792914653e-05,59.34789499999998,0.39953571051482545,0.028251441023121847,-59.34717999999998,0.39941968855044774,0.02824323703134404,0.0,0.0,0.0,0.0006300000000005923,0.000673127031099098,4.759726882901403e-05
TYR 864,R TYR 864,0.0,0.0,0.0,-8.000000000001783e-05,0.0002712931993250712,1.9183326093255154e-05,0.22120500000000018,0.06467984983748781,0.004573556042621525,-0.22113499999999997,0.06464864093699119,0.00457134924010407,0.0,0.0,0.0,-9.999999999937837e-06,0.0007279423054064324,5.147329404654572e-05
GLN 865,R GLN 865,0.0,0.0,0.0,-3.999999999999449e-05,0.00019595917942262723,1.3856406460549108e-05,0.14423000000000022,0.17445130294726918,0.012335569930084278,-0.14421999999999996,0.17448418724916018,0.012337895201370448,0.0,0.0,0.0,-2.9999999999823503e-05,0.0005823229344610683,4.117644957978709e-05
GLN 866,R GLN 866,0.0,0.0,0.0,-6.999999999999784e-05,0.00025514701644345364,1.804161855266816e-05,-0.04549499999999959,0.3834075898766222,0.027111010676015023,0.04544500000000012,0.38342894644901304,0.02711252081373107,0.0,0.0,0.0,-0.00011999999999964928,0.0006368673331234943,4.503332099678148e-05
TYR 867,R TYR 867,0.0,0.0,0.0,-9.000000000000563e-05,0.00028618176042510157,2.0236106344849326e-05,0.25931500000000013,0.0826166797626237,0.005841881449926862,-0.25927999999999973,0.08264128266187645,0.005843621137616709,0.0,0.0,0.0,-5.4999999999995055e-05,0.0006648120035018504,4.700930758903731e-05
GLN 868,R GLN 868,0.0,0.0,0.0,-7.000000000000173e-05,0.0002551470164434678,1.804161855266916e-05,0.31668999999999947,0.18039158489242224,0.012755611294642052,-0.31669499999999984,0.1803518837578364,0.012752804000493407,0.0,0.0,0.0,-7.500000000021601e-05,0.0006703543838895271,4.7401213064641474e-05
ASP 869,R ASP 869,0.0,0.0,0.0,-6.999999999999895e-05,0.0002551470164434577,1.804161855266845e-05,117.36268999999994,1.6344654612162712,0.11557416112412233,-117.36204999999998,1.634426969155659,0.11557143932441426,0.0,0.0,0.0,0.0005699999999973216,0.000745050333870195,5.2683014340491614e-05
gtp 870,R gtp 870,0.0,0.0,0.0,-5.5000000000005043e-05,0.00022798026230358084,1.6120638945154985e-05,194.54029000000006,0.7754314836675559,0.054831286044687434,-194.5393500000001,0.7754387515827802,0.05483179996390145,0.0,0.0,0.0,0.0008849999999961255,0.0006178794380751783,4.3690674061869205e-05
Mg+ 871,R Mg+ 871,0.0,0.0,0.0,-4.999999999997229e-06,7.053367989829033e-05,4.9874843358122365e-06,-96.45088999999993,0.3661057742215127,0.025887587558358273,96.45045999999996,0.3661089160515239,0.0258878097192889,0.0,0.0,0.0,-0.0004350000000044929,0.0006448061724304654,4.559468170765243e-05
MET 872,L MET   1,0.0,0.0,0.0,-1.500000000000501e-05,0.00012155245781147276,8.595056718838412e-06,-45.461859999999994,0.2500470163786044,0.017680994089677486,45.46178,0.25004733871636736,0.01768101688239929,0.0,0.0,0.0,-9.50000000001694e-05,0.0005881963957719348,4.159176601198214e-05
ARG 873,L ARG   2,0.0,0.0,0.0,-1.9999999999997796e-05,0.0001399999999999846,9.899494936610575e-06,-45.14889,0.2514503090090265,0.017780221863173545,45.148755,0.25137638109892957,0.017774994370518698,0.0,0.0,0.0,-0.0001550000000007401,0.0006172317230984573,4.364487369663765e-05
GLU 874,L GLU   3,0.0,0.0,0.0,-3.0000000000005578e-05,0.00017058722109235155,1.2062338081817062e-05,46.848399999999955,0.22212170089064714,0.01570637609484666,-46.848349999999975,0.22208966095711438,0.01570411052941968,0.0,0.0,0.0,2.0000000000166552e-05,0.0005741080037785368,4.0595566260527536e-05
CYS 875,L CYS   4,0.0,0.0,0.0,-2.5000000000003908e-05,0.00015612494995998437,1.1039701082911535e-05,-0.14768999999999996,0.06676132038838066,0.004720738236759167,0.14769999999999997,0.06680755945250501,0.004724007832338973,0.0,0.0,0.0,-1.500000000011159e-05,0.0005336431391857219,3.773426824519005e-05
ILE 876,L ILE   5,0.0,0.0,0.0,-5.000000000001004e-05,0.0002179449471770774,1.5411035007425532e-05,-0.16511000000000017,0.033372112609182485,0.002359764712847402,0.16509000000000001,0.03329206962626406,0.0023541048192466008,0.0,0.0,0.0,-6.999999999999673e-05,0.0006124540799113651,4.330704330706939e-05
SER 877,L SER   6,0.0,0.0,0.0,-2.9999999999996697e-05,0.000170587221092301,1.2062338081813488e-05,-0.044030000000000034,0.0701023473216126,0.004956984516820687,0.044045000000000015,0.07011221701672256,0.004957682409654737,0.0,0.0,0.0,-1.5000000000039149e-05,0.0005871754422656363,4.151957369722415e-05
ILE 878,L ILE   7,0.0,0.0,0.0,-5.999999999997674e-05,0.0002374868417406663,1.6792855623740155e-05,-0.14181500000000002,0.0501104856791469,0.003543346423227615,0.14181499999999997,0.050097911882632476,0.003542457321549554,0.0,0.0,0.0,-6.0000000000091095e-05,0.0006135144660067812,4.338202392694386e-05
HID 879,L HID   8,0.0,0.0,0.0,-8.999999999998565e-05,0.000286181760425038,2.023610634484483e-05,-0.21809500000000007,0.04961003905461061,0.003507959503044462,0.218095,0.04959633025738892,0.003506990144696725,0.0,0.0,0.0,-9.00000000001322e-05,0.0006179805822191837,4.369782603287956e-05
VAL 880,L VAL   9,0.0,0.0,0.0,-6.999999999999007e-05,0.0002551470164434253,1.8041618552666155e-05,-0.17049500000000017,0.03692031927001718,0.0026106608119401513,0.17054500000000009,0.03692137558379921,0.0026107355046039843,0.0,0.0,0.0,-2.0000000000185702e-05,0.0006554387843271291,4.6346520905037996e-05
GLY 881,L GLY  10,0.0,0.0,0.0,-4.9999999999996716e-05,0.00021794494717701938,1.541103500742143e-05,-0.5294899999999999,0.029908358363509652,0.002114840301299507,0.52949,0.02989598468022284,0.002113965349763471,0.0,0.0,0.0,-5.000000000002558e-05,0.0006062177826491477,4.286607049870849e-05
GLN 882,L GLN  11,0.0,0.0,0.0,-0.00014500000000001068,0.00035210083782919106,2.4897289009048585e-05,-0.2404600000000002,0.18427953874481,0.013030531148038427,0.2404699999999999,0.1843166001748079,0.013033151786885624,0.0,0.0,0.0,-0.00013500000000060908,0.0006455811335532813,4.564947973416234e-05
ALA 883,L ALA  12,0.0,0.0,0.0,-4.5000000000001704e-05,0.00020730412441628666,1.4658615214269603e-05,-0.23941499999999988,0.04513505040431475,0.0031915300210087582,0.2394399999999997,0.04510029268197807,0.003189072278892472,0.0,0.0,0.0,-2.0000000000016393e-05,0.0005996665740226295,4.24028300942306e-05
GLY 884,L GLY  13,0.0,0.0,0.0,-5.499999999999616e-05,0.00022798026230354406,1.6120638945152383e-05,-0.33963500000000024,0.026903006802211537,0.0019023298544151592,0.33962500000000007,0.026886323196003835,0.001901150145306748,0.0,0.0,0.0,-6.500000000000062e-05,0.0006089129658662114,4.305664873164108e-05
VAL 885,L VAL  14,0.0,0.0,0.0,-8.499999999999952e-05,0.0002788816953476853,1.971991379291491e-05,-0.43862,0.034736228926008604,0.0024562223026428987,0.4386149999999997,0.03478040791883136,0.002459346229183995,0.0,0.0,0.0,-9.000000000020325e-05,0.0006098360435394525,4.312192017987215e-05
GLN 886,L GLN  15,0.0,0.0,0.0,-8.00000000000134e-05,0.00027129319932505617,1.918332609325409e-05,-0.7426400000000004,0.19079620122004456,0.013491328770732653,0.7425649999999994,0.19081437517912772,0.013492613863703524,0.0,0.0,0.0,-0.00015500000000031377,0.0006172317230991401,4.364487369668593e-05
ILE 887,L ILE  16,0.0,0.0,0.0,-6.499999999999284e-05,0.00024652586071239387,1.7432010784758396e-05,-0.230535,0.033775860832849176,0.0023883140235320763,0.23047000000000004,0.0337484681133821,0.002386377065763045,0.0,0.0,0.0,-0.00013000000000007006,0.0006025777958073614,4.26086845607828e-05
GLY 888,L GLY  17,0.0,0.0,0.0,-3.499999999999615e-05,0.00018377975949487082,1.2995191418365594e-05,-0.35436000000000006,0.025084863962154726,0.0017737677412781652,0.354335,0.025143841691353277,0.0017779380965036932,0.0,0.0,0.0,-5.999999999991956e-05,0.0005969924622639732,4.221374183841095e-05
ASN 889,L ASN  18,0.0,0.0,0.0,-5.5000000000005043e-05,0.00022798026230358084,1.6120638945154985e-05,-0.6822499999999997,0.08963407555165782,0.006338086264796458,0.6822000000000003,0.08961417298619306,0.006336678940896143,0.0,0.0,0.0,-0.00010500000000011057,0.0006115349540295785,4.324205129269185e-05
ALA 890,L ALA  19,0.0,0.0,0.0,-4.999999999999449e-05,0.00021794494717700968,1.5411035007420745e-05,-0.24528,0.03472551799469649,0.0024554649254265367,0.24525,0.03469981988425853,0.0024536477946111006,0.0,0.0,0.0,-7.999999999995871e-05,0.0005688585061330596,4.0224370722233564e-05
CYS 891,L CYS  20,0.0,0.0,0.0,-3.4999999999998364e-05,0.00018377975949488248,1.299519141836642e-05,-0.360165,0.0842542448485532,0.005957674787616371,0.360135,0.08427749862804391,0.00595931907813298,0.0,0.0,0.0,-6.500000000013273e-05,0.0006170696881228823,4.3633416093635804e-05
TRP 892,L TRP  21,0.0,0.0,0.0,-5.499999999999616e-05,0.00022798026230354406,1.6120638945152383e-05,-0.4925949999999999,0.0356886673189146,0.0025235698672715235,0.4925499999999998,0.03569912463912973,0.002524309311475239,0.0,0.0,0.0,-9.999999999999786e-05,0.0006557438524302892,4.636809247748482e-05
GLU 893,L GLU  22,0.0,0.0,0.0,-4.4999999999990604e-05,0.0002073041244162355,1.4658615214265986e-05,53.244769999999995,0.3735633106998987,0.02641491501983955,-53.244369999999954,0.3734784774315849,0.026408916401910062,0.0,0.0,0.0,0.0003549999999998477,0.0005822155958057405,4.116885959068052e-05
LEU 894,L LEU  23,0.0,0.0,0.0,-4.000000000000004e-05,0.00019595917942265444,1.385640646055103e-05,-0.28496000000000005,0.026933221121879628,0.0019044663294477838,0.28498999999999985,0.026941044894361863,0.0019050195537054487,0.0,0.0,0.0,-1.0000000000094377e-05,0.0005915234568468109,4.18270247567288e-05
TYR 895,L TYR  24,0.0,0.0,0.0,-5.999999999999783e-05,0.00023748684174074977,1.6792855623746057e-05,-0.24481000000000028,0.056277650093087335,0.003979430801006579,0.24478499999999997,0.05630602787446512,0.003981437413171305,0.0,0.0,0.0,-8.500000000014121e-05,0.0005725163753116966,4.048302113232431e-05
CYS 896,L CYS  25,0.0,0.0,0.0,-1.500000000000501e-05,0.00012155245781147276,8.595056718838412e-06,-0.35281,0.03529013884925893,0.0024953896489325815,0.35277000000000003,0.03528975913774447,0.0024953627992739045,0.0,0.0,0.0,-5.5000000000116066e-05,0.0005932748098477898,4.195086411505317e-05
LEU 897,L LEU  26,0.0,0.0,0.0,-4.5000000000008365e-05,0.00020730412441631737,1.4658615214271775e-05,-0.309545,0.02577320265314234,0.0018224406368932066,0.30953499999999995,0.02567642449796943,0.0018155973879138577,0.0,0.0,0.0,-5.5000000000061666e-05,0.000593274809847793,4.195086411505339e-05
GLU 898,L GLU  27,0.0,0.0,0.0,-4.000000000000281e-05,0.00019595917942266802,1.3856406460551991e-05,47.70434499999996,0.23421544777778458,0.016561533138231516,-47.70425499999996,0.23418010158856467,0.016559033785222867,0.0,0.0,0.0,5.000000000137561e-05,0.0005722761571149923,4.046603514073891e-05
HIP 899,L HIP  28,0.0,0.0,0.0,-3.500000000000281e-05,0.00018377975949490579,1.2995191418368068e-05,-46.517399999999995,0.24810235791046695,0.017543485970686303,46.51730999999998,0.24818503964074165,0.01754933245190205,0.0,0.0,0.0,-0.0001249999999989626,0.0006077622890578271,4.297528359422482e-05
GLY 900,L GLY  29,0.0,0.0,0.0,-2.0000000000002238e-05,0.00014000000000001568,9.899494936612774e-06,-0.04728999999999999,0.041504528668568186,0.0029348133671496033,0.04732500000000004,0.04147588908028369,0.0029327882424409675,0.0,0.0,0.0,1.4999999999970593e-05,0.0005520643078481985,3.903684157305189e-05
ILE 901,L ILE  30,0.0,0.0,0.0,-2.9999999999992255e-05,0.00017058722109227577,1.2062338081811704e-05,0.12698500000000001,0.03259976648689394,0.0023051515947980655,-0.12693,0.03262384250820262,0.0023068540265912016,0.0,0.0,0.0,2.5000000000083844e-05,0.0005782516753111551,4.0888568084499945e-05
GLN 902,L GLN  31,0.0,0.0,0.0,-3.0000000000007797e-05,0.00017058722109236415,1.2062338081817954e-05,0.227375,0.08171997537322204,0.005778474874480297,-0.2273599999999999,0.08169633039494516,0.005776802922032237,0.0,0.0,0.0,-1.499999999980517e-05,0.000569890340328688,4.029733241791246e-05
PRO 903,L PRO  32,0.0,0.0,0.0,-1.4999999999991686e-05,0.0001215524578113648,8.595056718830778e-06,0.1549799999999999,0.031163112809859426,0.0022035648390732964,-0.15490499999999993,0.031154228846177925,0.0022029366479769962,0.0,0.0,0.0,6.000000000004668e-05,0.0005444263035526313,3.849675310983913e-05
ASP 904,L ASP  33,0.0,0.0,0.0,-2.5000000000003908e-05,0.00015612494995998437,1.1039701082911535e-05,50.05590000000001,0.3278435602523864,0.02318204046228029,-50.05555000000001,0.32775301295385195,0.023175637801399106,0.0,0.0,0.0,0.00032500000000119656,0.0005994789404150119,4.238956239459812e-05
GLY 905,L GLY  34,0.0,0.0,0.0,-5.00000000000167e-06,7.053367989835297e-05,4.987484335816666e-06,-0.14620500000000003,0.026376181964036984,0.001865077712858086,0.14620499999999997,0.026363478052032364,0.0018641794106254797,0.0,0.0,0.0,-5.00000000000389e-06,0.0005522454164590549,3.9049647885738675e-05
GLN 906,L GLN  35,0.0,0.0,0.0,-5.00000000000167e-06,7.053367989835297e-05,4.987484335816666e-06,0.16246499999999967,0.16066604736222306,0.011360805159626694,-0.16244499999999984,0.16062424155462954,0.011357849042622457,0.0,0.0,0.0,1.499999999960977e-05,0.0005871754422658607,4.1519573697240016e-05
MET 907,L MET  36,0.0,0.0,0.0,-2.4999999999995027e-05,0.0001561249499599289,1.1039701082907612e-05,0.16595499999999994,0.09923085696999716,0.007016681186643737,-0.16597000000000006,0.0991964671749956,0.0070142494609188154,0.0,0.0,0.0,-3.99999999999423e-05,0.0006232174580350721,4.406812907304421e-05
PRO 908,L PRO  37,0.0,0.0,0.0,-1.500000000000501e-05,0.00012155245781147276,8.595056718838412e-06,-0.1458050000000001,0.03506846125794479,0.0024797146761270485,0.14576000000000003,0.03500903312003911,0.002475512472196409,0.0,0.0,0.0,-5.9999999999913455e-05,0.0006216108107167915,4.395452195167107e-05
SER 909,L SER  38,0.0,0.0,0.0,-2.0000000000001126e-05,0.0001400000000000079,9.899494936612224e-06,-0.18631999999999976,0.11362916703030125,0.008034795454770488,0.18627000000000005,0.11360143969158117,0.008032834835847165,0.0,0.0,0.0,-6.999999999990792e-05,0.0005613376880273804,3.969256857397393e-05
ASP 910,L ASP  39,0.0,0.0,0.0,-2.000000000000002e-05,0.00014000000000000012,9.899494936611673e-06,45.05141999999998,0.4308506163407107,0.030465739249292006,-45.05128999999998,0.4308589628888354,0.030466329439369853,0.0,0.0,0.0,0.00011000000000009891,0.0005812916651718008,4.1103527829020044e-05
LYS 911,L LYS  40,0.0,0.0,0.0,-2.9999999999995586e-05,0.00017058722109229468,1.2062338081813042e-05,-45.11486499999999,0.3314494482974542,0.023437015251166985,45.11477499999998,0.33145677603082374,0.023437533400162615,0.0,0.0,0.0,-0.00011999999999886768,0.0006289674077394655,4.447471191579002e-05
THR 912,L THR  41,0.0,0.0,0.0,-1.4999999999999453e-05,0.00012155245781142776,8.595056718835229e-06,0.266575,0.1018409268172678,0.0072012409954812975,-0.26655999999999985,0.10191568279710461,0.007206527041508984,0.0,0.0,0.0,6.661338147750939e-18,0.0005830951894846715,4.1231056256186604e-05
ILE 913,L ILE  42,0.0,0.0,0.0,-1.4999999999999458e-05,0.0001215524578114278,8.595056718835232e-06,-0.15867499999999995,0.08470365620798215,0.005989452969595818,0.15868999999999991,0.0846772336581682,0.00598758461318085,0.0,0.0,0.0,-3.1974423109204507e-16,0.0005744562646537012,4.062019202317261e-05
GLY 914,L GLY  43,0.0,0.0,0.0,-5.000000000000005e-06,7.053367989832949e-05,4.9874843358150055e-06,0.010179999999999984,0.13806120961370724,0.009762401753666975,-0.010155000000000011,0.13808037867488632,0.009763757210981846,0.0,0.0,0.0,1.9999999999985585e-05,0.0005564171097297094,3.934463114580968e-05
GLY 915,L GLY  44,0.0,0.0,0.0,-1.000000000000001e-05,9.949874371066208e-05,7.03562363973515e-06,0.19992500000000007,0.05995180877171245,0.004239233052687702,-0.19983500000000018,0.05996005149263935,0.0042398159010739855,0.0,0.0,0.0,7.999999999995927e-05,0.0005688585061330673,4.022437072223411e-05
GLY 916,L GLY  45,0.0,0.0,0.0,-1.5000000000000568e-05,0.00012155245781143678,8.595056718835867e-06,0.20367999999999997,0.04100058048369567,0.0028991788492606025,-0.20360000000000006,0.040970233096725435,0.002897032964948808,0.0,0.0,0.0,6.499999999996065e-05,0.0005751304199919181,4.0667862004295236e-05
ASP 917,L ASP  46,0.0,0.0,0.0,-5.000000000000005e-06,7.053367989832949e-05,4.9874843358150055e-06,45.66766500000001,0.27628938230436295,0.019536609579725753,-45.667495,0.27625772382792,0.01953437098738827,0.0,0.0,0.0,0.00016500000000064575,0.000536446642268843,3.793250584930529e-05
ASP 918,L ASP  47,0.0,0.0,0.0,-1.4999999999998349e-05,0.0001215524578114188,8.595056718834595e-06,44.58104499999997,0.257364746961196,0.018198435781462158,-44.580945,0.2574164951502574,0.0182020949310021,0.0,0.0,0.0,8.500000000324803e-05,0.0005897245119533143,4.169982014341157e-05
SER 919,L SER  48,0.0,0.0,0.0,-1.000000000000334e-05,9.949874371069522e-05,7.035623639737493e-06,0.2438150000000001,0.09316061815488326,0.006587450483684854,-0.24380999999999997,0.09309244813624792,0.006582630135439789,0.0,0.0,0.0,-5.000000000016658e-06,0.0005787702480259468,4.09252367128167e-05
PHE 920,L PHE  49,0.0,0.0,0.0,-3.500000000000281e-05,0.0001837797594949058,1.299519141836807e-05,0.22691500000000012,0.01719877248526732,0.0012161368652417134,-0.22689999999999994,0.017121331723906667,0.0012106609764918766,0.0,0.0,0.0,-2.000000000001556e-05,0.0006161168720298197,4.3566041821572975e-05
ASN 921,L ASN  50,0.0,0.0,0.0,-1.5000000000000568e-05,0.00012155245781143678,8.595056718835867e-06,0.4941950000000003,0.047913014672424904,0.0033879617581962194,-0.4941899999999994,0.04791882615424187,0.0033883726920163715,0.0,0.0,0.0,-1.0000000000225384e-05,0.0005999166608780748,4.242051390536771e-05
THR 922,L THR  51,0.0,0.0,0.0,-5.00000000000167e-06,7.053367989835297e-05,4.987484335816666e-06,0.28333999999999987,0.049871679338077464,0.0035264602649115605,-0.2833400000000001,0.04992699069641538,0.0035303713685672982,0.0,0.0,0.0,-5.000000000193738e-06,0.0005957977844878163,4.212926536272561e-05
PHE 923,L PHE  52,0.0,0.0,0.0,-3.500000000000725e-05,0.0001837797594949291,1.2995191418369716e-05,0.22262000000000007,0.017386650051117065,0.0012294218153262309,-0.22264999999999996,0.01735619485947396,0.0012272683080729134,0.0,0.0,0.0,-6.500000000002615e-05,0.0005922626106719391,4.187929082493762e-05
PHE 924,L PHE  53,0.0,0.0,0.0,-4.9999999999990055e-05,0.00021794494717699032,1.5411035007419376e-05,-0.21592000000000022,0.03636486766097029,0.0025713844520023474,0.21600999999999984,0.03634803846151864,0.0025701944478969275,0.0,0.0,0.0,4.000000000006665e-05,0.0006311893535222922,4.463182720883658e-05
SER 925,L SER  54,0.0,0.0,0.0,-5.000000000000005e-06,7.053367989832949e-05,4.9874843358150055e-06,-0.0077850000000000375,0.1667319068894733,0.011789726200171062,0.007775000000000003,0.16676466764575762,0.011792042735463606,0.0,0.0,0.0,-1.5000000000038317e-05,0.0005871754422656833,4.1519573697227474e-05
GLU 926,L GLU  55,0.0,0.0,0.0,-2.4999999999997802e-05,0.00015612494995994623,1.1039701082908838e-05,47.18279500000003,0.3638298544282715,0.025726655726434518,-47.18272500000003,0.3637733214143603,0.02572265823868477,0.0,0.0,0.0,4.499999999822535e-05,0.0005770398599743678,4.0802879800281124e-05
THR 927,L THR  56,0.0,0.0,0.0,-4.000000000000392e-05,0.00019595917942267347,1.3856406460552377e-05,-0.4158600000000004,0.06909486522166389,0.004885744774340907,0.41594499999999973,0.06915202075861702,0.0048897862811171,0.0,0.0,0.0,4.499999999991955e-05,0.0005856406748170815,4.1411049250182404e-05
GLY 928,L GLY  57,0.0,0.0,0.0,-2.000000000000002e-05,0.00014000000000000012,9.899494936611673e-06,-0.20413000000000003,0.053050005655042094,0.003751201874066496,0.204155,0.052984440876544296,0.003746565744118217,0.0,0.0,0.0,5.000000000041638e-06,0.000561226335803956,3.968469478274557e-05
ALA 929,L ALA  58,0.0,0.0,0.0,-1.5000000000000568e-05,0.00012155245781143678,8.595056718835867e-06,-0.07286,0.05564342189333795,0.0039345840949203265,0.07282000000000002,0.0556357582854768,0.003934042196011629,0.0,0.0,0.0,-5.499999999993399e-05,0.0005118349343294075,3.619219529124953e-05
GLY 930,L GLY  59,0.0,0.0,0.0,-1.000000000000001e-05,9.949874371066208e-05,7.03562363973515e-06,-0.06282000000000007,0.06292136044301647,0.004449212065073993,0.06276,0.06283655305632224,0.004443215277251373,0.0,0.0,0.0,-7.00000000000217e-05,0.0006671581521649376,4.717520535197139e-05
LYS 931,L LYS  60,0.0,0.0,0.0,-5.0000000000007815e-05,0.00021794494717706776,1.541103500742485e-05,-51.71736499999997,0.30199415851474465,0.021354211736450107,51.716989999999996,0.3019668523207581,0.02135228089695648,0.0,0.0,0.0,-0.000424999999998974,0.0006118619125252587,4.3265170749638055e-05
HIP 932,L HIP  61,0.0,0.0,0.0,-2.000000000000668e-05,0.00014000000000004677,9.899494936614971e-06,-47.514174999999994,0.2215946849020019,0.01566911043691018,47.51405499999997,0.22153853384626337,0.01566513995768183,0.0,0.0,0.0,-0.00013999999999995795,0.000624819974072491,4.418144406874612e-05
VAL 933,L VAL  62,0.0,0.0,0.0,-3.5000000000005025e-05,0.00018377975949491747,1.2995191418368893e-05,-0.3030150000000006,0.023892148815033848,0.001689430044422857,0.3030100000000001,0.023917564675356714,0.0016912272171412557,0.0,0.0,0.0,-4.000000000029258e-05,0.0005986651818837986,4.233202097703118e-05
PRO 934,L PRO  63,0.0,0.0,0.0,-4.0000000000008914e-05,0.00019595917942269792,1.3856406460554105e-05,0.13244500000000006,0.042739056786503624,0.0030221076875253648,-0.13244000000000006,0.04269035488257243,0.0030186639428727204,0.0,0.0,0.0,-3.500000000020265e-05,0.000577732637125687,4.0851866542436025e-05
ARG 935,L ARG  64,0.0,0.0,0.0,-3.00000000000189e-05,0.00017058722109242728,1.2062338081822417e-05,-48.58435499999997,0.2340897028437985,0.016552641628679376,48.584134999999996,0.2340522949592768,0.01654999649179786,0.0,0.0,0.0,-0.00025000000000162,0.0005809475019315016,4.107919181291497e-05
ALA 936,L ALA  65,0.0,0.0,0.0,-2.500000000000835e-05,0.0001561249499600121,1.1039701082913495e-05,-0.04074500000000005,0.05371266121688636,0.0037980586982036017,0.040705,0.053665892101035645,0.003794751622306788,0.0,0.0,0.0,-6.500000000004446e-05,0.0006089129658663043,4.3056648731647654e-05
VAL 937,L VAL  66,0.0,0.0,0.0,-7.500000000000284e-05,0.0002633913438213284,1.862458053218988e-05,-0.13453500000000004,0.042627793456851755,0.0030142401820359415,0.1344850000000001,0.04259013706246997,0.0030115774728537016,0.0,0.0,0.0,-0.00012500000000009753,0.0006077622890571812,4.297528359417914e-05
PHE 938,L PHE  67,0.0,0.0,0.0,-8.000000000005114e-05,0.0002712931993251841,1.9183326093263136e-05,-0.01044499999999998,0.0422942900992558,0.0029906579334654836,0.010485000000000001,0.04225967078669687,0.0029882099783984394,0.0,0.0,0.0,-3.9999999999791315e-05,0.0006232174580355235,4.4068129073076126e-05
VAL 939,L VAL  68,0.0,0.0,0.0,-8.499999999999563e-05,0.0002788816953476725,1.9719913792914006e-05,-0.13044000000000006,0.03850982212371285,0.002723055636596509,0.13045000000000004,0.03848723814461079,0.0027214587081195846,0.0,0.0,0.0,-7.500000000014814e-05,0.0006239991987172505,4.412340648679398e-05
ASP 940,L ASP  69,0.0,0.0,0.0,-0.00016500000000000404,0.0003711805490593584,2.624642832844183e-05,60.964315000000006,0.4129386222845888,0.02919917000312631,-60.96318000000005,0.41269608381358336,0.029182019943371655,0.0,0.0,0.0,0.0009699999999993736,0.000774015503721432,5.47311611424946e-05
LEU 941,L LEU  70,0.0,0.0,0.0,-0.0001949999999999863,0.00039620070671312284,2.8015620642775165e-05,0.1804650000000001,0.06301173521654535,0.0044556025265950405,-0.18038500000000007,0.06299251364249553,0.004454243356059469,0.0,0.0,0.0,-0.0001150000000000162,0.0007012667110306454,4.958704467901564e-05
GLU 942,L GLU  71,0.0,0.0,0.0,-0.0001950000000000074,0.0003962007067131657,2.8015620642778197e-05,64.11362000000001,0.4670235278852582,0.033023550354133076,-64.11193000000004,0.4667178859794465,0.033001938207711655,0.0,0.0,0.0,0.0014950000000007436,0.0007483147733403764,5.291384506910544e-05
PRO 943,L PRO  72,0.0,0.0,0.0,-0.0001650000000000007,0.0003711805490593509,2.62464283284413e-05,-0.47107,0.04280811955692653,0.003026991162854721,0.4709599999999999,0.042779181852861184,0.0030249449581770636,0.0,0.0,0.0,-0.00027499999999978984,0.0006552671211039832,4.633438248212132e-05
THR 944,L THR  73,0.0,0.0,0.0,-0.00016999999999999516,0.00037563279941984834,2.65612499705861e-05,-0.308475,0.12264835659314831,0.008672548464840097,0.30845500000000003,0.12261026863603243,0.008669855239564279,0.0,0.0,0.0,-0.000189999999999948,0.0006811020481543115,4.816118769299601e-05
VAL 945,L VAL  74,0.0,0.0,0.0,-0.00013499999999998734,0.00034172357249680354,2.4163505540378255e-05,-0.27581000000000006,0.04080274378029016,0.00288518968180604,0.27577999999999986,0.04087458378993078,0.0028902695376037783,0.0,0.0,0.0,-0.00016500000000006814,0.0006691599210950081,4.731675179045353e-05
ILE 946,L ILE  75,0.0,0.0,0.0,-0.0001350000000000162,0.00034172357249687656,2.416350554038342e-05,-0.40897000000000006,0.0286794194501893,0.002027941197372222,0.40884999999999994,0.02864624757276273,0.00202559559142492,0.0,0.0,0.0,-0.0002550000000000052,0.0006708017590913953,4.7432847268539036e-05
ASP 947,L ASP  76,0.0,0.0,0.0,-0.0001100000000000001,0.0003128897569432406,2.212464688983761e-05,60.72712499999999,0.4766591228306069,0.03370488980679536,-60.72568500000001,0.47645074852918656,0.03369015551863943,0.0,0.0,0.0,0.0013299999999985346,0.0007218725649322697,5.104409858161343e-05
GLU 948,L GLU  77,0.0,0.0,0.0,-9.000000000000396e-05,0.00028618176042509636,2.0236106344848957e-05,59.61390499999999,0.48588020743525684,0.03435691895217965,-59.61278000000002,0.48570390321409135,0.034344452361145854,0.0,0.0,0.0,0.0010349999999993997,0.0006586159730859567,4.657118207668566e-05
VAL 949,L VAL  78,0.0,0.0,0.0,-7.500000000000951e-05,0.00026339134382135184,1.8624580532191532e-05,-0.2637350000000002,0.031151641610033403,0.0022027537027547637,0.26371500000000003,0.031155477447792294,0.0022030249374438483,0.0,0.0,0.0,-9.500000000011124e-05,0.0006449612391454454,4.56056465802223e-05
ARG 950,L ARG  79,0.0,0.0,0.0,-9.999999999999454e-05,0.0002999999999999836,2.1213203435595265e-05,-59.31385000000001,0.770116872622643,0.054455486293764746,59.31264999999999,0.7699581985414824,0.05444426634188603,0.0,0.0,0.0,-0.0012999999999989598,0.0006480740698395609,4.582575694947177e-05
THR 951,L THR  80,0.0,0.0,0.0,-0.00011999999999999511,0.0003249615361854252,2.2978250586151177e-05,0.028054999999999913,0.0935508523478005,0.006615044208091119,-0.028010000000000014,0.09350518648716764,0.0066118151441188966,0.0,0.0,0.0,-7.500000000010165e-05,0.0006703543838897236,4.7401213064655365e-05
GLY 952,L GLY  81,0.0,0.0,0.0,-6.500000000000062e-05,0.00024652586071242336,1.7432010784760483e-05,0.04679500000000001,0.06605409128131276,0.004670729587013146,-0.04671000000000003,0.06603018930761895,0.004669039462244882,0.0,0.0,0.0,1.9999999999983088e-05,0.0006161168720299757,4.3566041821584006e-05
THR 953,L THR  82,0.0,0.0,0.0,-7.000000000000062e-05,0.0002551470164434637,1.8041618552668875e-05,0.11796500000000007,0.09590877840427343,0.006781774758497965,-0.11797000000000005,0.0959742105984727,0.006786401513320587,0.0,0.0,0.0,-7.499999999994179e-05,0.000639824194603597,4.524240267714246e-05
TYR 954,L TYR  83,0.0,0.0,0.0,-7.500000000000728e-05,0.00026339134382134403,1.862458053219098e-05,-0.024395000000000007,0.046554150996447045,0.0032918755861970172,0.024359999999999986,0.04658927344357281,0.003294359118250467,0.0,0.0,0.0,-0.00010999999999995874,0.0006307931515163084,4.46038114963215e-05
ARG 955,L ARG  84,0.0,0.0,0.0,-7.499999999999619e-05,0.00026339134382130506,1.8624580532188226e-05,-55.68558499999998,0.5176958689977966,0.03660662595606046,55.684769999999986,0.5175753636919282,0.036598104944165606,0.0,0.0,0.0,-0.0008899999999981389,0.0007126710321049367,5.039345195566164e-05
GLN 956,L GLN  85,0.0,0.0,0.0,-4.000000000000267e-05,0.00019595917942266734,1.3856406460551944e-05,-0.25079499999999944,0.20020690041804243,0.014156765692593764,0.2507650000000002,0.20018673726048852,0.014155339942050113,0.0,0.0,0.0,-6.999999999941054e-05,0.0005874521257090534,4.153913817113238e-05
LEU 957,L LEU  86,0.0,0.0,0.0,-3.9999999999997815e-05,0.00019595917942264357,1.3856406460550263e-05,-0.08605999999999989,0.032335528447823385,0.002286467143870643,0.08606499999999999,0.03233559609779913,0.002286471927446303,0.0,0.0,0.0,-3.499999999978854e-05,0.0006194957626971876,4.380496547195136e-05
PHE 958,L PHE  87,0.0,0.0,0.0,-7.499999999999841e-05,0.00026339134382131286,1.8624580532188778e-05,-0.020089999999999993,0.13689741378126905,0.009680108961163607,0.02006999999999998,0.1369352587904226,0.00968278500742426,0.0,0.0,0.0,-9.500000000022269e-05,0.0005440358444074897,3.8469143478908544e-05
HIE 959,L HIE  88,0.0,0.0,0.0,-0.00010000000000000898,0.00030000000000002697,2.121320343559833e-05,0.129155,0.14908387228335607,0.010541821705711026,-0.12918999999999994,0.14913632656063364,0.010545530783227546,0.0,0.0,0.0,-0.00013500000000020052,0.0006684122979116672,4.7263886848182264e-05
PRO 960,L PRO  89,0.0,0.0,0.0,-6.999999999998785e-05,0.0002551470164434172,1.8041618552665586e-05,0.09371999999999998,0.05820147420813323,0.004115465708762495,-0.09376999999999992,0.058225141476856875,0.0041171392373831606,0.0,0.0,0.0,-0.00011999999999995125,0.0005706137047073667,4.034848200365571e-05
GLU 961,L GLU  90,0.0,0.0,0.0,-4.9999999999995605e-05,0.0002179449471770145,1.5411035007421084e-05,54.154694999999975,0.5537923003957694,0.03915902909787461,-54.15420000000002,0.5537086869449801,0.03915311673406946,0.0,0.0,0.0,0.00044499999999843,0.0005974738487991605,4.224778100675123e-05
GLN 962,L GLN  91,0.0,0.0,0.0,-6.49999999999995e-05,0.00024652586071241913,1.7432010784760185e-05,-0.03470500000000012,0.14390235569649254,0.010175433154170847,0.034680000000000044,0.14386357287374724,0.010172690794475171,0.0,0.0,0.0,-9.000000000003894e-05,0.0006260191690352788,4.426623995776132e-05
LEU 963,L LEU  92,0.0,0.0,0.0,-0.00010000000000001785,0.00030000000000005353,2.121320343560021e-05,0.13652999999999996,0.0913829256480664,0.006461748641041382,-0.13657999999999995,0.0913828408400615,0.006461742644209846,0.0,0.0,0.0,-0.00014999999999998513,0.0006538348415309812,4.623310502225885e-05
ILE 964,L ILE  93,0.0,0.0,0.0,-0.00012000000000000122,0.0003249615361854417,2.2978250586152346e-05,0.01651499999999995,0.0491933915785444,0.0034784980774753946,-0.01652499999999998,0.04915017166806235,0.003475441968296981,0.0,0.0,0.0,-0.0001300000000003454,0.0006349015671741492,4.489432035348072e-05
THR 965,L THR  94,0.0,0.0,0.0,-7.999999999999563e-05,0.00027129319932499594,1.918332609324983e-05,0.07080000000000031,0.0542504377862519,0.0038360852440997633,-0.07080499999999997,0.05419628192966749,0.0038322558467565825,0.0,0.0,0.0,-8.499999999964203e-05,0.000638572627035969,4.515390348572417e-05
GLY 966,L GLY  95,0.0,0.0,0.0,-3.9999999999998926e-05,0.00019595917942264896,1.3856406460550644e-05,-0.16862000000000002,0.05173311898581027,0.003658083924679697,0.16857,0.05175379309770449,0.003659545805151238,0.0,0.0,0.0,-9.000000000002117e-05,0.0005584800802178047,3.949050518796167e-05
LYS 967,L LYS  96,0.0,0.0,0.0,-0.0002549999999999991,0.0004358612164439487,3.0820042180373363e-05,-65.74297000000001,1.4639498997905531,0.10351689014592667,65.74070499999998,1.4635044099614474,0.10348538925801565,0.0,0.0,0.0,-0.0025200000000003796,0.0009431860898043593,6.669332800214864e-05
GLU 968,L GLU  97,0.0,0.0,0.0,-0.0003150000000000136,0.00046451587701608083,3.2846232660688706e-05,68.50768,0.6407264764327101,0.04530620363713319,-68.50487999999999,0.6401544544885186,0.04526575557756066,0.0,0.0,0.0,0.00248499999999936,0.001034299279707291,7.313600344573872e-05
ASP 969,L ASP  98,0.0,0.0,0.0,-0.00027999999999999916,0.00044899888641287164,3.174901573277499e-05,67.89369499999998,0.5930441568522196,0.0419345544853263,-67.89103500000006,0.5925616624175533,0.04190043697666256,0.0,0.0,0.0,0.002380000000002269,0.0009516301802704859,6.729041536510372e-05
ALA 970,L ALA  99,0.0,0.0,0.0,-0.00014499999999999512,0.0003521008378291533,2.4897289009045915e-05,0.09360499999999997,0.0630144346558788,0.004455793405780849,-0.09356500000000008,0.06295042315187399,0.004451267108925273,0.0,0.0,0.0,-0.00010499999999995513,0.0006587677891336488,4.658191709236727e-05
ALA 971,L ALA 100,0.0,0.0,0.0,-0.00022500000000000075,0.0004175823272122531,2.9527529527544396e-05,0.05134500000000003,0.05826676561299758,0.004120082508275773,-0.05129499999999995,0.05819671790573762,0.004115129387394764,0.0,0.0,0.0,-0.00017499999999994964,0.0007445636305917683,5.264859922163149e-05
ASN 972,L ASN 101,0.0,0.0,0.0,-0.0002900000000000325,0.00045376205218158796,3.208582241427249e-05,0.27714999999999984,0.13062560047708843,0.009236624789391395,-0.2770550000000001,0.1305283952824056,0.009229751344158715,0.0,0.0,0.0,-0.00019499999999982975,0.0007395775821370981,5.229603235426929e-05
ASN 973,L ASN 102,0.0,0.0,0.0,-0.00019999999999998242,0.0003999999999999649,2.828427124745942e-05,-0.710385,0.14405834503769652,0.010186463266266663,0.7102099999999999,0.14399484678279278,0.01018197326160307,0.0,0.0,0.0,-0.00037499999999916154,0.0006666145812988547,4.7136769087425124e-05
TYR 974,L TYR 103,0.0,0.0,0.0,-0.00017500000000001404,0.00037996710383929707,2.6867731575258e-05,-0.08232000000000003,0.11719009173134048,0.00828659085511044,0.08236,0.11717901006579637,0.008285807263025132,0.0,0.0,0.0,-0.00013500000000008227,0.0007188706420490589,5.083183057888168e-05
ALA 975,L ALA 104,0.0,0.0,0.0,-8.500000000001729e-05,0.00027888169534774355,1.971991379291903e-05,-0.3097899999999999,0.05958486301066818,0.004213286069091496,0.3096600000000001,0.05957763338703514,0.00421277485750186,0.0,0.0,0.0,-0.00021499999999996966,0.0006846714540566684,4.8413582804832395e-05
ARG 976,L ARG 105,0.0,0.0,0.0,-0.00026999999999997913,0.0004439594576084281,3.1392674304682106e-05,-68.18490500000001,0.549184109358186,0.038833180784706774,68.18225000000002,0.5487862493688154,0.038805047835062105,0.0,0.0,0.0,-0.0029250000000048716,0.000888467782193876,6.282415936550622e-05
GLY 977,L GLY 106,0.0,0.0,0.0,-5.0000000000007815e-05,0.00021794494717706776,1.541103500742485e-05,-0.13142499999999993,0.05391098566155136,0.0038120823541733695,0.13141,0.053938315694874985,0.0038140148793626887,0.0,0.0,0.0,-6.499999999984185e-05,0.0006409173113591384,4.531969770418966e-05
HID 978,L HID 107,0.0,0.0,0.0,-0.00010999999999998789,0.0003128897569432059,2.212464688983515e-05,-0.37035,0.06449091021221623,0.004560195993595086,0.3702200000000002,0.0645037332252939,0.004561102717545333,0.0,0.0,0.0,-0.00023999999999964493,0.0006499230723705506,4.595650117228116e-05
TYR 979,L TYR 108,0.0,0.0,0.0,-0.00021499999999999297,0.00041082234603291606,2.9049526674284126e-05,-0.29491999999999985,0.2083297712762148,0.014731139399245391,0.29485999999999996,0.20834142746943063,0.014731963616571964,0.0,0.0,0.0,-0.0002749999999996969,0.000677772085586106,4.792572378168846e-05
THR 980,L THR 109,0.0,0.0,0.0,-0.0001799999999999996,0.00038418745424597013,2.7166155414412192e-05,-0.3204449999999997,0.07585602794109408,0.005363831175102385,0.32038500000000014,0.0758618268630531,0.005364241220806464,0.0,0.0,0.0,-0.00023999999999971378,0.000729657453878727,5.159457335809584e-05
ILE 981,L ILE 110,0.0,0.0,0.0,-0.00016499999999999848,0.0003711805490593459,2.6246428328440945e-05,-0.09476999999999985,0.04305400213685146,0.0030443776868187777,0.09472499999999993,0.04308839025770181,0.003046809294163332,0.0,0.0,0.0,-0.00021000000000000795,0.000689855057240099,4.878011890103079e-05
GLY 982,L GLY 111,0.0,0.0,0.0,-7.500000000000284e-05,0.0002633913438213285,1.8624580532189882e-05,-0.20358999999999988,0.04124174947792638,0.0029162320723838497,0.20361000000000012,0.0411832235260907,0.002912093662642009,0.0,0.0,0.0,-5.4999999999925456e-05,0.0006260790684889748,4.4270475488751096e-05
LYS 983,L LYS 112,0.0,0.0,0.0,-0.0001850000000000146,0.00038829756630710913,2.7456784225398995e-05,-64.01293499999997,0.6267232329963599,0.04431602479788827,64.01132500000006,0.6265361117817779,0.04430279332991479,0.0,0.0,0.0,-0.001795000000002034,0.0007436228882987327,5.258207869615604e-05
GLU 984,L GLU 113,0.0,0.0,0.0,-0.0001350000000000001,0.00034172357249683585,2.416350554038054e-05,63.14808500000003,0.5791320555528877,0.040950820368395126,-63.146550000000005,0.578955419267204,0.040938330296854064,0.0,0.0,0.0,0.001399999999999295,0.0007416198487088549,5.244044240845727e-05
ILE 985,L ILE 114,0.0,0.0,0.0,-0.00012500000000001177,0.00033071891388310496,2.3385358667339336e-05,-0.26602500000000007,0.05251822897813683,0.00371359958463484,0.26603,0.05248570376778773,0.003711299704955103,0.0,0.0,0.0,-0.00011999999999992461,0.0006446704584514505,4.5585085280166106e-05
ILE 986,L ILE 115,0.0,0.0,0.0,-4.499999999999949e-05,0.00020730412441627641,1.4658615214268878e-05,-0.35438999999999987,0.027618615099241697,0.0019529310023654975,0.3543349999999998,0.02765542939460695,0.001955534166155235,0.0,0.0,0.0,-0.00010000000000010445,0.0005744562646536577,4.0620192023169535e-05
ASP 987,L ASP 116,0.0,0.0,0.0,-7.500000000000062e-05,0.0002633913438213207,1.8624580532189334e-05,57.581980000000016,0.6904246733704746,0.04882039684387698,-57.581164999999984,0.6902860912526633,0.048810597608351415,0.0,0.0,0.0,0.0007399999999994122,0.0006102458520940575,4.315089802066709e-05
LEU 988,L LEU 117,0.0,0.0,0.0,-4.999999999999783e-05,0.0002179449471770242,1.541103500742177e-05,-0.45909999999999995,0.032948748079404545,0.0023298283198554186,0.4591149999999996,0.03299229872258541,0.002332907815367241,0.0,0.0,0.0,-3.5000000000005025e-05,0.0005232351287898962,3.699831077223522e-05
VAL 989,L VAL 118,0.0,0.0,0.0,-2.9999999999987814e-05,0.00017058722109225053,1.206233808180992e-05,-0.3653249999999999,0.024682369720106397,0.001745307100484074,0.36530500000000005,0.024668440870877772,0.0017443221821097053,0.0,0.0,0.0,-4.999999999992899e-05,0.0005809475019309318,4.107919181287468e-05
LEU 990,L LEU 119,0.0,0.0,0.0,-2.9999999999994475e-05,0.0001705872210922884,1.2062338081812597e-05,-0.35421000000000014,0.021118141490200252,0.001493278105377758,0.35419500000000004,0.02111911397289108,0.001493346870288285,0.0,0.0,0.0,-4.500000000040139e-05,0.0006348031190846387,4.488735902231195e-05
ASP 991,L ASP 120,0.0,0.0,0.0,-6.499999999999784e-05,0.0002465258607124128,1.7432010784759735e-05,53.89290499999999,0.33381518236069535,0.023604297911027167,-53.89250000000002,0.3337290068254413,0.023598204380492115,0.0,0.0,0.0,0.00034000000000162345,0.0006118823416312693,4.3266615305577427e-05
ARG 992,L ARG 121,0.0,0.0,0.0,-7.999999999999174e-05,0.0002712931993249827,1.9183326093248896e-05,-54.57598999999996,0.309264385120117,0.02186829438979227,54.57553499999997,0.30918575125422837,0.021862734135812197,0.0,0.0,0.0,-0.0005349999999998545,0.0006235182435134489,4.408939781818847e-05
ILE 993,L ILE 122,0.0,0.0,0.0,-6.000000000000116e-05,0.00023748684174076297,1.6792855623746992e-05,-0.3116599999999999,0.027102110618915317,0.0019164086203102958,0.31163000000000013,0.027126612394469143,0.0019181411574748179,0.0,0.0,0.0,-9.000000000026099e-05,0.0005761076288333036,4.073696110413315e-05
ARG 994,L ARG 123,0.0,0.0,0.0,-2.9999999999998917e-05,0.00017058722109231366,1.2062338081814384e-05,-53.17046499999999,0.5728320336504472,0.04050534154751118,53.17007999999997,0.5727866475424569,0.040502132265038016,0.0,0.0,0.0,-0.00041500000000141315,0.0005854698967506248,4.1398973417295465e-05
LYS 995,L LYS 124,0.0,0.0,0.0,-5.499999999999838e-05,0.00022798026230355322,1.612063894515303e-05,-52.462779999999995,0.5134612561831648,0.036307193612367894,52.46240000000002,0.5133615587459384,0.03630014393897492,0.0,0.0,0.0,-0.00043500000000129546,0.0006448061724251293,4.5594681707275113e-05
LEU 996,L LEU 125,0.0,0.0,0.0,-2.9999999999996697e-05,0.00017058722109230103,1.206233808181349e-05,-0.3347,0.02242119532942151,0.0015854179259742096,0.33469499999999996,0.02241544054887101,0.0015850110015390598,0.0,0.0,0.0,-3.500000000031811e-05,0.0006113714092104202,4.323048692762638e-05
ALA 997,L ALA 126,0.0,0.0,0.0,-2.9999999999990036e-05,0.00017058722109226316,1.2062338081810813e-05,-0.30460499999999996,0.014238643720522593,0.0010068241529680778,0.30458999999999997,0.014232424248873615,0.0010063843699102389,0.0,0.0,0.0,-4.4999999999985054e-05,0.0006268771809533076,4.432691056231902e-05
ASP 998,L ASP 127,0.0,0.0,0.0,-9.999999999998898e-06,9.949874371065103e-05,7.035623639734369e-06,49.071624999999976,0.24547988589153608,0.017358049195880503,-49.071444999999976,0.24545131284387675,0.017356028776304596,0.0,0.0,0.0,0.00017000000000024328,0.0005395368384066629,3.815101571373018e-05
GLN 999,L GLN 128,0.0,0.0,0.0,-2.5000000000002244e-05,0.00015612494995997394,1.1039701082910797e-05,-0.09102999999999987,0.243996412063784,0.017253151755548878,0.09096000000000005,0.24394908977079624,0.017249805564121586,0.0,0.0,0.0,-9.499999999963649e-05,0.000637161674929963,4.5054134105515544e-05
CYS1000,L CYS 129,0.0,0.0,0.0,-2.000000000000002e-05,0.00014000000000000012,9.899494936611673e-06,0.024250000000000008,0.04655499436150758,0.0032919352211123495,-0.024275000000000026,0.04659516471695316,0.0032947756941861736,0.0,0.0,0.0,-4.4999999999904004e-05,0.0005770398599748524,4.08028798003154e-05
THR1001,L THR 130,0.0,0.0,0.0,-1.9999999999999463e-05,0.00013999999999999625,9.8994949366114e-06,-0.0782500000000002,0.08342450179653477,0.005899003093743905,0.07831999999999996,0.08340891798842613,0.005897901152104873,0.0,0.0,0.0,4.999999999984794e-05,0.0006144102863721119,4.344536799244889e-05
GLY1002,L GLY 131,0.0,0.0,0.0,-1.5000000000000568e-05,0.00012155245781143678,8.595056718835867e-06,-0.12099499999999995,0.040543988148676435,0.0028668928956276122,0.12096999999999997,0.04058114217219634,0.002869520081825541,0.0,0.0,0.0,-3.999999999996756e-05,0.0005276362383309272,3.7309516212355994e-05
LEU1003,L LEU 132,0.0,0.0,0.0,-2.000000000000002e-05,0.00014000000000000012,9.899494936611673e-06,-0.18428499999999964,0.04774959450089603,0.0033764062070491463,0.18419500000000014,0.047736851331020756,0.003375505128865884,0.0,0.0,0.0,-0.00010999999999953491,0.000589830484122199,4.1707313507335115e-05
GLN1004,L GLN 133,0.0,0.0,0.0,-4.999999999997229e-06,7.053367989829033e-05,4.9874843358122365e-06,0.06667000000000016,0.0967014534533998,0.006837825348749427,-0.06661999999999996,0.09667918907396775,0.006836251019381897,0.0,0.0,0.0,4.5000000000143815e-05,0.0005594416859683297,3.9558500982664095e-05
GLY1005,L GLY 134,0.0,0.0,0.0,-5.00000000000167e-06,7.053367989835297e-05,4.987484335816666e-06,-0.09214500000000005,0.02664364792966597,0.0018839904126613724,0.09214500000000006,0.026654530102779784,0.0018847598985016548,0.0,0.0,0.0,-5.000000000017213e-06,0.0006204635363983711,4.387339740662744e-05
PHE1006,L PHE 135,0.0,0.0,0.0,-1.9999999999997796e-05,0.0001399999999999846,9.899494936610575e-06,-0.19628999999999996,0.05018063271821149,0.003548306567927888,0.1961999999999999,0.05017638886966678,0.0035480064825194582,0.0,0.0,0.0,-0.00011000000000001009,0.0006147357155719963,4.346837931185233e-05
SER1007,L SER 136,0.0,0.0,0.0,-2.5000000000003908e-05,0.00015612494995998437,1.1039701082911535e-05,-0.046119999999999994,0.11030061468550384,0.007799431261316425,0.04613,0.11027535128032918,0.007797644868804939,0.0,0.0,0.0,-1.5000000000008896e-05,0.0005698903403286834,4.029733241791214e-05
VAL1008,L VAL 137,0.0,0.0,0.0,-7.999999999999785e-05,0.0002712931993250034,1.918332609325036e-05,-0.23063500000000023,0.03807311091833587,0.0026921754911222876,0.23058000000000006,0.03808665908162523,0.0026931334909357403,0.0,0.0,0.0,-0.00013500000000015867,0.0006532801849130646,4.6193884876682964e-05
PHE1009,L PHE 138,0.0,0.0,0.0,-3.0000000000001136e-05,0.00017058722109232626,1.2062338081815275e-05,0.13524499999999992,0.03178859819180491,0.002247793334583967,-0.1351650000000001,0.031833752135115564,0.002250986200535195,0.0,0.0,0.0,5.0000000000007815e-05,0.0006062177826485924,4.286607049866922e-05
HID1010,L HID 139,0.0,0.0,0.0,-8.999999999998565e-05,0.00028618176042503803,2.0236106344844833e-05,-0.68064,0.04371338925318017,0.0030910033969570845,0.6805700000000001,0.04367373466970405,0.0030881993944689755,0.0,0.0,0.0,-0.00016000000000001346,0.0006359245238234338,4.4966654311837624e-05
SER1011,L SER 140,0.0,0.0,0.0,-7.499999999998507e-05,0.0002633913438212661,1.862458053218547e-05,0.014950000000000085,0.11601641047713888,0.008203599057730692,-0.014909999999999972,0.11597530728564596,0.008200692623187386,0.0,0.0,0.0,-3.499999999992176e-05,0.0006031376294015417,4.2648270773860896e-05
PHE1012,L PHE 141,0.0,0.0,0.0,-0.00011499999999998068,0.0003190219428189318,2.2558257911457368e-05,0.23953500000000008,0.038945844130022104,0.0027538870483372925,-0.23945000000000008,0.03902957212166164,0.002759807511403637,0.0,0.0,0.0,-2.9999999999850147e-05,0.0006849087530463499,4.8430362377309646e-05
GLY1013,L GLY 142,0.0,0.0,0.0,-7.000000000001227e-05,0.0002551470164435062,1.804161855267188e-05,0.21164499999999986,0.0920283052924481,0.006507383873339588,-0.211605,0.09201309132400694,0.006506308083314239,0.0,0.0,0.0,-3.000000000007219e-05,0.0006473793323854883,4.5776631592979865e-05
GLY1014,L GLY 143,0.0,0.0,0.0,-7.499999999999285e-05,0.00026339134382129335,1.86245805321874e-05,-0.41693499999999983,0.08943562363510518,0.006324053595203074,0.4168749999999998,0.08940760244520667,0.0063220721978636575,0.0,0.0,0.0,-0.0001350000000000895,0.0005973064540082399,4.223594440757171e-05
GLY1015,L GLY 144,0.0,0.0,0.0,-7.999999999999118e-05,0.0002712931993249808,1.9183326093248764e-05,-0.39065500000000014,0.0461626036419076,0.0032641890072419677,0.39059500000000014,0.04613036933517736,0.003261909697554388,0.0,0.0,0.0,-0.00014000000000002454,0.000600333240792048,4.244997055357536e-05
THR1016,L THR 145,0.0,0.0,0.0,-0.00013000000000001677,0.00033630343441604815,2.37802439011913e-05,-0.19313999999999998,0.04290641443886885,0.003033941660612456,0.19317499999999993,0.04289935168507841,0.0030334422485025487,0.0,0.0,0.0,-9.500000000006281e-05,0.0007042549254355976,4.9798343345953746e-05
GLY1017,L GLY 146,0.0,0.0,0.0,-3.499999999999615e-05,0.00018377975949487082,1.2995191418365594e-05,-0.3569950000000002,0.0274433047390421,0.0019405346879145585,0.3568800000000001,0.027432382324543692,0.001939762356578683,0.0,0.0,0.0,-0.0001500000000000312,0.0006144102863723212,4.344536799246369e-05
SER1018,L SER 147,0.0,0.0,0.0,-6.49999999999873e-05,0.0002465258607123728,1.7432010784756906e-05,-0.3610099999999998,0.04607189924455109,0.0032577752377965447,0.36101,0.0460404159407792,0.003255549032037419,0.0,0.0,0.0,-6.500000000002615e-05,0.0006409173113590427,4.531969770418289e-05
GLY1019,L GLY 148,0.0,0.0,0.0,-6.500000000001505e-05,0.00024652586071247806,1.743201078476435e-05,-0.45876000000000017,0.041144044526515614,0.002909323289014044,0.4587449999999994,0.04117754211947022,0.0029116919265272075,0.0,0.0,0.0,-7.99999999999662e-05,0.0006112282715974118,4.3220365569946266e-05
PHE1020,L PHE 149,0.0,0.0,0.0,-0.0001049999999999729,0.00030655342111930755,2.1676600286939775e-05,-0.2644199999999998,0.034325990153235626,0.0024272140408295568,0.26439999999999986,0.0344289122686168,0.002434491733401566,0.0,0.0,0.0,-0.00012500000000014388,0.0006995534289817684,4.946589734353103e-05
THR1021,L THR 150,0.0,0.0,0.0,-6.000000000000227e-05,0.00023748684174076736,1.6792855623747304e-05,-0.2660600000000002,0.061476470295553164,0.0043470429029399,0.26605999999999996,0.06150517376611469,0.004349072544807664,0.0,0.0,0.0,-6.000000000017325e-05,0.0006296030495477483,4.451965857909427e-05
SER1022,L SER 151,0.0,0.0,0.0,-4.500000000000615e-05,0.00020730412441630712,1.465861521427105e-05,-0.3123450000000002,0.07651297912772634,0.005410284639000006,0.31227999999999984,0.07659583278481988,0.005416143277277701,0.0,0.0,0.0,-0.0001100000000000706,0.0006386704940733997,4.5160823730306365e-05
LEU1023,L LEU 152,0.0,0.0,0.0,-5.500000000002281e-05,0.0002279802623036545,1.6120638945160193e-05,-0.43948499999999996,0.03146489750499852,0.002224904239512413,0.4394850000000001,0.03147776635976613,0.0022258142049596417,0.0,0.0,0.0,-5.5000000000174355e-05,0.0005932748098478817,4.195086411505966e-05
LEU1024,L LEU 153,0.0,0.0,0.0,-5.000000000000338e-05,0.00021794494717704838,1.541103500742348e-05,-0.28117999999999993,0.029340715737692213,0.002074701906298902,0.28112499999999996,0.029395907453249808,0.0020786045499325114,0.0,0.0,0.0,-0.00010499999999999288,0.0006511336268384678,4.604210029960715e-05
MET1025,L MET 154,0.0,0.0,0.0,-5.499999999998284e-05,0.00022798026230348885,1.612063894514848e-05,-0.48023499999999975,0.07002713599027262,0.004951666272579431,0.480145,0.06999117069316729,0.004949123142032374,0.0,0.0,0.0,-0.00014499999999991793,0.0006587677891335764,4.658191709236215e-05
GLU1026,L GLU 155,0.0,0.0,0.0,-7.49999999999973e-05,0.000263391343821309,1.8624580532188507e-05,54.653644999999976,0.4147944900519069,0.02933039967145193,-54.65317499999999,0.4147327023214519,0.02932603061913204,0.0,0.0,0.0,0.00039499999999847546,0.0006549618309487095,4.631279520821896e-05
ARG1027,L ARG 156,0.0,0.0,0.0,-6.500000000001283e-05,0.00024652586071246966,1.7432010784763756e-05,-55.26888000000002,0.39992069913664813,0.028278663829638895,55.26832499999995,0.39982973799027416,0.02827223190529634,0.0,0.0,0.0,-0.0006200000000009709,0.000644670458452031,4.558508528020715e-05
LEU1028,L LEU 157,0.0,0.0,0.0,-3.500000000000725e-05,0.0001837797594949291,1.2995191418369716e-05,-0.2905350000000003,0.028937152157737168,0.0020461656518962886,0.2905400000000001,0.028940601237705525,0.0020464095386797366,0.0,0.0,0.0,-3.0000000000329764e-05,0.0006075360071635197,4.2959283048032366e-05
SER1029,L SER 158,0.0,0.0,0.0,-9.999999999996679e-06,9.949874371062894e-05,7.035623639732807e-06,-0.4129850000000001,0.10701235804803012,0.007566916404652491,0.41294500000000034,0.1070388339575856,0.007568788534170967,0.0,0.0,0.0,-5.000000000008886e-05,0.0005894913061275243,4.168333000132874e-05
VAL1030,L VAL 159,0.0,0.0,0.0,-4.999999999999949e-05,0.0002179449471770315,1.5411035007422287e-05,-0.348025,0.045844240368883904,0.003241677324318388,0.3480049999999998,0.0457913198652345,0.0032379352796189577,0.0,0.0,0.0,-7.000000000002366e-05,0.000604235053600598,4.2725870383159983e-05
ASP1031,L ASP 160,0.0,0.0,0.0,-4.000000000000225e-05,0.0001959591794226653,1.38564064605518e-05,52.07303500000001,0.41852284737587364,0.02959403434609827,-52.07272000000005,0.41848656082933394,0.029591468499785865,0.0,0.0,0.0,0.0002749999999984709,0.0006159342497384953,4.355312847551385e-05
TYR1032,L TYR 161,0.0,0.0,0.0,-4.00000000000067e-05,0.00019595917942268705,1.3856406460553336e-05,-0.24891499999999997,0.1684853636818341,0.011913714319010654,0.24892999999999998,0.16848360484035238,0.011913589950136779,0.0,0.0,0.0,-2.4999999999822663e-05,0.0006199798383818564,4.3839194791875045e-05
GLY1033,L GLY 162,0.0,0.0,0.0,-3.0000000000001136e-05,0.0001705872210923263,1.2062338081815277e-05,-0.003985000000000014,0.14248233144849926,0.01007502227665031,0.004009999999999962,0.14243514278435643,0.010071685534209257,0.0,0.0,0.0,-5.00000000000389e-06,0.0005957977844873148,4.2129265362690144e-05
LYS1034,L LYS 163,0.0,0.0,0.0,-9.999999999998898e-06,9.949874371065103e-05,7.035623639734369e-06,-47.822039999999994,0.9999526630809814,0.0707073308930109,47.82184,0.9998702537840166,0.07070150367573924,0.0,0.0,0.0,-0.00020999999999887108,0.0005346961754135896,3.780872915094609e-05
LYS1035,L LYS 164,0.0,0.0,0.0,-2.0000000000002238e-05,0.00014000000000001568,9.899494936612774e-06,-47.46509500000002,0.3565996438215852,0.02521540263149504,47.46492,0.35666155329847415,0.02521978029258783,0.0,0.0,0.0,-0.00019500000000057582,0.0005630053285728832,3.98104885678046e-05
SER1036,L SER 165,0.0,0.0,0.0,-3.0000000000002247e-05,0.00017058722109233258,1.206233808181572e-05,0.19033999999999998,0.10133145809668387,0.007165216116768565,-0.1903450000000001,0.10134972113923121,0.007166507508891597,0.0,0.0,0.0,-3.4999999999996426e-05,0.0006432534492718731,4.5484887600177826e-05
LYS1037,L LYS 166,0.0,0.0,0.0,-9.999999999996679e-06,9.949874371062894e-05,7.035623639732807e-06,-51.22928499999995,0.2720016981193129,0.019233424523442233,51.22901499999995,0.2720244194578839,0.019235031164700354,0.0,0.0,0.0,-0.0002799999999999159,0.0006337191807046544,4.481071300442442e-05
LEU1038,L LEU 167,0.0,0.0,0.0,-2.4999999999995027e-05,0.0001561249499599289,1.1039701082907612e-05,0.05313000000000013,0.024515568522879533,0.001733512474717159,-0.053135,0.024525838925508768,0.0017342387018516238,0.0,0.0,0.0,-2.9999999999796855e-05,0.0005187484939737832,3.66810577819171e-05
GLU1039,L GLU 168,0.0,0.0,0.0,-3.5000000000000586e-05,0.00018377975949489416,1.2995191418367244e-05,51.69866999999997,0.2844179866043746,0.020111388701937793,-51.69838499999997,0.28438186787825304,0.020108834722320952,0.0,0.0,0.0,0.00024999999999849367,0.0005722761571114292,4.0466035140486964e-05
PHE1040,L PHE 169,0.0,0.0,0.0,-5.499999999999838e-05,0.00022798026230355328,1.6120638945153034e-05,0.20306500000000008,0.030511322078860807,0.0021574762744929303,-0.203015,0.030524494672312167,0.0021584077175084574,0.0,0.0,0.0,-5.000000000237037e-06,0.0006284703652521161,4.4439565704455765e-05
SER1041,L SER 170,0.0,0.0,0.0,-3.000000000001002e-05,0.00017058722109237679,1.2062338081818848e-05,-0.125245,0.04616562546960673,0.003264402682727731,0.12528000000000003,0.04616634705063853,0.0032644537062118074,0.0,0.0,0.0,4.9999999999712775e-06,0.0005787702480259596,4.0925236712817606e-05
ILE1042,L ILE 171,0.0,0.0,0.0,-9.500000000001396e-05,0.00029321493822795814,2.0733427116618382e-05,0.16254000000000013,0.04688302891238961,0.003315130766651566,-0.16250499999999996,0.04687963283772615,0.0033148906279091713,0.0,0.0,0.0,-5.999999999998451e-05,0.0006135144660072258,4.3382023926975295e-05
TYR1043,L TYR 172,0.0,0.0,0.0,-0.00013500000000002732,0.0003417235724969047,2.4163505540385408e-05,0.07874999999999996,0.06476030805979847,0.004579245298081333,-0.07869000000000001,0.06470675312515689,0.004575458392336226,0.0,0.0,0.0,-7.500000000010721e-05,0.0007206767652700567,5.0959542776604286e-05
PRO1044,L PRO 173,0.0,0.0,0.0,-6.99999999999923e-05,0.00025514701644343337,1.8041618552666727e-05,-0.31737999999999983,0.04998615408290611,0.003534554851745854,0.31738999999999995,0.05001947520716302,0.0035369110110377356,0.0,0.0,0.0,-6.000000000002004e-05,0.0006296030495479288,4.4519658579107026e-05
ALA1045,L ALA 174,0.0,0.0,0.0,-6.0000000000000056e-05,0.00023748684174075858,1.679285562374668e-05,0.31781999999999977,0.037072329303675634,0.00262140954450098,-0.3177799999999999,0.03715442907649323,0.0026272148751103,0.0,0.0,0.0,-1.999999999996227e-05,0.0006630233781700933,4.688283267892857e-05
PRO1046,L PRO 175,0.0,0.0,0.0,-0.00013000000000000124,0.000336303434416008,2.3780243901188457e-05,0.4461500000000002,0.02936064542886715,0.002076111148276577,-0.4460300000000002,0.029407636763258967,0.002079433937397123,0.0,0.0,0.0,-9.999999999936726e-06,0.0007140728254177723,5.049257371139444e-05
GLN1047,L GLN 176,0.0,0.0,0.0,-0.00028499999999999636,0.00045141444372106095,3.191982142807153e-05,0.09810499999999997,0.11328254046851152,0.0080102852555324,-0.09798000000000004,0.11326769000911067,0.008009235169477791,0.0,0.0,0.0,-0.00016000000000005344,0.0006959885056529939,4.9213819197512374e-05
VAL1048,L VAL 177,0.0,0.0,0.0,-0.00018000000000001904,0.0003841874542460116,2.7166155414415126e-05,0.059339999999999886,0.0932088751139074,0.006590862765981395,-0.05926,0.09324109823463043,0.00659314128469882,0.0,0.0,0.0,-0.00010000000000011749,0.0006855654600403186,4.847679857417844e-05
SER1049,L SER 178,0.0,0.0,0.0,-0.00014499999999999846,0.0003521008378291614,2.4897289009046488e-05,0.5762050000000001,0.08650059522916524,0.006116515746321546,-0.57628,0.08638617713500119,0.006108425165294162,0.0,0.0,0.0,-0.0002200000000000929,0.0006939740629159427,4.907137658554429e-05
THR1050,L THR 179,0.0,0.0,0.0,-0.00018500000000001903,0.0003882975663071185,2.7456784225399656e-05,0.38897499999999996,0.06798907540921452,0.004807553626845913,-0.3889449999999999,0.06795139420938993,0.004804889163653992,0.0,0.0,0.0,-0.00015499999999998515,0.0006789513973765657,4.800911371810519e-05
ALA1051,L ALA 180,0.0,0.0,0.0,-0.00017999999999998795,0.0003841874542459452,2.716615541441043e-05,-0.3138999999999999,0.06398187243274481,0.004524201587020648,0.31389,0.06394284870100776,0.0045214421924868005,0.0,0.0,0.0,-0.00019000000000001904,0.0007168681887209826,5.069023574615245e-05
VAL1052,L VAL 181,0.0,0.0,0.0,-0.00027499999999999134,0.00044651427748727986,3.1573327350786734e-05,-0.45239500000000005,0.07327645580266672,0.0051814278799381976,0.4523599999999999,0.07321898934019819,0.005177364387407967,0.0,0.0,0.0,-0.0003100000000001103,0.0006956292115775206,4.918841326979164e-05
VAL1053,L VAL 182,0.0,0.0,0.0,-0.00020500000000000685,0.0004037016224887026,2.8546015483777323e-05,-0.31667500000000026,0.03476203928137726,0.0024580473703735,0.31654499999999997,0.03476978537466061,0.002458595101882336,0.0,0.0,0.0,-0.00033500000000037834,0.0006728855771966816,4.758019545983977e-05
GLU1054,L GLU 183,0.0,0.0,0.0,-0.00023500000000000853,0.0004239988207530926,2.9981244136961122e-05,61.465115000000026,0.5255324745153582,0.037160757646355624,-61.46432500000002,0.5251441700830943,0.03713330037663377,0.0,0.0,0.0,0.0005549999999993815,0.0008408180540435293,5.9454814775825656e-05
PRO1055,L PRO 184,0.0,0.0,0.0,-0.0001750000000000007,0.00037996710383926823,2.686773157525596e-05,-0.4045800000000003,0.03773901959510639,0.0026685516671031725,0.4045200000000002,0.03773750919178234,0.0026684448654598963,0.0,0.0,0.0,-0.00023499999999998967,0.0006322776288941556,4.470877989836088e-05
TYR1056,L TYR 185,0.0,0.0,0.0,-0.00022500000000000853,0.00041758232721226754,2.9527529527545415e-05,-0.6892199999999998,0.06077328031298135,0.004297319862426002,0.6890850000000002,0.06076452727537446,0.004296700929201221,0.0,0.0,0.0,-0.00036000000000017127,0.0006785278181474733,4.797916214357909e-05
ASN1057,L ASN 186,0.0,0.0,0.0,-0.00013500000000000512,0.0003417235724968485,2.4163505540381434e-05,-0.1201050000000003,0.06706238867651483,0.004742026979573158,0.12009500000000002,0.06701019306792066,0.004738336192694648,0.0,0.0,0.0,-0.00014499999999941337,0.0006511336268376376,4.604210029954845e-05
SER1058,L SER 187,0.0,0.0,0.0,-6.499999999999284e-05,0.0002465258607123938,1.7432010784758393e-05,-0.4587399999999999,0.04294382842737817,0.0030365872291110733,0.458705,0.042919086371918234,0.003034837701591452,0.0,0.0,0.0,-9.999999999992931e-05,0.0006403124237433111,4.527692569068894e-05
ILE1059,L ILE 188,0.0,0.0,0.0,-6.999999999999673e-05,0.0002551470164434495,1.804161855266787e-05,-0.45802000000000015,0.03581786704983886,0.0025327056678579253,0.45791000000000004,0.035828646360137974,0.002533467880198827,0.0,0.0,0.0,-0.00018000000000037097,0.0006063002556490165,4.28719022204557e-05
LEU1060,L LEU 189,0.0,0.0,0.0,-0.00010000000000001563,0.0003000000000000469,2.121320343559974e-05,-0.4608649999999996,0.04615600475561415,0.00326372239551733,0.46076499999999965,0.04616351129409995,0.0032642531879439845,0.0,0.0,0.0,-0.00019999999999990693,0.0006324555320337413,4.472135955000042e-05
THR1061,L THR 190,0.0,0.0,0.0,-6.000000000000338e-05,0.00023748684174077175,1.6792855623747612e-05,-0.22507499999999997,0.044462673952428734,0.003143985826144883,0.22509000000000004,0.04444740599855023,0.0031429062187726497,0.0,0.0,0.0,-4.499999999993287e-05,0.0005856406748169022,4.141104925016973e-05
THR1062,L THR 191,0.0,0.0,0.0,-3.0000000000005578e-05,0.00017058722109235152,1.206233808181706e-05,-0.279105,0.13435041486724209,0.009500008940785282,0.27904500000000004,0.1342481023143343,0.009492774350789122,0.0,0.0,0.0,-8.999999999995123e-05,0.0006098360435395844,4.312192017988147e-05
HID1063,L HID 192,0.0,0.0,0.0,-7.000000000001894e-05,0.00025514701644353046,1.804161855267359e-05,-0.06589000000000002,0.0833088104584382,0.005890822480774642,0.06592499999999997,0.08332910280928277,0.005892257366663483,0.0,0.0,0.0,-3.500000000012271e-05,0.0006432534492716727,4.5484887600163657e-05
THR1064,L THR 193,0.0,0.0,0.0,-4.49999999999956e-05,0.00020730412441625852,1.4658615214267614e-05,-0.25001000000000045,0.09481961769591764,0.006704759466229932,0.24998500000000015,0.09477823998682366,0.006701833620360901,0.0,0.0,0.0,-7.000000000050522e-05,0.0006042350536008324,4.272587038317656e-05
THR1065,L THR 194,0.0,0.0,0.0,-3.9999999999997815e-05,0.00019595917942264354,1.3856406460550262e-05,-0.1352799999999999,0.055250353845020694,0.003906789986677037,0.13523499999999997,0.05528561996577412,0.003909283677990126,0.0,0.0,0.0,-8.499999999989405e-05,0.0005897245119545865,4.169982014350153e-05
LEU1066,L LEU 195,0.0,0.0,0.0,-2.000000000000002e-05,0.00014000000000000012,9.899494936611673e-06,-0.33276000000000017,0.03321012496212756,0.002348310456477303,0.33274999999999993,0.03321757817782711,0.002348837478413583,0.0,0.0,0.0,-3.0000000000309778e-05,0.0006317436188832164,4.4671019688365216e-05
GLU1067,L GLU 196,0.0,0.0,0.0,-3.4999999999999475e-05,0.0001837797594948883,1.2995191418366831e-05,53.08749999999999,0.6839634054530441,0.048363516207929155,-53.087049999999984,0.6839132748392049,0.04835997143823008,0.0,0.0,0.0,0.0004150000000016973,0.0006267176397752084,4.431562929742778e-05
HIE1068,L HIE 197,0.0,0.0,0.0,-6.499999999999062e-05,0.0002465258607123854,1.74320107847578e-05,-0.6881500000000003,0.05007741506907016,0.003541007977963291,0.6881349999999999,0.05002286252305512,0.0035371505304414683,0.0,0.0,0.0,-8.000000000023544e-05,0.0006431174076324466,4.5475268003601605e-05
SER1069,L SER 198,0.0,0.0,0.0,-9.999999999998898e-06,9.949874371065103e-05,7.035623639734369e-06,-0.28483,0.047592868163203024,0.0033653239814318203,0.28490000000000004,0.04756868717969828,0.003363614127690624,0.0,0.0,0.0,5.999999999998229e-05,0.0005800000000000483,4.1012193308823165e-05
ASP1070,L ASP 199,0.0,0.0,0.0,-3.0000000000005578e-05,0.00017058722109235152,1.206233808181706e-05,49.527239999999985,0.26137387475091844,0.018481923926137775,-49.52704999999999,0.2612805532394645,0.018475325098779808,0.0,0.0,0.0,0.00016000000000047975,0.000611882341631111,4.326661530556623e-05
CYS1071,L CYS 200,0.0,0.0,0.0,-9.999999999998898e-06,9.949874371065103e-05,7.035623639734369e-06,-0.10425500000000001,0.034250839040817736,0.0024219000547091164,0.104235,0.0342451423562525,0.0024214972382804807,0.0,0.0,0.0,-3.000000000007219e-05,0.0005736723803705722,4.0564763033946005e-05
ALA1072,L ALA 201,0.0,0.0,0.0,-1.4999999999996128e-05,0.00012155245781140079,8.595056718833323e-06,-0.05507999999999998,0.06642953861047055,0.004697277722255731,0.055090000000000014,0.06641304013520231,0.00469611110388159,0.0,0.0,0.0,-5.000000000046079e-06,0.0005873457244246821,4.153161446416179e-05
PHE1073,L PHE 202,0.0,0.0,0.0,-4.000000000002224e-05,0.00019595917942276319,1.385640646055872e-05,0.33225000000000016,0.037775355723009024,0.002671121019347374,-0.33226500000000003,0.03778286350979745,0.0026716519000423533,0.0,0.0,0.0,-5.500000000020933e-05,0.0006418527868600376,4.538584581122163e-05
MET1074,L MET 203,0.0,0.0,0.0,-5.000000000000338e-05,0.00021794494717704838,1.541103500742348e-05,-0.29519,0.08963254933337567,0.006337978344866769,0.29511999999999994,0.08965648665880248,0.006339670969380046,0.0,0.0,0.0,-0.00012000000000000677,0.000636867333123622,4.50333209967905e-05
VAL1075,L VAL 204,0.0,0.0,0.0,-4.9999999999995605e-05,0.00021794494717701453,1.5411035007421087e-05,0.22058000000000008,0.02600276139182061,0.00183867289097321,-0.22052000000000002,0.026001338427088624,0.0018385722721720725,0.0,0.0,0.0,9.99999999995782e-06,0.0006402343321003153,4.52714037776573e-05
ASP1076,L ASP 205,0.0,0.0,0.0,-7.999999999998786e-05,0.00027129319932496954,1.9183326093247964e-05,55.79115999999999,0.3839253500361657,0.027147621847999168,-55.79087,0.3837171264088121,0.02713289821410867,0.0,0.0,0.0,0.00021000000000043429,0.0007320519107267448,5.1763887025545035e-05
ASN1077,L ASN 206,0.0,0.0,0.0,-8.999999999998565e-05,0.00028618176042503803,2.0236106344844833e-05,-0.648735,0.0570940870406046,0.00403716161120665,0.6487549999999999,0.057049671120876846,0.004034020931403436,0.0,0.0,0.0,-6.999999999919737e-05,0.0006364746656378163,4.500555521259403e-05
GLU1078,L GLU 207,0.0,0.0,0.0,-9.500000000000064e-05,0.000293214938227917,2.0733427116615475e-05,58.023435,0.4247773837858254,0.030036296856963775,-58.02327500000002,0.42459805625269487,0.03002361648549077,0.0,0.0,0.0,6.499999999903138e-05,0.0007815209530142588,5.526187655157556e-05
ALA1079,L ALA 208,0.0,0.0,0.0,-4.999999999999893e-05,0.00021794494717702903,1.541103500742211e-05,-0.03100499999999997,0.04310318984715633,0.0030478557831695387,0.031010000000000003,0.04303742441178374,0.003043205464637574,0.0,0.0,0.0,-4.499999999999393e-05,0.0006426313095390509,4.544089567778542e-05
ILE1080,L ILE 209,0.0,0.0,0.0,-7.999999999999674e-05,0.0002712931993249997,1.9183326093250095e-05,-0.17557499999999973,0.030586833360124455,0.0021628157283966913,0.175625,0.03058650642031556,0.0021627926102611005,0.0,0.0,0.0,-2.9999999999885675e-05,0.000713512438574273,5.045294837768183e-05
TYR1081,L TYR 210,0.0,0.0,0.0,-0.00018999999999998795,0.00039230090491863573,2.7739863013358632e-05,-0.19719000000000014,0.06267881540042029,0.0044320615406377,0.19711000000000006,0.06267477881891557,0.00443177611122222,0.0,0.0,0.0,-0.00027000000000021175,0.0007121095421353279,5.035374861915378e-05
ASP1082,L ASP 211,0.0,0.0,0.0,-6.000000000000672e-05,0.00023748684174078493,1.6792855623748544e-05,53.97200000000002,0.37792292864693844,0.02672318656121299,-53.971970000000034,0.3778613755024588,0.0267188340966265,0.0,0.0,0.0,-2.9999999997656345e-05,0.0006157109711560467,4.353734029553954e-05
ILE1083,L ILE 212,0.0,0.0,0.0,-7.999999999998342e-05,0.00027129319932495447,1.91833260932469e-05,-0.15303499999999995,0.027805283220999698,0.0019661304318381416,0.153055,0.027785463375657554,0.0019647289571337917,0.0,0.0,0.0,-5.999999999998007e-05,0.0005713142742833899,4.039801975344562e-05
CYS1084,L CYS 213,0.0,0.0,0.0,-4.00000000000178e-05,0.00019595917942274145,1.3856406460557184e-05,-0.28522,0.0764039370713317,0.0054025742012488885,0.28522500000000006,0.07635158397178093,0.0053988722780780405,0.0,0.0,0.0,-3.499999999981185e-05,0.0005777326371253725,4.0851866542413785e-05
ARG1085,L ARG 214,0.0,0.0,0.0,-0.000149999999999999,0.0003570714214271402,2.524876234590503e-05,-55.69189,0.9058354971516589,0.06405224226754255,55.69197499999999,0.9059112232319864,0.06405759691003378,0.0,0.0,0.0,-6.499999999462602e-05,0.0006409173113598063,4.5319697704236885e-05
ARG1086,L ARG 215,0.0,0.0,0.0,-7.000000000000894e-05,0.0002551470164434941,1.804161855267102e-05,-52.510719999999985,0.3285799774799148,0.02323411302381708,52.51070499999996,0.3285151259503086,0.023229527328181593,0.0,0.0,0.0,-8.500000000225328e-05,0.0005981429594976152,4.2295094277975415e-05
ASN1087,L ASN 216,0.0,0.0,0.0,-4.000000000000004e-05,0.00019595917942265444,1.385640646055103e-05,-0.531965,0.14417459476273822,0.010194683363155469,0.5319649999999997,0.14412246103574514,0.010190996951966935,0.0,0.0,0.0,-3.999999999908965e-05,0.0005730619512765436,4.0521599178763883e-05
LEU1088,L LEU 217,0.0,0.0,0.0,-7.000000000001227e-05,0.0002551470164435062,1.804161855267188e-05,-0.021525000000000318,0.05108844659020281,0.0036124987024219158,0.02155000000000002,0.05108627506483521,0.003612345152390621,0.0,0.0,0.0,-4.5000000000343654e-05,0.0006580083586096,4.652821724502777e-05
ASP1089,L ASP 218,0.0,0.0,0.0,-5.499999999999783e-05,0.00022798026230355095,1.612063894515287e-05,53.258535,0.3385754698384857,0.023940901066621462,-53.258435,0.33852030334345395,0.023937000206348338,0.0,0.0,0.0,4.500000000092541e-05,0.0006268771809531034,4.432691056230458e-05
ILE1090,L ILE 219,0.0,0.0,0.0,-9.999999999999114e-05,0.00029999999999997346,2.1213203435594547e-05,-0.1017949999999999,0.06019504111635792,0.004256432176717973,0.10182999999999998,0.06025231198883581,0.004260481838947332,0.0,0.0,0.0,-6.49999999999018e-05,0.0006330679268452418,4.476466240239796e-05
GLU1091,L GLU 220,0.0,0.0,0.0,-0.00012000000000000059,0.0003249615361854401,2.2978250586152234e-05,56.42919000000004,0.6334230686473116,0.0447897747200506,-56.429265000000015,0.6334371040390542,0.04479076717211838,0.0,0.0,0.0,-0.0001949999999992258,0.0006906337669156377,4.883518199024569e-05
ARG1092,L ARG 221,0.0,0.0,0.0,-0.00020499999999998964,0.0004037016224886687,2.8546015483774924e-05,-58.919634999999964,0.6110765596681947,0.04320963791655264,58.919755000000016,0.6108506732176987,0.04319366533246025,0.0,0.0,0.0,-8.500000000211116e-05,0.0007731591039409933,5.467060453327911e-05
PRO1093,L PRO 222,0.0,0.0,0.0,-0.00011999999999999122,0.0003249615361854146,2.297825058615043e-05,0.49840500000000004,0.042191005854327904,0.0029833546344676587,-0.49846500000000005,0.04209440313153128,0.0029765237904306008,0.0,0.0,0.0,-0.00017999999999997795,0.0006539113089707061,4.6238512086775795e-05
THR1094,L THR 223,0.0,0.0,0.0,-0.00012000000000000677,0.0003249615361854568,2.2978250586153413e-05,-0.40512999999999977,0.039706587614649964,0.002807679736009677,0.4050500000000005,0.039684096310732775,0.0028060893606579197,0.0,0.0,0.0,-0.00019999999999978257,0.0006633249580709487,4.6904157598225015e-05
TYR1095,L TYR 224,0.0,0.0,0.0,-0.00014499999999999512,0.0003521008378291533,2.4897289009045915e-05,-0.6433450000000004,0.03358073815448081,0.002374516766628321,0.6433199999999998,0.033512648358494775,0.0023697020909811874,0.0,0.0,0.0,-0.00017000000000012922,0.0007149125820683532,5.0551953473611674e-05
THR1096,L THR 225,0.0,0.0,0.0,-4.499999999999949e-05,0.00020730412441627644,1.465861521426888e-05,-0.2712899999999998,0.11743417688220072,0.008303850281646461,0.27130499999999985,0.11743658703743104,0.008304020705357169,0.0,0.0,0.0,-3.0000000000001136e-05,0.0006237788069497203,4.410782243546016e-05
ASN1097,L ASN 226,0.0,0.0,0.0,-8.999999999998121e-05,0.00028618176042502394,2.0236106344843837e-05,0.0842300000000003,0.09412367980481814,0.00665554922602182,-0.08427999999999997,0.09410702205467984,0.0066543713452136095,0.0,0.0,0.0,-0.00013999999999935397,0.0006406246951222304,4.529900661164937e-05
LEU1098,L LEU 227,0.0,0.0,0.0,-7.49999999999762e-05,0.00026339134382123486,1.8624580532183262e-05,-0.44879499999999994,0.02250939748194098,0.0015916547599903865,0.44879499999999983,0.022504732280128555,0.0015913248804066695,0.0,0.0,0.0,-7.499999999990958e-05,0.00063982419460379,4.524240267715611e-05
ASN1099,L ASN 228,0.0,0.0,0.0,-5.999999999997785e-05,0.00023748684174067065,1.6792855623740463e-05,-0.5473199999999998,0.05094494675627962,0.0036023517318552927,0.5472750000000005,0.050965766696864784,0.0036038239239724597,0.0,0.0,0.0,-0.00010500000000003951,0.0005864938192329124,4.147137567035895e-05
ARG1100,L ARG 229,0.0,0.0,0.0,-0.00010999999999999454,0.0003128897569432248,2.2124646889836487e-05,-54.50177499999999,0.482500740287662,0.0341179545384935,54.50138499999997,0.48243626188111693,0.03411339522664269,0.0,0.0,0.0,-0.0004999999999982663,0.0006708203932477381,4.743416490237021e-05
LEU1101,L LEU 230,0.0,0.0,0.0,-7.000000000000562e-05,0.00025514701644348194,1.8041618552670163e-05,-0.34962999999999994,0.01849981351257134,0.0013081343585425718,0.3495799999999999,0.018496313146138046,0.0013078868452584098,0.0,0.0,0.0,-0.00012000000000000232,0.0006600000000002442,4.66690475583294e-05
ILE1102,L ILE 231,0.0,0.0,0.0,-7.999999999999118e-05,0.0002712931993249808,1.9183326093248764e-05,-0.3849999999999995,0.021486740097098715,0.0015193419628251397,0.3849200000000001,0.02140802653211884,0.0015137760732682759,0.0,0.0,0.0,-0.00015999999999980475,0.0006590902821314148,4.6604720790927815e-05
GLY1103,L GLY 232,0.0,0.0,0.0,-1.000000000000334e-05,9.949874371069522e-05,7.035623639737493e-06,-0.27139999999999986,0.020334945291299523,0.0014378977710535347,0.27143999999999996,0.0203178837480679,0.001436691337761876,0.0,0.0,0.0,2.9999999999834602e-05,0.0005908468498689726,4.177918141850605e-05
GLN1104,L GLN 233,0.0,0.0,0.0,-3.4999999999998364e-05,0.00018377975949488248,1.299519141836642e-05,-0.1575599999999996,0.1393266535878903,0.009851882155202624,0.1576050000000002,0.13926661112772137,0.009847636512128168,0.0,0.0,0.0,1.000000000015433e-05,0.0006479969135721513,4.582030117748213e-05
ILE1105,L ILE 234,0.0,0.0,0.0,-3.4999999999993925e-05,0.00018377975949485916,1.2995191418364771e-05,-0.35769,0.01807024902982595,0.0012777595626719562,0.35768999999999984,0.0181050793977849,0.0012802224416094555,0.0,0.0,0.0,-3.4999999999998364e-05,0.0006509800304157689,4.603123939240151e-05
VAL1106,L VAL 235,0.0,0.0,0.0,-5.500000000000227e-05,0.00022798026230356935,1.6120638945154172e-05,-0.3237300000000001,0.032333683675079244,0.0022863366987389304,0.323715,0.03230717838190192,0.002284462491484628,0.0,0.0,0.0,-7.00000000001677e-05,0.0006671581521648486,4.7175205351965096e-05
SER1107,L SER 236,0.0,0.0,0.0,-1.9999999999997796e-05,0.0001399999999999846,9.899494936610575e-06,-0.2620599999999998,0.047474481566417225,0.0033569527848929365,0.26207,0.04742483632022306,0.00335344233586918,0.0,0.0,0.0,-9.999999999919448e-06,0.0006163602842493605,4.358325366467908e-05
SER1108,L SER 237,0.0,0.0,0.0,-1.5000000000000568e-05,0.00012155245781143678,8.595056718835867e-06,-0.4147899999999997,0.024936838211772398,0.001763300740089608,0.41473,0.024949891783331495,0.0017642237669864224,0.0,0.0,0.0,-7.499999999995787e-05,0.0005994789404140621,4.238956239453096e-05
ILE1109,L ILE 238,0.0,0.0,0.0,-3.4999999999998364e-05,0.00018377975949488248,1.299519141836642e-05,-0.34686000000000017,0.019956713156226415,0.0014111527202962486,0.3468449999999999,0.01992689075094478,0.0014090439577956549,0.0,0.0,0.0,-4.999999999992788e-05,0.0006304760106458888,4.458138625031499e-05
THR1110,L THR 239,0.0,0.0,0.0,-3.5000000000000586e-05,0.00018377975949489416,1.2995191418367244e-05,-0.16449500000000009,0.04392823664796937,0.0031061954019346552,0.16451500000000002,0.0438979472754707,0.003104053619865486,0.0,0.0,0.0,-1.5000000000058022e-05,0.0006203023456346054,4.386199949841511e-05
ALA1111,L ALA 240,0.0,0.0,0.0,-1.4999999999996128e-05,0.00012155245781140079,8.595056718833323e-06,-0.2075,0.021005237442122963,0.0014852945835758717,0.20750499999999986,0.021029026962750517,0.0014869767567115637,0.0,0.0,0.0,-9.999999999887322e-06,0.0006081940479814249,4.30058135604962e-05
SER1112,L SER 241,0.0,0.0,0.0,-4.999999999999449e-06,7.053367989832165e-05,4.9874843358144515e-06,-0.2889399999999999,0.09666543539445731,0.006835278487377087,0.2888900000000002,0.09665080392836843,0.0068342438864880724,0.0,0.0,0.0,-5.499999999995953e-05,0.0006016435821979382,4.254262568295281e-05
LEU1113,L LEU 242,0.0,0.0,0.0,-5.499999999999838e-05,0.00022798026230355328,1.6120638945153034e-05,-0.14757,0.04190710083028895,0.0029632795176965715,0.1475699999999999,0.04196028002766454,0.002967039854804805,0.0,0.0,0.0,-5.500000000008942e-05,0.0005674284095814129,4.0123247625291476e-05
ARG1114,L ARG 243,0.0,0.0,0.0,-1.4999999999996128e-05,0.00012155245781140079,8.595056718833323e-06,-47.02512499999998,0.2350954048403646,0.016623755498841847,47.02506499999998,0.23505969620149905,0.016621230516772972,0.0,0.0,0.0,-7.49999999983686e-05,0.0005910795208736683,4.179563374302663e-05
PHE1115,L PHE 244,0.0,0.0,0.0,-3.0000000000005578e-05,0.00017058722109235152,1.206233808181706e-05,-0.027369999999999912,0.037978192426707205,0.002685463740213225,0.027384999999999982,0.037990219465014935,0.0026863141802477234,0.0,0.0,0.0,-1.4999999999876223e-05,0.000620302345634653,4.386199949841848e-05
ASP1116,L ASP 245,0.0,0.0,0.0,-1.4999999999998903e-05,0.00012155245781142328,8.595056718834914e-06,44.330089999999984,0.21387482764582005,0.015123234095346345,-44.330034999999995,0.21384651920203696,0.015121232386089957,0.0,0.0,0.0,4.0000000001185755e-05,0.0006151422599680179,4.3497126341780354e-05
GLY1117,L GLY 246,0.0,0.0,0.0,-1.0000000000001119e-05,9.949874371067313e-05,7.035623639735931e-06,-0.049049999999999976,0.032909687023732044,0.0023270662861207855,0.049049999999999976,0.03286240252933438,0.002323722767457429,0.0,0.0,0.0,-1.0000000000002229e-05,0.000599916660878815,4.242051390542005e-05
ALA1118,L ALA 247,0.0,0.0,0.0,-4.999999999999449e-06,7.053367989832165e-05,4.9874843358144515e-06,-0.14350500000000002,0.022400669074828992,0.0015839665005927366,0.14349499999999993,0.022393525291923382,0.0015834613588591483,0.0,0.0,0.0,-1.5000000000067182e-05,0.0006121886963999907,4.32882778590186e-05
LEU1119,L LEU 248,0.0,0.0,0.0,-1.0000000000001119e-05,9.949874371067313e-05,7.035623639735931e-06,0.10597999999999991,0.03790382038792385,0.0026802048429177866,-0.10593000000000004,0.03792828891474006,0.0026819350290415256,0.0,0.0,0.0,3.9999999999906775e-05,0.0005986651818836296,4.2332020977019235e-05
ASN1120,L ASN 249,0.0,0.0,0.0,-1.0000000000001119e-05,9.949874371067313e-05,7.035623639735931e-06,-0.3170600000000007,0.12798228939974474,0.009049714470633869,0.31706999999999985,0.12795630152516954,0.009047876850399796,0.0,0.0,0.0,-9.237055564881303e-16,0.0005744562646543195,4.062019202321633e-05
VAL1121,L VAL 250,0.0,0.0,0.0,-2.0000000000002238e-05,0.00014000000000001568,9.899494936612774e-06,0.046340000000000076,0.04390756654609776,0.003104733805014532,-0.04627,0.04388994303937978,0.003103487634903675,0.0,0.0,0.0,5.000000000006031e-05,0.0006224949798992142,4.401704215413179e-05
ASP1122,L ASP 251,0.0,0.0,0.0,-1.000000000000334e-05,9.949874371069522e-05,7.035623639737493e-06,46.021295,0.21373298288856796,0.015113204156373473,-46.021165,0.21369461335042733,0.01511049102031245,0.0,0.0,0.0,0.00012000000000035982,0.0005528109984427542,3.9089640571337745e-05
LEU1123,L LEU 252,0.0,0.0,0.0,-2.9999999999996697e-05,0.00017058722109230103,1.206233808181349e-05,0.13192999999999994,0.025283692372753276,0.001787827033020843,-0.13189499999999996,0.025296323349451498,0.0017887201779484753,0.0,0.0,0.0,4.999999999972804e-06,0.0006519010661137775,4.609636645117919e-05
THR1124,L THR 253,0.0,0.0,0.0,-1.0000000000002229e-05,9.949874371068417e-05,7.035623639736712e-06,0.13342000000000018,0.12136393039119961,0.008581725817106936,-0.13347000000000003,0.121368608379597,0.008582056600838746,0.0,0.0,0.0,-5.999999999980243e-05,0.0005535341001238496,3.914077158155674e-05
GLU1125,L GLU 254,0.0,0.0,0.0,-1.5000000000000568e-05,0.00012155245781143678,8.595056718835867e-06,44.622755,0.20898292986306996,0.014777324685840941,-44.622659999999996,0.20905430968968716,0.014782372001785036,0.0,0.0,0.0,7.999999999945828e-05,0.0005861740355898871,4.1448763552109384e-05
PHE1126,L PHE 255,0.0,0.0,0.0,-1.9999999999997796e-05,0.0001399999999999846,9.899494936610575e-06,-0.09078500000000006,0.03266647784809379,0.0023098688003867257,0.09078500000000007,0.03267351794649587,0.0023103666105187587,0.0,0.0,0.0,-2.0000000000122144e-05,0.0005827520913735598,4.120679555608867e-05
GLN1127,L GLN 256,0.0,0.0,0.0,-2.4999999999995027e-05,0.0001561249499599289,1.1039701082907612e-05,-0.05446999999999982,0.06502944794475814,0.004598276361855607,0.05445999999999999,0.06502213776860924,0.004597759454342952,0.0,0.0,0.0,-3.49999999994921e-05,0.0005947898788637347,4.2057995672567195e-05
THR1128,L THR 257,0.0,0.0,0.0,-1.4999999999999458e-05,0.0001215524578114278,8.595056718835232e-06,0.10410500000000006,0.051086240564363554,0.0036123427128388745,-0.10416500000000012,0.051127074774526146,0.003615230127529911,0.0,0.0,0.0,-7.499999999999396e-05,0.000607762289057419,4.2975283594195966e-05
ASN1129,L ASN 258,0.0,0.0,0.0,-1.5000000000002789e-05,0.00012155245781145478,8.59505671883714e-06,-0.23440499999999986,0.03111978430195224,0.00220050105089731,0.23442500000000002,0.031136222876257353,0.0022016634336337283,0.0,0.0,0.0,4.999999999988347e-06,0.0005700657856779487,4.030973827753146e-05
LEU1130,L LEU 259,0.0,0.0,0.0,-2.5000000000003908e-05,0.00015612494995998437,1.1039701082911535e-05,0.0694449999999999,0.034202441067853605,0.0024184778012212543,-0.06946,0.034177454557061386,0.0024167109880993175,0.0,0.0,0.0,-4.0000000000004476e-05,0.0006390618123469628,4.518849411079023e-05
VAL1131,L VAL 260,0.0,0.0,0.0,-9.999999999999454e-06,9.949874371065656e-05,7.03562363973476e-06,-0.18070500000000003,0.027469218682007787,0.0019423670803943903,0.18072499999999997,0.02749198746907905,0.0019439770767681384,0.0,0.0,0.0,1.0000000000029984e-05,0.0006081940479814626,4.300581356049886e-05
PRO1132,L PRO 261,0.0,0.0,0.0,-2.000000000000002e-05,0.00014000000000000012,9.899494936611673e-06,-0.2117199999999999,0.030221045647032957,0.0021369506311565197,0.21174500000000004,0.030196688146218637,0.0021352282957566634,0.0,0.0,0.0,5.000000000028315e-06,0.0006284703652521883,4.443956570446087e-05
TYR1133,L TYR 262,0.0,0.0,0.0,-3.0000000000001136e-05,0.00017058722109232626,1.2062338081815275e-05,0.032235000000000055,0.07216882827786529,0.005103106786556602,-0.032284999999999994,0.07215070183303837,0.005101825053351009,0.0,0.0,0.0,-7.999999999988016e-05,0.0006112282715972615,4.322036556993564e-05
PRO1134,L PRO 263,0.0,0.0,0.0,0.0,0.0,0.0,0.189555,0.03365838639923187,0.0023800073266693916,-0.18960500000000008,0.033631963591202366,0.0023781389519958265,0.0,0.0,0.0,-4.9999999999794655e-05,0.0005809475019311729,4.1079191812891726e-05
ARG1135,L ARG 264,0.0,0.0,0.0,-3.4999999999998364e-05,0.00018377975949488248,1.299519141836642e-05,-50.930690000000006,0.44986206096739906,0.03181005139086039,50.93037500000003,0.44981754564696297,0.03180690368236569,0.0,0.0,0.0,-0.0003499999999968395,0.0005172040216421472,3.6571847096011615e-05
GLY1136,L GLY 265,0.0,0.0,0.0,-1.4999999999998349e-05,0.0001215524578114188,8.595056718834595e-06,-0.02676999999999989,0.03882907544611401,0.0027456302555151284,0.02679499999999998,0.03886660488131167,0.002748283987327365,0.0,0.0,0.0,1.000000000010548e-05,0.0005830094338859313,4.122499241964722e-05
HID1137,L HID 266,0.0,0.0,0.0,-4.9999999999990055e-05,0.0002179449471769903,1.5411035007419373e-05,0.102415,0.04541093232912088,0.0032110378189924792,-0.10233499999999994,0.04541379498566508,0.0032112402393779404,0.0,0.0,0.0,2.99999999999212e-05,0.0005736723803705802,4.056476303394657e-05
PHE1138,L PHE 267,0.0,0.0,0.0,-7.500000000000728e-05,0.00026339134382134403,1.862458053219098e-05,0.0030149999999999973,0.043298669436831444,0.0030616782775138222,-0.0030049999999999955,0.04331425833371729,0.003062780578983742,0.0,0.0,0.0,-6.50000000002393e-05,0.0005837593682327791,4.1278020785857295e-05
PRO1139,L PRO 268,0.0,0.0,0.0,-5.499999999998284e-05,0.00022798026230348882,1.6120638945148477e-05,0.42156,0.019757186034449654,0.0013970440222123503,-0.4215850000000003,0.01973379778450352,0.0013953902231986506,0.0,0.0,0.0,-8.000000000008001e-05,0.0006029925372671091,4.263801121064548e-05
LEU1140,L LEU 269,0.0,0.0,0.0,-4.0000000000004476e-05,0.00019595917942267618,1.3856406460552569e-05,-0.24544499999999975,0.025046695889878828,0.0017710688510050546,0.24542000000000003,0.02502366080332723,0.0017694400244144693,0.0,0.0,0.0,-6.49999999999723e-05,0.0006639088792902095,4.6945447063606816e-05
ALA1141,L ALA 270,0.0,0.0,0.0,-3.0000000000001136e-05,0.00017058722109232626,1.2062338081815275e-05,0.21012,0.0278941857741008,0.0019724167916544,-0.2101300000000001,0.02788499775865098,0.0019717671008513786,0.0,0.0,0.0,-3.9999999999986715e-05,0.0006232174580352113,4.4068129073054056e-05
THR1142,L THR 271,0.0,0.0,0.0,-2.5000000000000577e-05,0.00015612494995996355,1.1039701082910063e-05,-0.06774499999999976,0.06849343015939582,0.004843216893243598,0.06777500000000002,0.06851025014550743,0.0048444062458674955,0.0,0.0,0.0,5.0000000001901305e-06,0.0005957977844872064,4.212926536268249e-05
TYR1143,L TYR 272,0.0,0.0,0.0,-7.499999999999841e-05,0.00026339134382131286,1.8624580532188778e-05,0.11615499999999988,0.040754520914862875,0.002881779810290852,-0.116115,0.04073219580381106,0.0028802011865493036,0.0,0.0,0.0,-3.50000000001538e-05,0.0006113714092104733,4.323048692763014e-05
ALA1144,L ALA 273,0.0,0.0,0.0,0.0,0.0,0.0,-0.10539499999999999,0.02586830058198658,0.0018291650759294624,0.10547499999999996,0.025822265102039412,0.0018259098759248805,0.0,0.0,0.0,7.999999999998231e-05,0.0005775811631278836,4.0841155713333995e-05
PRO1145,L PRO 274,0.0,0.0,0.0,-9.999999999998898e-06,9.949874371065103e-05,7.035623639734369e-06,0.027210000000000005,0.036062388994629796,0.002549995980388985,-0.027204999999999986,0.03606498267017465,0.002550179380945581,0.0,0.0,0.0,-4.999999999943938e-06,0.0005522454164591198,3.904964788574326e-05
VAL1146,L VAL 275,0.0,0.0,0.0,-3.4999999999998364e-05,0.00018377975949488248,1.299519141836642e-05,0.18545999999999993,0.036168887182217814,0.0025575265394517416,-0.185395,0.0361780178423308,0.0025581721746200017,0.0,0.0,0.0,2.999999999998504e-05,0.0005823229344615326,4.117644957981992e-05
ILE1147,L ILE 276,0.0,0.0,0.0,-2.9999999999990036e-05,0.00017058722109226316,1.2062338081810813e-05,-0.08674500000000002,0.03241727895737064,0.0022922477778372754,0.08678000000000002,0.03236219399237315,0.0022883526826081605,0.0,0.0,0.0,4.999999999872884e-06,0.0006041316081781932,4.271855568719347e-05
SER1148,L SER 277,0.0,0.0,0.0,-3.500000000000281e-05,0.00018377975949490579,1.2995191418368068e-05,-0.37128500000000003,0.10440375364420604,0.007382460218314781,0.37125499999999995,0.1044370622671864,0.00738481549363292,0.0,0.0,0.0,-6.500000000000749e-05,0.0006330679268451233,4.4764662402389586e-05
ALA1149,L ALA 278,0.0,0.0,0.0,-1.4999999999999458e-05,0.0001215524578114278,8.595056718835232e-06,-0.18671500000000002,0.030404666993736205,0.002149934621098967,0.18674500000000005,0.030388648785359837,0.002148801962722428,0.0,0.0,0.0,1.5000000000046365e-05,0.000651747650551935,4.608551833276735e-05
GLU1150,L GLU 279,0.0,0.0,0.0,-6.49999999999984e-05,0.00024652586071241496,1.743201078475989e-05,51.425574999999974,0.618327004406421,0.04372232178065445,-51.42540499999999,0.6183008498909223,0.04372047237712767,0.0,0.0,0.0,0.00010499999999993292,0.0006355902768306824,4.494301948032105e-05
LYS1151,L LYS 280,0.0,0.0,0.0,-4.0000000000004476e-05,0.00019595917942267618,1.3856406460552569e-05,-51.23088499999998,0.4284883566412163,0.030298702264048388,51.230824999999996,0.42837687189645374,0.03029081910214634,0.0,0.0,0.0,-9.999999999990905e-05,0.0006244997998399546,4.415880433164735e-05
ALA1152,L ALA 281,0.0,0.0,0.0,-1.0000000000001675e-05,9.949874371067864e-05,7.035623639736321e-06,-0.21630000000000005,0.02517756938228867,0.0017803230044011113,0.21628999999999987,0.02519614851520163,0.0017816367474882432,0.0,0.0,0.0,-1.9999999999905927e-05,0.000582752091373385,4.12067955560763e-05
TYR1153,L TYR 282,0.0,0.0,0.0,-1.000000000000001e-05,9.949874371066208e-05,7.03562363973515e-06,0.05151499999999989,0.06530589387643349,0.004617824041147515,-0.051510000000000014,0.06532227721076472,0.004618982517827921,0.0,0.0,0.0,-5.00000000005496e-06,0.0005338304974428608,3.774751647460348e-05
HIE1154,L HIE 283,0.0,0.0,0.0,-3.4999999999996704e-05,0.00018377975949487372,1.29951914183658e-05,-0.19171500000000002,0.13928709120015415,0.009849084671937808,0.1917350000000001,0.13929807886327775,0.009849861617048218,0.0,0.0,0.0,-1.5000000000098268e-05,0.0006283112286120375,4.442831304472228e-05
GLU1155,L GLU 284,0.0,0.0,0.0,-3.4999999999996704e-05,0.00018377975949487372,1.29951914183658e-05,47.753100000000025,0.3647799473616009,0.025793837442025985,-47.753175,0.3647098358642548,0.02578887981050473,0.0,0.0,0.0,-0.00010999999999796727,0.0006147357155725354,4.346837931189045e-05
GLN1156,L GLN 285,0.0,0.0,0.0,-2.0000000000001126e-05,0.0001400000000000079,9.899494936612224e-06,0.3262050000000001,0.09641313694201585,0.006817438292716664,-0.32619999999999977,0.09643941103096781,0.006819296151363407,0.0,0.0,0.0,-1.5000000000018332e-05,0.0005785974420959716,4.091301748832523e-05
LEU1157,L LEU 286,0.0,0.0,0.0,-1.4999999999998349e-05,0.0001215524578114188,8.595056718834595e-06,-0.05805000000000009,0.0354652999423384,0.0025077754086042354,0.05807999999999997,0.035458759143545925,0.0025073129042861818,0.0,0.0,0.0,1.4999999999951718e-05,0.0006283112286120055,4.442831304472002e-05
SER1158,L SER 287,0.0,0.0,0.0,-4.999999999999449e-06,7.053367989832165e-05,4.9874843358144515e-06,0.4364999999999999,0.033730846416893626,0.002385131023654744,-0.43646999999999986,0.033667923903920316,0.0023806817300934713,0.0,0.0,0.0,2.500000000006608e-05,0.0006036348233824529,4.268342769740763e-05
VAL1159,L VAL 288,0.0,0.0,0.0,-2.4999999999997247e-05,0.00015612494995994277,1.1039701082908593e-05,0.2621849999999998,0.022453302095685183,0.001587688217188911,-0.2621149999999999,0.02235937778651396,0.0015810467655955878,0.0,0.0,0.0,4.499999999989068e-05,0.0005504316487994655,3.8921395144579426e-05
ALA1160,L ALA 289,0.0,0.0,0.0,0.0,0.0,0.0,0.21298499999999992,0.017960366783560645,0.0012699897145253354,-0.2129749999999999,0.017960912421145378,0.0012700282969289587,0.0,0.0,0.0,9.999999999930065e-06,0.0005476312628036354,3.8723377951820294e-05
GLU1161,L GLU 290,0.0,0.0,0.0,-4.000000000000225e-05,0.0001959591794226653,1.38564064605518e-05,46.43566999999999,0.28822800194090165,0.020380797470026094,-46.435629999999975,0.2882088532714945,0.020379443454627243,0.0,0.0,0.0,-2.0605739337042904e-15,0.0005830951894862175,4.123105625629592e-05
ILE1162,L ILE 291,0.0,0.0,0.0,-9.999999999998898e-06,9.949874371065103e-05,7.035623639734369e-06,0.2520799999999999,0.016911049642172993,0.001195791787896286,-0.25213499999999994,0.016912917400615263,0.0011959238583623007,0.0,0.0,0.0,-6.499999999994622e-05,0.0006006454861228267,4.247204963265411e-05
THR1163,L THR 292,0.0,0.0,0.0,-1.5000000000000568e-05,0.00012155245781143678,8.595056718835867e-06,0.25016000000000016,0.033767949301076274,0.002387754593755457,-0.2501099999999999,0.03375763469202304,0.002387025240754774,0.0,0.0,0.0,3.5000000000182665e-05,0.0005947898788645453,4.2057995672624516e-05
ASN1164,L ASN 293,0.0,0.0,0.0,-5.00000000000167e-06,7.053367989835297e-05,4.987484335816666e-06,0.2899150000000003,0.12830240751833102,0.009072350239877174,-0.28985999999999995,0.12826870389927578,0.009069967034118725,0.0,0.0,0.0,5.0000000000061104e-05,0.0005722761571135552,4.0466035140637296e-05
ALA1165,L ALA 294,0.0,0.0,0.0,-2.0000000000002793e-05,0.00014000000000001956,9.899494936613049e-06,0.2506350000000003,0.016291770161645586,0.001152002115883225,-0.2506800000000002,0.016267378399728152,0.0011502773578575343,0.0,0.0,0.0,-6.500000000005168e-05,0.0005203604519945462,3.6795040426664053e-05
CYS1166,L CYS 295,0.0,0.0,0.0,-1.5000000000000568e-05,0.00012155245781143678,8.595056718835867e-06,0.3328050000000002,0.058128710419205164,0.004110320531904909,-0.33278000000000013,0.058060241129364205,0.004105479021989952,0.0,0.0,0.0,9.999999999847908e-06,0.000640234332100352,4.52714037776599e-05
PHE1167,L PHE 296,0.0,0.0,0.0,-4.499999999999283e-05,0.00020730412441624573,1.465861521426671e-05,0.13525,0.0445870777243812,0.0031527825012201602,-0.13518500000000006,0.04466095358363929,0.0031580063133248982,0.0,0.0,0.0,2.0000000000290896e-05,0.0006079473661428013,4.2988370520407564e-05
GLU1168,L GLU 297,0.0,0.0,0.0,-3.4999999999998364e-05,0.00018377975949488248,1.299519141836642e-05,49.34995999999998,0.3643340752668921,0.02576230952385494,-49.34985999999995,0.3642539504321229,0.025756643842454265,0.0,0.0,0.0,6.499999999938666e-05,0.0006330679268436533,4.4764662402285645e-05
PRO1169,L PRO 298,0.0,0.0,0.0,-1.4999999999996128e-05,0.00012155245781140079,8.595056718833323e-06,0.2123549999999999,0.03138310014960307,0.0022191202930440883,-0.21232000000000006,0.031369692379747426,0.0022181722205455367,0.0,0.0,0.0,1.99999999997047e-05,0.0005741080037762632,4.059556626036677e-05
ALA1170,L ALA 299,0.0,0.0,0.0,-2.4999999999999466e-05,0.00015612494995995664,1.1039701082909573e-05,0.21495000000000025,0.05222544877739133,0.0036928968981004098,-0.21495499999999987,0.0521794305737424,0.0036896429197145913,0.0,0.0,0.0,-2.999999999988179e-05,0.0006237788069501044,4.410782243548731e-05
ASN1171,L ASN 300,0.0,0.0,0.0,-2.5000000000006127e-05,0.00015612494995999822,1.1039701082912514e-05,0.4343499999999995,0.0728854409330161,0.005153778953350725,-0.4343250000000002,0.07287639792827134,0.005153139516352993,0.0,0.0,0.0,-7.105427357601002e-17,0.0005567764362833636,3.937003937008461e-05
GLN1172,L GLN 301,0.0,0.0,0.0,-5.999999999999783e-05,0.00023748684174074977,1.6792855623746057e-05,0.2814399999999996,0.053653577699906876,0.0037938808626523475,-0.28140999999999994,0.05365633140646084,0.003794075579110118,0.0,0.0,0.0,-3.000000000032088e-05,0.000607536007163213,4.295928304801068e-05
MET1173,L MET 302,0.0,0.0,0.0,-8.000000000000895e-05,0.0002712931993250411,1.9183326093253026e-05,0.22484499999999993,0.08081009203682422,0.0057141364067547435,-0.22482999999999997,0.08083941551000973,0.005716209889428484,0.0,0.0,0.0,-6.500000000008166e-05,0.0005484295761536833,3.877982723015335e-05
VAL1174,L VAL 303,0.0,0.0,0.0,-5.499999999999838e-05,0.00022798026230355328,1.6120638945153034e-05,-0.2613449999999998,0.032745930663214746,0.0023154869628223647,0.261275,0.03275666916827896,0.0023162462897974357,0.0,0.0,0.0,-0.00012499999999994265,0.0006475916923493563,4.5791647710030226e-05
LYS1175,L LYS 304,0.0,0.0,0.0,-8.500000000000895e-05,0.00027888169534771623,1.97199137929171e-05,-55.324385000000014,0.7107579241741018,0.05025817479655813,55.32423000000001,0.7105734565122548,0.05024513096309797,0.0,0.0,0.0,-0.0002400000000015723,0.0006343500610836394,4.485532298383421e-05
CYS1176,L CYS 305,0.0,0.0,0.0,-6.000000000000061e-05,0.00023748684174076075,1.6792855623746836e-05,-0.2578849999999999,0.11067299478644306,0.00782576251077173,0.25792000000000004,0.11061936358522408,0.007821970212165219,0.0,0.0,0.0,-2.5000000000092724e-05,0.0006279928343540105,4.440579917082811e-05
ASP1177,L ASP 306,0.0,0.0,0.0,-3.0000000000000028e-05,0.00017058722109231997,1.206233808181483e-05,52.20988999999999,0.5968637934245447,0.04220464357752222,-52.20977499999999,0.5968724355973706,0.04220525467142316,0.0,0.0,0.0,8.50000000009743e-05,0.0006540451054775634,4.624797292850558e-05
PRO1178,L PRO 307,0.0,0.0,0.0,-2.4999999999999466e-05,0.00015612494995995662,1.1039701082909572e-05,-0.03333,0.05174834393485458,0.003659160491150942,0.033385000000000026,0.051778439287023685,0.003661288553911039,0.0,0.0,0.0,2.999999999991232e-05,0.0005908468498687094,4.177918141848744e-05
ARG1179,L ARG 308,0.0,0.0,0.0,-4.999999999999727e-05,0.0002179449471770218,1.54110350074216e-05,-51.62362999999999,0.6625127569347732,0.0468467263051173,51.62347500000003,0.6624605643883357,0.04684303573476596,0.0,0.0,0.0,-0.00020500000000083673,0.0006426313095376178,4.544089567768408e-05
HIE1180,L HIE 309,0.0,0.0,0.0,-8.000000000000007e-05,0.00027129319932501096,1.9183326093250895e-05,-0.246785,0.11347408856210303,0.008023829751122591,0.2467799999999999,0.11353977981306852,0.008028474824024823,0.0,0.0,0.0,-8.500000000024598e-05,0.0006463551655242618,4.5704212059715885e-05
GLY1181,L GLY 310,0.0,0.0,0.0,-1.0000000000001119e-05,9.949874371067313e-05,7.035623639735931e-06,-0.021660000000000002,0.05109642257536237,0.0036130626897412127,0.02167,0.051129454329182915,0.0036153983874533118,0.0,0.0,0.0,1.7208456881689926e-17,0.0005916079783099275,4.183300132670137e-05
LYS1182,L LYS 311,0.0,0.0,0.0,-4.499999999999949e-05,0.00020730412441627641,1.4658615214268878e-05,-47.391985,0.4941164789561703,0.0349393112965928,47.391845,0.49412913390661184,0.03494020613672008,0.0,0.0,0.0,-0.00018499999999882277,0.0005922626106713819,4.1879290824898225e-05
TYR1183,L TYR 312,0.0,0.0,0.0,-3.500000000000281e-05,0.0001837797594949058,1.299519141836807e-05,-0.17930999999999997,0.059534728520419154,0.004209741025288854,0.17933500000000002,0.05950254427333337,0.00420746525535268,0.0,0.0,0.0,-9.999999999883436e-06,0.0005999166608787024,4.2420513905412085e-05
MET1184,L MET 313,0.0,0.0,0.0,-2.4999999999999466e-05,0.00015612494995995662,1.1039701082909572e-05,-0.2106500000000001,0.09100004120878184,0.0064346746226984905,0.21063000000000018,0.09102792483628254,0.006436646292907473,0.0,0.0,0.0,-4.500000000004167e-05,0.0005319539453749651,3.761482420535761e-05
ALA1185,L ALA 314,0.0,0.0,0.0,-3.000000000001002e-05,0.00017058722109237676,1.2062338081818845e-05,0.2350949999999999,0.016206973036321806,0.0011460060536490678,-0.235005,0.016233760346883123,0.0011479002025438336,0.0,0.0,0.0,5.999999999994787e-05,0.0006529931086926009,4.6173585522462235e-05
CYS1186,L CYS 315,0.0,0.0,0.0,-9.999999999998898e-06,9.949874371065103e-05,7.035623639734369e-06,-0.15256999999999998,0.06719162968703776,0.004751165699067974,0.1525450000000001,0.06718644189864484,0.004750798867032774,0.0,0.0,0.0,-3.499999999995396e-05,0.0006113714092104555,4.323048692762888e-05
CYS1187,L CYS 316,0.0,0.0,0.0,-5.00000000000167e-06,7.053367989835297e-05,4.987484335816666e-06,0.11023000000000005,0.03262172742207237,0.0023067044674166524,-0.11025499999999999,0.032609047440856055,0.002305807857346315,0.0,0.0,0.0,-2.9999999999992255e-05,0.0005992495306631389,4.237334067547615e-05
LEU1188,L LEU 317,0.0,0.0,0.0,-9.999999999994458e-06,9.949874371060685e-05,7.035623639731245e-06,-0.12544000000000013,0.03569420681287092,0.0025239615686456092,0.12540999999999994,0.03566835992865405,0.0025221339179353802,0.0,0.0,0.0,-4.000000000005666e-05,0.0005370288632838798,3.797367509209347e-05
LEU1189,L LEU 318,0.0,0.0,0.0,-1.5000000000000568e-05,0.00012155245781143678,8.595056718835867e-06,0.12395000000000016,0.020347174250986574,0.0014387624890856918,-0.12392500000000002,0.020362695671251117,0.0014398600192379622,0.0,0.0,0.0,1.0000000000274235e-05,0.0005999166608789401,4.2420513905428897e-05
TYR1190,L TYR 319,0.0,0.0,0.0,-9.999999999994458e-06,9.949874371060685e-05,7.035623639731245e-06,-0.012524999999999942,0.042362003906802836,0.0029954460227151303,0.012505000000000027,0.04231749017841199,0.0029922984267950242,0.0,0.0,0.0,-2.9999999999892336e-05,0.0005736723803704809,4.056476303393955e-05
ARG1191,L ARG 320,0.0,0.0,0.0,-4.0000000000004476e-05,0.0001959591794226762,1.385640646055257e-05,-47.23886499999997,0.22217737684001768,0.01571031297898155,47.23873999999998,0.22210149122191314,0.015704947055465924,0.0,0.0,0.0,-0.00016500000000021941,0.0006463551655233967,4.5704212059654716e-05
GLY1192,L GLY 321,0.0,0.0,0.0,-4.999999999999449e-06,7.053367989832165e-05,4.9874843358144515e-06,-0.05530500000000001,0.03397781592451167,0.002402594405013046,0.05533,0.03405673354859501,0.0024081747237274923,0.0,0.0,0.0,1.9999999999926743e-05,0.0005996665740226601,4.240283009423277e-05
ASP1193,L ASP 322,0.0,0.0,0.0,-2.0000000000002793e-05,0.00014000000000001956,9.899494936613049e-06,43.410695,0.20529866530266336,0.014516807840406064,-43.410685,0.20530897636241463,0.014517536942433197,0.0,0.0,0.0,-1.0000000001824105e-05,0.0006163602842498924,4.358325366471669e-05
VAL1194,L VAL 323,0.0,0.0,0.0,-1.0000000000001119e-05,9.949874371067313e-05,7.035623639735931e-06,-0.028564999999999882,0.03200430869429933,0.0022630463704926634,0.028645000000000014,0.03206912806734852,0.0022676297923161976,0.0,0.0,0.0,7.00000000001233e-05,0.0005339475629684655,3.77557942573033e-05
VAL1195,L VAL 324,0.0,0.0,0.0,-4.999999999999449e-06,7.053367989832165e-05,4.9874843358144515e-06,0.17088500000000018,0.023487694118409844,0.001660830778556299,-0.17089000000000001,0.023452247227077592,0.001658324304832997,0.0,0.0,0.0,-9.999999999927844e-06,0.0005566866263886431,3.936368885152716e-05
PRO1196,L PRO 325,0.0,0.0,0.0,-1.0000000000001119e-05,9.949874371067313e-05,7.035623639735931e-06,0.13964999999999997,0.025799176343441668,0.001824277254147516,-0.13965999999999998,0.02577119322033813,0.001822298548536987,0.0,0.0,0.0,-1.9999999999953388e-05,0.0005564171097299938,3.934463114582979e-05
LYS1197,L LYS 326,0.0,0.0,0.0,-9.999999999998898e-06,9.949874371065103e-05,7.035623639734369e-06,-41.09045500000001,0.3091873671001205,0.021862848393370965,41.09042500000001,0.3091968861013372,0.02186352148840201,0.0,0.0,0.0,-4.000000000004889e-05,0.0005817215828903039,4.113392760243062e-05
ASP1198,L ASP 327,0.0,0.0,0.0,0.0,0.0,0.0,42.48099,0.23728584007387915,0.016778642659578655,-42.480935,0.23726181904032645,0.016776944116007036,0.0,0.0,0.0,5.4999999999836294e-05,0.0005118349343296175,3.6192195291264376e-05
VAL1199,L VAL 328,0.0,0.0,0.0,-1.5000000000000568e-05,0.00012155245781143678,8.595056718835867e-06,0.11622499999999976,0.01763900153069898,0.001247265759571714,-0.11617000000000001,0.017604576109636724,0.0012448315147038816,0.0,0.0,0.0,3.999999999973081e-05,0.0005553377350766412,3.926830783214714e-05
ASN1200,L ASN 329,0.0,0.0,0.0,-4.999999999997229e-06,7.053367989829033e-05,4.9874843358122365e-06,0.05988499999999917,0.14129384903455644,0.009990983879228317,-0.05981499999999996,0.1414247530491038,0.010000240190865414,0.0,0.0,0.0,6.499999999856954e-05,0.0006089129658659908,4.305664873162548e-05
ALA1201,L ALA 330,0.0,0.0,0.0,-4.999999999999449e-06,7.053367989832165e-05,4.9874843358144515e-06,0.08729500000000004,0.021417235465857727,0.0015144272432177025,-0.08730999999999996,0.021438607697329665,0.0015159384881979921,0.0,0.0,0.0,-1.999999999996116e-05,0.0006241794613730804,4.413615298142718e-05
ALA1202,L ALA 331,0.0,0.0,0.0,0.0,0.0,0.0,0.07484500000000008,0.025470001472320203,0.0018010010757908963,-0.07482499999999997,0.025439229056714842,0.0017988251374160924,0.0,0.0,0.0,2.0000000000085227e-05,0.0005564171097297522,3.934463114581271e-05
ILE1203,L ILE 332,0.0,0.0,0.0,-1.0000000000001119e-05,9.949874371067313e-05,7.035623639735931e-06,0.1540899999999999,0.02296414378983088,0.001623810179793236,-0.15410999999999994,0.02295861276297008,0.0016234190771332161,0.0,0.0,0.0,-2.9999999999823503e-05,0.0005908468498689246,4.177918141850266e-05
ALA1204,L ALA 333,0.0,0.0,0.0,-4.999999999999449e-06,7.053367989832165e-05,4.9874843358144515e-06,0.1051799999999999,0.03356289022119556,0.002373254727162704,-0.10517,0.0335815589274829,0.00237457480404388,0.0,0.0,0.0,5.0000000000341435e-06,0.0005431160097069413,3.840410134347569e-05
THR1205,L THR 334,0.0,0.0,0.0,-1.9999999999998907e-05,0.00013999999999999234,9.899494936611124e-06,0.14223000000000052,0.07814887779104683,0.005525960142816799,-0.14220000000000002,0.07813718704944526,0.005525133482550443,0.0,0.0,0.0,1.0000000000524035e-05,0.0005566866263886144,3.9363688851525127e-05
ILE1206,L ILE 335,0.0,0.0,0.0,-5.00000000000167e-06,7.053367989835297e-05,4.987484335816666e-06,0.08803,0.02691930719762307,0.001903482466428311,-0.08800000000000001,0.026891262521495644,0.0019014994083617225,0.0,0.0,0.0,2.5000000000048316e-05,0.0005782516753112334,4.088856808450548e-05
LYS1207,L LYS 336,0.0,0.0,0.0,-2.0000000000004457e-05,0.0001400000000000312,9.899494936613872e-06,-43.81256000000002,0.5556236913583891,0.03928852799474182,43.81256500000001,0.55569197022494,0.03929335603969681,0.0,0.0,0.0,-1.5000000001883507e-05,0.0005871754422661655,4.151957369726158e-05
THR1208,L THR 337,0.0,0.0,0.0,-1.9999999999998907e-05,0.00013999999999999234,9.899494936611124e-06,0.018644999999999995,0.09405582903254857,0.006650751451903764,-0.018685000000000042,0.09400380723672848,0.006647072955444375,0.0,0.0,0.0,-6.000000000007999e-05,0.0005885575587826997,4.1617304093384694e-05
LYS1209,L LYS 338,0.0,0.0,0.0,-1.0000000000001119e-05,9.949874371067313e-05,7.035623639735931e-06,-43.916605,0.287832449482088,0.02035282768743188,43.916540000000005,0.2878876489172828,0.02035673087692627,0.0,0.0,0.0,-7.500000000092655e-05,0.0005739120141624542,4.0581707701870125e-05
ARG1210,L ARG 339,0.0,0.0,0.0,-1.4999999999998349e-05,0.0001215524578114188,8.595056718834595e-06,-46.26723,0.3412895355847175,0.024132814495996125,46.267199999999995,0.34129144437029163,0.024132949467518455,0.0,0.0,0.0,-4.4999999999078e-05,0.0005683088948795431,4.018550733779577e-05
THR1211,L THR 340,0.0,0.0,0.0,-2.5000000000000577e-05,0.00015612494995996355,1.1039701082910063e-05,-0.00701999999999984,0.11800203218589066,0.008344003715243652,0.0070249999999999705,0.11792851383359329,0.00833880518269854,0.0,0.0,0.0,-1.9999999999855688e-05,0.0006321392251708954,4.4698993277234996e-05
ILE1212,L ILE 341,0.0,0.0,0.0,-2.499999999999558e-05,0.00015612494995993236,1.1039701082907857e-05,-0.21660000000000004,0.04520995465602636,0.0031968265514412566,0.21658499999999997,0.04529186212775986,0.003202618284310517,0.0,0.0,0.0,-4.000000000004889e-05,0.0006696267617115104,4.7349762407019736e-05
GLN1213,L GLN 342,0.0,0.0,0.0,-9.999999999998898e-06,9.949874371065103e-05,7.035623639734369e-06,0.24290500000000093,0.2141387073254164,0.015141893206432335,-0.24284,0.214112480719831,0.01514003870536664,0.0,0.0,0.0,5.5000000001150794e-05,0.0006572480505866698,4.647445534914732e-05
PHE1214,L PHE 343,0.0,0.0,0.0,-1.000000000000334e-05,9.949874371069522e-05,7.035623639737493e-06,-0.0044049999999999975,0.0417160757382571,0.0029497720039013205,0.004420000000000023,0.04174570157513222,0.0029518668669165932,0.0,0.0,0.0,4.999999999908411e-06,0.0006519010661135566,4.609636645116357e-05
VAL1215,L VAL 344,0.0,0.0,0.0,-2.0000000000004457e-05,0.0001400000000000312,9.899494936613872e-06,-0.22898499999999986,0.027342179412037756,0.0019333840474671106,0.22898999999999994,0.027352694565618684,0.0019341275811073399,0.0,0.0,0.0,-1.4999999999960739e-05,0.0005610481262779053,3.9672093466311326e-05
ASP1216,L ASP 345,0.0,0.0,0.0,-9.999999999998898e-06,9.949874371065103e-05,7.035623639734369e-06,44.895925000000005,0.4649669551441764,0.03287812870101084,-44.89583000000002,0.4650476116485706,0.03288383197713123,0.0,0.0,0.0,8.499999999841634e-05,0.0006227158260369944,4.403265833429412e-05
TRP1217,L TRP 346,0.0,0.0,0.0,-1.000000000000334e-05,9.949874371069522e-05,7.035623639737493e-06,-0.178385,0.04483755986893117,0.0031704942635179035,0.17841499999999996,0.044823127679803974,0.003169473753637983,0.0,0.0,0.0,2.0000000000042208e-05,0.000607947366142751,4.2988370520404006e-05
CYS1218,L CYS 347,0.0,0.0,0.0,-4.999999999999449e-06,7.053367989832165e-05,4.9874843358144515e-06,0.03689499999999999,0.03540514051659731,0.002503521494814854,-0.03687999999999998,0.03543353778554995,0.0025055294849592132,0.0,0.0,0.0,9.99999999965695e-06,0.0005743692192306627,4.061403698228244e-05
PRO1219,L PRO 348,0.0,0.0,0.0,-5.000000000000005e-06,7.053367989832949e-05,4.9874843358150055e-06,0.03472000000000003,0.05336226756801103,0.0037732821256831577,-0.03471500000000001,0.05345899152621571,0.0037801215423581306,0.0,0.0,0.0,2.842170943040401e-16,0.0005916079783100092,4.183300132670715e-05
THR1220,L THR 349,0.0,0.0,0.0,-3.0000000000000028e-05,0.00017058722109231997,1.206233808181483e-05,0.25302499999999983,0.04389310167896674,0.0031037109844508017,-0.25302500000000017,0.043915764538488854,0.003105313490615718,0.0,0.0,0.0,-3.0000000000196536e-05,0.0005992495306629658,4.23733406754639e-05
GLY1221,L GLY 350,0.0,0.0,0.0,0.0,0.0,0.0,0.20160500000000003,0.014467168866091526,0.0010229833209784212,-0.20159999999999997,0.014481712605906078,0.0010240117186830896,0.0,0.0,0.0,4.999999999979465e-06,0.0005431160097069724,3.8404101343477894e-05
PHE1222,L PHE 351,0.0,0.0,0.0,-1.4999999999998349e-05,0.0001215524578114188,8.595056718834595e-06,-0.16441000000000006,0.024988235231804237,0.0017669350582293374,0.16445999999999997,0.02494270233956223,0.0017637153965422015,0.0,0.0,0.0,3.500000000013159e-05,0.0006275149400616983,4.437200694134968e-05
LYS1223,L LYS 352,0.0,0.0,0.0,-2.0000000000002238e-05,0.00014000000000001568,9.899494936612774e-06,-44.276974999999986,0.21194417749857414,0.014986716514224705,44.276924999999984,0.21193543680786034,0.014986098454057106,0.0,0.0,0.0,-6.999999999770523e-05,0.0005701754116071133,4.031749000132208e-05
VAL1224,L VAL 353,0.0,0.0,0.0,-1.4999999999998349e-05,0.0001215524578114188,8.595056718834595e-06,-0.10803999999999975,0.02816803862536395,0.0019917811124719447,0.10803999999999993,0.02816004971586542,0.001991216211263875,0.0,0.0,0.0,-1.4999999999745772e-05,0.0005871754422656915,4.1519573697228056e-05
GLY1225,L GLY 354,0.0,0.0,0.0,-5.00000000000167e-06,7.053367989835297e-05,4.987484335816666e-06,0.05780499999999994,0.03176424050721191,0.002246070986188996,-0.05788499999999999,0.031817790228109814,0.0022498575232667516,0.0,0.0,0.0,-8.500000000009139e-05,0.0006227158260395351,4.403265833447377e-05
ILE1226,L ILE 355,0.0,0.0,0.0,-1.5000000000000568e-05,0.00012155245781143678,8.595056718835867e-06,-0.11428000000000013,0.034243708911272874,0.0024213958784139256,0.11423000000000004,0.034190745823979775,0.002417650822596173,0.0,0.0,0.0,-6.50000000000528e-05,0.000617069688122459,4.3633416093605874e-05
ASN1227,L ASN 356,0.0,0.0,0.0,-4.999999999997229e-06,7.053367989829033e-05,4.9874843358122365e-06,0.16889999999999986,0.08871826193067499,0.0062733284626264605,-0.16886999999999994,0.0887063870304728,0.006272488780380572,0.0,0.0,0.0,2.4999999999693047e-05,0.0005606915373004335,3.964687881790466e-05
TYR1228,L TYR 357,0.0,0.0,0.0,-1.9999999999997796e-05,0.0001399999999999846,9.899494936610575e-06,-0.02235000000000008,0.051530646221447804,0.0036437669382110684,0.02233999999999996,0.05162135604572982,0.0036501810913980737,0.0,0.0,0.0,-3.0000000000094394e-05,0.0005736723803705941,4.056476303394755e-05
GLU1229,L GLU 358,0.0,0.0,0.0,-1.4999999999998903e-05,0.00012155245781142328,8.595056718834914e-06,44.7795,0.3520576799320972,0.0248942372848789,-44.77947999999998,0.3519897293971238,0.024889432456472408,0.0,0.0,0.0,5.0000000001659824e-06,0.0006284703652520746,4.443956570445283e-05
PRO1230,L PRO 359,0.0,0.0,0.0,-1.0000000000001119e-05,9.949874371067313e-05,7.035623639735931e-06,-0.008689999999999984,0.02709545902914365,0.0019159382818869743,0.008685000000000019,0.027096047220950836,0.001915979873328524,0.0,0.0,0.0,-1.4999999999556479e-05,0.0006039660586487731,4.270684956770595e-05
PRO1231,L PRO 360,0.0,0.0,0.0,0.0,0.0,0.0,-0.21807000000000012,0.036991554441520545,0.002615697899223053,0.21808500000000006,0.03692922656920896,0.0026112906531062076,0.0,0.0,0.0,1.4999999999887326e-05,0.0005610481262780548,3.96720934663219e-05
THR1232,L THR 361,0.0,0.0,0.0,-3.500000000000725e-05,0.0001837797594949291,1.2995191418369716e-05,0.18797500000000011,0.08870690150715453,0.0062725251593756136,-0.18800500000000003,0.0887559855728052,0.006275995926942593,0.0,0.0,0.0,-6.499999999990957e-05,0.0005663700203929664,4.0048408208062974e-05
VAL1233,L VAL 362,0.0,0.0,0.0,-1.0000000000001119e-05,9.949874371067313e-05,7.035623639735931e-06,-0.13735000000000006,0.07142861821427038,0.0050507660310095525,0.13734000000000013,0.07148352537473213,0.005054648553559373,0.0,0.0,0.0,-2.000000000001806e-05,0.0005473572873361724,3.8704004960728105e-05
VAL1234,L VAL 363,0.0,0.0,0.0,-4.999999999999783e-05,0.0002179449471770242,1.541103500742177e-05,-0.13810999999999996,0.05682655981141223,0.004018244579415252,0.13809499999999997,0.056797059562973935,0.004016158596843512,0.0,0.0,0.0,-6.499999999997507e-05,0.0006170696881227765,4.3633416093628323e-05
PRO1235,L PRO 364,0.0,0.0,0.0,-2.4999999999998358e-05,0.00015612494995994968,1.1039701082909082e-05,0.32298999999999983,0.041626793054474816,0.002943458764786822,-0.3228799999999999,0.04158083212250743,0.002940208836120443,0.0,0.0,0.0,8.500000000011276e-05,0.0005547747290564267,3.9228497294672893e-05
GLY1236,L GLY 365,0.0,0.0,0.0,-5.000000000000005e-06,7.053367989832949e-05,4.9874843358150055e-06,0.29702999999999985,0.038931081413185735,0.0027528431666189192,-0.2970549999999998,0.03895294565241675,0.0027543892018014925,0.0,0.0,0.0,-2.9999999999907877e-05,0.0005992495306632022,4.2373340675480626e-05
GLY1237,L GLY 366,0.0,0.0,0.0,-1.999999999999943e-05,0.000139999999999996,9.899494936611382e-06,-0.08765500000000001,0.123265307264453,0.008716173465173812,0.08763999999999995,0.12326532521354097,0.008716174734365994,0.0,0.0,0.0,-3.4999999999987264e-05,0.0005863232896619485,4.1459317408756814e-05
ASP1238,L ASP 367,0.0,0.0,0.0,-4.499999999999949e-05,0.00020730412441627641,1.4658615214268878e-05,52.76763000000002,0.3199565956497723,0.022624347846931618,-52.76729,0.31990079071539246,0.022620401842179255,0.0,0.0,0.0,0.00029500000000084016,0.0006147967143705461,4.347269257826221e-05
LEU1239,L LEU 368,0.0,0.0,0.0,-5.000000000000393e-05,0.00021794494717705082,1.5411035007423652e-05,-0.07822999999999994,0.03937178050329942,0.002784005298127132,0.078195,0.039383968502424975,0.0027848671198102094,0.0,0.0,0.0,-8.499999999991514e-05,0.0006227158260392107,4.403265833445083e-05
ALA1240,L ALA 369,0.0,0.0,0.0,-2.4999999999997247e-05,0.00015612494995994277,1.1039701082908593e-05,0.06776999999999997,0.035636176843202486,0.0025198582301391493,-0.06776999999999994,0.03570248030599562,0.0025245465929548665,0.0,0.0,0.0,-2.4999999999955058e-05,0.0005782516753111914,4.088856808450251e-05
LYS1241,L LYS 370,0.0,0.0,0.0,-4.000000000000281e-05,0.00019595917942266802,1.3856406460551991e-05,-46.462705,0.39460855030741343,0.02790303818365649,46.462565000000005,0.3946238155205552,0.027904117597229373,0.0,0.0,0.0,-0.00018000000000029104,0.0006063002556490988,4.287190222046151e-05
VAL1242,L VAL 371,0.0,0.0,0.0,-5.00000000000167e-06,7.053367989835297e-05,4.987484335816666e-06,0.029545000000000064,0.03970601937993774,0.002807639555747845,-0.029594999999999975,0.03972028417572059,0.002808648229130875,0.0,0.0,0.0,-5.4999999999896244e-05,0.0005215122242094148,3.687648302101564e-05
GLN1243,L GLN 372,0.0,0.0,0.0,-1.0000000000001119e-05,9.949874371067313e-05,7.035623639735931e-06,0.07447499999999999,0.15414947088783676,0.010900013618110766,-0.07445999999999998,0.15418507839606274,0.010902531449163541,0.0,0.0,0.0,5.000000000343619e-06,0.0005873457244247704,4.153161446416803e-05
ARG1244,L ARG 373,0.0,0.0,0.0,-4.5000000000015026e-05,0.00020730412441634803,1.4658615214273942e-05,-44.389779999999995,0.2350001948936432,0.016617023138945537,44.389734999999995,0.2350169457185147,0.01661820760113125,0.0,0.0,0.0,-9.000000000028763e-05,0.0005847221562435906,4.134610017898629e-05
ALA1245,L ALA 374,0.0,0.0,0.0,-1.5000000000000568e-05,0.00012155245781143678,8.595056718835867e-06,-0.2520849999999999,0.018273964402943405,0.001292164414848286,0.2520799999999999,0.01824180912080914,0.0012898906930434756,0.0,0.0,0.0,-1.9999999999998907e-05,0.0005827520913733258,4.120679555607212e-05
VAL1246,L VAL 375,0.0,0.0,0.0,-5.00000000000167e-06,7.053367989835297e-05,4.987484335816666e-06,0.15906499999999998,0.02064898968472747,0.0014601040630721862,-0.15901499999999996,0.02067667224192529,0.0014620615154637025,0.0,0.0,0.0,4.499999999995064e-05,0.0005594416859690279,3.955850098271347e-05
CYS1247,L CYS 376,0.0,0.0,0.0,-1.5000000000002789e-05,0.00012155245781145478,8.59505671883714e-06,-0.23457499999999995,0.051783051039891496,0.0036616146540836376,0.2345349999999999,0.05171700663224873,0.003656944609233273,0.0,0.0,0.0,-5.500000000009386e-05,0.0005932748098478442,4.195086411505702e-05
MET1248,L MET 377,0.0,0.0,0.0,-1.4999999999991686e-05,0.0001215524578113648,8.595056718830778e-06,0.089525,0.053203283498295624,0.003762040254303518,-0.089515,0.05324621841032466,0.0037650762110480558,0.0,0.0,0.0,-5.0000000000138824e-06,0.00056122633580398,3.9684694782747266e-05
LEU1249,L LEU 378,0.0,0.0,0.0,-3.4999999999993925e-05,0.00018377975949485916,1.2995191418364771e-05,-0.2327349999999999,0.0140037414643382,0.0009902140551416774,0.23278500000000005,0.014001741855927804,0.0009900726614750065,0.0,0.0,0.0,1.500000000010715e-05,0.0006121886964003305,4.328827785904262e-05
SER1250,L SER 379,0.0,0.0,0.0,-1.0000000000001119e-05,9.949874371067313e-05,7.035623639735931e-06,0.289905,0.05424431744431801,0.0038356524705713,-0.28990000000000005,0.054229143456263125,0.0038345795075861743,0.0,0.0,0.0,-5.000000000017768e-06,0.0005612263358039957,3.968469478274838e-05
ASN1251,L ASN 380,0.0,0.0,0.0,-3.4999999999998364e-05,0.00018377975949488248,1.299519141836642e-05,0.0231850000000005,0.06521741159383745,0.004611567398943662,-0.023200000000000002,0.06523304377384209,0.004612672760992263,0.0,0.0,0.0,-4.999999999938609e-05,0.0006224949798999665,4.401704215418499e-05
THR1252,L THR 381,0.0,0.0,0.0,-4.499999999999949e-05,0.00020730412441627641,1.4658615214268878e-05,0.21199500000000002,0.06090931763695915,0.004306939153853919,-0.21201999999999988,0.06087798945431827,0.0043047239168151575,0.0,0.0,0.0,-7.000000000012552e-05,0.0006596211033617816,4.664225552008683e-05
THR1253,L THR 382,0.0,0.0,0.0,-5.00000000000167e-06,7.053367989835297e-05,4.987484335816666e-06,0.2770399999999998,0.07408575031677823,0.00523865364382873,-0.27700500000000017,0.07408653706983424,0.005238709275670832,0.0,0.0,0.0,2.999999999986791e-05,0.0005648893696998414,3.994371039349525e-05
ALA1254,L ALA 383,0.0,0.0,0.0,-2.5000000000006127e-05,0.00015612494995999822,1.1039701082912514e-05,0.29870999999999975,0.021993087550411534,0.001555146134612543,-0.29879000000000006,0.022049396817146013,0.0015591278010477023,0.0,0.0,0.0,-0.00010500000000010168,0.0006355902768293826,4.4943019480229136e-05
ILE1255,L ILE 384,0.0,0.0,0.0,-6.999999999998952e-05,0.00025514701644342323,1.804161855266601e-05,0.37483999999999973,0.018012617799756873,0.0012736844193129593,-0.37478500000000003,0.01799440954852199,0.001272396901520786,0.0,0.0,0.0,-1.4999999999911751e-05,0.0006362193018133277,4.4987498263397475e-05
ALA1256,L ALA 385,0.0,0.0,0.0,-1.0000000000001119e-05,9.949874371067313e-05,7.035623639735931e-06,0.372665,0.02743743382679897,0.0019401195517286716,-0.37272000000000005,0.02747711047399128,0.0019429251143571144,0.0,0.0,0.0,-6.500000000004336e-05,0.0005837593682331536,4.127802078588378e-05
GLU1257,L GLU 386,0.0,0.0,0.0,-4.999999999999061e-05,0.00021794494717699273,1.5411035007419546e-05,54.26451999999997,0.7178555422950201,0.05076005218691552,-54.26412500000001,0.7177685695082282,0.05075390228218359,0.0,0.0,0.0,0.0003449999999993736,0.0006752592094900237,4.774803660890633e-05
ALA1258,L ALA 387,0.0,0.0,0.0,-5.000000000000393e-05,0.00021794494717705082,1.5411035007423652e-05,0.37106000000000017,0.03488160546763638,0.0024665019764839435,-0.37111999999999995,0.0348382777989958,0.002463438247653068,0.0,0.0,0.0,-0.0001100000000000384,0.0005726255320888055,4.049073968205493e-05
TRP1259,L TRP 388,0.0,0.0,0.0,-0.00012000000000000454,0.00032496153618545077,2.2978250586152986e-05,0.5942149999999998,0.030002812784805672,0.0021215192374806533,-0.5941499999999998,0.029949081788928213,0.0021177198823261675,0.0,0.0,0.0,-5.5000000000102744e-05,0.0006870043667983323,4.85785446467871e-05
ALA1260,L ALA 389,0.0,0.0,0.0,-6.0000000000000056e-05,0.00023748684174075858,1.679285562374668e-05,0.38891500000000007,0.02889598198711815,0.0020432544812135573,-0.3888849999999999,0.028883590064255928,0.0020423782399447755,0.0,0.0,0.0,-3.0000000000027783e-05,0.0006237788069499788,4.4107822435478434e-05
ARG1261,L ARG 390,0.0,0.0,0.0,-0.00013500000000000068,0.00034172357249683726,2.416350554038064e-05,-57.06361999999999,0.39665257543923005,0.028047572586818816,57.063264999999994,0.39635199605564697,0.02802631841477717,0.0,0.0,0.0,-0.0004899999999963712,0.0007745321168308536,5.476769120578678e-05
LEU1262,L LEU 391,0.0,0.0,0.0,-0.0001349999999999807,0.0003417235724967867,2.4163505540377063e-05,0.4364150000000002,0.027723505820870253,0.001960347896420208,-0.436325,0.027735525504304803,0.0019611978163866363,0.0,0.0,0.0,-4.499999999988624e-05,0.0007021217843080653,4.9647507490303146e-05
ASP1263,L ASP 392,0.0,0.0,0.0,-8.00000000000023e-05,0.0002712931993250185,1.9183326093251427e-05,58.06156500000001,0.5066573751305258,0.03582608656929712,-58.06064999999997,0.506371294116518,0.03580585758679976,0.0,0.0,0.0,0.0008350000000005764,0.0007468433570650967,5.2809800226485596e-05
HIE1264,L HIE 393,0.0,0.0,0.0,-0.00014500000000001513,0.00035210083782920184,2.4897289009049347e-05,0.35981500000000016,0.23012509809883827,0.016272301738690802,-0.35979999999999973,0.23012005562314694,0.01627194518181527,0.0,0.0,0.0,-0.00012999999999982137,0.0006950539547404029,4.914773646874665e-05
LYS1265,L LYS 394,0.0,0.0,0.0,-0.00021499999999999186,0.00041082234603291394,2.9049526674283977e-05,-60.72200999999999,0.48739114672150313,0.03446375849370624,60.721365000000034,0.48701969341256746,0.03443749277834198,0.0,0.0,0.0,-0.0008600000000019747,0.0009221713506707198,6.520736154752236e-05
PHE1266,L PHE 395,0.0,0.0,0.0,-0.00016500000000001512,0.00037118054905938333,2.624642832844359e-05,0.5402799999999995,0.040520384993239934,0.0028652239005009573,-0.540195,0.040484033581155245,0.002862653467501878,0.0,0.0,0.0,-8.000000000014219e-05,0.0006660330322136636,4.709564735725198e-05
ASP1267,L ASP 396,0.0,0.0,0.0,-0.00010499999999999065,0.00030655342111935937,2.167660028694344e-05,61.31144499999998,0.6864818183885252,0.048541594894379814,-61.30980999999999,0.6860167956419458,0.04850871282062859,0.0,0.0,0.0,0.0015299999999992054,0.0008301204731838427,5.8698381579008075e-05
LEU1268,L LEU 397,0.0,0.0,0.0,-0.00021000000000001906,0.00040730823708836305,2.8801041647831953e-05,0.34208,0.05726721225972185,0.004049403412849871,-0.3419400000000002,0.057265315855235005,0.004049269316802619,0.0,0.0,0.0,-6.999999999998425e-05,0.000731505297315373,5.1725235620558184e-05
MET1269,L MET 398,0.0,0.0,0.0,-0.0002249999999999597,0.0004175823272121769,2.9527529527539005e-05,0.7206749999999998,0.04154575038436923,0.0029377281826271093,-0.720475,0.041529861244648886,0.002936604650782762,0.0,0.0,0.0,-2.4999999999937294e-05,0.000674073438135582,4.7664189912340075e-05
TYR1270,L TYR 399,0.0,0.0,0.0,-0.00021000000000002573,0.00040730823708837595,2.8801041647832865e-05,0.3796800000000002,0.1431445339508287,0.010121847064641896,-0.3794900000000001,0.143083646514897,0.010117541672758258,0.0,0.0,0.0,-1.9999999999695263e-05,0.0007547184905643405,5.336665625649205e-05
ALA1271,L ALA 400,0.0,0.0,0.0,-6.99999999999995e-05,0.0002551470164434597,1.804161855266859e-05,0.28688499999999995,0.05639318908343473,0.003987600641363188,-0.28669500000000003,0.05636578727384155,0.003985663040825176,0.0,0.0,0.0,0.00011999999999987132,0.0006128621378418752,4.333589736004746e-05
LYS1272,L LYS 401,0.0,0.0,0.0,-0.0003400000000000131,0.0004737087712930986,3.349626844888974e-05,-68.85446000000005,1.2498498183355076,0.08837772820098119,68.84986500000002,1.2489205125911118,0.0883120163616154,0.0,0.0,0.0,-0.004934999999997842,0.0017264921082934372,0.00012208142774393485
ARG1273,L ARG 402,0.0,0.0,0.0,-0.000360000000000012,0.0004800000000000157,3.394112549695539e-05,-64.79757000000001,0.6410983739636817,0.04533250076373885,64.79486,0.640498883995259,0.04529011042154635,0.0,0.0,0.0,-0.0030700000000011586,0.0009618211892039126,6.80110285174996e-05
ALA1274,L ALA 403,0.0,0.0,0.0,-0.00019999999999998242,0.0003999999999999649,2.828427124745942e-05,-0.5384800000000002,0.04703179350184083,0.003325650011651705,0.53831,0.046903559566413046,0.0033165825031197826,0.0,0.0,0.0,-0.0003699999999999577,0.0007636098480245739,5.399537017190052e-05
PHE1275,L PHE 404,0.0,0.0,0.0,-0.0004849999999999799,0.0004997749493521847,3.533942557540931e-05,-0.26875000000000016,0.08282715436377093,0.005856764251700736,0.26853500000000013,0.08282450588442952,0.005856576975930522,0.0,0.0,0.0,-0.0007000000000002426,0.0007681145747868308,5.4313902455998955e-05
VAL1276,L VAL 405,0.0,0.0,0.0,-0.0002100000000000035,0.00040730823708833285,2.880104164782982e-05,-0.12375500000000014,0.060156836477660555,0.004253730700808404,0.12371000000000004,0.060134980668492724,0.004252185261721315,0.0,0.0,0.0,-0.0002550000000001257,0.0007680983010006667,5.4312751725543735e-05
HIE1277,L HIE 406,0.0,0.0,0.0,-0.0004849999999999932,0.0004997749493521984,3.533942557541028e-05,-0.6938599999999994,0.14420593052992334,0.010196899136502497,0.6936350000000001,0.14411582763527395,0.010190527899721386,0.0,0.0,0.0,-0.0007099999999995354,0.0008401785524516625,5.940959518460679e-05
TRP1278,L TRP 407,0.0,0.0,0.0,-0.0006950000000000012,0.0004604074282632716,3.2555721463361827e-05,0.004355000000000004,0.09982353918290013,0.007058590147826971,-0.0044099999999999825,0.09974994686715369,0.007053386385276218,0.0,0.0,0.0,-0.0007500000000003837,0.0007193747284970578,5.0867474873450105e-05
TYR1279,L TYR 408,0.0,0.0,0.0,-0.0003150000000000075,0.0004645158770160718,3.284623266068807e-05,0.0972950000000001,0.08691299082990991,0.006145676518903352,-0.09741000000000001,0.0868963284609885,0.006144498311497856,0.0,0.0,0.0,-0.00042999999999979166,0.0007969316156358314,5.6351574955804764e-05
VAL1280,L VAL 409,0.0,0.0,0.0,-0.0002700000000000108,0.00044395945760848,3.139267430468578e-05,-0.17251999999999995,0.08631048372011353,0.0061030728325983385,0.17241499999999998,0.0862753891616839,0.006100591272573504,0.0,0.0,0.0,-0.000374999999999871,0.0007031180555210571,4.971795450336389e-05
GLY1281,L GLY 410,0.0,0.0,0.0,-0.00013499999999999943,0.00034172357249683406,2.4163505540380414e-05,-0.011739999999999967,0.07791849844549104,0.005509669863068017,0.011699999999999983,0.07786411240102846,0.0055058241889838775,0.0,0.0,0.0,-0.00017500000000003846,0.0006199798383818779,4.383919479187656e-05
GLU1282,L GLU 411,0.0,0.0,0.0,-0.00023500000000001574,0.0004239988207531055,2.9981244136962033e-05,67.24787000000002,0.5658693692877983,0.04001300682891568,-67.24528000000001,0.5654650578039249,0.03998441768971983,0.0,0.0,0.0,0.0023550000000041394,0.0008479239352652512,5.995727645564423e-05
GLY1283,L GLY 412,0.0,0.0,0.0,-6.99999999999995e-05,0.0002551470164434597,1.804161855266859e-05,-0.3996049999999999,0.08296812023301556,0.00586673204390661,0.39949000000000007,0.08296493174829925,0.005866506583990148,0.0,0.0,0.0,-0.00018500000000005068,0.0005663700203930804,4.004840820807104e-05
MET1284,L MET 413,0.0,0.0,0.0,-0.0001599999999999846,0.0003666060555964319,2.5922962793628945e-05,0.5583699999999998,0.1419694090288476,0.01003875318453448,-0.5582400000000001,0.1419729636233599,0.010039004532322881,0.0,0.0,0.0,-3.0000000000044714e-05,0.0006550572494066828,4.6319542312087295e-05
GLU1285,L GLU 414,0.0,0.0,0.0,-0.00010500000000000453,0.0003065534211193999,2.1676600286946307e-05,64.81719499999998,1.0237538361224632,0.07239032797879352,-64.81474499999999,1.0233627948971262,0.0723626771885776,0.0,0.0,0.0,0.0023449999999976966,0.000797480407287317,5.6390380385627165e-05
GLU1286,L GLU 415,0.0,0.0,0.0,-0.0002049999999999952,0.0004037016224886796,2.8546015483775697e-05,65.84418500000004,1.3517952991369862,0.09558636227958604,-65.84111499999997,1.3509352396671896,0.09552554689125435,0.0,0.0,0.0,0.0028649999999998954,0.0010939721203016076,7.735551046942923e-05
GLY1287,L GLY 416,0.0,0.0,0.0,-7.49999999999984e-05,0.00026339134382131286,1.8624580532188778e-05,-0.33434000000000014,0.04242787291392256,0.0030001036648755687,0.3342049999999999,0.042396379267574606,0.0029978767277858754,0.0,0.0,0.0,-0.000209999999999968,0.0006602272336097495,4.668511540094887e-05
GLU1288,L GLU 417,0.0,0.0,0.0,-0.00011499999999999843,0.0003190219428189811,2.2558257911460855e-05,59.38563000000001,0.5492372193331833,0.0388369362270537,-59.384465,0.5490750575064037,0.03882546965431716,0.0,0.0,0.0,0.001050000000001745,0.0006837397165584227,4.834769901450286e-05
PHE1289,L PHE 418,0.0,0.0,0.0,-0.0001399999999999846,0.00034698703145791124,2.4535688292767892e-05,-0.4569450000000003,0.04811831226258596,0.0034024784900126338,0.4568350000000001,0.048101432151235975,0.003401284885892358,0.0,0.0,0.0,-0.00025000000000019896,0.0006982120021886266,4.937104414534144e-05
SER1290,L SER 419,0.0,0.0,0.0,-5.500000000000838e-05,0.00022798026230359467,1.612063894515596e-05,-0.4277299999999999,0.16197045131751694,0.01145304044784618,0.4276350000000002,0.1619507078558158,0.011451644374280883,0.0,0.0,0.0,-0.00014999999999997014,0.000563471383479231,3.9843443626272976e-05
GLU1291,L GLU 420,0.0,0.0,0.0,-8.500000000000174e-05,0.00027888169534769254,1.9719913792915422e-05,57.59835499999996,0.6464152991522761,0.04570846414933052,-57.59745500000002,0.6462785684011885,0.045698795825201435,0.0,0.0,0.0,0.0008149999999980651,0.0006639088792910412,4.694544706366562e-05
ALA1292,L ALA 421,0.0,0.0,0.0,-4.4999999999997265e-05,0.0002073041244162662,1.4658615214268156e-05,-0.4393199999999998,0.036120321150291075,0.0025540924024006696,0.4392249999999999,0.03602463566783083,0.0025473264170497952,0.0,0.0,0.0,-0.000139999999999989,0.0006483826030977796,4.584757354538257e-05
ARG1293,L ARG 422,0.0,0.0,0.0,-9.50000000000123e-05,0.00029321493822795293,2.0733427116618017e-05,-59.09495,0.6458650691131925,0.04566955701014566,59.093714999999996,0.6456748359487274,0.04565610549408568,0.0,0.0,0.0,-0.0013299999999986766,0.0006936137253570556,4.904589687240376e-05
GLU1294,L GLU 423,0.0,0.0,0.0,-8.000000000000506e-05,0.0002712931993250279,1.9183326093252094e-05,55.337269999999954,0.7121786553282938,0.05035863565989535,-55.33651999999998,0.7119297574927408,0.05034103592516113,0.0,0.0,0.0,0.0006699999999983674,0.0006790434448538187,4.801562245764086e-05
ASP1295,L ASP 424,0.0,0.0,0.0,-6.999999999999784e-05,0.00025514701644345364,1.804161855266816e-05,54.604185000000015,0.39014829331169476,0.02758765038690575,-54.603609999999996,0.3900027152505658,0.02757735646348412,0.0,0.0,0.0,0.0005049999999977217,0.0006633061133425275,4.690282507469939e-05
MET1296,L MET 425,0.0,0.0,0.0,-6.499999999999506e-05,0.0002465258607124022,1.743201078475899e-05,-0.407545,0.11886487275473785,0.008405015756975123,0.40752000000000005,0.11877571132180127,0.008398711091590147,0.0,0.0,0.0,-8.999999999998675e-05,0.0006417943595888057,4.5381714379252197e-05
ALA1297,L ALA 426,0.0,0.0,0.0,-2.500000000000169e-05,0.0001561249499599705,1.1039701082910553e-05,-0.3113900000000001,0.02529837741832474,0.0017888654225514046,0.3113750000000001,0.025321026341754548,0.0017904669432857838,0.0,0.0,0.0,-4.000000000008108e-05,0.0005986651818838721,4.233202097703638e-05
ALA1298,L ALA 427,0.0,0.0,0.0,-4.5000000000003926e-05,0.0002073041244162969,1.4658615214270328e-05,-0.31306,0.021089959696497688,0.0014912853516344496,0.31308500000000017,0.02108430162466454,0.0014908852655382836,0.0,0.0,0.0,-1.999999999997115e-05,0.0005653317610041358,3.9974992182615696e-05
LEU1299,L LEU 428,0.0,0.0,0.0,-4.499999999999283e-05,0.00020730412441624573,1.465861521426671e-05,-0.40041000000000015,0.02448942424802627,0.0017316637953133642,0.40039,0.024426377136201376,0.0017272056912828032,0.0,0.0,0.0,-6.5000000000075e-05,0.0006933794055206451,4.9029327957874515e-05
GLU1300,L GLU 429,0.0,0.0,0.0,-3.0000000000001136e-05,0.00017058722109232626,1.2062338081815275e-05,52.85319000000002,0.6870923838152151,0.04858476838973686,-52.85276499999999,0.687080395423311,0.04858392068241577,0.0,0.0,0.0,0.0003949999999962017,0.0005907410600258235,4.1771700946958907e-05
LYS1301,L LYS 430,0.0,0.0,0.0,-4.000000000000225e-05,0.0001959591794226653,1.38564064605518e-05,-51.268210000000046,0.5897931975655953,0.04170467694963296,51.26785500000001,0.5897589880396111,0.0417022579708525,0.0,0.0,0.0,-0.0003950000000003229,0.0006395115323428159,4.522029411666052e-05
ASP1302,L ASP 431,0.0,0.0,0.0,-2.0000000000000574e-05,0.000140000000000004,9.899494936611948e-06,49.920970000000004,0.4317995357775272,0.030532837986149274,-49.920690000000015,0.43165864279326555,0.03052287534768997,0.0,0.0,0.0,0.0002600000000020941,0.0006575712889128821,4.649731175038774e-05
TYR1303,L TYR 432,0.0,0.0,0.0,-3.4999999999993925e-05,0.00018377975949485916,1.2995191418364771e-05,-0.1471799999999999,0.07162065065328588,0.0050643447749931176,0.14719500000000005,0.07157539364194909,0.00506114462103187,0.0,0.0,0.0,-1.9999999999889552e-05,0.0005827520913733201,4.120679555607172e-05
GLU1304,L GLU 433,0.0,0.0,0.0,-3.499999999999892e-05,0.00018377975949488538,1.2995191418366624e-05,50.39906499999999,0.6884920048737482,0.048683736543894886,-50.398744999999955,0.6884582194876504,0.04868134755633341,0.0,0.0,0.0,0.0002850000000009345,0.0006031376293991115,4.264827077368905e-05
GLU1305,L GLU 434,0.0,0.0,0.0,-1.5000000000000014e-05,0.00012155245781143228,8.595056718835549e-06,47.870455,0.5043603850173448,0.03566366484076225,-47.87038500000003,0.5042729883426507,0.03565748496262931,0.0,0.0,0.0,5.499999999742045e-05,0.000593274809845914,4.195086411492053e-05
VAL1306,L VAL 435,0.0,0.0,0.0,-4.500000000000004e-05,0.000207304124416279,1.4658615214269061e-05,-0.21530499999999994,0.031337868067245526,0.0022159219018278676,0.21533000000000008,0.03135555931569325,0.0022171728620023717,0.0,0.0,0.0,-2.0000000000063024e-05,0.0006321392251710877,4.46989932772486e-05
GLY1307,L GLY 436,0.0,0.0,0.0,0.0,0.0,0.0,-0.08309499999999996,0.04853396722914793,0.003431869734561617,0.08310500000000001,0.048513544242819374,0.003430425611349117,0.0,0.0,0.0,9.999999999973363e-06,0.0005195190083144739,3.673554137344748e-05
VAL1308,L VAL 437,0.0,0.0,0.0,-1.4999999999999458e-05,0.0001215524578114278,8.595056718835232e-06,-0.05073999999999998,0.09207042087445888,0.006510361894702933,0.05073000000000003,0.09206648195733347,0.006510083371201942,0.0,0.0,0.0,-2.5000000000051646e-05,0.0005952940449895357,4.2093645601207035e-05
ASP1309,L ASP 438,0.0,0.0,0.0,-1.0000000000000563e-05,9.949874371066761e-05,7.035623639735541e-06,46.902149999999985,0.5947024613213826,0.04205181431886801,-46.90201499999999,0.5947426794645029,0.04205465817104072,0.0,0.0,0.0,0.0001250000000015916,0.000591079520878014,4.1795633743333916e-05
SER1310,L SER 439,0.0,0.0,0.0,-2.0000000000000012e-05,0.0001400000000000001,9.899494936611671e-06,0.06384499999999992,0.1809616008301209,0.012795917508135165,-0.06381999999999999,0.18093105758824285,0.012793757774790027,0.0,0.0,0.0,4.999999999828475e-06,0.0006123520229411793,4.3299826789500816e-05
VAL1311,L VAL 440,0.0,0.0,0.0,-1.5000000000002233e-05,0.00012155245781145028,8.595056718836821e-06,45.91620000000003,1.7909550245601789,0.12663964426666222,-45.916095000000006,1.790976724018031,0.12664117865004176,0.0,0.0,0.0,9.000000000114027e-05,0.0005402777063635169,3.8203402989355705e-05
gtp1312,L gtp 441,0.0,0.0,0.0,-0.0005600000000000005,0.0004963869458396345,3.50998575495685e-05,250.48712,1.7280099726477105,0.12218875696171766,-250.48280500000004,1.7267696189409836,0.12210105071000801,0.0,0.0,0.0,0.0037550000000084083,0.001779037661210356,0.00012579695942280985
Mg+1313,L Mg+ 442,0.0,0.0,0.0,-9.999999999998898e-06,9.949874371065103e-05,7.035623639734369e-06,-125.56716500000006,0.8880675355850713,0.06279585765638296,125.5645850000001,0.8875432568332156,0.06275878555031603,0.0,0.0,0.0,-0.0025899999999978718,0.0009010549372805049,6.371420563726643e-05
MET1314,L MET 443,0.0,0.0,0.0,-0.00044999999999999484,0.0004974937185533038,3.517811819867528e-05,-68.68361000000002,0.5501920282015035,0.03890445140960633,68.68114500000004,0.5497217786947487,0.03887119974809874,0.0,0.0,0.0,-0.002915000000000845,0.0010333319892453419,7.306760568123658e-05
ARG1315,L ARG 444,0.0,0.0,0.0,-0.0006749999999999833,0.00046837484987986714,3.311910324872852e-05,-67.18125499999995,0.5271427320762331,0.03727462005043078,67.17905499999998,0.5267268286109645,0.03724521123436974,0.0,0.0,0.0,-0.002874999999998238,0.0009107002800042316,6.439623436194798e-05
GLU1316,L GLU 445,0.0,0.0,0.0,-0.0007900000000000085,0.00040730823708832884,2.8801041647829534e-05,71.75332499999999,0.5482221533079283,0.03876516022007272,-71.74676499999995,0.5475218441140272,0.03871564088207924,0.0,0.0,0.0,0.005770000000001261,0.0012029546957405546,8.506174228183462e-05
ILE1317,L ILE 446,0.0,0.0,0.0,-0.001505000000000054,0.0004999749993749464,3.5353571248176446e-05,-0.21103999999999995,0.07480740872400282,0.005289682599173609,0.21533999999999992,0.0744692849435259,0.005265773637368043,0.0,0.0,0.0,0.0027950000000002274,0.0013202177850643374,9.335349484620768e-05
VAL1318,L VAL 447,0.0,0.0,0.0,-0.001944999999999998,0.0002489477856900851,1.7603266742283454e-05,-0.19184500000000004,0.10964702902951809,0.0077532157763730465,0.1993250000000001,0.1097545414777901,0.0077608180544965575,0.0,0.0,0.0,0.005534999999999825,0.0018996776042267366,0.00013432749160169398
HIE1319,L HIE 448,0.0,0.0,0.0,-0.005490000000000057,0.0006244197306300488,4.415314258351849e-05,0.10767499999999988,0.37593418223806147,0.02658256095403526,-0.10316499999999998,0.380256765587412,0.02688821375389224,0.0,0.0,0.0,-0.0009800000000002784,0.00557221679405957,0.0003940152281321086
ILE1320,L ILE 449,0.0,0.0,0.0,-0.0065549999999999905,0.0005262841437854352,3.721390869016372e-05,-0.523585,0.08498783898299818,0.006009547726326842,0.5432799999999999,0.08642836108593131,0.006111408021070155,0.0,0.0,0.0,0.01313999999999985,0.006411739233624498,0.00045337842912957193
GLN1321,L GLN 450,0.0,0.0,0.0,-0.01640500000000004,0.0014869347665584088,0.00010514216566154869,-1.15707,0.45004545892609554,0.0318230195848854,1.2626950000000006,0.46037015756345534,0.03255308602690386,0.0,0.0,0.0,0.08921999999999997,0.019221904172063993,0.0013591938787384438
ALA1322,L ALA 451,0.0,0.0,0.0,-0.01751000000000001,0.0013783686009192018,9.746537846845817e-05,-0.3775749999999999,0.13668158023303684,0.00966484722460735,0.5470200000000002,0.14636208388786992,0.010349362202570715,0.0,0.0,0.0,0.15193500000000004,0.033225002257336315,0.0023493624401100858
GLY1323,L GLY 452,0.0,0.0,0.0,-0.039145,0.004091940248830628,0.00028934386981583054,-1.6518699999999997,0.17073462771213546,0.012072761303861161,1.761699999999999,0.17920772862799397,0.012671900015389311,0.0,0.0,0.0,0.07068500000000007,0.06051640913834843,0.004279156327478573
GLN1324,L GLN 453,0.0,0.0,0.0,-1.3383050000000005,0.5469828168919003,0.038677525901678236,-2.871184999999999,2.2536046327550436,0.15935391179345104,3.478310000000001,1.3780997293011807,0.09744636637402103,-0.42919088399999994,0.04956464344941951,0.0035047495490177923,-1.1603708839999989,0.9532612809351003,0.0674057515991784
CYS1325,L CYS 454,0.0,0.0,0.0,-0.11155999999999994,0.017089072531884252,0.0012083799071484118,-1.4841700000000009,0.20231811856578535,0.014306051359477075,1.4621050000000002,0.19768787007553154,0.013978643348873351,0.0,0.0,0.0,-0.1336250000000001,0.06160279518820508,0.004355975421762583
GLY1326,L GLY 455,0.0,0.0,0.0,-0.019629999999999995,0.0019475882521725715,0.0001377152860070481,-1.0210450000000006,0.0938127548630723,0.006633563512546969,1.0041699999999993,0.0998754779713282,0.007062262774777382,0.0,0.0,0.0,-0.03650500000000005,0.02312206684100721,0.001634977025832481
ASN1327,L ASN 456,0.0,0.0,0.0,-0.04341000000000003,0.0038912594362240176,0.00027515359347101445,-2.31323,0.32147974601831564,0.022732050842368,2.4901750000000002,0.32367314435244315,0.02288714752595848,0.0,0.0,0.0,0.1335350000000013,0.043978276171309956,0.0031097337305628025
GLN1328,L GLN 457,0.0,0.0,0.0,-0.25437499999999996,0.07798316725422236,0.0055142426383865345,-2.3244649999999982,1.9023793624761087,0.13451853475961975,2.8615949999999994,1.8993614745421707,0.1343051378573249,-0.048279852,0.04697585899475278,0.0033216948447252763,0.2344751480000006,0.06543226256071943,0.0046267596565063365
ILE1329,L ILE 458,0.0,0.0,0.0,-0.034745,0.003626289425845573,0.0002564173843560477,-0.6326200000000002,0.11681479187157671,0.008260053147528708,0.6519000000000001,0.11796033231557045,0.00834105508913585,0.0,0.0,0.0,-0.015464999999999814,0.013702144905086748,0.0009688879579187542
GLY1330,L GLY 459,0.0,0.0,0.0,-0.00736999999999999,0.0006950539547401489,4.9147736468728696e-05,-1.0906799999999992,0.09330400634486342,0.006597589559832558,1.1224250000000005,0.09747776348993041,0.006892718757862825,0.0,0.0,0.0,0.024375000000000008,0.00882634550649376,0.000624116876073715
ALA1331,L ALA 460,0.0,0.0,0.0,-0.013555000000000024,0.0013627086996126343,9.635805622779957e-05,-1.1700949999999999,0.1466771828710914,0.010371643065348804,1.2224900000000005,0.14638883119964502,0.010351253523124182,0.0,0.0,0.0,0.03884000000000008,0.009373601228983432,0.000662813699315274
LYS1332,L LYS 461,0.0,0.0,0.0,-0.026309999999999972,0.0029906353839944675,0.00021146985600789225,-93.36482500000002,2.2062298348933544,0.1560040077109168,93.59478500000004,2.2273311291242743,0.15749609453516641,0.0,0.0,0.0,0.20364999999999966,0.045008415879697374,0.00318257560789983
PHE1333,L PHE 462,0.0,0.0,0.0,-0.00784000000000007,0.0006814690014959546,4.81871352126215e-05,-0.6743399999999998,0.06946693026181827,0.004912053745634469,0.675585,0.07138580233491756,0.005047738491146268,0.0,0.0,0.0,-0.006595000000000506,0.005240322032089015,0.0003705467244491411
TRP1334,L TRP 463,0.0,0.0,0.0,-0.008464999999999962,0.0006393551438754787,4.520923578208517e-05,-1.34821,0.12870309203744887,0.009100682913935645,1.3366149999999997,0.12804708811605856,0.009054296431805638,0.0,0.0,0.0,-0.020060000000000286,0.004822488983916883,0.0003410014662725051
GLU1335,L GLU 464,0.0,0.0,0.0,-0.010579999999999964,0.0011016351483137397,7.789736837660933e-05,89.30098499999997,1.5862673623255297,0.11216604086752802,-89.212075,1.5785265342631527,0.11161868166603743,0.0,0.0,0.0,0.0783299999999997,0.01515028382572626,0.0010712868430071908
VAL1336,L VAL 465,0.0,0.0,0.0,-0.00431499999999999,0.0005345792738219419,3.7800462960127534e-05,-0.5937550000000003,0.07415615264426657,0.005243631840146562,0.6080049999999997,0.07369372412220883,0.005210933205770452,0.0,0.0,0.0,0.009935000000000013,0.0034468500112420065,0.00024372910166821504
ILE1337,L ILE 466,0.0,0.0,0.0,-0.0028900000000000015,0.00040975602497097066,2.8974126388901763e-05,-0.8133749999999996,0.0730450845368829,0.005165067460837452,0.8186750000000004,0.07489692500363135,0.005296012356008801,0.0,0.0,0.0,0.002410000000000032,0.003074394249278726,0.0002173925021705912
SER1338,L SER 467,0.0,0.0,0.0,-0.002039999999999975,0.0002799999999999848,1.9798989873222255e-05,-1.044824999999999,0.1499185591412952,0.010600842979452631,1.0454949999999998,0.1489338442900054,0.010531213124564417,0.0,0.0,0.0,-0.0013699999999998414,0.0023713076561258,0.0001676767723926131
ASP1339,L ASP 468,0.0,0.0,0.0,-0.0022749999999999958,0.00044651427748732046,3.157332735078961e-05,78.065405,1.5769594766434905,0.11150787395910011,-78.04524500000001,1.5706153141281212,0.11105927392554339,0.0,0.0,0.0,0.017884999999999422,0.0067098267488818406,0.0004744563994721235
GLU1340,L GLU 469,0.0,0.0,0.0,-0.0017600000000000116,0.00042708313008120604,3.0199337741079715e-05,74.35159000000004,0.7457535731648897,0.052732740867899155,-74.35261,0.7448181106152361,0.052666593676658546,0.0,0.0,0.0,-0.0027800000000009106,0.0028127566549565196,0.0001988919304547345
HID1341,L HID 470,0.0,0.0,0.0,-0.0013899999999999536,0.00048774993593017103,3.44891287219528e-05,-0.074185,0.10390447909017209,0.007347156176031652,0.07241000000000006,0.1038313627956408,0.00734198607326382,0.0,0.0,0.0,-0.0031650000000004864,0.0010088483533215984,7.133635118225843e-05
GLY1342,L GLY 471,0.0,0.0,0.0,-0.0006399999999999584,0.00047999999999996803,3.394112549695202e-05,-0.34444,0.11103799529890666,0.007851571944521688,0.344315,0.11098308778818503,0.007847689397204755,0.0,0.0,0.0,-0.0007650000000000326,0.0007548344189289909,5.337485362976967e-05
ILE1343,L ILE 472,0.0,0.0,0.0,-0.002029999999999942,0.0002812472222085209,1.9887181801352487e-05,0.12965000000000015,0.11842089131567954,0.008373621528347213,-0.12668999999999994,0.11807787218611283,0.00834936641308788,0.0,0.0,0.0,0.000929999999999751,0.00096700568767716,6.837762792024804e-05
ASP1344,L ASP 473,0.0,0.0,0.0,-0.0025150000000000072,0.0005096812729539857,3.603990843495549e-05,80.02875999999996,0.9615514039311908,0.067991951817919,-80.00492999999999,0.9586983545934233,0.06779021076453949,0.0,0.0,0.0,0.021315000000000844,0.0035518692261983474,0.00025115508157326667
PRO1345,L PRO 474,0.0,0.0,0.0,-0.005215000000000025,0.0006471282716741752,4.5758878919833965e-05,0.12359499999999998,0.16565509643533463,0.011713584202753658,-0.120475,0.1655989111528213,0.011709611303326853,0.0,0.0,0.0,-0.0020949999999998426,0.001666125745554522,0.00011781288129910947
THR1346,L THR 475,0.0,0.0,0.0,-0.0034149999999999953,0.0005592629077634192,3.954585945456203e-05,-0.2765050000000002,0.30144352700796184,0.021315276209212,0.27983500000000017,0.30037544469380306,0.02123975138449129,0.0,0.0,0.0,-8.499999999998842e-05,0.0018702339425855853,0.00013224551032075196
GLY1347,L GLY 476,0.0,0.0,0.0,-0.0011000000000000038,0.00030000000000001976,2.1213203435597823e-05,-0.45535999999999993,0.07855367846256586,0.005554583872802797,0.45558,0.07846288039576449,0.005548163479927409,0.0,0.0,0.0,-0.000880000000000043,0.0008863407922462443,6.267375846395763e-05
SER1348,L SER 477,0.0,0.0,0.0,-0.00116500000000002,0.0003711805490593107,2.6246428328438455e-05,0.19947499999999999,0.2751231894533791,0.01945414729241556,-0.1991400000000001,0.274978545344905,0.01944391940941949,0.0,0.0,0.0,-0.0008300000000002655,0.0007817288532475982,5.5276577318056016e-05
TYR1349,L TYR 478,0.0,0.0,0.0,-0.0012000000000000211,0.00039999999999994673,2.8284271247458135e-05,-0.1935900000000001,0.14444106722120262,0.010213525811393431,0.19364000000000003,0.14434424269779497,0.010206679283684761,0.0,0.0,0.0,-0.0011500000000000702,0.0007533259586657184,5.3268189381638625e-05
HIP1350,L HIP 479,0.0,0.0,0.0,-0.0013549999999999804,0.0004785133226985391,3.3836001536824364e-05,-75.10282500000002,0.8716627469216722,0.06163586392560078,75.08901999999998,0.8702516702679306,0.06153608573853731,0.0,0.0,0.0,-0.01516000000000247,0.0020185143051270433,0.0001427305153077384
GLY1351,L GLY 480,0.0,0.0,0.0,-0.00034499999999999586,0.0004753682782853675,3.361361331365572e-05,-0.27019999999999983,0.13363487568744936,0.009449412680161673,0.2701850000000001,0.13350801764313572,0.00944044246182345,0.0,0.0,0.0,-0.0003599999999999448,0.0007552483035400156,5.340411969127811e-05
ASP1352,L ASP 481,0.0,0.0,0.0,-0.0005500000000000016,0.000497493718553311,3.5178118198675796e-05,68.86427000000009,1.0494292673089474,0.07420585512897868,-68.85805000000003,1.0482640208915865,0.07412345976463175,0.0,0.0,0.0,0.00566999999999716,0.0014903355326903612,0.000105382636140862
SER1353,L SER 482,0.0,0.0,0.0,-0.000325000000000005,0.0004683748498798872,3.3119103248729945e-05,0.47033499999999995,0.14477549093337672,0.01023717313886022,-0.47005999999999964,0.14468575050778307,0.010230827532511836,0.0,0.0,0.0,-4.9999999999843505e-05,0.0007599342076784387,5.373546315050501e-05
ASP1354,L ASP 483,0.0,0.0,0.0,-0.00034500000000000806,0.0004753682782853843,3.3613613313656905e-05,64.20805999999997,0.5522395099963172,0.039049230235753206,-64.20476000000006,0.5517127625780577,0.039011983568610825,0.0,0.0,0.0,0.0029550000000031673,0.0009289644772543405,6.568770813479605e-05
[truncated: 114,546 more chars]
